# Supplementary material for: Genetic interaction profiles of regulatory kinases differ between environmental conditions and cellular states
Source: Mol Syst Biol. 2020 May 25;16(5):e9167. doi: 10.15252/msb.20199167 (PMC7247079; doi:10.15252/msb.20199167)
Supplement: Supplementary file 3 — Table EV1 [file MSB-16-e9167-s003.xls]

## Sheet: Description
Table EV1: List of strains used and generated in this study

## Sheet: Table EV1
Strain ID	Gene/Alias	Genotype	Notes
Background Strain	NA	MATα can1Δ::STE2pr-Sp_his5 lyp1Δ his3Δ1	Prototrophic strain background
YJR066W_y13791	TOR1	MAT α tor1ΔNatR can1Δ::STE2pr-Sp_his5 lyp1Δ his3Δ1 LYS2+ URA3+ MET3+ LEU2+	Prototrophic SGA query strain
YFL033C_y13792	RIM15	MAT α rim15ΔNatR can1Δ::STE2pr-Sp_his5 lyp1Δ his3Δ1 LYS2+ URA3+ MET3+ LEU2 +	Prototrophic SGA query strain
YDL227C_y13819	HO	MAT α hoΔ::NatR can1Δ::STE2pr-Sp_his5 lyp1Δ his3Δ1 LEU2+ URA3+ MET15+ LYS2+	Prototrophic SGA control strain
YPL031C_y13820	PHO85	MAT α pho85Δ::NatR can1Δ::STE2pr-Sp_his5 lyp1Δ0his3-1 LEU2+ URA3+ MET15+ LYS2+	Prototrophic SGA query strain
