# Supplementary material for: Genetic interaction profiles of regulatory kinases differ between environmental conditions and cellular states
Source: Mol Syst Biol. 2020 May 25;16(5):e9167. doi: 10.15252/msb.20199167 (PMC7247079; doi:10.15252/msb.20199167)
Supplement: Supplementary file 4 — Table EV2 [file MSB-16-e9167-s004.xls]

## Sheet: Description
Tabel EV2: Media used in this study

## Sheet: Table EV2
Carbon restricted media (per 1L)
Compound	Carbon restricted	Carbon supplemented
40% Glucose	2.0 mL	50 mL
1000X vitamin	1 mL	1 mL
1000X metals	1 mL	1 mL
10X carbon salts	10 mL	10 mL
Final (C) concentration	0.0008	0.02
Nitrogen restricted media (per 1L)
Compound	Nitrogen restricted	Nitrogen supplemented
Glucose	20 g	20 g
1000X vitamin	1 mL	1 mL
1000X metals	1 mL	1 mL
50 mM (NH4)2SO4 (solution)	8 mL
10X nitrogen salts	10 mL	10 mL
Final (N) concentration	800µM	38mM
Phosphorus restricted media (per 1L)
Compound	Phosphorus restricted	Phosphorus supplemented
Glucose	20 g	20 g
1000X vitamin	1 mL	1 mL
1000X metals	1 mL	1 mL
10g/L KH2PO4 (solution)	0.5 mL	100 mL
10X phosphorus salts	10 mL	10 mL
Final (P) concentration	5 mg/L	1 g/L
