# Supplementary material for: Genetic interaction profiles of regulatory kinases differ between environmental conditions and cellular states
Source: Mol Syst Biol. 2020 May 25;16(5):e9167. doi: 10.15252/msb.20199167 (PMC7247079; doi:10.15252/msb.20199167)
Supplement: Supplementary file 5 — Table EV3 [file MSB-16-e9167-s005.xls]

## Sheet: Description
Table EV3: Correlation of fitness and survival profiles in four mutant libraries.

## Sheet: Table EV3
	carbon_HO_Pro	carbon_PHO85_Pro	carbon_RIM15_Pro	carbon_TOR1_Pro	nitrogen_HO_Pro	nitrogen_PHO85_Pro	nitrogen_RIM15_Pro	nitrogen_TOR1_Pro	phosphate_HO_Pro	phosphate_PHO85_Pro	phosphate_RIM15_Pro	phosphate_TOR1_Pro	carbon_HO_Qui	carbon_PHO85_Qui	carbon_RIM15_Qui	carbon_TOR1_Qui	nitrogen_HO_Qui	nitrogen_PHO85_Qui	nitrogen_RIM15_Qui	nitrogen_TOR1_Qui	phosphate_HO_Qui	phosphate_PHO85_Qui	phosphate_RIM15_Qui	phosphate_TOR1_Qui
carbon_HO_Pro	1	0.6	0.4	0.5	0.1	0.3	0.1	0.5	0.5	0.2	0.1	0.3	-0.3	-0.2	-0.2	0	-0.1	-0.1	0	0.1	0	0	0	0
carbon_PHO85_Pro	0.6	1	0.7	0.3	0.2	0.1	0.2	0.5	0.4	0.3	0	0.3	-0.1	-0.1	0.2	0.1	-0.1	-0.2	-0.2	0	-0.2	-0.1	0	-0.1
carbon_RIM15_Pro	0.4	0.7	1	0.4	0.3	0.2	0.4	0.6	0.3	0.2	0.2	0.3	0	0	0.2	0.1	-0.2	-0.3	-0.2	0	-0.1	0	0	0
carbon_TOR1_Pro	0.5	0.3	0.4	1	0.4	0.5	0.3	0.6	0.2	0.2	0.2	0.4	-0.2	-0.2	0	-0.1	-0.1	-0.2	-0.1	0.1	0.1	0.1	0	0
nitrogen_HO_Pro	0.1	0.2	0.3	0.4	1	0.5	0.5	0.3	0.1	0.2	0	0.3	-0.3	-0.4	0.3	0	0.1	0	-0.1	0.3	0.4	0.4	0.1	0.4
nitrogen_PHO85_Pro	0.3	0.1	0.2	0.5	0.5	1	0.5	0.3	0.2	0.3	0.1	0.3	-0.5	-0.6	-0.1	-0.2	0	0.1	0	0.3	0.4	0.4	0.1	0.3
nitrogen_RIM15_Pro	0.1	0.2	0.4	0.3	0.5	0.5	1	0.5	0.1	0.2	0.2	0.2	0	0	0	0	-0.2	-0.2	-0.2	-0.1	0	0	0	0
nitrogen_TOR1_Pro	0.5	0.5	0.6	0.6	0.3	0.3	0.5	1	0.3	0.2	0.2	0.4	0	0	0.1	0.1	-0.3	-0.4	-0.3	-0.1	-0.1	0	0	-0.1
phosphate_HO_Pro	0.5	0.4	0.3	0.2	0.1	0.2	0.1	0.3	1	0.6	0.5	0.6	-0.3	-0.2	-0.1	0	0	0	0.1	0.2	0	0.1	-0.1	0.1
phosphate_PHO85_Pro	0.2	0.3	0.2	0.2	0.2	0.3	0.2	0.2	0.6	1	0.4	0.5	-0.3	-0.4	-0.1	-0.3	0	0.1	0	0.1	0	0	-0.1	0
phosphate_RIM15_Pro	0.1	0	0.2	0.2	0	0.1	0.2	0.2	0.5	0.4	1	0.4	0.1	0	-0.1	0	-0.1	-0.1	0	-0.1	-0.1	-0.1	-0.1	-0.1
phosphate_TOR1_Pro	0.3	0.3	0.3	0.4	0.3	0.3	0.2	0.4	0.6	0.5	0.4	1	-0.3	-0.3	0	0	0	0	0	0.3	0.2	0.1	-0.1	0.1
carbon_HO_Qui	-0.3	-0.1	0	-0.2	-0.3	-0.5	0	0	-0.3	-0.3	0.1	-0.3	1	0.7	0.2	0.5	-0.3	-0.2	-0.1	-0.4	-0.5	-0.2	0	-0.3
carbon_PHO85_Qui	-0.2	-0.1	0	-0.2	-0.4	-0.6	0	0	-0.2	-0.4	0	-0.3	0.7	1	0.1	0.4	-0.2	-0.3	0	-0.4	-0.5	-0.3	-0.1	-0.3
carbon_RIM15_Qui	-0.2	0.2	0.2	0	0.3	-0.1	0	0.1	-0.1	-0.1	-0.1	0	0.2	0.1	1	0.1	0	0	-0.1	0.1	0	0.2	0.1	0.1
carbon_TOR1_Qui	0	0.1	0.1	-0.1	0	-0.2	0	0.1	0	-0.3	0	0	0.5	0.4	0.1	1	-0.1	-0.2	0	0	0	0.1	0	0.1
nitrogen_HO_Qui	-0.1	-0.1	-0.2	-0.1	0.1	0	-0.2	-0.3	0	0	-0.1	0	-0.3	-0.2	0	-0.1	1	0.5	0.4	0.4	0.3	0.2	0	0.2
nitrogen_PHO85_Qui	-0.1	-0.2	-0.3	-0.2	0	0.1	-0.2	-0.4	0	0.1	-0.1	0	-0.2	-0.3	0	-0.2	0.5	1	0.4	0.4	0.3	0.1	0.1	0.2
nitrogen_RIM15_Qui	0	-0.2	-0.2	-0.1	-0.1	0	-0.2	-0.3	0.1	0	0	0	-0.1	0	-0.1	0	0.4	0.4	1	0.3	0.2	0.1	0.1	0.2
nitrogen_TOR1_Qui	0.1	0	0	0.1	0.3	0.3	-0.1	-0.1	0.2	0.1	-0.1	0.3	-0.4	-0.4	0.1	0	0.4	0.4	0.3	1	0.6	0.6	0.1	0.7
phosphate_HO_Qui	0	-0.2	-0.1	0.1	0.4	0.4	0	-0.1	0	0	-0.1	0.2	-0.5	-0.5	0	0	0.3	0.3	0.2	0.6	1	0.7	0.2	0.8
phosphate_PHO85_Qui	0	-0.1	0	0.1	0.4	0.4	0	0	0.1	0	-0.1	0.1	-0.2	-0.3	0.2	0.1	0.2	0.1	0.1	0.6	0.7	1	0.3	0.8
phosphate_RIM15_Qui	0	0	0	0	0.1	0.1	0	0	-0.1	-0.1	-0.1	-0.1	0	-0.1	0.1	0	0	0.1	0.1	0.1	0.2	0.3	1	0.2
phosphate_TOR1_Qui	0	-0.1	0	0	0.4	0.3	0	-0.1	0.1	0	-0.1	0.1	-0.3	-0.3	0.1	0.1	0.2	0.2	0.2	0.7	0.8	0.8	0.2	1
