# Supplementary material for: Genetic interaction profiles of regulatory kinases differ between environmental conditions and cellular states
Source: Mol Syst Biol. 2020 May 25;16(5):e9167. doi: 10.15252/msb.20199167 (PMC7247079; doi:10.15252/msb.20199167)
Supplement: Supplementary file 6 — Table EV4 [file MSB-16-e9167-s006.xls]

## Sheet: Description
Table EV4: Gene Set Enrichment Analysis results for quiescent specific mutants in three different conditions.
Source data of Fig2B.

## Sheet: TableEV4
term_ID	Variable	order	uniqueness	Description	setSize	enrichmentScore	NES	p.adjust	rank	pvalue	core_enrichment
GO:0006979	Phosphate_fit	1	0.883	response to oxidative stress	88	-0.408847	-1.78904	0.0223524	818	0.000492	853563/850698/852746/852335/852546/852302/852517/853803/855336/850332/855096/851974/850324/850732/852979/850532/850385/850922/853707/853744/852225/850902/851218/853559/852257/854073/855905/856658/852423/850511/855644/856399/851672
GO:0055076	Phosphate_fit	1	0.79	transition metal ion homeostasis	69	-0.426499	-1.78652	0.0325765	337	0.000895	855797/850772/856888/850902/854007/851729/852506/854160/850502/850736/852127/855080/853497/851672
GO:0009268	Phosphate_fit	1	0.902	response to pH	18	-0.761461	-2.33694	0.00113653	106	1.58e-06	856358/856425/853350/854195/855422/854449
GO:0006476	Phosphate_fit	2	0.835	protein deacetylation	27	-0.626191	-2.13662	0.00382998	300	4.27e-05	855305/850399/855987/852399/854158/854694/852681/851672
GO:0051604	Phosphate_fit	3	0.873	protein maturation	45	-0.536064	-2.06043	0.00382998	179	4.19e-05	856240/851105/850577/855317/855186/855483/852837/854195/855422/854449
GO:0042981	Phosphate_fit	4	0.795	regulation of apoptotic process	18	-0.623252	-1.91277	0.0387138	407	0.0012788	854919/855765/856382/854710/851676/855418/855963/856924/853350
GO:0006914	Phosphate_fit	5	0.945	autophagy	114	-0.395237	-1.8038	0.01171	404	0.000183	853362/850966/855983/851141/855194/850646/852425/855427/852088/853916/852428/851335/856753/852753/854170/852695/855741/855479/850511/856004/855963/852518/852708/852709/853829/850577/852462/856425/853350/851686/854161
GO:0072665	Nitrogen_fit	6	0.962	protein localization to vacuole	83	-0.401606	-1.95873	0.00440806	852	8.72e-05	852264/855446/855625/851151/850966/855825/855194/855498/854142/853177/853429/855954/853416/852695/852593/851960/853042/850577/853953/856576/850619/851686/851406/852425/852518/852200/855207/850684/855676/855016/856315/853906/855741
GO:0072665	Phosphate_fit	6	0.94	protein localization to vacuole	83	-0.466549	-2.02102	0.00144963	599	8.06e-06	855954/852879/854904/850619/853906/853991/853362/850966/855983/855194/853042/852425/855687/852428/855676/853177/852753/852591/852695/855741/855479/856004/852518/850577/853429/852462/854142/851686
GO:0044804	Nitrogen_fit	7	0.89	autophagy of nucleus	33	-0.528425	-2.0862	0.00542425	726	0.000121	855194/855498/855954/853416/852695/850577/856576/855958/850432/851686/851406/852425/852518/852200/850684/856315/855741
GO:0043687	Nitrogen_fit	8	0.853	post-translational protein modification	7	-0.795593	-1.94133	0.02659	630	0.000766	855498/855954/856576/852518/855741
GO:0009743	Carbon_fit	9	0.363	response to carbohydrate	15	-0.752027	-2.2169	0.0046911	173	2.12e-05	854553/851417/851527/851243
GO:0033500	Carbon_fit	10	0.619	carbohydrate homeostasis	18	-0.731134	-2.26632	0.00392773	173	9.55e-06	850614/854553/851417/851527/851243
GO:0007017	Carbon_fit	11	0.799	microtubule-based process	57	0.40799	1.9804	0.025334	961	0.000185	852034/856736/851130/854223/850328/853963/856263/850956/850429/852216/853922/851400/855822/855339/855929/856528/853464/850677/850705/852249/851048/853252/854531
GO:0006348	Carbon_fit	12	0.735	chromatin silencing at telomere	50	0.471843	2.21837	0.00453209	945	1.82e-05	854158/854725/852472/856856/855626/855132/851762/851772/853957/854247/855328/854190/852080/851265/855964/852050/855217/852392/856654/853808/854384/852846/852607/854404/851048/851220/854480
GO:0006354	Nitrogen_fit	15	0.678	DNA-templated transcription, elongation	38	0.477796	2.118	0.00738302	540	0.000169	853271/855515/854156/856908/853327/853605/852547/852275/852516/854203/855055/856572/852607
GO:0006354	Phosphate_fit	15	0.824	DNA-templated transcription, elongation	38	0.553252	2.32411	0.00179239	231	1.25e-05	855055/856572/852839/855515/854290/854156/852275/853293/853697/852322/853546/856908/854203
GO:0034660	Nitrogen_fit	16	0.663	ncRNA metabolic process	156	0.274856	1.65242	0.0238148	491	0.000653	853271/851984/856352/856511/850748/855360/856015/855603/852353/853673/852972/854060/851589/852817/851154/851162/854338/855749/855903/852310/854939/856019/853400/853262/852295/853305/850797/851558/855688/852438/850752/855738
GO:0034660	Phosphate_fit	16	0.808	ncRNA metabolic process	156	0.4061	2.27973	0.00136049	405	5.23e-06	856511/855603/852839/851154/855522/854338/853262/856805/856019/854116/852295/850797/853305/853860/852616/851984/855174/852487/852353/854060/853293/856015/854245/852817/855738/850882/851419/856352/855360/855628/854939/854485/855903/852479/855470/856415/852310/855889/852773/855688/853015/855709/851307/854075
GO:0071824	Nitrogen_fit	13	0.768	protein-DNA complex subunit organization	60	0.435095	2.16019	0.0023906	1002	3.4e-05	853271/855485/855515/851648/853327/853605/852547/852275/855976/856831/852516/852295/854203/852592/856129/854674/855055/851699/856926/854480/854976/855208/851170/856383/853098/852814/851567/854869/856437/851841/850774/853492
GO:0009069	Nitrogen_fit	14	0.813	serine family amino acid metabolic process	19	0.557417	2.02813	0.045351	176	0.00146446	853602/853869/856296/851582/854356/850527/853594
GO:0002181	Phosphate_fit	17	0.816	cytoplasmic translation	105	0.464877	2.43909	0.00136049	734	4.29e-06	850590/856156/854338/856026/853262/850592/856805/852976/854673/853305/851478/850994/855174/852353/852922/852379/856784/856015/856868/852911/850882/851419/856352/853969/855628/854939/855903/851169/852479/856415/855658/853557/852564/851422/851058/855270/856573/856725/850397/851477/851344/851082/850320/853249/853051/852730/855415/854658/852082
GO:0035825	Phosphate_fit	18	0.868	homologous recombination	48	0.416091	1.85117	0.0359254	1065	0.00109322	851648/856115/851110/851567/855203/851166/854063/856831/852643/856926/854911/854047/856361/854976/852365/856364/850826/856085/852642/856434/853271/856562/851994/855228/850968/852641/854843
