# Supplementary material for: Genetic interaction profiles of regulatory kinases differ between environmental conditions and cellular states
Source: Mol Syst Biol. 2020 May 25;16(5):e9167. doi: 10.15252/msb.20199167 (PMC7247079; doi:10.15252/msb.20199167)
Supplement: Supplementary file 7 — Table EV5 [file MSB-16-e9167-s007.xls]

## Sheet: Description
Table EV5: Quiescent specific genes (systematic names) in three different nutrient starvation conditions.

## Sheet: TableEV5
Carbon	Nitrogen	Phosphorus
YAL015C	YAL005C	YAL004W
YAL026C	YAL022C	YAL005C
YAL042W	YAL049C	YAL015C
YAL054C	YAL067C	YAL029C
YAL056W	YAR023C	YAL056W
YAL060W	YBL039C	YAL064C-A
YAL061W	YBL078C	YAL068C
YAR002C-A	YBR001C	YBL003C
YBL011W	YBR054W	YBL015W
YBL015W	YBR068C	YBL019W
YBL019W	YBR069C	YBL024W
YBL029W	YBR071W	YBL029W
YBL032W	YBR076W	YBL032W
YBL051C	YBR082C	YBL036C
YBL055C	YBR090C	YBL046W
YBL066C	YBR105C	YBL049W
YBL068W	YBR176W	YBL052C
YBL069W	YBR223C	YBL055C
YBL078C	YBR235W	YBL057C
YBL079W	YBR240C	YBL061C
YBL085W	YBR262C	YBL063W
YBL087C	YBR276C	YBL079W
YBL106C	YCL026C-A	YBL088C
YBR018C	YCL044C	YBL091C
YBR020W	YCL050C	YBL107C
YBR022W	YCR037C	YBR005W
YBR025C	YCR090C	YBR007C
YBR034C	YDL010W	YBR014C
YBR041W	YDL089W	YBR018C
YBR043C	YDL117W	YBR020W
YBR045C	YDL137W	YBR028C
YBR061C	YDL149W	YBR033W
YBR063C	YDL156W	YBR041W
YBR071W	YDL157C	YBR046C
YBR072W	YDL171C	YBR058C
YBR073W	YDL178W	YBR069C
YBR074W	YDL194W	YBR071W
YBR077C	YDL199C	YBR076W
YBR083W	YDL200C	YBR084W
YBR085W	YDL210W	YBR090C
YBR086C	YDL231C	YBR103W
YBR118W	YDL236W	YBR104W
YBR128C	YDL238C	YBR111C
YBR129C	YDR026C	YBR119W
YBR138C	YDR059C	YBR126C
YBR145W	YDR063W	YBR132C
YBR148W	YDR093W	YBR147W
YBR162C	YDR096W	YBR149W
YBR183W	YDR097C	YBR151W
YBR187W	YDR109C	YBR157C
YBR208C	YDR111C	YBR161W
YBR216C	YDR132C	YBR164C
YBR217W	YDR135C	YBR166C
YBR238C	YDR142C	YBR177C
YBR240C	YDR143C	YBR185C
YBR245C	YDR165W	YBR199W
YBR255W	YDR179C	YBR205W
YBR263W	YDR184C	YBR207W
YBR267W	YDR192C	YBR212W
YBR273C	YDR198C	YBR217W
YBR288C	YDR252W	YBR220C
YBR296C	YDR254W	YBR222C
YBR299W	YDR287W	YBR235W
YCL033C	YDR383C	YBR242W
YCL036W	YDR411C	YBR244W
YCL050C	YDR436W	YBR258C
YCL056C	YDR446W	YBR260C
YCL061C	YDR466W	YBR264C
YCL063W	YDR471W	YBR276C
YCR007C	YDR475C	YBR288C
YCR015C	YDR482C	YBR301W
YCR019W	YDR503C	YCL010C
YCR030C	YDR538W	YCL024W
YCR036W	YDR541C	YCL034W
YCR043C	YEL006W	YCL036W
YCR061W	YEL030W	YCL047C
YCR067C	YEL057C	YCL057W
YCR100C	YER011W	YCL069W
YDL035C	YER016W	YCR033W
YDL053C	YER020W	YCR069W
YDL054C	YER028C	YCR076C
YDL091C	YER032W	YCR077C
YDL110C	YER033C	YCR086W
YDL117W	YER035W	YCR087C-A
YDL119C	YER039C	YDL025C
YDL122W	YER041W	YDL038C
YDL131W	YER042W	YDL078C
YDL138W	YER044C-A	YDL079C
YDL142C	YER049W	YDL086W
YDL149W	YER053C	YDL089W
YDL156W	YER071C	YDL091C
YDL171C	YER080W	YDL109C
YDL173W	YER149C	YDL112W
YDL179W	YER174C	YDL155W
YDL184C	YER183C	YDL169C
YDL186W	YER184C	YDL189W
YDL189W	YFL003C	YDL192W
YDL190C	YFL007W	YDL197C
YDL204W	YFL010C	YDL215C
YDL222C	YFL010W-A	YDL224C
YDL224C	YFL014W	YDL236W
YDR001C	YFL021W	YDL243C
YDR004W	YFL041W	YDR005C
YDR005C	YFL042C	YDR006C
YDR011W	YFL046W	YDR009W
YDR014W	YFL048C	YDR022C
YDR026C	YFL051C	YDR061W
YDR030C	YFR007W	YDR063W
YDR051C	YFR016C	YDR072C
YDR074W	YFR017C	YDR073W
YDR089W	YFR026C	YDR077W
YDR098C	YFR057W	YDR084C
YDR101C	YGL004C	YDR098C
YDR108W	YGL006W	YDR099W
YDR120C	YGL014W	YDR104C
YDR148C	YGL029W	YDR105C
YDR151C	YGL039W	YDR121W
YDR186C	YGL060W	YDR124W
YDR244W	YGL081W	YDR130C
YDR253C	YGL094C	YDR131C
YDR259C	YGL101W	YDR150W
YDR263C	YGL114W	YDR151C
YDR266C	YGL140C	YDR152W
YDR312W	YGL146C	YDR153C
YDR319C	YGL161C	YDR171W
YDR326C	YGL180W	YDR181C
YDR330W	YGL181W	YDR198C
YDR333C	YGL251C	YDR213W
YDR338C	YGR015C	YDR218C
YDR363W-A	YGR016W	YDR223W
YDR371W	YGR019W	YDR225W
YDR372C	YGR021W	YDR229W
YDR391C	YGR066C	YDR233C
YDR399W	YGR109C	YDR239C
YDR403W	YGR123C	YDR247W
YDR420W	YGR127W	YDR248C
YDR477W	YGR131W	YDR249C
YDR481C	YGR148C	YDR257C
YDR483W	YGR154C	YDR261C
YDR488C	YGR212W	YDR270W
YDR490C	YGR230W	YDR275W
YDR525W-A	YGR235C	YDR284C
YEL001C	YGR239C	YDR287W
YEL004W	YGR250C	YDR293C
YEL011W	YGR261C	YDR313C
YEL013W	YHL012W	YDR314C
YEL020C	YHL017W	YDR315C
YEL039C	YHL019C	YDR317W
YER002W	YHL029C	YDR326C
YER020W	YHR006W	YDR330W
YER027C	YHR014W	YDR333C
YER030W	YHR016C	YDR338C
YER033C	YHR021W-A	YDR348C
YER056C	YHR045W	YDR349C
YER060W	YHR078W	YDR358W
YER065C	YHR080C	YDR368W
YER079W	YHR133C	YDR395W
YER081W	YHR139C	YDR403W
YER089C	YHR140W	YDR409W
YER113C	YHR171W	YDR411C
YER123W	YHR207C	YDR415C
YER128W	YIL065C	YDR419W
YER132C	YIL088C	YDR423C
YER150W	YIL096C	YDR436W
YER162C	YIL099W	YDR452W
YER167W	YIL146C	YDR459C
YER170W	YIL164C	YDR475C
YER175C	YIL165C	YDR476C
YER176W	YIL168W	YDR480W
YER177W	YIR003W	YDR492W
YER182W	YJL016W	YDR502C
YER185W	YJL024C	YDR517W
YFL020C	YJL030W	YDR528W
YFL021W	YJL038C	YEL001C
YFL033C	YJL066C	YEL005C
YFL041W	YJL068C	YEL012W
YFL042C	YJL070C	YEL015W
YFL049W	YJL073W	YEL016C
YFL050C	YJL094C	YEL017W
YFL052W	YJL103C	YEL023C
YFL053W	YJL155C	YEL025C
YFR006W	YJL164C	YEL042W
YFR007W	YJL170C	YEL043W
YFR008W	YJL177W	YEL047C
YFR013W	YJL197W	YEL052W
YFR024C-A	YJR001W	YEL056W
YFR026C	YJR008W	YEL057C
YFR032C-A	YJR083C	YEL060C
YFR053C	YJR084W	YEL061C
YGL031C	YJR094W-A	YEL066W
YGL063W	YJR106W	YEL071W
YGL079W	YJR111C	YER002W
YGL086W	YJR142W	YER005W
YGL090W	YJR148W	YER007W
YGL101W	YKL025C	YER010C
YGL121C	YKL033W-A	YER024W
YGL146C	YKL039W	YER032W
YGL153W	YKL050C	YER039C-A
YGL160W	YKL051W	YER041W
YGL176C	YKL063C	YER045C
YGL197W	YKL064W	YER046W
YGL202W	YKL075C	YER047C
YGL205W	YKL096W	YER053C
YGL208W	YKL156W	YER060W-A
YGL209W	YKL171W	YER073W
YGL215W	YKL174C	YER085C
YGL221C	YKL179C	YER106W
YGL222C	YKL215C	YER111C
YGL227W	YKL217W	YER118C
YGL230C	YKR005C	YER120W
YGL254W	YKR014C	YER129W
YGL255W	YKR018C	YER130C
YGL261C	YKR023W	YER137C
YGR004W	YKR045C	YER139C
YGR007W	YKR048C	YER140W
YGR017W	YKR067W	YER143W
YGR028W	YKR089C	YER149C
YGR032W	YKR091W	YER153C
YGR034W	YKR098C	YER155C
YGR038W	YKR103W	YER170W
YGR052W	YLL001W	YER177W
YGR053C	YLL012W	YER187W
YGR072W	YLL013C	YFL003C
YGR079W	YLL042C	YFL012W
YGR080W	YLL053C	YFL025C
YGR100W	YLL054C	YFL034C-A
YGR111W	YLL056C	YFL034W
YGR117C	YLR012C	YFL052W
YGR126W	YLR013W	YFL054C
YGR142W	YLR016C	YFL055W
YGR199W	YLR023C	YFL056C
YGR203W	YLR043C	YFR016C
YGR209C	YLR046C	YFR021W
YGR227W	YLR057W	YFR023W
YGR232W	YLR084C	YFR043C
YGR236C	YLR102C	YGL006W
YGR238C	YLR121C	YGL021W
YGR250C	YLR142W	YGL045W
YGR254W	YLR178C	YGL056C
YGR260W	YLR189C	YGL059W
YGR281W	YLR205C	YGL077C
YGR283C	YLR228C	YGL078C
YGR292W	YLR231C	YGL079W
YHL003C	YLR238W	YGL086W
YHL006C	YLR246W	YGL096W
YHL008C	YLR248W	YGL114W
YHL009C	YLR254C	YGL126W
YHL014C	YLR285W	YGL138C
YHL017W	YLR287C-A	YGL146C
YHL019C	YLR307W	YGL154C
YHL024W	YLR324W	YGL159W
YHL028W	YLR328W	YGL160W
YHL029C	YLR345W	YGL164C
YHL032C	YLR350W	YGL175C
YHL033C	YLR356W	YGL180W
YHL043W	YLR438W	YGL194C
YHL047C	YLR445W	YGL227W
YHR001W-A	YLR448W	YGL231C
YHR004C	YML016C	YGL243W
YHR006W	YML048W	YGL248W
YHR028C	YML058W	YGL256W
YHR030C	YML074C	YGL257C
YHR031C	YML117W	YGR008C
YHR033W	YMR015C	YGR010W
YHR037W	YMR020W	YGR014W
YHR043C	YMR031C	YGR031W
YHR044C	YMR034C	YGR041W
YHR047C	YMR065W	YGR044C
YHR059W	YMR068W	YGR058W
YHR080C	YMR074C	YGR066C
YHR081W	YMR120C	YGR067C
YHR094C	YMR121C	YGR084C
YHR103W	YMR132C	YGR106C
YHR104W	YMR153W	YGR109C
YHR108W	YMR180C	YGR124W
YHR110W	YMR183C	YGR130C
YHR111W	YMR189W	YGR131W
YHR117W	YMR192W	YGR136W
YHR121W	YMR194W	YGR141W
YHR123W	YMR195W	YGR152C
YHR124W	YMR216C	YGR154C
YHR126C	YMR274C	YGR161C
YHR136C	YMR311C	YGR169C
YHR151C	YMR313C	YGR196C
YHR156C	YNL008C	YGR205W
YHR161C	YNL074C	YGR207C
YHR171W	YNL098C	YGR210C
YHR198C	YNL122C	YGR213C
YHR199C	YNL127W	YGR237C
YHR209W	YNL173C	YGR247W
YIL007C	YNL192W	YGR249W
YIL013C	YNL204C	YGR256W
YIL027C	YNL223W	YGR261C
YIL039W	YNL224C	YGR266W
YIL040W	YNL305C	YGR270W
YIL041W	YNR032C-A	YGR279C
YIL050W	YNR071C	YGR281W
YIL064W	YNR074C	YGR282C
YIL088C	YOL011W	YGR284C
YIL089W	YOL047C	YHL002W
YIL090W	YOL048C	YHL027W
YIL105C	YOL075C	YHL035C
YIL108W	YOL082W	YHR004C
YIL110W	YOL083W	YHR008C
YIL114C	YOL101C	YHR009C
YIL122W	YOL105C	YHR029C
YIL124W	YOL110W	YHR035W
YIL132C	YOL117W	YHR048W
YIL133C	YOR009W	YHR057C
YIL137C	YOR011W	YHR073W
YIL152W	YOR018W	YHR078W
YIL153W	YOR031W	YHR079C
YIL168W	YOR034C	YHR092C
YIL173W	YOR049C	YHR097C
YIR014W	YOR071C	YHR129C
YIR031C	YOR084W	YHR133C
YIR032C	YOR114W	YHR146W
YIR035C	YOR156C	YHR160C
YIR044C	YOR172W	YHR179W
YJL029C	YOR189W	YHR182W
YJL065C	YOR197W	YHR195W
YJL112W	YOR234C	YIL030C
YJL116C	YOR245C	YIL034C
YJL126W	YOR307C	YIL043C
YJL137C	YOR320C	YIL055C
YJL138C	YOR344C	YIL074C
YJL147C	YOR351C	YIL087C
YJL157C	YOR374W	YIL095W
YJL163C	YOR380W	YIL097W
YJL164C	YPL009C	YIL102C
YJL178C	YPL030W	YIL111W
YJL185C	YPL033C	YIL112W
YJL192C	YPL034W	YIL119C
YJL208C	YPL111W	YIL122W
YJL210W	YPL115C	YIL130W
YJL212C	YPL125W	YIL138C
YJL217W	YPL133C	YIL146C
YJL218W	YPL137C	YIL155C
YJR003C	YPL150W	YIL160C
YJR030C	YPL179W	YIL161W
YJR033C	YPL183C	YIL165C
YJR035W	YPL199C	YIR014W
YJR039W	YPL200W	YIR019C
YJR058C	YPL221W	YIR042C
YJR062C	YPL222W	YIR043C
YJR066W	YPL232W	YJL004C
YJR078W	YPR006C	YJL024C
YJR082C	YPR021C	YJL042W
YJR083C	YPR068C	YJL044C
YJR084W	YPR071W	YJL047C
YJR095W	YPR083W	YJL048C
YJR115W	YPR093C	YJL062W
YJR124C	YPR097W	YJL073W
YJR126C	YPR115W	YJL083W
YJR129C	YPR117W	YJL094C
YJR130C	YPR128C	YJL099W
YJR131W	YPR147C	YJL106W
YJR133W	YPR174C	YJL108C
YJR140C		YJL110C
YJR149W		YJL112W
YKL007W		YJL124C
YKL039W		YJL145W
YKL071W		YJL146W
YKL077W		YJL154C
YKL086W		YJL155C
YKL091C		YJL159W
YKL106W		YJL171C
YKL107W		YJL181W
YKL140W		YJL186W
YKL157W		YJL187C
YKL162C		YJL218W
YKL163W		YJR008W
YKL166C		YJR015W
YKL183W		YJR021C
YKL197C		YJR024C
YKL198C		YJR025C
YKL205W		YJR040W
YKL215C		YJR043C
YKL220C		YJR079W
YKL222C		YJR094C
YKR003W		YJR096W
YKR019C		YJR098C
YKR021W		YJR099W
YKR023W		YJR107W
YKR029C		YJR111C
YKR030W		YJR116W
YKR036C		YJR120W
YKR041W		YJR125C
YKR058W		YJR134C
YKR061W		YJR142W
YKR065C		YJR150C
YKR067W		YKL017C
YKR070W		YKL020C
YKR098C		YKL037W
YKR104W		YKL038W
YLL019C		YKL047W
YLL041C		YKL053C-A
YLL042C		YKL061W
YLL053C		YKL064W
YLL061W		YKL071W
YLR001C		YKL072W
YLR014C		YKL077W
YLR020C		YKL098W
YLR032W		YKL114C
YLR034C		YKL137W
YLR037C		YKL146W
YLR059C		YKL151C
YLR061W		YKL163W
YLR063W		YKL164C
YLR072W		YKL179C
YLR080W		YKL188C
YLR082C		YKL201C
YLR083C		YKL205W
YLR096W		YKR005C
YLR098C		YKR009C
YLR113W		YKR013W
YLR119W		YKR026C
YLR126C		YKR031C
YLR133W		YKR053C
YLR134W		YKR055W
YLR135W		YKR061W
YLR143W		YKR078W
YLR146C		YKR088C
YLR149C		YKR089C
YLR151C		YKR090W
YLR154C		YKR103W
YLR176C		YLL005C
YLR200W		YLL013C
YLR209C		YLL014W
YLR224W		YLL021W
YLR247C		YLL025W
YLR263W		YLL029W
YLR265C		YLL032C
YLR292C		YLL053C
YLR328W		YLL056C
YLR343W		YLL060C
YLR344W		YLR004C
YLR346C		YLR011W
YLR361C		YLR017W
YLR363C		YLR031W
YLR367W		YLR040C
YLR380W		YLR046C
YLR390W-A		YLR047C
YLR398C		YLR050C
YLR406C		YLR057W
YLR413W		YLR070C
YLR421C		YLR077W
YLR432W		YLR094C
YLR443W		YLR104W
YLR445W		YLR108C
YLR446W		YLR128W
YLR452C		YLR142W
YLR454W		YLR164W
YLR461W		YLR168C
YML002W		YLR170C
YML017W		YLR174W
YML020W		YLR180W
YML021C		YLR187W
YML035C		YLR188W
YML048W		YLR190W
YML054C		YLR191W
YML057W		YLR205C
YML058W		YLR207W
YML076C		YLR224W
YML095C		YLR225C
YML100W-A		YLR228C
YML101C		YLR250W
YML116W		YLR273C
YMR010W		YLR281C
YMR016C		YLR284C
YMR034C		YLR287C
YMR037C		YLR313C
YMR039C		YLR328W
YMR044W		YLR330W
YMR048W		YLR345W
YMR056C		YLR348C
YMR087W		YLR375W
YMR100W		YLR376C
YMR101C		YLR381W
YMR109W		YLR387C
YMR111C		YLR389C
YMR118C		YLR404W
YMR137C		YLR405W
YMR138W		YLR408C
YMR139W		YLR414C
YMR147W		YLR422W
YMR152W		YLR425W
YMR155W		YLR427W
YMR160W		YLR438W
YMR163C		YLR453C
YMR170C		YML003W
YMR172W		YML004C
YMR180C		YML008C
YMR215W		YML016C
YMR216C		YML030W
YMR221C		YML036W
YMR244W		YML048W
YMR247C		YML052W
YMR253C		YML054C
YMR262W		YML059C
YMR292W		YML068W
YMR295C		YML071C
YMR297W		YML075C
YMR311C		YML096W
YMR313C		YML104C
YMR318C		YML113W
YNL010W		YML118W
YNL014W		YML120C
YNL015W		YML124C
YNL022C		YMR010W
YNL023C		YMR020W
YNL029C		YMR040W
YNL030W		YMR041C
YNL034W		YMR042W
YNL035C		YMR054W
YNL044W		YMR063W
YNL045W		YMR099C
YNL047C		YMR104C
YNL050C		YMR114C
YNL051W		YMR119W
YNL056W		YMR124W
YNL058C		YMR129W
YNL065W		YMR130W
YNL067W		YMR136W
YNL078W		YMR154C
YNL095C		YMR156C
YNL098C		YMR157C
YNL099C		YMR159C
YNL111C		YMR162C
YNL119W		YMR165C
YNL128W		YMR170C
YNL134C		YMR177W
YNL141W		YMR178W
YNL155W		YMR189W
YNL159C		YMR195W
YNL168C		YMR196W
YNL180C		YMR199W
YNL183C		YMR201C
YNL190W		YMR214W
YNL195C		YMR219W
YNL196C		YMR222C
YNL206C		YMR225C
YNL217W		YMR226C
YNL224C		YMR234W
YNL227C		YMR237W
YNL239W		YMR238W
YNL257C		YMR244C-A
YNL259C		YMR251W
YNL283C		YMR252C
YNL295W		YMR255W
YNL301C		YMR265C
YNL305C		YMR271C
YNL307C		YMR273C
YNL320W		YMR278W
YNL322C		YMR279C
YNL325C		YMR280C
YNL339C		YMR291W
YNR002C		YMR295C
YNR004W		YMR299C
YNR009W		YMR303C
YNR010W		YMR304W
YNR013C		YMR305C
YNR015W		YMR306W
YNR022C		YMR310C
YNR028W		YMR315W
YNR032C-A		YMR317W
YNR034W		YNL024C
YNR044W		YNL051W
YNR049C		YNL052W
YNR055C		YNL063W
YNR059W		YNL078W
YNR062C		YNL080C
YNR066C		YNL087W
YNR067C		YNL090W
YNR069C		YNL094W
YNR075W		YNL101W
YOL001W		YNL111C
YOL003C		YNL115C
YOL006C		YNL156C
YOL019W		YNL157W
YOL025W		YNL167C
YOL041C		YNL187W
YOL056W		YNL193W
YOL062C		YNL195C
YOL081W		YNL224C
YOL084W		YNL234W
YOL087C		YNL239W
YOL088C		YNL242W
YOL089C		YNL249C
YOL091W		YNL253W
YOL092W		YNL254C
YOL101C		YNL255C
YOL103W		YNL274C
YOL104C		YNL275W
YOL107W		YNL289W
YOL110W		YNL292W
YOL117W		YNL293W
YOL119C		YNL294C
YOL132W		YNL298W
YOL137W		YNL300W
YOL141W		YNL304W
YOL151W		YNL314W
YOL155C		YNL318C
YOL158C		YNL328C
YOL163W		YNL329C
YOR008C-A		YNL332W
YOR010C		YNL336W
YOR012W		YNL339C
YOR014W		YNR007C
YOR016C		YNR009W
YOR017W		YNR018W
YOR028C		YNR024W
YOR034C		YNR031C
YOR038C		YNR032W
YOR042W		YNR048W
YOR043W		YNR057C
YOR047C		YNR060W
YOR052C		YNR063W
YOR083W		YNR065C
YOR084W		YNR067C
YOR090C		YOL001W
YOR109W		YOL002C
YOR120W		YOL015W
YOR129C		YOL016C
YOR133W		YOL017W
YOR164C		YOL024W
YOR165W		YOL025W
YOR175C		YOL028C
YOR208W		YOL036W
YOR215C		YOL043C
YOR216C		YOL048C
YOR227W		YOL057W
YOR233W		YOL089C
YOR242C		YOL111C
YOR246C		YOL114C
YOR253W		YOL117W
YOR268C		YOL122C
YOR269W		YOL124C
YOR271C		YOL131W
YOR283W		YOL141W
YOR291W		YOL147C
YOR296W		YOL158C
YOR298C-A		YOL162W
YOR313C		YOR001W
YOR316C		YOR005C
YOR317W		YOR006C
YOR320C		YOR007C
YOR321W		YOR008C
YOR338W		YOR011W
YOR339C		YOR030W
YOR352W		YOR031W
YOR359W		YOR044W
YOR371C		YOR058C
YOR385W		YOR061W
YPL004C		YOR069W
YPL014W		YOR071C
YPL022W		YOR081C
YPL023C		YOR084W
YPL037C		YOR086C
YPL056C		YOR118W
YPL064C		YOR132W
YPL067C		YOR133W
YPL071C		YOR142W
YPL087W		YOR154W
YPL095C		YOR166C
YPL099C		YOR171C
YPL103C		YOR178C
YPL107W		YOR188W
YPL109C		YOR192C
YPL110C		YOR195W
YPL127C		YOR219C
YPL138C		YOR223W
YPL140C		YOR234C
YPL141C		YOR238W
YPL149W		YOR239W
YPL154C		YOR245C
YPL163C		YOR270C
YPL166W		YOR275C
YPL177C		YOR285W
YPL179W		YOR286W
YPL184C		YOR292C
YPL186C		YOR322C
YPL219W		YOR324C
YPL224C		YOR327C
YPL225W		YOR346W
YPL227C		YOR347C
YPL229W		YOR348C
YPL257W		YOR349W
YPL263C		YOR377W
YPL264C		YOR380W
YPL265W		YOR385W
YPL267W		YOR386W
YPL273W		YPL001W
YPR001W		YPL017C
YPR026W		YPL026C
YPR028W		YPL032C
YPR032W		YPL055C
YPR057W		YPL067C
YPR091C		YPL069C
YPR098C		YPL074W
YPR119W		YPL092W
YPR120C		YPL100W
YPR127W		YPL108W
YPR145W		YPL110C
YPR155C		YPL113C
YPR158W		YPL116W
YPR171W		YPL120W
YPR172W		YPL121C
YPR179C		YPL123C
YPR185W		YPL130W
YPR193C		YPL134C
YPR196W		YPL137C
YPR201W		YPL140C
		YPL145C
		YPL147W
		YPL149W
		YPL156C
		YPL159C
		YPL163C
		YPL164C
		YPL165C
		YPL183C
		YPL184C
		YPL192C
		YPL196W
		YPL207W
		YPL208W
		YPL220W
		YPL223C
		YPL230W
		YPL232W
		YPL260W
		YPL265W
		YPL274W
		YPR003C
		YPR006C
		YPR011C
		YPR013C
		YPR017C
		YPR029C
		YPR031W
		YPR052C
		YPR057W
		YPR058W
		YPR061C
		YPR068C
		YPR071W
		YPR073C
		YPR075C
		YPR089W
		YPR091C
		YPR095C
		YPR097W
		YPR098C
		YPR115W
		YPR122W
		YPR140W
		YPR152C
		YPR153W
		YPR154W
		YPR156C
		YPR184W
		YPR191W
		YPR194C
		YPR198W
