# Supplementary material for: Genetic interaction profiles of regulatory kinases differ between environmental conditions and cellular states
Source: Mol Syst Biol. 2020 May 25;16(5):e9167. doi: 10.15252/msb.20199167 (PMC7247079; doi:10.15252/msb.20199167)
Supplement: Supplementary file 8 — Table EV6 [file MSB-16-e9167-s008.xls]

## Sheet: Description
Table EV6: Semantic similarity of GO terms lists between two genetic interaction profiles identified by different mathematical models.

## Sheet: RIM15
	carbon_Pro_add	carbon_Pro_ancova	carbon_Qui_add	carbon_Qui_ancova	nitrogen_Pro_add	nitrogen_Pro_ancova	nitrogen_Qui_add	nitrogen_Qui_ancova	phosphate_Pro_add	phosphate_Pro_ancova	phosphate_Qui_add	phosphate_Qui_ancova
carbon_Pro_add	1	0.56	0.18	0.11	-0.04	-0.12	-0.02	-0.05	0.21	0.1	-0.01	-0.01
carbon_Pro_ancova	0.56	1	0.13	0.09	-0.06	-0.12	-0.01	-0.02	-0.17	0.01	0	0
carbon_Qui_add	0.18	0.13	1	0.98	-0.44	-0.46	-0.15	-0.13	-0.19	-0.22	-0.2	-0.23
carbon_Qui_ancova	0.11	0.09	0.98	1	-0.46	-0.47	-0.15	-0.14	-0.23	-0.26	-0.23	-0.26
nitrogen_Pro_add	-0.04	-0.06	-0.44	-0.46	1	0.93	0.21	0.19	0.15	0.22	0.36	0.4
nitrogen_Pro_ancova	-0.12	-0.12	-0.46	-0.47	0.93	1	0.22	0.22	0.12	0.2	0.32	0.35
nitrogen_Qui_add	-0.02	-0.01	-0.15	-0.15	0.21	0.22	1	0.97	0.02	0.04	0.13	0.14
nitrogen_Qui_ancova	-0.05	-0.02	-0.13	-0.14	0.19	0.22	0.97	1	0	0.04	0.1	0.11
phosphate_Pro_add	0.21	-0.17	-0.19	-0.23	0.15	0.12	0.02	0	1	0.86	0.13	0.13
phosphate_Pro_ancova	0.1	0.01	-0.22	-0.26	0.22	0.2	0.04	0.04	0.86	1	0.14	0.15
phosphate_Qui_add	-0.01	0	-0.2	-0.23	0.36	0.32	0.13	0.1	0.13	0.14	1	0.99
phosphate_Qui_ancova	-0.01	0	-0.23	-0.26	0.4	0.35	0.14	0.11	0.13	0.15	0.99	1

## Sheet: TOR1
	carbon_Pro_add	carbon_Pro_ancova	carbon_Qui_add	carbon_Qui_ancova	nitrogen_Pro_add	nitrogen_Pro_ancova	nitrogen_Qui_add	nitrogen_Qui_ancova	phosphate_Pro_add	phosphate_Pro_ancova	phosphate_Qui_add	phosphate_Qui_ancova
carbon_Pro_add	1	0.94	-0.14	-0.06	-0.26	-0.28	0.1	0.1	0.4	0.48	-0.12	-0.12
carbon_Pro_ancova	0.94	1	-0.13	-0.03	-0.34	-0.35	0.08	0.08	0.35	0.47	-0.15	-0.14
carbon_Qui_add	-0.14	-0.13	1	0.91	-0.25	-0.26	0.26	0.26	0.04	-0.07	-0.08	-0.08
carbon_Qui_ancova	-0.06	-0.03	0.91	1	-0.33	-0.32	0.22	0.22	-0.01	-0.07	-0.13	-0.13
nitrogen_Pro_add	-0.26	-0.34	-0.25	-0.33	1	0.99	-0.18	-0.19	-0.11	-0.16	0.16	0.16
nitrogen_Pro_ancova	-0.28	-0.35	-0.26	-0.32	0.99	1	-0.2	-0.2	-0.15	-0.19	0.16	0.16
nitrogen_Qui_add	0.1	0.08	0.26	0.22	-0.18	-0.2	1	0.99	0.12	0.09	0.2	0.19
nitrogen_Qui_ancova	0.1	0.08	0.26	0.22	-0.19	-0.2	0.99	1	0.12	0.09	0.2	0.19
phosphate_Pro_add	0.4	0.35	0.04	-0.01	-0.11	-0.15	0.12	0.12	1	0.91	-0.14	-0.15
phosphate_Pro_ancova	0.48	0.47	-0.07	-0.07	-0.16	-0.19	0.09	0.09	0.91	1	-0.12	-0.13
phosphate_Qui_add	-0.12	-0.15	-0.08	-0.13	0.16	0.16	0.2	0.2	-0.14	-0.12	1	0.99
phosphate_Qui_ancova	-0.12	-0.14	-0.08	-0.13	0.16	0.16	0.19	0.19	-0.15	-0.13	0.99	1
