# Supplementary material for: Genetic interaction profiles of regulatory kinases differ between environmental conditions and cellular states
Source: Mol Syst Biol. 2020 May 25;16(5):e9167. doi: 10.15252/msb.20199167 (PMC7247079; doi:10.15252/msb.20199167)
Supplement: Supplementary file 9 — Table EV7 [file MSB-16-e9167-s009.xls]

## Sheet: Description
Table EV7: Pairwise correlation of genetic interaction profiles for three kinases of proliferative and quiescent cells in three conditions.

## Sheet: Proliferation
	carbon_Pro_PHO85	carbon_Pro_RIM15	carbon_Pro_TOR1	nitrogen_Pro_PHO85	nitrogen_Pro_RIM15	nitrogen_Pro_TOR1	phosphate_Pro_PHO85	phosphate_Pro_RIM15	phosphate_Pro_TOR1
carbon_Pro_PHO85	1	0.56	0.031	-0.382	-0.233	-0.071	0.112	-0.049	0.092
carbon_Pro_RIM15	0.56	1	-0.16	-0.253	-0.125	0.099	-0.261	0.01	-0.086
carbon_Pro_TOR1	0.031	-0.16	1	-0.189	-0.258	-0.352	0.334	0.023	0.465
nitrogen_Pro_PHO85	-0.382	-0.253	-0.189	1	0.734	0.662	-0.002	0.079	-0.193
nitrogen_Pro_RIM15	-0.233	-0.125	-0.258	0.734	1	0.764	-0.067	0.2	-0.238
nitrogen_Pro_TOR1	-0.071	0.099	-0.352	0.662	0.764	1	-0.237	0.15	-0.19
phosphate_Pro_PHO85	0.112	-0.261	0.334	-0.002	-0.067	-0.237	1	0.086	0.27
phosphate_Pro_RIM15	-0.049	0.01	0.023	0.079	0.2	0.15	0.086	1	0.149
phosphate_Pro_TOR1	0.092	-0.086	0.465	-0.193	-0.238	-0.19	0.27	0.149	1

## Sheet: Quiescence
	carbon_Qui_PHO85	carbon_Qui_RIM15	carbon_Qui_TOR1	nitrogen_Qui_PHO85	nitrogen_Qui_RIM15	nitrogen_Qui_TOR1	phosphate_Qui_PHO85	phosphate_Qui_RIM15	phosphate_Qui_TOR1
carbon_Qui_PHO85	1	0.111	0.348	-0.18	0.032	-0.06	-0.042	0.021	0.013
carbon_Qui_RIM15	0.111	1	0.451	-0.001	-0.139	0.181	-0.204	-0.258	-0.133
carbon_Qui_TOR1	0.348	0.451	1	-0.101	-0.05	0.223	-0.293	-0.39	-0.125
nitrogen_Qui_PHO85	-0.18	-0.001	-0.101	1	0.481	0.378	0.052	0.088	0.041
nitrogen_Qui_RIM15	0.032	-0.139	-0.05	0.481	1	0.366	0.089	0.11	0.081
nitrogen_Qui_TOR1	-0.06	0.181	0.223	0.378	0.366	1	0.002	-0.251	0.192
phosphate_Qui_PHO85	-0.042	-0.204	-0.293	0.052	0.089	0.002	1	0.496	0.613
phosphate_Qui_RIM15	0.021	-0.258	-0.39	0.088	0.11	-0.251	0.496	1	0.332
phosphate_Qui_TOR1	0.013	-0.133	-0.125	0.041	0.081	0.192	0.613	0.332	1
