# Supplementary material for: Genetic interaction profiles of regulatory kinases differ between environmental conditions and cellular states
Source: Mol Syst Biol. 2020 May 25;16(5):e9167. doi: 10.15252/msb.20199167 (PMC7247079; doi:10.15252/msb.20199167)
Supplement: Supplementary file 10 — Table EV8 [file MSB-16-e9167-s010.xls]

## Sheet: Description
Table EV8: Functional annotation of gene clusters that significantly interact with RIM15 & TOR1 in quiescent cells.

## Sheet: RIM15-Positive interaction
condtion	ONTOLOGY	ID	Description	order	GeneRatio	BgRatio	pvalue	p.adjust	qvalue	geneID	Count
carbon_qui	CC	GO:0000322	storage vacuole	8	69/556	464/6431	3.18e-06	0.00038	0.000374	851259/852366/852369/852459/852485/850296/850364/851506/851429/851663/852048/852088/852092/852094/852138/856783/856788/850524/852628/853175/856381/856423/856527/856540/856556/856609/854721/854719/853326/853282/853280/853276/853663/853660/853876/850726/850731/850772/850782/850910/851056/851131/851164/851183/854918/855187/855255/855261/855285/855343/855660/855541/855504/855396/855395/855394/855736/…	69
carbon_qui	CC	GO:0005618	cell wall	10	23/556	119/6431	0.000176	0.0100864	0.00992561	851259/852459/852134/856893/856527/853326/853282/853280/853977/850726/850731/850811/850910/851016/851056/851107/855255/855394/855780/853988/854010/854174/854389	23
carbon_qui	CC	GO:0031225	anchored component of membrane	9	16/556	69/6431	0.000197	0.0100864	0.00992561	852134/856893/856527/853977/850731/850811/851056/851107/855255/855394/855780/853988/854010/854174/854389/856051	16
nitrogen_qui	BP	GO:0035967	cellular response to topologically incorrect protein	7	11/430	44/6427	0.000108	0.0415566	0.0392304	852376/852460/851627/852020/856823/850513/850583/853149/856478/855411/854149	11
nitrogen_qui	CC	GO:0000839	Hrd1p ubiquitin ligase ERAD-L complex	6	7/430	13/6431	6.87e-06	0.000992	0.000889	852500/851627/852020/850904/854979/855306/854149	7
nitrogen_qui	CC	GO:0005777	peroxisome	5	17/430	87/6431	4.91e-05	0.00236621	0.00212015	852557/850361/851494/851843/856694/850514/852915/852979/856565/854745/854646/853254/853870/853971/850686/855244/855991	17
nitrogen_qui	CC	GO:0097346	INO80-type complex	4	7/430	25/6431	0.000951	0.024855	0.0222704	852532/851934/852096/850534/850774/854966/855506	7
nitrogen_qui	CC	GO:0000322	storage vacuole	8	48/430	464/6431	0.00133741	0.0276079	0.024737	851280/852241/852444/852596/850387/850433/851328/851685/851706/852032/852088/856649/850544/850503/850496/852774/852635/853123/853175/856454/854721/853441/853309/853287/853497/853870/853884/853978/850631/850685/850678/850772/850952/855012/854916/855023/855235/855423/855411/854052/854046/854173/854199/854234/854271/854273/855940/856171	48
phosphate_qui	BP	GO:0055114	oxidation-reduction process	2	70/603	456/6427	1.56e-05	0.023691	0.0232118	851237/852302/852378/852546/850332/851474/851386/851311/851676/851843/851880/851974/852011/852154/856664/856765/856775/856797/856804/856924/850569/850570/850610/852844/852717/852636/852979/853058/853095/853121/853149/856581/856584/854768/854766/854854/853575/853792/853769/853878/853951/850675/850698/850715/850736/850833/850861/850871/850902/851111/851146/854950/855014/855057/855131/855137/855176/…	70
phosphate_qui	MF	GO:0005215	transporter activity	1	63/602	432/6419	0.000197	0.0394242	0.0381875	851211/851207/851246/852243/852343/852360/852361/852429/852506/852543/852596/850385/850387/850438/851597/851697/851766/852121/856712/856761/856779/856789/850490/852868/852709/852610/852946/853039/853158/856472/856492/853296/853461/853710/853680/853679/853647/853978/850671/850690/850829/851063/851111/855023/855622/855580/855490/855446/855398/855388/855809/854080/854002/854332/854506/854511/854530/…	63

## Sheet: RIM15-Negative interaction
condtion	ONTOLOGY	order	ID	Description	GeneRatio	BgRatio	pvalue	p.adjust	qvalue	geneID	Count
carbon_qui	BP	11	GO:0006605	protein targeting (peroxisome)	32/581	194/6427	0.000543	0.036271	0.0343482	851244/852469/851413/851720/851858/851929/856740/852774/852968/853034/853120/856387/853429/853416/853219/853886/850654/850888/854966/855041/855507/855387/854126/854113/854038/853991/854168/854192/854472/856070/855991/856135	32
carbon_qui	BP	10	GO:0016042	lipid catabolic process	18/581	61/6427	4.04e-06	0.000742	0.000703	851247/852476/850432/851481/856739/852874/852733/854646/853878/853964/850990/854943/855020/855361/855518/854151/855895/856108	18
carbon_qui	BP	9	GO:0071214	cellular response to abiotic stimulus(osmotic stress)	18/581	75/6427	8.81e-05	0.00881592	0.00834856	852224/852423/852563/850385/851774/856750/856823/852979/853313/853297/850650/850692/850706/855035/855092/855554/855765/854227	18
carbon_qui	BP	3	GO:0006470	protein dephosphorylation	16/581	72/6427	0.000548	0.036271	0.0343482	852224/852579/850457/851368/851639/852046/856781/856823/856873/856534/850650/850706/851153/855699/855967/856187	16
carbon_qui	CC	4	GO:0000118	histone deacetylase complex	10/581	35/6431	0.000766	0.0148765	0.0132394	852392/852399/851788/852681/854694/855097/855407/854158/855964/856134	10
carbon_qui	CC	6	GO:0044437	vacuolar part	42/581	291/6431	0.00137778	0.0239299	0.0212964	852444/852504/850387/850432/851563/851328/851685/851697/851908/852097/852108/856697/856789/850496/850577/852774/852695/853026/854660/853761/853981/850631/850736/850885/851006/851074/851102/855207/855235/855245/855608/855423/855380/854089/853991/854234/854255/854394/854466/856050/855983/855840	42
carbon_qui	BP	5	GO:0044804	autophagy of nucleus/mitochondrion/lysosomal	14/581	43/6427	1.37e-05	0.00189464	0.0017942	852518/850432/851585/850577/852695/856472/856602/853416/855194/855479/855741/855983/855954/856315	14
nitrogen_qui	CC	3	GO:0000322	storage vacuole	40/316	464/6431	0.000289	0.0280083	0.0271549	852366/852458/850319/852108/852998/853169/856345/854634/854846/853414/853326/853296/853514/853567/853912/850726/850800/851183/854918/855255/855623/855545/855541/855394/855392/855389/855775/854070/854050/854030/854007/854462/854477/856088/856018/856004/855927/856152/856280/856324	40
phosphate_qui	CC	4	GO:0033698	histone deacetylase complex	6/657	2019-12-31	0.000598	0.045917	0.0415638	851220/852392/854725/853650/855626/855964	6
phosphate_qui	CC	2	GO:0000322	storage vacuole	79/657	464/6431	1.94e-06	0.000237	0.000214	852200/852189/852366/850364/850398/851434/851663/852048/852094/852131/856788/856860/856934/850536/852774/852721/853123/853138/853169/853175/856345/856338/856423/856513/856556/856609/854743/854721/854719/854634/854824/853326/853267/853261/853567/853588/853735/853663/853660/850631/850683/850687/850721/850731/850782/850910/851056/851075/851164/851183/854959/855187/855195/855255/855667/855660/855545/…	79
phosphate_qui	BP	3	GO:0016311	protein dephosphorylation	30/657	138/6427	4.39e-05	0.0182478	0.0166661	852224/852186/852310/852382/852389/852422/850366/851537/851621/851646/856807/856823/856856/853117/856440/854758/853274/851075/851126/854946/854903/855112/855722/855618/855520/855504/855392/854257/854457/856236	30
phosphate_qui	BP	1	GO:1903046	meiotic cell cycle process	51/657	275/6427	1.39e-05	0.0182478	0.0166661	852265/852295/852331/852365/852404/850454/851304/851567/851648/851727/851994/852134/856869/856926/850565/852678/852623/852920/853100/853140/856364/856361/856557/856590/853271/853900/850826/850910/850935/851056/851110/851166/854976/855055/855170/855221/855701/855642/855527/855520/855785/854063/854062/854047/853988/854349/854416/856085/855965/855964/856115	51

## Sheet: TOR1-Positive interaction
condtion	ONTOLOGY	ID	order	Description	GeneRatio	BgRatio	pvalue	p.adjust	qvalue	geneID	Count
carbon_qui	CC	GO:0000322	4	storage vacuole	54/380	464/6431	7.06e-07	7.59e-05	7.1e-05	852200/852366/852369/850296/851315/851663/851706/852094/856702/856934/850502/853169/853175/856338/856423/856527/856556/854721/854719/853326/853261/853529/853588/853660/853876/850721/850726/851056/851075/855187/855195/855255/855261/855285/855343/855717/855660/855541/855504/855438/855396/855395/855736/855747/855803/854141/854070/854061/854050/854030/853988/854174/854199/856018	54
carbon_qui	CC	GO:0071782	5	endoplasmic reticulum tubular network	8/380	25/6431	6.13e-05	0.00344447	0.00322576	852382/852481/851926/856480/854718/853872/855464/854336	8
carbon_qui	CC	GO:0000407	6	phagophore assembly site	9/380	45/6431	0.00105767	0.0495343	0.0463891	852200/851406/851686/856576/853261/853889/850684/854282/855937	9
nitrogen_qui	BP	GO:0016311	3	dephosphorylation	27/523	138/6427	1.31e-05	0.0100932	0.0097183	852186/852382/852422/852579/850366/851558/851421/851339/851639/856823/852622/853023/853117/853927/851075/854903/855218/855303/855359/855624/855618/855595/855520/855504/854257/854457/855923	27
nitrogen_qui	CC	GO:0000322	4	storage vacuole	64/523	464/6431	1.21e-05	0.0011692	0.00111615	852241/852436/852537/852589/850387/850465/851551/851514/851506/851429/851423/851374/851328/851706/852094/856702/856783/856934/850544/852878/852721/853123/853212/856343/856423/856454/854721/854719/854824/853441/853366/853326/853309/853290/853280/853276/853663/853660/853968/850685/850721/850731/850910/851056/851075/854959/855195/855261/855667/855504/855423/855411/855398/855736/854160/854151/854070/…	64
nitrogen_qui	CC	GO:0005933	2	cellular bud	37/523	252/6431	0.000266	0.0193025	0.0184267	852193/852168/852382/852427/850345/850376/851550/851440/851430/851375/852107/850497/852920/853136/853144/856514/856545/853820/853818/853650/850773/850805/854959/854903/854931/855230/855316/855667/855607/855423/855785/854271/854296/854336/854481/854505/856140	37
nitrogen_qui	CC	GO:0071782	5	endoplasmic reticulum tubular network	8/523	25/6431	0.000566	0.0328032	0.0313149	852382/852481/851323/856480/854903/855464/854336/856140	8
nitrogen_qui	MF	GO:0030246	1	carbohydrate binding	9/523	26/6419	0.000131	0.0119365	0.0116009	851241/852530/851527/851333/852128/852721/856617/853977/850769	9

## Sheet: TOR1-Negative interaction
condtion	ONTOLOGY	ID	order	Description	GeneRatio	BgRatio	pvalue	p.adjust	qvalue	geneID	Count
carbon_qui	BP	GO:0016042	10	lipid catabolic process	11/227	61/6427	7.37e-06	0.00878835	0.00873135	851481/851449/852874/853768/855018/855250/855518/854151/854225/854293/856246	11
nitrogen_qui	BP	GO:0006476	9	protein deacetylation	9/298	31/6427	7.18e-06	0.00225004	0.00210456	851220/852399/851772/852681/854725/854694/854966/854086/856134	9
nitrogen_qui	BP	GO:0045912	8	negative regulation of carbohydrate metabolic process	7/298	18/6427	8.79e-06	0.00225004	0.00210456	851220/852349/851788/851842/850572/852624/855166	7
nitrogen_qui	BP	GO:0016569	7	covalent chromatin modification	21/298	185/6427	0.000117	0.0206918	0.0193538	851220/852399/852516/852547/851772/851788/851859/856642/852744/852681/854725/854694/853327/854966/855586/855475/854086/854203/854480/856060/856134	21
phosphate_qui	BP	GO:0044804	1	autophagy of nucleus	8/85	43/6427	1.85e-05	0.00564133	0.00545257	852200/851406/856576/850684/855498/854273	6
phosphate_qui	BP	GO:0007033	3	vacuole organization	8/85	100/6427	4.65e-05	0.00852296	0.00823777	852200/850296/851406/856647/856576/854770/855498/854273	8
phosphate_qui	BP	GO:0000422	2	autophagy of mitochondrion	5/85	37/6427	0.000112	0.0114444	0.0110614	852200/851406/856576/850684/855498	5
phosphate_qui	BP	GO:0033365	6	protein localization to organelle	15/85	407/6427	0.000244	0.0203113	0.0196317	851264/852200/851458/851406/853177/856576/854718/853818/853886/850684/854918/855654/855498/854408/855978	15
phosphate_qui	BP	GO:1990778	5	protein localization to cell periphery	4/85	30/6427	0.000601	0.0367292	0.0355002	852382/851372/853818/851018	4
phosphate_qui	BP	GO:0032258	4	protein localization by the Cvt pathway	5/85	55/6427	0.000744	0.0426371	0.0412104	852200/851406/856576/850684/855498	5
