# Supplementary material for: Genetic interaction profiles of regulatory kinases differ between environmental conditions and cellular states
Source: Mol Syst Biol. 2020 May 25;16(5):e9167. doi: 10.15252/msb.20199167 (PMC7247079; doi:10.15252/msb.20199167)
Supplement: Supplementary file 11 — Dataset EV1 [file MSB-16-e9167-s011.xls]

## Sheet: Description
Dataset EV1: Linear regression modeling of mutant fitness over prolonged starvation for each replicate.
Source data for Fig1B & Fig1C.

## Sheet: Dataset EV1
nutrient	Systematic	LibraryName	Replicate	coefficient	std.error	statistic	p.value	q.value
carbon	YAL001C	HO	1	9.11e-05	0.0152224	0.00598671	0.995599	0.416219
carbon	YAL001C	HO	2	0.0025739	0.00949199	0.271166	0.797102	0.363663
carbon	YAL001C	HO	3	0.00684806	0.0112633	0.607998	0.586128	0.299583
carbon	YAL001C	PHO85	1	0.00240052	0.00880583	0.272606	0.79865	0.364076
carbon	YAL001C	PHO85	2	-0.00957831	0.00945406	-1.01314	0.368296	0.222792
carbon	YAL001C	PHO85	3	-0.0068552	0.00899219	-0.762351	0.480248	0.263553
carbon	YAL001C	RIM15	1	0.00825465	0.0168272	0.490554	0.709662	0.33832
carbon	YAL001C	RIM15	2	0.00696543	0.0067888	1.02602	0.351934	0.216543
carbon	YAL001C	RIM15	3	-0.00356458	0.00619871	-0.575051	0.596055	0.302739
carbon	YAL001C	TOR1	1	-0.00696812	0.0140098	-0.497375	0.668223	0.325823
carbon	YAL001C	TOR1	2	-0.0242408	0.0201719	-1.20171	0.315688	0.202008
carbon	YAL001C	TOR1	3	0.0013105	0.0122822	0.106699	0.919177	0.397004
carbon	YAL004W	HO	1	-0.0181941	0.00685528	-2.65403	0.0767287	0.0844816
carbon	YAL004W	HO	2	-0.00107137	0.00593474	-0.180525	0.863829	0.382216
carbon	YAL004W	HO	3	-0.0127817	0.00700506	-1.82464	0.165552	0.134278
carbon	YAL004W	PHO85	1	-0.0218792	0.0106893	-2.04684	0.110085	0.104521
carbon	YAL004W	PHO85	2	-0.0353596	0.0109375	-3.23289	0.0318882	0.0527311
carbon	YAL004W	PHO85	3	-0.0331928	0.00670594	-4.94976	0.00428583	0.0222509
carbon	YAL004W	RIM15	1	0.0148996	0.0037849	3.93659	0.158369	0.130592
carbon	YAL004W	RIM15	2	0.00605007	0.00403415	1.49971	0.193975	0.1483
carbon	YAL004W	RIM15	3	0.00790753	0.00781168	1.01227	0.368665	0.222926
carbon	YAL004W	TOR1	1	-0.0252572	0.0038793	-6.51076	0.0227873	0.0448486
carbon	YAL004W	TOR1	2	-0.0546334	0.0133615	-4.08888	0.0264387	0.0480481
carbon	YAL004W	TOR1	3	-0.0348396	0.0121936	-2.85719	0.0355231	0.0555526
carbon	YAL005C	HO	1	-0.0145196	0.00574219	-2.52858	0.0855304	0.0900901
carbon	YAL005C	HO	2	-0.00114588	0.00981422	-0.116757	0.911597	0.395025
carbon	YAL005C	HO	3	-0.0131884	0.00848528	-1.55426	0.217955	0.159528
carbon	YAL005C	PHO85	1	-0.00396704	0.00753098	-0.526763	0.626218	0.312534
carbon	YAL005C	PHO85	2	-0.0149667	0.00604039	-2.47777	0.0683742	0.078978
carbon	YAL005C	PHO85	3	-0.00834999	0.0092595	-0.901776	0.408512	0.237753
carbon	YAL005C	RIM15	1	0.0182661	0.0156173	1.16961	0.450334	0.252943
carbon	YAL005C	RIM15	2	0.00980071	0.00397703	2.46433	0.0569252	0.0711837
carbon	YAL005C	RIM15	3	0.0159404	0.0115755	1.37708	0.24053	0.170022
carbon	YAL005C	TOR1	1	-0.0209221	0.00438702	-4.76909	0.0412649	0.0600477
carbon	YAL005C	TOR1	2	-0.0355443	0.00386758	-9.19032	0.0027244	0.018789
carbon	YAL005C	TOR1	3	-0.0186462	0.0075682	-2.46376	0.0569651	0.0712167
carbon	YAL008W	HO	1	-0.014063	0.00559919	-2.51161	0.0868149	0.0908528
carbon	YAL008W	HO	2	0.0138222	0.0116544	1.186	0.288904	0.19095
carbon	YAL008W	HO	3	-0.00457259	0.0123759	-0.369477	0.736312	0.34616
carbon	YAL008W	PHO85	1	0.0130221	0.00399073	3.26308	0.0309908	0.0520429
carbon	YAL008W	PHO85	2	0.00785456	0.000923658	8.50376	0.0010488	0.0137807
carbon	YAL008W	PHO85	3	0.018767	0.00556947	3.36962	0.0198979	0.0420407
carbon	YAL008W	RIM15	1	-0.01446	1.64e-05	-879.438	0.000723893	0.0123946
carbon	YAL008W	RIM15	2	-0.00998746	0.00597606	-1.67125	0.155537	0.129087
carbon	YAL008W	RIM15	3	-0.0110341	0.0078527	-1.40514	0.232683	0.166441
carbon	YAL008W	TOR1	1	0.00313761	0.00517291	0.606546	0.605831	0.305854
carbon	YAL008W	TOR1	2	0.00173693	0.0172083	0.100936	0.925969	0.398747
carbon	YAL008W	TOR1	3	-0.00301359	0.0113571	-0.265347	0.801334	0.364808
carbon	YAL010C	HO	1	-0.00896988	0.00845905	-1.06039	0.366777	0.222222
carbon	YAL010C	HO	2	-0.00239565	0.0118317	-0.202478	0.847525	0.377774
carbon	YAL010C	HO	3	-0.0119149	0.00423217	-2.81532	0.066997	0.0780362
carbon	YAL010C	PHO85	1	0.0249718	0.0237687	1.05062	0.352715	0.216817
carbon	YAL010C	PHO85	2	-0.00263522	0.00230589	-1.14282	0.316868	0.202518
carbon	YAL010C	PHO85	3	0.0145179	0.0183028	0.793206	0.463619	0.257816
carbon	YAL010C	RIM15	1	-0.0225403	0.0392187	-0.574734	0.667917	0.325734
carbon	YAL010C	RIM15	2	-0.0124597	0.0139175	-0.895254	0.411673	0.238986
carbon	YAL010C	RIM15	3	-0.0151107	0.0251661	-0.600439	0.580576	0.297697
carbon	YAL010C	TOR1	1	-0.0201847	0.00583855	-3.45714	0.0744466	0.0829312
carbon	YAL010C	TOR1	2	-0.0333078	0.011773	-2.82916	0.0662355	0.077546
carbon	YAL010C	TOR1	3	-0.00360931	0.00921445	-0.391701	0.711417	0.338754
carbon	YAL013W	HO	1	-0.0156439	0.00646523	-2.41969	0.0941947	0.0952867
carbon	YAL013W	HO	2	0.00321079	0.00994399	0.322888	0.759846	0.353138
carbon	YAL013W	HO	3	-0.00955902	0.00824474	-1.15941	0.330187	0.207956
carbon	YAL013W	PHO85	1	0.00278168	0.0101431	0.274243	0.797478	0.36376
carbon	YAL013W	PHO85	2	0.00261101	0.0096995	0.26919	0.801098	0.364738
carbon	YAL013W	PHO85	3	0.00517234	0.00887277	0.582946	0.585231	0.299289
carbon	YAL013W	RIM15	1	-0.0151272	0.00291143	-5.19579	0.121046	0.110663
carbon	YAL013W	RIM15	2	-0.0201312	0.00920805	-2.18626	0.0804749	0.0868516
carbon	YAL013W	RIM15	3	-0.00671169	0.0103125	-0.650831	0.550651	0.287824
carbon	YAL013W	TOR1	1	-0.0159573	0.0166086	-0.96078	0.438044	0.248527
carbon	YAL013W	TOR1	2	-0.0190661	0.0210374	-0.906294	0.431591	0.24627
carbon	YAL013W	TOR1	3	-0.00351132	0.0171874	-0.204296	0.846178	0.377413
carbon	YAL014C	HO	1	0.00507785	0.00460799	1.10197	0.35095	0.216141
carbon	YAL014C	HO	2	0.00780247	0.00320936	2.43116	0.059296	0.072811
carbon	YAL014C	HO	3	0.00721329	0.00466983	1.54466	0.220134	0.160553
carbon	YAL014C	PHO85	1	-0.00984534	0.00151408	-6.50254	0.00288582	0.0191988
carbon	YAL014C	PHO85	2	0.00302338	0.00387611	0.780004	0.478964	0.263137
carbon	YAL014C	PHO85	3	0.00671531	0.00417308	1.6092	0.168487	0.135716
carbon	YAL014C	RIM15	1	0.00366248	0.00597038	0.613442	0.649703	0.320011
carbon	YAL014C	RIM15	2	-0.00135448	0.00252803	-0.535786	0.615072	0.308949
carbon	YAL014C	RIM15	3	0.00122274	0.00112963	1.08242	0.339955	0.211801
carbon	YAL014C	TOR1	1	-0.000412833	0.00119474	-0.345541	0.762648	0.353944
carbon	YAL014C	TOR1	2	-0.00103498	0.00393767	-0.262841	0.80969	0.367233
carbon	YAL014C	TOR1	3	-0.00405034	0.00621734	-0.651459	0.543502	0.285389
carbon	YAL015C	HO	1	-0.0127577	0.00532023	-2.39796	0.0960502	0.0963284
carbon	YAL015C	HO	2	-0.00727626	0.00610888	-1.19109	0.287071	0.190161
carbon	YAL015C	HO	3	-0.0085134	0.0113685	-0.748856	0.508311	0.273338
carbon	YAL015C	PHO85	1	-0.0304141	0.0127437	-2.38659	0.0754464	0.0836414
carbon	YAL015C	PHO85	2	-0.0399736	0.0110214	-3.62689	0.022221	0.0443552
carbon	YAL015C	PHO85	3	-0.0158187	0.0139058	-1.13756	0.306862	0.198486
carbon	YAL015C	RIM15	1	-0.0159218	0.0108838	-1.46288	0.381732	0.227938
carbon	YAL015C	RIM15	2	-0.00518151	0.0105112	-0.49295	0.642932	0.317779
carbon	YAL015C	RIM15	3	-0.00590589	0.012215	-0.483495	0.654019	0.32137
carbon	YAL015C	TOR1	1	-0.0223533	0.00543504	-4.11281	0.0543442	0.0693864
carbon	YAL015C	TOR1	2	-0.0214921	0.00853793	-2.51724	0.0863857	0.0906022
carbon	YAL015C	TOR1	3	-0.024611	0.00623472	-3.94741	0.0108789	0.0322733
carbon	YAL017W	HO	1	-0.0185024	0.00406031	-4.55688	0.0198094	0.0419382
carbon	YAL017W	HO	2	-0.00212408	0.00705138	-0.30123	0.775364	0.357412
carbon	YAL017W	HO	3	-0.0110357	0.00859187	-1.28443	0.289191	0.191077
carbon	YAL017W	PHO85	1	-0.0200143	0.00666888	-3.00115	0.0398968	0.0590889
carbon	YAL017W	PHO85	2	-0.0166084	0.00442249	-3.75545	0.019853	0.0419884
carbon	YAL017W	PHO85	3	-0.0159296	0.00989908	-1.6092	0.168487	0.135716
carbon	YAL017W	RIM15	1	0.0153151	0.0114023	1.34315	0.407426	0.237382
carbon	YAL017W	RIM15	2	0.00278777	0.00670587	0.415721	0.694854	0.333875
carbon	YAL017W	RIM15	3	0.0238559	0.00367287	6.49516	0.00289801	0.0192167
carbon	YAL017W	TOR1	1	-0.0024638	0.00113436	-2.17198	0.161985	0.132435
carbon	YAL017W	TOR1	2	0.00928592	0.0128182	0.724429	0.521188	0.277793
carbon	YAL017W	TOR1	3	0.00159453	0.0066224	0.240778	0.819289	0.369911
carbon	YAL018C	HO	1	-0.00170195	0.00514201	-0.33099	0.762423	0.353895
carbon	YAL018C	HO	2	0.00281957	0.00667865	0.422178	0.690434	0.33245
carbon	YAL018C	HO	3	0.0038413	0.00636139	0.603847	0.58855	0.300296
carbon	YAL018C	PHO85	1	0.00272381	0.00389473	0.699359	0.522861	0.27836
carbon	YAL018C	PHO85	2	0.00717546	0.00433623	1.65477	0.173313	0.138184
carbon	YAL018C	PHO85	3	0.00646785	0.00610223	1.05992	0.337676	0.210934
carbon	YAL018C	RIM15	1	0.00979478	0.00987197	0.992181	0.502499	0.271348
carbon	YAL018C	RIM15	2	0.00185007	0.00308678	0.599352	0.57506	0.29584
carbon	YAL018C	RIM15	3	0.00530306	0.00528612	1.0032	0.372528	0.224433
carbon	YAL018C	TOR1	1	-0.00586703	0.0032941	-1.78107	0.216853	0.159031
carbon	YAL018C	TOR1	2	-0.0130081	0.00802258	-1.62143	0.203374	0.152804
carbon	YAL018C	TOR1	3	-0.00799429	0.00662891	-1.20597	0.281776	0.187805
carbon	YAL019W	HO	1	0.0143308	0.00244983	5.8497	0.00995789	0.0311469
carbon	YAL019W	HO	2	0.0135776	0.00419868	3.23377	0.0231086	0.045097
carbon	YAL019W	HO	3	0.0136035	0.00427847	3.17953	0.050112	0.0664862
carbon	YAL019W	PHO85	1	0.00413407	0.00309415	1.33609	0.252464	0.175243
carbon	YAL019W	PHO85	2	0.00571688	0.00410415	1.39295	0.23606	0.167955
carbon	YAL019W	PHO85	3	0.00186099	0.00504105	0.369168	0.727121	0.343406
carbon	YAL019W	RIM15	1	0.00413226	0.00732515	0.56412	0.67302	0.327272
carbon	YAL019W	RIM15	2	-0.0047163	0.0020351	-2.31748	0.0682677	0.0788913
carbon	YAL019W	RIM15	3	-0.03223	0.00765597	-4.20978	0.0135885	0.0355231
carbon	YAL019W	TOR1	1	-0.00448086	0.00377544	-1.18685	0.357155	0.21852
carbon	YAL019W	TOR1	2	-0.0196318	0.00658334	-2.98205	0.0585011	0.0722633
carbon	YAL019W	TOR1	3	-0.00472979	0.00604615	-0.782282	0.469457	0.259907
carbon	YAL020C	HO	1	-0.00978485	0.000655099	-14.9365	0.000651275	0.0121625
carbon	YAL020C	HO	2	0.00450798	0.00934159	0.482571	0.649786	0.32003
carbon	YAL020C	HO	3	-0.00200946	0.0071618	-0.28058	0.797269	0.363707
carbon	YAL020C	PHO85	1	-0.0153632	0.00433439	-3.54449	0.0239166	0.0458747
carbon	YAL020C	PHO85	2	-0.00972819	0.00825526	-1.17842	0.303943	0.19729
carbon	YAL020C	PHO85	3	-0.01991	0.00442622	-4.4982	0.00641016	0.0260595
carbon	YAL020C	RIM15	1	-0.0133074	0.00474368	-2.80528	0.217996	0.159545
carbon	YAL020C	RIM15	2	-0.00388357	0.00386661	-1.00439	0.361294	0.220138
carbon	YAL020C	RIM15	3	-0.0204761	0.0025382	-8.06716	0.00128245	0.0145944
carbon	YAL020C	TOR1	1	-0.0143559	0.00580077	-2.47483	0.131761	0.11658
carbon	YAL020C	TOR1	2	-0.0373431	0.0109852	-3.39941	0.0424797	0.0609519
carbon	YAL020C	TOR1	3	-0.0146701	0.00603221	-2.43196	0.0592376	0.0727653
carbon	YAL022C	HO	1	-0.0163467	0.0120442	-1.35723	0.267791	0.18189
carbon	YAL022C	HO	2	0.0158742	0.0157154	1.0101	0.358802	0.219162
carbon	YAL022C	HO	3	-0.0159607	0.0152737	-1.04498	0.372819	0.224521
carbon	YAL022C	PHO85	1	0.0151171	0.00525221	2.87824	0.0450931	0.0628804
carbon	YAL022C	PHO85	2	0.00294308	0.00587675	0.5008	0.642814	0.317757
carbon	YAL022C	PHO85	3	0.00689361	0.00636593	1.08289	0.328292	0.207171
carbon	YAL022C	RIM15	1	0.00955371	0.0133325	0.716574	0.604173	0.305312
carbon	YAL022C	RIM15	2	0.00511891	0.00307945	1.66228	0.157345	0.130084
carbon	YAL022C	RIM15	3	0.00869826	0.00566016	1.53675	0.199164	0.150746
carbon	YAL022C	TOR1	1	-0.0127236	0.0127042	-1.00153	0.422063	0.242723
carbon	YAL022C	TOR1	2	-0.0147947	0.0238271	-0.620918	0.578635	0.297064
carbon	YAL022C	TOR1	3	-0.0149885	0.0159093	-0.942125	0.389386	0.230689
carbon	YAL023C	HO	1	-0.00519812	0.00608498	-0.854256	0.455752	0.254858
carbon	YAL023C	HO	2	0.0122531	0.0120817	1.01419	0.357026	0.218465
carbon	YAL023C	HO	3	-0.00642906	0.0058026	-1.10796	0.348723	0.215286
carbon	YAL023C	PHO85	1	0.00419844	0.0043746	0.959733	0.391538	0.231474
carbon	YAL023C	PHO85	2	-0.00341927	0.00699555	-0.488778	0.650586	0.320301
carbon	YAL023C	PHO85	3	0.00242949	0.00539918	0.449974	0.671566	0.326834
carbon	YAL023C	RIM15	1	0.00846447	0.0054845	1.54334	0.366011	0.221929
carbon	YAL023C	RIM15	2	0.00156674	0.00216881	0.722396	0.502414	0.271315
carbon	YAL023C	RIM15	3	0.00301659	0.00209842	1.43755	0.223934	0.162344
carbon	YAL023C	TOR1	1	-0.00812625	0.0112584	-0.721796	0.545401	0.286054
carbon	YAL023C	TOR1	2	-0.00676949	0.010054	-0.673311	0.548979	0.287291
carbon	YAL023C	TOR1	3	-0.00798332	0.0078306	-1.0195	0.354732	0.217565
carbon	YAL024C	HO	1	0.00110355	0.00450129	0.245163	0.822144	0.370643
carbon	YAL024C	HO	2	0.00415524	0.00769574	0.53994	0.612409	0.308011
carbon	YAL024C	HO	3	0.00313527	0.00386449	0.811302	0.476583	0.262352
carbon	YAL024C	PHO85	1	0.0101216	0.00737093	1.37317	0.241643	0.170521
carbon	YAL024C	PHO85	2	0.00216948	0.0030551	0.710116	0.516839	0.27626
carbon	YAL024C	PHO85	3	0.00530295	0.00687639	0.771182	0.475445	0.26193
carbon	YAL024C	RIM15	1	0.0218744	0.00074014	29.5545	0.0215324	0.0436416
carbon	YAL024C	RIM15	2	0.00462776	0.0072698	0.636573	0.5524	0.288343
carbon	YAL024C	RIM15	3	0.0131813	0.00850572	1.5497	0.196143	0.149312
carbon	YAL024C	TOR1	1	0.00090057	0.00251156	0.35857	0.754229	0.351536
carbon	YAL024C	TOR1	2	0.00439357	0.00581016	0.756187	0.504498	0.27204
carbon	YAL024C	TOR1	3	-0.00401142	0.00326316	-1.22931	0.273648	0.184376
carbon	YAL026C	HO	1	-0.0233553	0.00633165	-3.68867	0.0345485	0.0547631
carbon	YAL026C	HO	2	-0.032066	0.010795	-2.97045	0.0311408	0.052155
carbon	YAL026C	HO	3	-0.0349005	0.00895408	-3.89772	0.0299664	0.0511762
carbon	YAL026C	PHO85	1	-0.0217394	0.0114907	-1.89192	0.131458	0.116396
carbon	YAL026C	PHO85	2	-0.0252154	0.0103032	-2.44734	0.0706474	0.0805548
carbon	YAL026C	PHO85	3	-0.0136642	0.0104109	-1.31249	0.24637	0.172572
carbon	YAL026C	RIM15	1	-0.0260359	0.00961227	-2.70861	0.225154	0.162908
carbon	YAL026C	RIM15	2	-0.00288871	0.0103802	-0.27829	0.791931	0.362156
carbon	YAL026C	RIM15	3	-0.0158722	0.00977573	-1.62364	0.179776	0.141339
carbon	YAL026C	TOR1	1	-0.0504275	0.00617101	-8.17167	0.0146472	0.0366901
carbon	YAL026C	TOR1	2	-0.058577	0.0278244	-2.10524	0.125936	0.113322
carbon	YAL026C	TOR1	3	-0.0312784	0.00533004	-5.86833	0.00203841	0.0170987
carbon	YAL029C	HO	1	0.000805219	0.00347311	0.231844	0.831574	0.373261
carbon	YAL029C	HO	2	0.00834471	0.00179171	4.6574	0.00554504	0.024593
carbon	YAL029C	HO	3	0.0101882	0.00745084	1.36739	0.26494	0.180673
carbon	YAL029C	PHO85	1	-0.000349777	0.00498745	-0.0701314	0.947455	0.40408
carbon	YAL029C	PHO85	2	0.00437281	0.00354261	1.23435	0.284634	0.189072
carbon	YAL029C	PHO85	3	0.0170435	0.00428742	3.97524	0.0105807	0.0319223
carbon	YAL029C	RIM15	1	-0.000844667	0.00547641	-0.154237	0.902577	0.392584
carbon	YAL029C	RIM15	2	-0.0020756	0.00414294	-0.500997	0.637645	0.31617
carbon	YAL029C	RIM15	3	-0.00785765	0.0069478	-1.13095	0.321288	0.204302
carbon	YAL029C	TOR1	1	0.00486621	0.00427521	1.13824	0.373001	0.224586
carbon	YAL029C	TOR1	2	0.0073735	0.00496633	1.4847	0.23429	0.16715
carbon	YAL029C	TOR1	3	0.00391566	0.00656558	0.596393	0.576886	0.29643
carbon	YAL030W	HO	1	-0.0118374	0.00290414	-4.07605	0.0266582	0.048235
carbon	YAL030W	HO	2	0.00369409	0.0128548	0.287371	0.785358	0.360263
carbon	YAL030W	HO	3	-0.0229023	0.012225	-1.8734	0.157722	0.130288
carbon	YAL030W	PHO85	1	-0.00902721	0.00629713	-1.43354	0.224998	0.162851
carbon	YAL030W	PHO85	2	-0.000498006	0.0038382	-0.12975	0.903027	0.392679
carbon	YAL030W	PHO85	3	0.0142154	0.00766557	1.85445	0.122843	0.11167
carbon	YAL030W	RIM15	1	-0.0311867	0.00532625	-5.85529	0.107687	0.103052
carbon	YAL030W	RIM15	2	-0.0128263	0.00389434	-3.29358	0.0216281	0.0437284
carbon	YAL030W	RIM15	3	-0.00204716	0.00936525	-0.218591	0.837668	0.375003
carbon	YAL030W	TOR1	1	-0.00884593	0.00949243	-0.931893	0.44977	0.252771
carbon	YAL030W	TOR1	2	-0.00665294	0.0196373	-0.338791	0.757094	0.352357
carbon	YAL030W	TOR1	3	-0.0129974	0.0165009	-0.787678	0.466567	0.258879
carbon	YAL031C	HO	1	-0.011493	0.00258187	-4.45144	0.0210961	0.0431967
carbon	YAL031C	HO	2	0.0105997	0.0144913	0.731454	0.497327	0.26954
carbon	YAL031C	HO	3	-0.0137898	0.0150969	-0.913418	0.428374	0.245063
carbon	YAL031C	PHO85	1	0.0082044	0.00534542	1.53485	0.199613	0.150992
carbon	YAL031C	PHO85	2	0.00245788	0.00386331	0.636212	0.559221	0.290534
carbon	YAL031C	PHO85	3	0.00610359	0.006072	1.0052	0.360938	0.220003
carbon	YAL031C	RIM15	1	-0.00827532	0.00299554	-2.76255	0.221105	0.160988
carbon	YAL031C	RIM15	2	0.00124309	0.00521652	0.238298	0.821108	0.37037
carbon	YAL031C	RIM15	3	-0.0025894	0.00648169	-0.399495	0.709941	0.338381
carbon	YAL031C	TOR1	1	-0.0122305	0.00420419	-2.90912	0.100639	0.0989612
carbon	YAL031C	TOR1	2	-0.0133255	0.0216465	-0.615595	0.581713	0.298057
carbon	YAL031C	TOR1	3	-0.00953511	0.0146267	-0.651899	0.54324	0.285304
carbon	YAL034C	HO	1	-0.0152228	0.00773126	-1.96899	0.143588	0.122878
carbon	YAL034C	HO	2	0.0111734	0.0125094	0.893199	0.412673	0.239369
carbon	YAL034C	HO	3	-0.0139785	0.00755269	-1.8508	0.161296	0.132095
carbon	YAL034C	PHO85	1	0.00515587	0.00382615	1.34753	0.249076	0.173748
carbon	YAL034C	PHO85	2	0.00549682	0.00175026	3.14058	0.0348284	0.0549886
carbon	YAL034C	PHO85	3	0.00643225	0.00305368	2.10639	0.0890281	0.0921724
carbon	YAL034C	RIM15	1	-0.0140933	0.00401816	-3.50741	0.176816	0.139849
carbon	YAL034C	RIM15	2	-0.00474072	0.00381925	-1.24127	0.269562	0.182683
carbon	YAL034C	RIM15	3	0.000597545	0.00426836	0.139994	0.895431	0.390683
carbon	YAL034C	TOR1	1	-0.00714312	0.00514877	-1.38734	0.299707	0.195536
carbon	YAL034C	TOR1	2	-0.012209	0.0175273	-0.69657	0.536192	0.282944
carbon	YAL034C	TOR1	3	-0.0126456	0.0164653	-0.768011	0.477165	0.262575
carbon	YAL036C	HO	1	-0.00913156	0.00296117	-3.08377	0.0539763	0.0691277
carbon	YAL036C	HO	2	0.0111907	0.00282402	3.96269	0.0107141	0.032082
carbon	YAL036C	HO	3	0.00762171	0.00872586	0.873462	0.446698	0.251664
carbon	YAL036C	PHO85	1	-0.0133661	0.0074579	-1.7922	0.147572	0.124901
carbon	YAL036C	PHO85	2	0.000461859	0.00284076	0.162583	0.878729	0.386231
carbon	YAL036C	PHO85	3	0.0188595	0.00633256	2.97818	0.0308646	0.0519561
carbon	YAL036C	RIM15	1	-0.0124943	0.00198142	-6.30576	0.100125	0.0986844
carbon	YAL036C	RIM15	2	-0.00136982	0.00705455	-0.194175	0.853681	0.37942
carbon	YAL036C	RIM15	3	0.0004072	0.00812985	0.050087	0.962454	0.407998
carbon	YAL036C	TOR1	1	0.00500163	0.00094511	5.29212	0.0339007	0.054262
carbon	YAL036C	TOR1	2	0.0108812	0.00437121	2.48929	0.0885396	0.0918725
carbon	YAL036C	TOR1	3	0.00694768	0.00661281	1.05064	0.341528	0.21247
carbon	YAL037W	HO	1	0.0051889	0.00664235	0.781183	0.491672	0.267598
carbon	YAL037W	HO	2	0.0158775	0.00452692	3.50734	0.0171493	0.0392842
carbon	YAL037W	HO	3	0.010096	0.00752472	1.34171	0.272208	0.183802
carbon	YAL037W	PHO85	1	0.0121213	0.00501967	2.41476	0.0731764	0.0821086
carbon	YAL037W	PHO85	2	0.00489298	0.00519965	0.941022	0.399974	0.234649
carbon	YAL037W	PHO85	3	0.00164896	0.00373951	0.440956	0.677659	0.328709
carbon	YAL037W	RIM15	1	0.0132839	0.013309	0.998112	0.500601	0.270732
carbon	YAL037W	RIM15	2	0.00618051	0.00398862	1.54954	0.181941	0.142476
carbon	YAL037W	RIM15	3	0.0156122	0.00639593	2.44096	0.0711346	0.0808477
carbon	YAL037W	TOR1	1	-0.00490301	0.00711055	-0.68954	0.561741	0.291378
carbon	YAL037W	TOR1	2	-0.00713579	0.00939548	-0.759492	0.502786	0.271465
carbon	YAL037W	TOR1	3	-0.00883763	0.00740338	-1.19373	0.286127	0.189729
carbon	YAL040C	HO	1	-0.0109861	0.0052673	-2.08573	0.128299	0.114643
carbon	YAL040C	HO	2	0.013741	0.00570794	2.40736	0.0610632	0.0740262
carbon	YAL040C	HO	3	0.0042567	0.00948785	0.448648	0.684111	0.330592
carbon	YAL040C	PHO85	1	-0.0112632	0.007264	-1.55056	0.195946	0.149204
carbon	YAL040C	PHO85	2	0.00180417	0.00473413	0.381099	0.722507	0.342043
carbon	YAL040C	PHO85	3	0.0186002	0.00508058	3.66105	0.014579	0.0366021
carbon	YAL040C	RIM15	1	-0.00571918	0.00569957	-1.00344	0.498907	0.270109
carbon	YAL040C	RIM15	2	-0.00886824	0.00433809	-2.04427	0.0963429	0.0965273
carbon	YAL040C	RIM15	3	0.00437065	0.00717314	0.609307	0.575232	0.295892
carbon	YAL040C	TOR1	1	-0.00317327	0.00320988	-0.988596	0.427064	0.244579
carbon	YAL040C	TOR1	2	0.00584468	0.0104087	0.561516	0.613661	0.308478
carbon	YAL040C	TOR1	3	0.00371948	0.00701914	0.529906	0.618855	0.310171
carbon	YAL042W	HO	1	-0.0322341	0.00607651	-5.3047	0.013078	0.0349715
carbon	YAL042W	HO	2	-0.0270868	0.00882104	-3.07071	0.0277614	0.0492658
carbon	YAL042W	HO	3	-0.0297507	0.0145094	-2.05044	0.132708	0.117097
carbon	YAL042W	PHO85	1	-0.035151	0.00660153	-5.32467	0.0059867	0.0253581
carbon	YAL042W	PHO85	2	-0.0384801	0.00986749	-3.89969	0.0175461	0.0397144
carbon	YAL042W	PHO85	3	-0.00512506	0.0107724	-0.475757	0.654307	0.321462
carbon	YAL042W	RIM15	1	0.00281795	0.00772171	0.364938	0.777234	0.357923
carbon	YAL042W	RIM15	2	-0.00142161	0.00683507	-0.207988	0.843445	0.376641
carbon	YAL042W	RIM15	3	0.00251312	0.00533696	0.47089	0.662251	0.323997
carbon	YAL042W	TOR1	1	-0.0431895	0.0148042	-2.91739	0.100152	0.0986958
carbon	YAL042W	TOR1	2	-0.0409738	0.0207732	-1.97244	0.143107	0.122636
carbon	YAL042W	TOR1	3	-0.0493941	0.00717503	-6.88417	0.000989815	0.0135629
carbon	YAL046C	HO	1	0.00257069	0.00611731	0.420232	0.7026	0.336139
carbon	YAL046C	HO	2	0.0105137	0.002249	4.67481	0.00545895	0.024444
carbon	YAL046C	HO	3	0.00912361	0.00386664	2.35957	0.0994383	0.0982739
carbon	YAL046C	PHO85	1	0.00160835	0.00298433	0.53893	0.61853	0.310068
carbon	YAL046C	PHO85	2	0.000648478	0.00497962	0.130226	0.902674	0.392596
carbon	YAL046C	PHO85	3	-0.00381814	0.00489007	-0.780795	0.470256	0.26018
carbon	YAL046C	RIM15	1	-0.0151961	0.00692328	-2.19494	0.272153	0.183786
carbon	YAL046C	RIM15	2	-0.0204647	0.00479902	-4.26435	0.00798164	0.0285557
carbon	YAL046C	RIM15	3	-0.0137221	0.00467247	-2.93679	0.0425248	0.0609999
carbon	YAL046C	TOR1	1	0.00192048	0.00727816	0.263869	0.816582	0.36915
carbon	YAL046C	TOR1	2	-0.009759	0.0127883	-0.76312	0.500913	0.270844
carbon	YAL046C	TOR1	3	-0.000841176	0.00818336	-0.102791	0.922124	0.397689
carbon	YAL048C	HO	1	-0.00164288	0.0086555	-0.189808	0.861576	0.381624
carbon	YAL048C	HO	2	0.0110711	0.0141512	0.782344	0.469424	0.259898
carbon	YAL048C	HO	3	-0.0178527	0.00945279	-1.88862	0.155366	0.12899
carbon	YAL048C	PHO85	1	0.00857724	0.00793568	1.08084	0.340579	0.212053
carbon	YAL048C	PHO85	2	-0.00393547	0.0110752	-0.355341	0.74028	0.347339
carbon	YAL048C	PHO85	3	0.00241679	0.00880763	0.274398	0.794755	0.362955
carbon	YAL048C	RIM15	1	0.0134716	0.00511402	2.63424	0.230973	0.165662
carbon	YAL048C	RIM15	2	-0.00240063	0.00315631	-0.76058	0.481215	0.2639
carbon	YAL048C	RIM15	3	0.0115148	0.00412405	2.7921	0.0492062	0.0658
carbon	YAL048C	TOR1	1	-0.00887004	0.0139573	-0.635514	0.590109	0.300772
carbon	YAL048C	TOR1	2	-0.0192443	0.0109158	-1.76297	0.176108	0.139485
carbon	YAL048C	TOR1	3	-0.0125861	0.0134786	-0.933787	0.393278	0.23215
carbon	YAL049C	HO	1	-0.0130957	0.024096	-0.543481	0.624583	0.312061
carbon	YAL049C	HO	2	0.00352921	0.00855115	0.412717	0.696915	0.334507
carbon	YAL049C	HO	3	-0.00231571	0.00649846	-0.356347	0.745168	0.348757
carbon	YAL049C	PHO85	1	0.0134033	0.00406799	3.29482	0.0300792	0.051273
carbon	YAL049C	PHO85	2	0.0143843	0.00749411	1.91942	0.127357	0.114132
carbon	YAL049C	PHO85	3	0.0145519	0.00562791	2.58566	0.0490942	0.0657336
carbon	YAL049C	RIM15	1	0.0124496	0.000142991	87.0656	0.00731163	0.0275302
carbon	YAL049C	RIM15	2	-0.00086999	0.00468428	-0.185725	0.85996	0.381204
carbon	YAL049C	RIM15	3	0.0138374	0.00296973	4.65948	0.00959326	0.0307227
carbon	YAL049C	TOR1	1	-0.0136525	0.00285025	-4.78993	0.0409283	0.0598046
carbon	YAL049C	TOR1	2	0.000753628	0.00696258	0.10824	0.920639	0.397373
carbon	YAL049C	TOR1	3	0.00768977	0.00700043	1.09847	0.322058	0.204595
carbon	YAL051W	HO	1	0.00669501	0.00185018	3.61857	0.036284	0.056225
carbon	YAL051W	HO	2	0.0110752	0.00207383	5.34043	0.00308817	0.0197202
carbon	YAL051W	HO	3	0.0129695	0.00625349	2.07396	0.129749	0.115439
carbon	YAL051W	PHO85	1	-0.0105285	0.00692599	-1.52014	0.20311	0.152688
carbon	YAL051W	PHO85	2	0.00564769	0.00125241	4.50945	0.0107446	0.0321058
carbon	YAL051W	PHO85	3	0.0161926	0.00518396	3.12359	0.0261459	0.0478223
carbon	YAL051W	RIM15	1	-0.0181632	0.000185335	-98.0019	0.00649577	0.0262167
carbon	YAL051W	RIM15	2	-0.0199919	0.00672319	-2.97357	0.0310291	0.0520722
carbon	YAL051W	RIM15	3	-0.0182872	0.00839513	-2.17831	0.0949233	0.095692
carbon	YAL051W	TOR1	1	0.00751124	0.00214847	3.49609	0.0729729	0.0819953
carbon	YAL051W	TOR1	2	0.0148457	0.00610987	2.4298	0.0933469	0.0947725
carbon	YAL051W	TOR1	3	0.00502732	0.00526053	0.955669	0.383129	0.228392
carbon	YAL053W	HO	1	-0.00199788	0.00632675	-0.315784	0.772861	0.35674
carbon	YAL053W	HO	2	0.0148378	0.0111238	1.33388	0.239773	0.169654
carbon	YAL053W	HO	3	-0.00498498	0.00970917	-0.51343	0.643071	0.317826
carbon	YAL053W	PHO85	1	0.0160733	0.00454206	3.53877	0.02404	0.0459835
carbon	YAL053W	PHO85	2	0.00664333	0.00411296	1.61522	0.181566	0.142278
carbon	YAL053W	PHO85	3	0.00398806	0.00502282	0.793988	0.463202	0.257662
carbon	YAL053W	RIM15	1	0.00330864	0.011402	0.29018	0.820203	0.370113
carbon	YAL053W	RIM15	2	0.00792337	0.0030827	2.57027	0.0500191	0.066418
carbon	YAL053W	RIM15	3	0.00651832	0.00194366	3.35364	0.0284725	0.0499232
carbon	YAL053W	TOR1	1	-0.00321957	0.00646269	-0.498177	0.667747	0.325693
carbon	YAL053W	TOR1	2	-0.00907801	0.0114114	-0.795521	0.48444	0.265118
carbon	YAL053W	TOR1	3	-0.00801273	0.0102758	-0.779767	0.470809	0.260328
carbon	YAL054C	HO	1	-0.040625	0.0106158	-3.82683	0.0314278	0.0523978
carbon	YAL054C	HO	2	-0.0382037	0.00821711	-4.64929	0.00558568	0.0246537
carbon	YAL054C	HO	3	-0.0477182	0.00445114	-10.7205	0.00173537	0.0161934
carbon	YAL054C	PHO85	1	-0.0405866	0.00709238	-5.72256	0.004615	0.0228986
carbon	YAL054C	PHO85	2	-0.0139649	0.00426697	-3.27279	0.0307084	0.0518097
carbon	YAL054C	PHO85	3	-0.016446	0.00606023	-2.71376	0.0420872	0.0606637
carbon	YAL054C	RIM15	1	-0.0203195	0.00551802	-3.68239	0.168811	0.135879
carbon	YAL054C	RIM15	2	-0.0411114	0.00770254	-5.33739	0.00309586	0.0197267
carbon	YAL054C	RIM15	3	-0.0404234	0.00839418	-4.81565	0.00855007	0.0293273
carbon	YAL054C	TOR1	1	-0.0224311	0.0101276	-2.21485	0.157161	0.129986
carbon	YAL054C	TOR1	2	-0.0464835	0.0115169	-4.03613	0.0273563	0.0488616
carbon	YAL054C	TOR1	3	-0.0257317	0.00762377	-3.3752	0.0197773	0.0419059
carbon	YAL055W	HO	1	-0.0164289	0.00424726	-3.86812	0.0305659	0.0516729
carbon	YAL055W	HO	2	-0.00130657	0.0118396	-0.110356	0.91642	0.396256
carbon	YAL055W	HO	3	-0.0170505	0.0118974	-1.43313	0.247263	0.172971
carbon	YAL055W	PHO85	1	-0.0383119	0.00759969	-5.04125	0.00727568	0.0274759
carbon	YAL055W	PHO85	2	-0.0180978	0.00628985	-2.8773	0.0451354	0.0629054
carbon	YAL055W	PHO85	3	-0.0161632	0.00735518	-2.19753	0.0793405	0.0861201
carbon	YAL055W	RIM15	1	-0.0568	0.00821326	-6.91565	0.0914213	0.0936462
carbon	YAL055W	RIM15	2	-0.0296764	0.00645101	-4.60027	0.00583888	0.0251244
carbon	YAL055W	RIM15	3	-0.0413355	0.00805311	-5.13286	0.00682495	0.0267535
carbon	YAL055W	TOR1	1	-0.012574	0.00745097	-1.68756	0.233549	0.166823
carbon	YAL055W	TOR1	2	-0.0137809	0.0181578	-0.758955	0.503064	0.271589
carbon	YAL055W	TOR1	3	-0.011862	0.0121773	-0.974103	0.374743	0.225222
carbon	YAL056W	HO	1	-0.048585	0.0163022	-2.98027	0.0585843	0.0723132
carbon	YAL056W	HO	2	-0.0510306	0.00849203	-6.00923	0.00183348	0.0165221
carbon	YAL056W	HO	3	-0.0589132	0.0214227	-2.75004	0.0707399	0.0806095
carbon	YAL056W	PHO85	1	-0.0496705	0.0175847	-2.82464	0.0476032	0.0646855
carbon	YAL056W	PHO85	2	-0.0537708	0.0110071	-4.88511	0.00813064	0.0287441
carbon	YAL056W	PHO85	3	-0.0127259	0.0188414	-0.67542	0.529378	0.280603
carbon	YAL056W	RIM15	1	-0.0453016	0.0268319	-1.68835	0.340423	0.212001
carbon	YAL056W	RIM15	2	-0.0180575	0.0165683	-1.08988	0.325484	0.205981
carbon	YAL056W	RIM15	3	-0.0327259	0.0209956	-1.5587	0.194072	0.148342
carbon	YAL056W	TOR1	1	-0.0667902	0.0152337	-4.38437	0.0482851	0.0651448
carbon	YAL056W	TOR1	2	-0.0404662	0.0169434	-2.38832	0.0968877	0.0968253
carbon	YAL056W	TOR1	3	-0.0573427	0.00878187	-6.52967	0.00126029	0.0145349
carbon	YAL058W	HO	1	-0.021289	0.01335	-1.59468	0.209047	0.155444
carbon	YAL058W	HO	2	0.00623202	0.0132529	0.470238	0.657982	0.322629
carbon	YAL058W	HO	3	-0.020759	0.0112531	-1.84474	0.16227	0.132567
carbon	YAL058W	PHO85	1	0.00117262	0.00331241	0.354009	0.741204	0.347594
carbon	YAL058W	PHO85	2	0.00172401	0.00381673	0.451699	0.674894	0.327852
carbon	YAL058W	PHO85	3	-8.17e-05	0.00179232	-0.0455918	0.965401	0.408723
carbon	YAL058W	RIM15	1	0.00234722	0.00189378	1.23944	0.43219	0.246454
carbon	YAL058W	RIM15	2	-0.000400288	0.00326865	-0.122463	0.907303	0.393887
carbon	YAL058W	RIM15	3	-0.000412214	0.0029143	-0.141445	0.894356	0.390432
carbon	YAL058W	TOR1	1	-0.0128562	0.00864279	-1.4875	0.275266	0.18507
carbon	YAL058W	TOR1	2	-0.00909988	0.0287847	-0.316136	0.772618	0.356672
carbon	YAL058W	TOR1	3	-0.00847475	0.0135152	-0.627055	0.558139	0.29021
carbon	YAL059W	HO	1	-0.0114021	0.011336	-1.00584	0.388596	0.230386
carbon	YAL059W	HO	2	0.00878991	0.00995054	0.88336	0.417485	0.241082
carbon	YAL059W	HO	3	-0.00843077	0.00869373	-0.969753	0.403699	0.235954
carbon	YAL059W	PHO85	1	0.00140439	0.00447362	0.313927	0.769267	0.355771
carbon	YAL059W	PHO85	2	-0.00429617	0.00598	-0.718423	0.512224	0.274655
carbon	YAL059W	PHO85	3	-0.00421437	0.00615149	-0.685098	0.523744	0.278616
carbon	YAL059W	RIM15	1	3.83e-05	0.00904536	0.00422955	0.997307	0.416639
carbon	YAL059W	RIM15	2	0.00157895	0.00272054	0.58038	0.586831	0.299805
carbon	YAL059W	RIM15	3	0.00365631	0.00519351	0.704015	0.520248	0.277475
carbon	YAL059W	TOR1	1	-0.0155728	0.00438338	-3.5527	0.0709055	0.0807204
carbon	YAL059W	TOR1	2	-0.0259201	0.00976131	-2.65539	0.07664	0.0844379
carbon	YAL059W	TOR1	3	-0.0122618	0.00959661	-1.27772	0.257455	0.177416
carbon	YAL060W	HO	1	-0.00545285	0.00248898	-2.19079	0.116168	0.107922
carbon	YAL060W	HO	2	-0.00218424	0.00320018	-0.682536	0.525232	0.279145
carbon	YAL060W	HO	3	-0.000806467	0.00739342	-0.109079	0.920027	0.397216
carbon	YAL060W	PHO85	1	-0.0124351	0.00455808	-2.72814	0.0525439	0.068151
carbon	YAL060W	PHO85	2	-0.0126258	0.00319694	-3.94934	0.0168273	0.0389289
carbon	YAL060W	PHO85	3	-0.016002	0.004363	-3.66765	0.0144788	0.0364986
carbon	YAL060W	RIM15	1	-0.0129825	0.000353426	-36.7334	0.0173265	0.039483
carbon	YAL060W	RIM15	2	-0.00109021	0.00309901	-0.351792	0.739335	0.347063
carbon	YAL060W	RIM15	3	0.00500238	0.00312944	1.59849	0.185179	0.144068
carbon	YAL060W	TOR1	1	0.00124772	0.00226283	0.551396	0.636739	0.315869
carbon	YAL060W	TOR1	2	0.00784793	0.0032871	2.3875	0.0969599	0.0968613
carbon	YAL060W	TOR1	3	0.00738998	0.0077236	0.956805	0.382607	0.228225
carbon	YAL061W	HO	1	-0.012991	0.00339737	-3.82385	0.0314912	0.0524464
carbon	YAL061W	HO	2	-0.0128534	0.00323133	-3.97773	0.0105545	0.0319026
carbon	YAL061W	HO	3	-0.00390728	0.0103335	-0.378117	0.730513	0.344454
carbon	YAL061W	PHO85	1	-0.0259763	0.00601836	-4.31618	0.012485	0.03427
carbon	YAL061W	PHO85	2	-0.0154319	0.00598724	-2.57746	0.0614922	0.074324
carbon	YAL061W	PHO85	3	-0.021722	0.00629573	-3.45027	0.0182323	0.0403668
carbon	YAL061W	RIM15	1	0.00527672	0.0035799	1.47398	0.379492	0.227099
carbon	YAL061W	RIM15	2	-8.42e-05	0.00408882	-0.0206008	0.984361	0.413501
carbon	YAL061W	RIM15	3	-0.000965269	0.00438246	-0.220258	0.836455	0.374701
carbon	YAL061W	TOR1	1	0.000899246	0.0013506	0.665812	0.574046	0.29549
carbon	YAL061W	TOR1	2	0.0102804	0.00683674	1.5037	0.229697	0.165047
carbon	YAL061W	TOR1	3	0.00581482	0.00599289	0.970286	0.376467	0.225926
carbon	YAL062W	HO	1	-0.0232412	0.00644505	-3.60605	0.0366055	0.0564823
carbon	YAL062W	HO	2	-0.00061779	0.00999059	-0.0618373	0.953088	0.405508
carbon	YAL062W	HO	3	-0.0222147	0.00765084	-2.90356	0.0623214	0.0748894
carbon	YAL062W	PHO85	1	0.000379958	0.00537724	0.0706604	0.94706	0.403995
carbon	YAL062W	PHO85	2	-0.0133088	0.00324247	-4.10453	0.0147981	0.0368442
carbon	YAL062W	PHO85	3	0.00615541	0.00667829	0.921704	0.398975	0.234259
carbon	YAL062W	RIM15	1	-0.00101866	0.00724684	-0.140566	0.911095	0.394914
carbon	YAL062W	RIM15	2	0.00196271	0.00564079	0.34795	0.742048	0.347806
carbon	YAL062W	RIM15	3	-0.000221082	0.00501172	-0.044113	0.966929	0.409114
carbon	YAL062W	TOR1	1	-0.00912289	0.00830604	-1.09834	0.386617	0.229696
carbon	YAL062W	TOR1	2	-0.0184682	0.015989	-1.15506	0.331717	0.208518
carbon	YAL062W	TOR1	3	-0.0150656	0.00915263	-1.64604	0.160673	0.131785
carbon	YAL064C-A	HO	1	0.0100625	0.00290824	3.46	0.0406401	0.0596134
carbon	YAL064C-A	HO	2	0.00952104	0.00568809	1.67386	0.155014	0.128815
carbon	YAL064C-A	HO	3	0.00823717	0.00369343	2.23022	0.111974	0.10561
carbon	YAL064C-A	PHO85	1	0.0102768	0.00484447	2.12134	0.101189	0.0992644
carbon	YAL064C-A	PHO85	2	0.0110836	0.00634499	1.74683	0.155591	0.129119
carbon	YAL064C-A	PHO85	3	0.00589014	0.00871144	0.676138	0.528959	0.280453
carbon	YAL064C-A	RIM15	1	0.00226147	0.013365	0.169208	0.89329	0.390147
carbon	YAL064C-A	RIM15	2	0.00720102	0.00620989	1.15961	0.298571	0.195058
carbon	YAL064C-A	RIM15	3	0.00628112	0.007501	0.837371	0.449499	0.252686
carbon	YAL064C-A	TOR1	1	0.00394049	0.00810448	0.486211	0.674875	0.327848
carbon	YAL064C-A	TOR1	2	0.00667592	0.0134527	0.496253	0.653798	0.321311
carbon	YAL064C-A	TOR1	3	0.00030208	0.00428866	0.0704369	0.946576	0.403857
carbon	YAL065C	HO	1	0.00364329	0.00465784	0.782185	0.491164	0.267455
carbon	YAL065C	HO	2	0.0146317	0.00380102	3.84943	0.0120081	0.0336965
carbon	YAL065C	HO	3	0.00623933	0.00311769	2.00127	0.139155	0.120651
carbon	YAL065C	PHO85	1	0.0167181	0.00501409	3.33423	0.0289912	0.050368
carbon	YAL065C	PHO85	2	0.00856291	0.00691295	1.23868	0.283187	0.188427
carbon	YAL065C	PHO85	3	0.00810915	0.00624029	1.29948	0.250464	0.174389
carbon	YAL065C	RIM15	1	-0.0154752	0.00683696	-2.26346	0.264844	0.180629
carbon	YAL065C	RIM15	2	-0.000678594	0.00256719	-0.264334	0.802073	0.365012
carbon	YAL065C	RIM15	3	-0.00366497	0.00350471	-1.04573	0.354716	0.217559
carbon	YAL065C	TOR1	1	0.00639085	0.00244326	2.6157	0.120339	0.110239
carbon	YAL065C	TOR1	2	-0.00188202	0.00475582	-0.39573	0.718767	0.340927
carbon	YAL065C	TOR1	3	-0.00550893	0.00580836	-0.948449	0.386454	0.229652
carbon	YAL067C	HO	1	0.00984032	0.00947366	1.0387	0.375306	0.225414
carbon	YAL067C	HO	2	0.0142753	0.00575476	2.4806	0.0557999	0.0703928
carbon	YAL067C	HO	3	0.0117963	0.00680007	1.73473	0.181199	0.142083
carbon	YAL067C	PHO85	1	0.0148741	0.00414342	3.58981	0.0229657	0.0449704
carbon	YAL067C	PHO85	2	0.00715315	0.00685223	1.04392	0.355458	0.217868
carbon	YAL067C	PHO85	3	0.00301757	0.00751956	0.401296	0.704778	0.336845
carbon	YAL067C	RIM15	1	0.0141264	0.00908059	1.55567	0.363703	0.221075
carbon	YAL067C	RIM15	2	0.00496031	0.00376427	1.31773	0.244738	0.171839
carbon	YAL067C	RIM15	3	-0.00337014	0.00150287	-2.24247	0.0883798	0.0917619
carbon	YAL067C	TOR1	1	-0.00348748	0.00352169	-0.990287	0.426406	0.244321
carbon	YAL067C	TOR1	2	-0.0137324	0.00706443	-1.94387	0.147153	0.124669
carbon	YAL067C	TOR1	3	-0.0081356	0.00608411	-1.33719	0.238767	0.169202
carbon	YAL068C	HO	1	0.00936103	0.00472781	1.97999	0.142058	0.122126
carbon	YAL068C	HO	2	0.0175515	0.00243114	7.21943	0.000795086	0.0125785
carbon	YAL068C	HO	3	0.0130536	0.00706238	1.84833	0.161693	0.132299
carbon	YAL068C	PHO85	1	0.00260363	0.00348207	0.747726	0.496188	0.269136
carbon	YAL068C	PHO85	2	0.00640301	0.00396236	1.61596	0.181407	0.14219
carbon	YAL068C	PHO85	3	0.00757646	0.00364619	2.07791	0.0923065	0.0941677
carbon	YAL068C	RIM15	1	-0.00225516	0.00598284	-0.376937	0.770519	0.356113
carbon	YAL068C	RIM15	2	0.000694196	0.00254004	0.273301	0.795551	0.363223
carbon	YAL068C	RIM15	3	-0.00525814	0.00340196	-1.54562	0.197091	0.149725
carbon	YAL068C	TOR1	1	0.00538498	0.00491665	1.09525	0.387694	0.230071
carbon	YAL068C	TOR1	2	0.00260941	0.0112557	0.23183	0.831583	0.373262
carbon	YAL068C	TOR1	3	-0.00724425	0.0061492	-1.17808	0.291776	0.192177
carbon	YAR002C-A	HO	1	-0.0173715	0.00719031	-2.41596	0.0945102	0.0954557
carbon	YAR002C-A	HO	2	-0.0166768	0.00489966	-3.40367	0.0191746	0.0412926
carbon	YAR002C-A	HO	3	-0.0111353	0.00844822	-1.31806	0.279088	0.18667
carbon	YAR002C-A	PHO85	1	-0.019977	0.00521933	-3.8275	0.018658	0.0407856
carbon	YAR002C-A	PHO85	2	-0.012168	0.00614972	-1.97862	0.118989	0.109459
carbon	YAR002C-A	PHO85	3	-0.0229696	0.00634965	-3.61746	0.0152601	0.0373133
carbon	YAR002C-A	RIM15	1	0.0237426	0.00964644	2.46128	0.245684	0.172258
carbon	YAR002C-A	RIM15	2	0.00309554	0.00292695	1.0576	0.338635	0.211295
carbon	YAR002C-A	RIM15	3	0.0243466	0.00582223	4.18166	0.0138997	0.0358381
carbon	YAR002C-A	TOR1	1	0.00357763	0.00424633	0.842524	0.488189	0.266448
carbon	YAR002C-A	TOR1	2	0.0092781	0.00474005	1.95738	0.145223	0.123693
carbon	YAR002C-A	TOR1	3	0.0071614	0.00570432	1.25543	0.264797	0.180613
carbon	YAR002W	HO	1	0.0082736	0.0111668	0.740913	0.51247	0.274741
carbon	YAR002W	HO	2	0.0123111	0.0039128	3.14637	0.0254829	0.0472367
carbon	YAR002W	HO	3	0.003995	0.00761655	0.524515	0.636209	0.315681
carbon	YAR002W	PHO85	1	0.0105812	0.00736559	1.43657	0.224193	0.162471
carbon	YAR002W	PHO85	2	0.0121987	0.0056315	2.16616	0.0962231	0.0964463
carbon	YAR002W	PHO85	3	0.0130459	0.0108834	1.1987	0.284352	0.188939
carbon	YAR002W	RIM15	1	0.0275532	0.00975797	2.82366	0.216684	0.158962
carbon	YAR002W	RIM15	2	0.00381736	0.00265187	1.43949	0.209549	0.15569
carbon	YAR002W	RIM15	3	-0.00230483	0.00596197	-0.386588	0.718746	0.340921
carbon	YAR002W	TOR1	1	0.00738626	0.00842962	0.876227	0.473314	0.261236
carbon	YAR002W	TOR1	2	-0.00269721	0.0330277	-0.0816651	0.940056	0.402218
carbon	YAR002W	TOR1	3	0.0105864	0.00885793	1.19513	0.285626	0.189514
carbon	YAR003W	HO	1	0.00896421	0.0111306	0.805364	0.479527	0.263329
carbon	YAR003W	HO	2	0.0104848	0.00446972	2.34574	0.0659084	0.0773124
carbon	YAR003W	HO	3	0.00988112	0.00287581	3.43594	0.0413582	0.0601183
carbon	YAR003W	PHO85	1	0.010764	0.00750137	1.43493	0.224629	0.162662
carbon	YAR003W	PHO85	2	-0.00166824	0.0107521	-0.155154	0.884214	0.387718
carbon	YAR003W	PHO85	3	0.00552439	0.0109118	0.506277	0.634189	0.315059
carbon	YAR003W	RIM15	1	0.000145087	0.0139195	0.0104233	0.993365	0.415728
carbon	YAR003W	RIM15	2	-0.0142186	0.0044769	-3.176	0.0246485	0.0465165
carbon	YAR003W	RIM15	3	-0.0262214	0.0119426	-2.19563	0.0931056	0.0946461
carbon	YAR003W	TOR1	1	-0.010414	0.00507419	-2.05235	0.176562	0.139716
carbon	YAR003W	TOR1	2	-0.0460339	0.0250214	-1.83978	0.163074	0.132982
carbon	YAR003W	TOR1	3	-6.13e-05	0.0136269	-0.00449495	0.996587	0.416459
carbon	YAR020C	HO	1	-0.0100555	0.00146325	-6.87201	0.00631053	0.0259016
carbon	YAR020C	HO	2	0.00441088	0.00394851	1.1171	0.314737	0.2016
carbon	YAR020C	HO	3	0.00303557	0.00714458	0.424877	0.699558	0.335259
carbon	YAR020C	PHO85	1	-0.0275597	0.00425691	-6.47411	0.00293311	0.0193104
carbon	YAR020C	PHO85	2	-0.0223352	0.00605879	-3.68642	0.0210848	0.0431885
carbon	YAR020C	PHO85	3	-0.0230673	0.0081138	-2.84297	0.0361203	0.0560769
carbon	YAR020C	RIM15	1	-0.0136316	0.00591376	-2.30507	0.260583	0.178794
carbon	YAR020C	RIM15	2	-0.00711131	0.00500931	-1.41962	0.214946	0.158176
carbon	YAR020C	RIM15	3	-0.00490694	0.00237408	-2.06688	0.10761	0.10302
carbon	YAR020C	TOR1	1	-0.00131874	0.000650655	-2.02679	0.179906	0.141405
carbon	YAR020C	TOR1	2	0.00954497	0.00631884	1.51056	0.228065	0.164244
carbon	YAR020C	TOR1	3	0.00141224	0.0055129	0.256171	0.808025	0.366729
carbon	YAR023C	HO	1	-0.011669	0.00620699	-1.87997	0.156699	0.12972
carbon	YAR023C	HO	2	0.00799295	0.00685378	1.16621	0.296125	0.194022
carbon	YAR023C	HO	3	-0.00856444	0.00925063	-0.925821	0.422826	0.243035
carbon	YAR023C	PHO85	1	0.0109989	0.00427798	2.57104	0.0619104	0.0746307
carbon	YAR023C	PHO85	2	0.00659545	0.00478547	1.37822	0.240205	0.169853
carbon	YAR023C	PHO85	3	0.0072528	0.00387595	1.87123	0.120223	0.110168
carbon	YAR023C	RIM15	1	0.00246473	0.0152256	0.161881	0.89783	0.391317
carbon	YAR023C	RIM15	2	0.0041127	0.00396182	1.03808	0.346803	0.214548
carbon	YAR023C	RIM15	3	0.000961913	0.00592152	0.162444	0.878833	0.386267
carbon	YAR023C	TOR1	1	-0.0026966	0.00736541	-0.366117	0.749378	0.350001
carbon	YAR023C	TOR1	2	-0.0107176	0.00470167	-2.27954	0.10698	0.102671
carbon	YAR023C	TOR1	3	-0.00862144	0.00677923	-1.27174	0.259406	0.178303
carbon	YAR027W	HO	1	-0.0120577	0.00315775	-3.81846	0.0316063	0.0525418
carbon	YAR027W	HO	2	-0.000816172	0.00797327	-0.102363	0.922447	0.397781
carbon	YAR027W	HO	3	-0.012666	0.011354	-1.11556	0.345922	0.2142
carbon	YAR027W	PHO85	1	0.00538958	0.00797717	0.675625	0.536324	0.282988
carbon	YAR027W	PHO85	2	-0.0110556	0.0021997	-5.02595	0.00735443	0.0275942
carbon	YAR027W	PHO85	3	0.00856371	0.0109027	0.785469	0.467748	0.259286
carbon	YAR027W	RIM15	1	-0.00143209	0.0160816	-0.0890515	0.943457	0.403043
carbon	YAR027W	RIM15	2	-0.00807707	0.00914991	-0.882749	0.417786	0.241188
carbon	YAR027W	RIM15	3	-0.0134979	0.0131011	-1.03028	0.361096	0.220062
carbon	YAR027W	TOR1	1	-0.00565949	0.00556134	-1.01765	0.415917	0.240505
carbon	YAR027W	TOR1	2	-0.00704003	0.011909	-0.591154	0.596002	0.302728
carbon	YAR027W	TOR1	3	-0.0147818	0.00897971	-1.64613	0.160655	0.131776
carbon	YAR028W	HO	1	0.0031738	0.0033665	0.94276	0.415355	0.240317
carbon	YAR028W	HO	2	0.00679739	0.0036006	1.88785	0.117684	0.108762
carbon	YAR028W	HO	3	0.00290014	0.00549343	0.527928	0.634107	0.315037
carbon	YAR028W	PHO85	1	0.00476277	0.0050775	0.938014	0.401344	0.235164
carbon	YAR028W	PHO85	2	-0.00718313	0.00269276	-2.66757	0.0559471	0.0704943
carbon	YAR028W	PHO85	3	-0.00555457	0.00596623	-0.931003	0.394585	0.232626
carbon	YAR028W	RIM15	1	0.00962737	0.00603235	1.59596	0.35634	0.218225
carbon	YAR028W	RIM15	2	0.00013911	0.00632881	0.0219804	0.983314	0.413236
carbon	YAR028W	RIM15	3	-0.00737398	0.00682259	-1.08082	0.34059	0.212055
carbon	YAR028W	TOR1	1	0.000232518	0.00368852	0.0630383	0.955469	0.40615
carbon	YAR028W	TOR1	2	0.00732501	0.00421305	1.73865	0.180482	0.141708
carbon	YAR028W	TOR1	3	0.00323289	0.00648039	0.498873	0.639039	0.316586
carbon	YAR029W	HO	1	-0.00170812	0.00180648	-0.945556	0.414133	0.239873
carbon	YAR029W	HO	2	0.00257484	0.0056669	0.454364	0.668612	0.325927
carbon	YAR029W	HO	3	-0.00118585	0.00709549	-0.167128	0.8779	0.386036
carbon	YAR029W	PHO85	1	-0.0142674	0.00552242	-2.58354	0.0610984	0.0740459
carbon	YAR029W	PHO85	2	-0.0159566	0.00462153	-3.45266	0.0259913	0.0476818
carbon	YAR029W	PHO85	3	-0.0232531	0.00823959	-2.82212	0.0370162	0.0568154
carbon	YAR029W	RIM15	1	0.00511256	0.0148793	0.343602	0.789302	0.361361
carbon	YAR029W	RIM15	2	-0.00116983	0.00629964	-0.185697	0.85998	0.38121
carbon	YAR029W	RIM15	3	-0.00209596	0.00590774	-0.354783	0.740668	0.347439
carbon	YAR029W	TOR1	1	-0.00474725	0.00332424	-1.42807	0.289455	0.191186
carbon	YAR029W	TOR1	2	0.000167748	0.00736412	0.0227791	0.983257	0.413224
carbon	YAR029W	TOR1	3	-0.00547262	0.00960696	-0.569652	0.593553	0.301907
carbon	YAR031W	HO	1	-0.00859168	0.00541491	-1.58667	0.210779	0.156254
carbon	YAR031W	HO	2	0.005126	0.00317966	1.61212	0.167853	0.135399
carbon	YAR031W	HO	3	0.00497885	0.00845528	0.588845	0.597364	0.303123
carbon	YAR031W	PHO85	1	-0.00243259	0.00350624	-0.693788	0.525998	0.279395
carbon	YAR031W	PHO85	2	-0.00761539	0.00282266	-2.69794	0.0542097	0.069288
carbon	YAR031W	PHO85	3	-0.00709171	0.00475926	-1.49009	0.196387	0.149434
carbon	YAR031W	RIM15	1	-0.00298236	0.00350126	-0.851796	0.550842	0.287851
carbon	YAR031W	RIM15	2	0.00583518	0.00264539	2.2058	0.0785188	0.085587
carbon	YAR031W	RIM15	3	0.0103009	0.00163885	6.28543	0.00327236	0.0201697
carbon	YAR031W	TOR1	1	0.00387893	0.00395585	0.980555	0.430207	0.245755
carbon	YAR031W	TOR1	2	0.0117384	0.00593259	1.97862	0.142248	0.122209
carbon	YAR031W	TOR1	3	0.00868943	0.00724431	1.19948	0.284075	0.188824
carbon	YAR035W	HO	1	-0.0150778	0.00411976	-3.65988	0.035248	0.0553265
carbon	YAR035W	HO	2	0.00324688	0.00434655	0.747001	0.48868	0.266635
carbon	YAR035W	HO	3	-0.0159064	0.0101889	-1.56116	0.216407	0.15883
carbon	YAR035W	PHO85	1	-0.0135434	0.00333204	-4.06458	0.0152909	0.0373438
carbon	YAR035W	PHO85	2	-0.0128857	0.00281028	-4.58519	0.0101436	0.0313797
carbon	YAR035W	PHO85	3	0.00264049	0.00479691	0.550457	0.605694	0.305818
carbon	YAR035W	RIM15	1	-0.00953707	0.00596504	-1.59883	0.355825	0.218015
carbon	YAR035W	RIM15	2	0.00124058	0.0029961	0.414066	0.695989	0.334214
carbon	YAR035W	RIM15	3	-0.00489101	0.00176365	-2.77323	0.0501649	0.066523
carbon	YAR035W	TOR1	1	-0.00311625	0.00596233	-0.522656	0.653343	0.321156
carbon	YAR035W	TOR1	2	-0.00986638	0.00592615	-1.66489	0.194524	0.148549
carbon	YAR035W	TOR1	3	-0.00758515	0.00714283	-1.06192	0.336846	0.210633
carbon	YAR042W	HO	1	0.0113475	0.0124639	0.910424	0.429723	0.245577
carbon	YAR042W	HO	2	0.0065807	0.00517117	1.27258	0.259133	0.178165
carbon	YAR042W	HO	3	0.0228719	0.00662863	3.45047	0.0409226	0.0598023
carbon	YAR042W	PHO85	1	-0.00786305	0.00224197	-3.50721	0.0247343	0.0466005
carbon	YAR042W	PHO85	2	-0.00461479	0.00391254	-1.17949	0.303565	0.197111
carbon	YAR042W	PHO85	3	0.0190437	0.00916333	2.07825	0.092267	0.0941449
carbon	YAR042W	RIM15	1	0.00448601	0.017219	0.260527	0.83775	0.375029
carbon	YAR042W	RIM15	2	0.00208039	0.00499624	0.416391	0.694394	0.333735
carbon	YAR042W	RIM15	3	-0.0161862	0.00491554	-3.29286	0.0301344	0.0513246
carbon	YAR042W	TOR1	1	0.00952513	0.00635612	1.49858	0.272718	0.18401
carbon	YAR042W	TOR1	2	-0.0406225	0.0251352	-1.61616	0.204478	0.153315
carbon	YAR042W	TOR1	3	0.00330351	0.0144711	0.228283	0.828468	0.372445
carbon	YAR050W	HO	1	0.00397138	0.014765	0.268972	0.805388	0.365974
carbon	YAR050W	HO	2	-0.0196513	0.0111876	-1.75653	0.139346	0.120743
carbon	YAR050W	HO	3	-0.00976018	0.0105628	-0.924016	0.423629	0.243322
carbon	YAR050W	PHO85	1	-0.00688391	0.00373563	-1.84277	0.139151	0.12065
carbon	YAR050W	PHO85	2	0.00305624	0.0106585	0.286742	0.78855	0.361132
carbon	YAR050W	PHO85	3	0.00520542	0.00638906	0.81474	0.452266	0.253602
carbon	YAR050W	RIM15	1	-0.0123107	0.00912151	-1.34963	0.40596	0.236811
carbon	YAR050W	RIM15	2	0.00269435	0.00667384	0.403718	0.703107	0.336295
carbon	YAR050W	RIM15	3	-0.00106085	0.00466507	-0.227402	0.831261	0.373167
carbon	YAR050W	TOR1	1	0.00850672	0.00358195	2.37488	0.140801	0.12147
carbon	YAR050W	TOR1	2	-6.05e-05	0.00758469	-0.00798008	0.994134	0.415883
carbon	YAR050W	TOR1	3	-0.00031676	0.00506698	-0.0625146	0.952575	0.405395
carbon	YBL001C	HO	1	0.015672	0.0129383	1.21128	0.312498	0.200729
carbon	YBL001C	HO	2	-0.0049964	0.010829	-0.46139	0.663896	0.324496
carbon	YBL001C	HO	3	0.00888161	0.0109212	0.813244	0.475624	0.262001
carbon	YBL001C	PHO85	1	-0.0131089	0.00835491	-1.569	0.191727	0.147233
carbon	YBL001C	PHO85	2	0.00068942	0.0105956	0.0650667	0.951243	0.405052
carbon	YBL001C	PHO85	3	-0.00946584	0.0128982	-0.733891	0.495964	0.26907
carbon	YBL001C	RIM15	1	-0.0103613	0.0101585	-1.01996	0.49371	0.26832
carbon	YBL001C	RIM15	2	-0.0143615	0.0121167	-1.18526	0.289171	0.191069
carbon	YBL001C	RIM15	3	-0.0138404	0.00711818	-1.94437	0.123755	0.112169
carbon	YBL001C	TOR1	1	0.00796163	0.00684384	1.16333	0.364722	0.221449
carbon	YBL001C	TOR1	2	0.0161282	0.00391049	4.12435	0.025844	0.0475541
carbon	YBL001C	TOR1	3	0.00208228	0.00538671	0.386559	0.714986	0.339852
carbon	YBL003C	HO	1	0.0182242	0.0192791	0.945283	0.414252	0.239915
carbon	YBL003C	HO	2	-0.012034	0.0109456	-1.09943	0.321675	0.204465
carbon	YBL003C	HO	3	-0.0017333	0.0181339	-0.0955835	0.929878	0.399731
carbon	YBL003C	PHO85	1	0.0129594	0.0145457	0.890948	0.423305	0.243212
carbon	YBL003C	PHO85	2	0.0177845	0.013317	1.33548	0.252647	0.175338
carbon	YBL003C	PHO85	3	-0.00264746	0.0121925	-0.217138	0.836683	0.374742
carbon	YBL003C	RIM15	1	0.00771624	0.0148345	0.520157	0.69465	0.333816
carbon	YBL003C	RIM15	2	-0.00175933	0.0107298	-0.163967	0.876179	0.385619
carbon	YBL003C	RIM15	3	-0.00966262	0.00697212	-1.38589	0.238037	0.168878
carbon	YBL003C	TOR1	1	-0.00100908	0.0101902	-0.0990247	0.93015	0.399806
carbon	YBL003C	TOR1	2	-0.00203163	0.00648627	-0.313219	0.774627	0.35721
carbon	YBL003C	TOR1	3	0.0018419	0.013722	0.13423	0.898456	0.391489
carbon	YBL005W	HO	1	0.00699186	0.00441045	1.5853	0.211079	0.156398
carbon	YBL005W	HO	2	0.00594613	0.0025376	2.34321	0.0661158	0.0774563
carbon	YBL005W	HO	3	0.00766484	0.00234896	3.26308	0.0470221	0.0642566
carbon	YBL005W	PHO85	1	0.00184215	0.00719078	0.256182	0.810446	0.36744
carbon	YBL005W	PHO85	2	-0.00390515	0.00359907	-1.08505	0.338922	0.211423
carbon	YBL005W	PHO85	3	-0.0113549	0.0100047	-1.13495	0.307857	0.198848
carbon	YBL005W	RIM15	1	0.0309942	0.00740417	4.18605	0.149284	0.125814
carbon	YBL005W	RIM15	2	0.000879279	0.00530017	0.165896	0.874738	0.385264
carbon	YBL005W	RIM15	3	0.0260056	0.0109605	2.37266	0.0765988	0.084413
carbon	YBL005W	TOR1	1	-0.00256954	0.00429683	-0.598009	0.610532	0.307387
carbon	YBL005W	TOR1	2	-0.0249367	0.00407265	-6.12296	0.00875751	0.0295818
carbon	YBL005W	TOR1	3	-0.0062259	0.00624004	-0.997734	0.364214	0.221248
carbon	YBL007C	HO	1	0.00112605	0.0024636	0.457074	0.678685	0.328999
carbon	YBL007C	HO	2	0.00682175	0.00456093	1.49569	0.19498	0.148767
carbon	YBL007C	HO	3	0.00518142	0.00374105	1.38502	0.260071	0.178576
carbon	YBL007C	PHO85	1	-0.0146757	0.0105377	-1.39268	0.236135	0.167986
carbon	YBL007C	PHO85	2	-0.0174981	0.00426586	-4.10189	0.0148301	0.0368754
carbon	YBL007C	PHO85	3	-0.0171089	0.00490173	-3.49039	0.0174631	0.0396125
carbon	YBL007C	RIM15	1	-0.00670546	0.0135078	-0.496415	0.706661	0.337437
carbon	YBL007C	RIM15	2	-0.0198978	0.00577335	-3.4465	0.0183066	0.0404251
carbon	YBL007C	RIM15	3	-0.0246501	0.0115357	-2.13685	0.0994387	0.0982739
carbon	YBL007C	TOR1	1	-0.0238992	0.00457075	-5.22872	0.0346853	0.0548923
carbon	YBL007C	TOR1	2	-0.00770222	0.00661048	-1.16515	0.328179	0.207129
carbon	YBL007C	TOR1	3	-0.0140159	0.00171551	-8.17013	0.000446539	0.0110988
carbon	YBL008W	HO	1	-0.0170709	0.00595103	-2.86856	0.0641259	0.0761425
carbon	YBL008W	HO	2	-0.00799676	0.00981354	-0.81487	0.452198	0.253577
carbon	YBL008W	HO	3	-0.0251409	0.00847326	-2.96708	0.0592064	0.0727471
carbon	YBL008W	PHO85	1	-0.0268313	0.00404461	-6.63385	0.0026792	0.0186743
carbon	YBL008W	PHO85	2	-0.00928766	0.00103003	-9.01692	0.000837765	0.012778
carbon	YBL008W	PHO85	3	0.00425654	0.005376	0.791767	0.464384	0.258128
carbon	YBL008W	RIM15	1	0.0022481	0.00532959	0.421815	0.74588	0.348955
carbon	YBL008W	RIM15	2	-0.00160079	0.00372669	-0.429547	0.685406	0.330978
carbon	YBL008W	RIM15	3	0.00237101	0.00231931	1.02229	0.364437	0.221327
carbon	YBL008W	TOR1	1	-0.0109656	0.000614035	-17.8583	0.00312091	0.0197977
carbon	YBL008W	TOR1	2	-0.00582996	0.0162896	-0.357894	0.744122	0.348446
carbon	YBL008W	TOR1	3	-0.00616497	0.0103241	-0.597146	0.576421	0.296276
carbon	YBL009W	HO	1	0.00509828	0.0038326	1.33024	0.275523	0.185176
carbon	YBL009W	HO	2	0.00663106	0.0033866	1.95802	0.10756	0.102983
carbon	YBL009W	HO	3	0.00712302	0.00666489	1.06874	0.363544	0.221025
carbon	YBL009W	PHO85	1	0.00890783	0.00265733	3.35218	0.0285111	0.049959
carbon	YBL009W	PHO85	2	0.00992049	0.00302747	3.27682	0.0305921	0.0516975
carbon	YBL009W	PHO85	3	0.00630847	0.00273217	2.30896	0.0689965	0.0794081
carbon	YBL009W	RIM15	1	-0.0242293	0.0116401	-2.08154	0.285113	0.189278
carbon	YBL009W	RIM15	2	-0.000300815	0.0044899	-0.0669983	0.94918	0.404505
carbon	YBL009W	RIM15	3	0.00228978	0.00331773	0.690163	0.528048	0.280164
carbon	YBL009W	TOR1	1	0.00636516	0.0062829	1.01309	0.417643	0.241147
carbon	YBL009W	TOR1	2	0.0183534	0.00818867	2.24132	0.110826	0.104953
carbon	YBL009W	TOR1	3	0.0100162	0.00570115	1.75687	0.139284	0.120718
carbon	YBL010C	HO	1	-0.0207315	0.00864148	-2.39907	0.0959547	0.096286
carbon	YBL010C	HO	2	0.00172971	0.0132981	0.130072	0.90158	0.392325
carbon	YBL010C	HO	3	-0.0282709	0.00731741	-3.86351	0.0306605	0.0517588
carbon	YBL010C	PHO85	1	-0.00139841	0.00570288	-0.245211	0.818359	0.369636
carbon	YBL010C	PHO85	2	0.00054211	0.00273447	0.198251	0.852517	0.379116
carbon	YBL010C	PHO85	3	0.00208155	0.00312828	0.665395	0.535257	0.282598
carbon	YBL010C	RIM15	1	0.00888862	0.00328342	2.70713	0.225267	0.162966
carbon	YBL010C	RIM15	2	0.000245217	0.00275863	0.0888908	0.932619	0.40041
carbon	YBL010C	RIM15	3	0.00294591	0.00242048	1.21708	0.290469	0.191615
carbon	YBL010C	TOR1	1	-0.0130695	0.00606793	-2.15387	0.164084	0.133521
carbon	YBL010C	TOR1	2	0.000971797	0.0278898	0.0348442	0.974393	0.411022
carbon	YBL010C	TOR1	3	-0.0115668	0.011389	-1.01561	0.356412	0.218254
carbon	YBL011W	HO	1	-0.00892084	0.00800365	-1.1146	0.346276	0.214335
carbon	YBL011W	HO	2	-0.00940998	0.00255795	-3.67872	0.0143127	0.0363001
carbon	YBL011W	HO	3	-0.00895014	0.00317957	-2.81489	0.0670207	0.0780433
carbon	YBL011W	PHO85	1	-0.0172412	0.00631939	-2.7283	0.0525349	0.0681465
carbon	YBL011W	PHO85	2	-0.0148756	0.00782729	-1.90048	0.130166	0.115665
carbon	YBL011W	PHO85	3	-0.0173047	0.00703326	-2.46041	0.0571999	0.0713739
carbon	YBL011W	RIM15	1	-0.0172229	0.000545653	-31.5638	0.0201625	0.042308
carbon	YBL011W	RIM15	2	-0.00465965	0.00373156	-1.24871	0.267049	0.181544
carbon	YBL011W	RIM15	3	-0.0103751	0.00197256	-5.2597	0.00625578	0.0258104
carbon	YBL011W	TOR1	1	0.00501994	0.00364945	1.37554	0.302764	0.196787
carbon	YBL011W	TOR1	2	0.0122054	0.00785946	1.55295	0.218251	0.159661
carbon	YBL011W	TOR1	3	0.00913721	0.00426355	2.1431	0.0849836	0.0897422
carbon	YBL013W	HO	1	-0.0126984	0.00518204	-2.45046	0.0916419	0.0937705
carbon	YBL013W	HO	2	0.00639777	0.00705455	0.9069	0.406043	0.236845
carbon	YBL013W	HO	3	-0.0212305	0.00827008	-2.56715	0.0826979	0.088299
carbon	YBL013W	PHO85	1	-0.00334795	0.00504137	-0.664096	0.542953	0.285216
carbon	YBL013W	PHO85	2	-0.00634072	0.00132438	-4.7877	0.00872625	0.0295444
carbon	YBL013W	PHO85	3	-0.0105899	0.00346736	-3.05415	0.02829	0.0497576
carbon	YBL013W	RIM15	1	-0.00732728	0.000269083	-27.2306	0.0233684	0.0453259
carbon	YBL013W	RIM15	2	-0.000295787	0.00318284	-0.0929317	0.929567	0.399649
carbon	YBL013W	RIM15	3	-0.0170665	0.00262362	-6.50497	0.00288183	0.0191833
carbon	YBL013W	TOR1	1	-0.00817875	0.00418649	-1.95361	0.189966	0.146341
carbon	YBL013W	TOR1	2	-0.0153332	0.0155962	-0.983135	0.398035	0.233896
carbon	YBL013W	TOR1	3	-0.00874673	0.0103479	-0.845266	0.436531	0.24802
carbon	YBL015W	HO	1	-0.0384192	0.0129059	-2.97688	0.0587434	0.0724213
carbon	YBL015W	HO	2	-0.0552841	0.00612144	-9.03124	0.000278065	0.00997804
carbon	YBL015W	HO	3	-0.0580098	0.0140789	-4.12034	0.0259104	0.0476112
carbon	YBL015W	PHO85	1	-0.0274509	0.0119868	-2.2901	0.0838476	0.0890265
carbon	YBL015W	PHO85	2	-0.042457	0.00821282	-5.1696	0.00665381	0.0265091
carbon	YBL015W	PHO85	3	-0.0221325	0.0130795	-1.69214	0.151402	0.126911
carbon	YBL015W	RIM15	1	-0.00242388	0.0319991	-0.0757483	0.951869	0.405203
carbon	YBL015W	RIM15	2	-0.011107	0.0101913	-1.08985	0.325495	0.205985
carbon	YBL015W	RIM15	3	-0.0245757	0.015106	-1.62689	0.179089	0.140984
carbon	YBL015W	TOR1	1	-0.049063	0.0087438	-5.61117	0.0303237	0.0514727
carbon	YBL015W	TOR1	2	-0.0629421	0.0165726	-3.79796	0.032049	0.0528398
carbon	YBL015W	TOR1	3	-0.0452665	0.00401387	-11.2775	9.58e-05	0.00782497
carbon	YBL016W	HO	1	0.00875946	0.00851349	1.02889	0.379227	0.227004
carbon	YBL016W	HO	2	-0.0067213	0.00404013	-1.66363	0.157071	0.12994
carbon	YBL016W	HO	3	-0.00552932	0.0161247	-0.342909	0.754288	0.351553
carbon	YBL016W	PHO85	1	-0.0167837	0.00493865	-3.39843	0.0273167	0.0488211
carbon	YBL016W	PHO85	2	-0.00983114	0.00938962	-1.04702	0.354185	0.217359
carbon	YBL016W	PHO85	3	-0.0145257	0.00463534	-3.13369	0.0258495	0.0475566
carbon	YBL016W	RIM15	1	-0.00437955	0.0109257	-0.400846	0.757298	0.352406
carbon	YBL016W	RIM15	2	-0.00526863	0.00829164	-0.635415	0.553097	0.288549
carbon	YBL016W	RIM15	3	0.00681933	0.00297379	2.29314	0.0835674	0.0888239
carbon	YBL016W	TOR1	1	-0.00813991	0.00494103	-1.64741	0.241232	0.170321
carbon	YBL016W	TOR1	2	-0.0200145	0.00264279	-7.57325	0.00477546	0.0232293
carbon	YBL016W	TOR1	3	-0.0157088	0.00721425	-2.17747	0.0813726	0.0874334
carbon	YBL017C	HO	1	0.0188557	0.0119663	1.57574	0.213171	0.157358
carbon	YBL017C	HO	2	-0.00159645	0.00666286	-0.239605	0.820149	0.370112
carbon	YBL017C	HO	3	0.00983025	0.00986001	0.996982	0.392252	0.231756
carbon	YBL017C	PHO85	1	-0.00256426	0.0136572	-0.18776	0.860205	0.381274
carbon	YBL017C	PHO85	2	0.0160201	0.0167192	0.95819	0.392228	0.231751
carbon	YBL017C	PHO85	3	-0.00649089	0.0139791	-0.464327	0.661929	0.323908
carbon	YBL017C	RIM15	1	0.0121089	0.00101661	11.9111	0.0533224	0.0686651
carbon	YBL017C	RIM15	2	0.00625118	0.0136	0.459645	0.665065	0.324833
carbon	YBL017C	RIM15	3	0.00344526	0.0111703	0.308432	0.773149	0.356817
carbon	YBL017C	TOR1	1	-0.000970854	0.00683996	-0.141939	0.900136	0.39191
carbon	YBL017C	TOR1	2	-0.0148414	0.00750268	-1.97815	0.142313	0.122249
carbon	YBL017C	TOR1	3	-0.00737555	0.00470042	-1.56913	0.17741	0.140156
carbon	YBL019W	HO	1	-0.0100953	0.0062083	-1.62609	0.202403	0.152334
carbon	YBL019W	HO	2	-0.0123893	0.00746714	-1.65918	0.157975	0.130402
carbon	YBL019W	HO	3	-0.0178173	0.00742216	-2.40056	0.0958264	0.0962111
carbon	YBL019W	PHO85	1	-0.0468408	0.0101349	-4.62175	0.00986811	0.0310312
carbon	YBL019W	PHO85	2	-0.0513584	0.013667	-3.75785	0.0198117	0.0419401
carbon	YBL019W	PHO85	3	-0.0237473	0.0131199	-1.81002	0.130069	0.115615
carbon	YBL019W	RIM15	1	-0.0113987	0.0154242	-0.739013	0.594834	0.302327
carbon	YBL019W	RIM15	2	-0.0100398	0.00786527	-1.27647	0.25786	0.177597
carbon	YBL019W	RIM15	3	-0.00596185	0.00917298	-0.649936	0.551173	0.287963
carbon	YBL019W	TOR1	1	-0.0144646	0.0108028	-1.33896	0.312477	0.200721
carbon	YBL019W	TOR1	2	-0.0287587	0.0218475	-1.31634	0.279597	0.186874
carbon	YBL019W	TOR1	3	-0.0196831	0.00409859	-4.80242	0.00487326	0.0233753
carbon	YBL021C	HO	1	-0.00341766	0.00858578	-0.398061	0.717221	0.340479
carbon	YBL021C	HO	2	-0.00536697	0.0102555	-0.523326	0.623104	0.311589
carbon	YBL021C	HO	3	-0.014093	0.0119226	-1.18204	0.322347	0.204713
carbon	YBL021C	PHO85	1	-0.00255976	0.00510065	-0.501851	0.642138	0.317558
carbon	YBL021C	PHO85	2	0.00419317	0.00962758	0.435538	0.685644	0.331063
carbon	YBL021C	PHO85	3	0.00140016	0.00605858	0.231104	0.826394	0.371857
carbon	YBL021C	RIM15	1	0.0104386	0.00448586	2.327	0.25839	0.17783
carbon	YBL021C	RIM15	2	-0.00260675	0.00492009	-0.529817	0.618912	0.310188
carbon	YBL021C	RIM15	3	0.0211925	0.00226245	9.36704	0.00072351	0.0123946
carbon	YBL021C	TOR1	1	-0.0106484	0.0175469	-0.606853	0.605663	0.305815
carbon	YBL021C	TOR1	2	-0.0177276	0.0208693	-0.849456	0.45804	0.255707
carbon	YBL021C	TOR1	3	-0.0157264	0.00830223	-1.89424	0.116723	0.108246
carbon	YBL024W	HO	1	0.00808214	0.00118498	6.8205	0.00644755	0.026142
carbon	YBL024W	HO	2	0.00772847	0.008554	0.903491	0.407685	0.237483
carbon	YBL024W	HO	3	0.0105636	0.0141327	0.74746	0.50904	0.273595
carbon	YBL024W	PHO85	1	0.0116824	0.00427334	2.73378	0.0522392	0.0679371
carbon	YBL024W	PHO85	2	0.0109616	0.00398174	2.75297	0.0512177	0.0672306
carbon	YBL024W	PHO85	3	0.0129177	0.0047609	2.71329	0.0421107	0.0606764
carbon	YBL024W	RIM15	1	-0.000925965	0.00509996	-0.181563	0.885659	0.388106
carbon	YBL024W	RIM15	2	-0.00932108	0.00509625	-1.82901	0.126929	0.11391
carbon	YBL024W	RIM15	3	-0.0135611	0.00460959	-2.94192	0.0423081	0.0608163
carbon	YBL024W	TOR1	1	0.00803027	0.00274637	2.92395	0.0997679	0.0984607
carbon	YBL024W	TOR1	2	0.000428048	0.00951537	0.0449849	0.966946	0.409118
carbon	YBL024W	TOR1	3	0.0046776	0.00544981	0.858305	0.429939	0.245658
carbon	YBL027W	HO	1	-0.0108701	0.00699366	-1.55428	0.217952	0.159528
carbon	YBL027W	HO	2	-0.00575407	0.0143417	-0.401213	0.704836	0.336864
carbon	YBL027W	HO	3	-0.015615	0.011183	-1.39631	0.257001	0.177235
carbon	YBL027W	PHO85	1	0.00856179	0.0055146	1.55257	0.195481	0.148996
carbon	YBL027W	PHO85	2	-0.010092	0.00684439	-1.4745	0.214365	0.157918
carbon	YBL027W	PHO85	3	-0.0180513	0.0078348	-2.30399	0.0694263	0.0796734
carbon	YBL027W	RIM15	1	-0.00915005	0.000755661	-12.1087	0.0524565	0.068091
carbon	YBL027W	RIM15	2	-0.000779394	0.00822622	-0.0947451	0.928197	0.399324
carbon	YBL027W	RIM15	3	-0.0294993	0.00609176	-4.8425	0.00838489	0.0290892
carbon	YBL027W	TOR1	1	-0.0141171	0.0130716	-1.07998	0.393074	0.232058
carbon	YBL027W	TOR1	2	-0.0418471	0.0100086	-4.18109	0.024928	0.0467503
carbon	YBL027W	TOR1	3	-0.027136	0.00881673	-3.07778	0.0275389	0.0490341
carbon	YBL028C	HO	1	0.00935536	0.00254838	3.67109	0.0349734	0.0551106
carbon	YBL028C	HO	2	0.014103	0.00305377	4.61824	0.00574456	0.0249538
carbon	YBL028C	HO	3	0.014303	0.00678529	2.10795	0.125612	0.113126
carbon	YBL028C	PHO85	1	0.0156414	0.00311768	5.01698	0.0074011	0.027659
carbon	YBL028C	PHO85	2	0.00484364	0.00189318	2.55847	0.0627395	0.07518
carbon	YBL028C	PHO85	3	0.0116544	0.00469978	2.47977	0.0558568	0.0704315
carbon	YBL028C	RIM15	1	-0.0094803	0.0109963	-0.862132	0.547048	0.286609
carbon	YBL028C	RIM15	2	-0.000739724	0.00495867	-0.149178	0.887244	0.388528
carbon	YBL028C	RIM15	3	-0.00638945	0.00489885	-1.30427	0.262126	0.179411
carbon	YBL028C	TOR1	1	0.00249365	0.00648602	0.384466	0.737663	0.34658
carbon	YBL028C	TOR1	2	-0.000965689	0.00543978	-0.177524	0.870407	0.383988
carbon	YBL028C	TOR1	3	-0.00195912	0.00577163	-0.339439	0.748072	0.3496
carbon	YBL029W	HO	1	-0.0128923	0.0121492	-1.06116	0.366477	0.222114
carbon	YBL029W	HO	2	-0.0242321	0.00627785	-3.85993	0.0118809	0.033539
carbon	YBL029W	HO	3	-0.0148216	0.00947507	-1.56427	0.215711	0.158492
carbon	YBL029W	PHO85	1	-0.0249558	0.010024	-2.48961	0.0675127	0.0783899
carbon	YBL029W	PHO85	2	-0.0189273	0.0119852	-1.57922	0.189431	0.146063
carbon	YBL029W	PHO85	3	-0.0130524	0.0146619	-0.890222	0.414124	0.23987
carbon	YBL029W	RIM15	1	0.00392082	0.0230457	0.170132	0.892718	0.389992
carbon	YBL029W	RIM15	2	-0.0121803	0.00749468	-1.6252	0.165049	0.13402
carbon	YBL029W	RIM15	3	-0.0056074	0.0101412	-0.552931	0.609757	0.307135
carbon	YBL029W	TOR1	1	-0.0114031	0.012785	-0.891913	0.466552	0.258876
carbon	YBL029W	TOR1	2	-0.0225141	0.0140652	-1.6007	0.207756	0.154857
carbon	YBL029W	TOR1	3	-0.0184426	0.00479852	-3.8434	0.0120819	0.0337769
carbon	YBL031W	HO	1	-0.0200688	0.0204187	-0.982863	0.398149	0.233942
carbon	YBL031W	HO	2	-0.000202876	0.00188561	-0.107592	0.918504	0.396836
carbon	YBL031W	HO	3	-0.00612176	0.00599733	-1.02075	0.382512	0.228194
carbon	YBL031W	PHO85	1	-0.0121689	0.0166986	-0.728739	0.506535	0.272728
carbon	YBL031W	PHO85	2	-0.00131276	0.00451868	-0.290518	0.785859	0.360427
carbon	YBL031W	PHO85	3	-0.00349217	0.0161434	-0.216321	0.837286	0.374902
carbon	YBL031W	RIM15	1	0.0728419	0.0227643	3.19982	0.192832	0.147781
carbon	YBL031W	RIM15	2	0.0166485	0.0147294	1.13029	0.30964	0.199588
carbon	YBL031W	RIM15	3	0.0636266	0.0249585	2.5493	0.0633527	0.0756064
carbon	YBL031W	TOR1	1	-0.000802483	0.00442259	-0.181451	0.872738	0.384692
carbon	YBL031W	TOR1	2	0.00673241	0.0118932	0.566074	0.610922	0.307513
carbon	YBL031W	TOR1	3	0.00644558	0.00481538	1.33854	0.238357	0.169013
carbon	YBL032W	HO	1	-0.00578705	0.0103396	-0.559696	0.614757	0.308852
carbon	YBL032W	HO	2	-0.00632197	0.00765457	-0.825907	0.446461	0.251565
carbon	YBL032W	HO	3	-0.0076135	0.00675788	-1.12661	0.341887	0.21261
carbon	YBL032W	PHO85	1	-0.00197017	0.00953991	-0.206519	0.846472	0.377503
carbon	YBL032W	PHO85	2	-0.0095132	0.00729583	-1.30392	0.262235	0.179458
carbon	YBL032W	PHO85	3	0.0166208	0.010078	1.64922	0.160017	0.131459
carbon	YBL032W	RIM15	1	-0.0418843	0.0112929	-3.7089	0.16766	0.135323
carbon	YBL032W	RIM15	2	-0.00535801	0.0091536	-0.585345	0.583736	0.298755
carbon	YBL032W	RIM15	3	-0.0314351	0.0130548	-2.40793	0.07372	0.0824663
carbon	YBL032W	TOR1	1	-0.00277428	0.00498072	-0.557003	0.633539	0.314868
carbon	YBL032W	TOR1	2	0.00780132	0.00995098	0.783975	0.490257	0.267182
carbon	YBL032W	TOR1	3	0.00954268	0.00312829	3.05044	0.0284099	0.0498696
carbon	YBL036C	HO	1	0.0160442	0.0116219	1.38052	0.261304	0.179042
carbon	YBL036C	HO	2	0.00994484	0.00121582	8.17951	0.000444137	0.0110829
carbon	YBL036C	HO	3	0.00321609	0.00354043	0.908391	0.430642	0.245916
carbon	YBL036C	PHO85	1	0.017988	0.0248528	0.723781	0.509263	0.273648
carbon	YBL036C	PHO85	2	-0.00109128	0.00698056	-0.156332	0.883344	0.387464
carbon	YBL036C	PHO85	3	0.0186925	0.0241699	0.773381	0.474254	0.261525
carbon	YBL036C	RIM15	1	-0.0367507	0.0497182	-0.739179	0.594766	0.302298
carbon	YBL036C	RIM15	2	-0.00954608	0.0221909	-0.430179	0.684976	0.330855
carbon	YBL036C	RIM15	3	-0.0230374	0.0334261	-0.689205	0.528591	0.280343
carbon	YBL036C	TOR1	1	-0.00822023	0.000219719	-37.4126	0.000713674	0.012371
carbon	YBL036C	TOR1	2	-0.00534738	0.00236387	-2.26213	0.108711	0.103667
carbon	YBL036C	TOR1	3	-0.00947248	0.00358094	-2.64525	0.0456869	0.0633012
carbon	YBL037W	HO	1	0.0194253	0.014703	1.32118	0.278172	0.186271
carbon	YBL037W	HO	2	-0.00759608	0.0109265	-0.695201	0.517906	0.276649
carbon	YBL037W	HO	3	0.0120151	0.0120873	0.99403	0.393478	0.232221
carbon	YBL037W	PHO85	1	0.00781349	0.0101051	0.77322	0.482546	0.264391
carbon	YBL037W	PHO85	2	0.0221382	0.0138426	1.59928	0.185006	0.14398
carbon	YBL037W	PHO85	3	0.0117828	0.0112719	1.04532	0.343754	0.213364
carbon	YBL037W	RIM15	1	0.0137837	0.000232801	59.2081	0.0107512	0.0321138
carbon	YBL037W	RIM15	2	0.00444423	0.0130644	0.340179	0.747547	0.349456
carbon	YBL037W	RIM15	3	0.0062403	0.00927799	0.672592	0.538062	0.28354
carbon	YBL037W	TOR1	1	0.0122657	0.00423016	2.89957	0.101206	0.099269
carbon	YBL037W	TOR1	2	0.0211887	0.00655774	3.2311	0.0481755	0.0650747
carbon	YBL037W	TOR1	3	0.011639	0.00678867	1.71448	0.147105	0.124647
carbon	YBL039C	HO	1	-0.00683781	0.00374529	-1.82571	0.165376	0.134194
carbon	YBL039C	HO	2	0.00235093	0.0045822	0.513057	0.629768	0.313698
carbon	YBL039C	HO	3	-0.00314992	0.0011335	-2.77894	0.0690517	0.0794255
carbon	YBL039C	PHO85	1	-0.0121549	0.00823523	-1.47596	0.213993	0.157749
carbon	YBL039C	PHO85	2	-0.0129537	0.00824771	-1.57058	0.191372	0.147035
carbon	YBL039C	PHO85	3	-0.0178331	0.00538578	-3.31115	0.0212135	0.0433124
carbon	YBL039C	RIM15	1	0.00136472	0.00134412	1.01533	0.495158	0.268795
carbon	YBL039C	RIM15	2	-0.00505842	0.00240942	-2.09943	0.0898182	0.0926584
carbon	YBL039C	RIM15	3	-0.00424914	0.00197231	-2.1544	0.0974989	0.0971453
carbon	YBL039C	TOR1	1	0.00269696	0.00831261	0.324441	0.776394	0.3577
carbon	YBL039C	TOR1	2	0.0167762	0.0129872	1.29175	0.28696	0.190114
carbon	YBL039C	TOR1	3	0.0102017	0.00623007	1.6375	0.162452	0.132651
carbon	YBL042C	HO	1	0.00494201	0.00374608	1.31925	0.27874	0.186514
carbon	YBL042C	HO	2	0.0154686	0.00491307	3.14847	0.0254226	0.0471782
carbon	YBL042C	HO	3	-0.00310712	0.00680919	-0.456312	0.679174	0.329156
carbon	YBL042C	PHO85	1	0.0137654	0.00631197	2.18083	0.0946562	0.0955559
carbon	YBL042C	PHO85	2	0.0129066	0.00476209	2.71028	0.0535219	0.0687857
carbon	YBL042C	PHO85	3	0.00389714	0.00464182	0.839572	0.439434	0.249038
carbon	YBL042C	RIM15	1	-0.00525955	0.0123069	-0.427365	0.742887	0.348046
carbon	YBL042C	RIM15	2	0.000540485	0.00417399	0.129489	0.902019	0.392445
carbon	YBL042C	RIM15	3	0.00517299	0.00413746	1.25028	0.279347	0.186776
carbon	YBL042C	TOR1	1	-4.12e-05	0.00473264	-0.00870641	0.993844	0.41583
carbon	YBL042C	TOR1	2	-0.00853397	0.00606686	-1.40665	0.254224	0.175977
carbon	YBL042C	TOR1	3	0.00243961	0.00936518	0.260498	0.804867	0.365827
carbon	YBL043W	HO	1	0.00540356	0.0165714	0.326078	0.765787	0.35475
carbon	YBL043W	HO	2	-0.0161119	0.0101848	-1.58196	0.174503	0.138753
carbon	YBL043W	HO	3	-0.00457612	0.0128782	-0.35534	0.74585	0.348944
carbon	YBL043W	PHO85	1	0.00292056	0.00668222	0.437065	0.684625	0.330757
carbon	YBL043W	PHO85	2	0.0158838	0.0106544	1.49082	0.210268	0.155996
carbon	YBL043W	PHO85	3	0.015516	0.00389823	3.98026	0.010528	0.0318791
carbon	YBL043W	RIM15	1	-0.00209475	0.00205151	-1.02107	0.493362	0.268219
carbon	YBL043W	RIM15	2	-0.00112345	0.00618931	-0.181515	0.863092	0.382028
carbon	YBL043W	RIM15	3	0.0018396	0.00444599	0.413767	0.700268	0.335438
carbon	YBL043W	TOR1	1	0.0130281	0.00316913	4.11095	0.0543894	0.0694222
carbon	YBL043W	TOR1	2	0.00186672	0.00602661	0.309746	0.777023	0.357855
carbon	YBL043W	TOR1	3	0.00953727	0.00745421	1.27945	0.256893	0.177187
carbon	YBL046W	HO	1	-0.0332101	0.00567355	-5.85351	0.00993974	0.0311271
carbon	YBL046W	HO	2	-0.00795143	0.0165399	-0.480744	0.650997	0.320426
carbon	YBL046W	HO	3	-0.03025	0.0147408	-2.05213	0.132493	0.116973
carbon	YBL046W	PHO85	1	-0.0171502	0.00948686	-1.80779	0.14492	0.123553
carbon	YBL046W	PHO85	2	-0.0271266	0.00835422	-3.24705	0.0314633	0.0524209
carbon	YBL046W	PHO85	3	-0.015205	0.00713547	-2.1309	0.0863056	0.0905558
carbon	YBL046W	RIM15	1	-0.0143053	0.0057149	-2.50317	0.24196	0.170648
carbon	YBL046W	RIM15	2	5.3e-05	0.00705426	0.007509	0.994299	0.415913
carbon	YBL046W	RIM15	3	0.00160946	0.00699378	0.230127	0.829283	0.372665
carbon	YBL046W	TOR1	1	-0.0344533	0.0073693	-4.67525	0.0428321	0.0612201
carbon	YBL046W	TOR1	2	-0.0407911	0.0344414	-1.18436	0.321554	0.204406
carbon	YBL046W	TOR1	3	-0.0208087	0.0142503	-1.46022	0.204058	0.153131
carbon	YBL047C	HO	1	0.0174942	0.0176756	0.989741	0.395266	0.232873
carbon	YBL047C	HO	2	-0.00993375	0.0115842	-0.857525	0.430331	0.245794
carbon	YBL047C	HO	3	-0.00139007	0.0171306	-0.0811453	0.940437	0.402315
carbon	YBL047C	PHO85	1	0.0152475	0.010092	1.51084	0.205353	0.153726
carbon	YBL047C	PHO85	2	0.007987	0.00912741	0.875057	0.430941	0.246055
carbon	YBL047C	PHO85	3	-0.00328628	0.0113758	-0.288882	0.784266	0.359917
carbon	YBL047C	RIM15	1	0.028223	0.00389331	7.24911	0.0872696	0.0911389
carbon	YBL047C	RIM15	2	-0.00215259	0.010894	-0.197595	0.851144	0.378701
carbon	YBL047C	RIM15	3	0.0179391	0.0104532	1.71612	0.16128	0.132089
carbon	YBL047C	TOR1	1	-0.0122519	0.00378374	-3.23804	0.0835903	0.0888351
carbon	YBL047C	TOR1	2	-0.00013455	0.0152334	-0.00883254	0.993507	0.415758
carbon	YBL047C	TOR1	3	4.22e-05	0.0111889	0.00376965	0.997138	0.416601
carbon	YBL049W	HO	1	0.0105497	0.00312837	3.37226	0.0433383	0.0615915
carbon	YBL049W	HO	2	0.014834	0.00226032	6.56278	0.00123161	0.014464
carbon	YBL049W	HO	3	0.0084225	0.00368845	2.28348	0.106594	0.102461
carbon	YBL049W	PHO85	1	-0.000463824	0.0066179	-0.0700862	0.947489	0.404089
carbon	YBL049W	PHO85	2	0.0115497	0.00329102	3.50946	0.0246838	0.0465512
carbon	YBL049W	PHO85	3	0.0114579	0.00573914	1.99645	0.102403	0.100001
carbon	YBL049W	RIM15	1	-0.00520491	0.00426944	-1.21911	0.437345	0.248299
carbon	YBL049W	RIM15	2	-0.00318698	0.00294964	-1.08046	0.329274	0.207617
carbon	YBL049W	RIM15	3	-0.0114699	0.00691691	-1.65824	0.172608	0.137827
carbon	YBL049W	TOR1	1	0.0099668	0.00723011	1.37851	0.30199	0.196451
carbon	YBL049W	TOR1	2	-0.00647287	0.00785152	-0.824409	0.470142	0.260138
carbon	YBL049W	TOR1	3	0.00122888	0.00477272	0.257479	0.80707	0.366458
carbon	YBL051C	HO	1	-0.0214909	0.00341336	-6.29611	0.00809385	0.0287092
carbon	YBL051C	HO	2	-0.0121387	0.00822915	-1.47509	0.200204	0.151268
carbon	YBL051C	HO	3	-0.0151744	0.00732013	-2.07297	0.129873	0.115508
carbon	YBL051C	PHO85	1	-0.017056	0.00611434	-2.78952	0.0493365	0.0658978
carbon	YBL051C	PHO85	2	-0.0183972	0.00510385	-3.60457	0.0226657	0.044722
carbon	YBL051C	PHO85	3	-0.0171809	0.00630091	-2.72673	0.0414412	0.0601936
carbon	YBL051C	RIM15	1	-0.0291905	0.00225997	-12.9163	0.0491899	0.0657878
carbon	YBL051C	RIM15	2	-0.00648384	0.0055356	-1.1713	0.294254	0.19325
carbon	YBL051C	RIM15	3	-0.00892299	0.00628297	-1.42019	0.22858	0.164503
carbon	YBL051C	TOR1	1	-0.00828958	0.00446418	-1.85691	0.20445	0.1533
carbon	YBL051C	TOR1	2	-0.00848957	0.00546573	-1.55324	0.218187	0.159642
carbon	YBL051C	TOR1	3	-0.0020575	0.00495756	-0.415023	0.695333	0.334005
carbon	YBL052C	HO	1	-0.0117791	0.00884018	-1.33245	0.274882	0.184903
carbon	YBL052C	HO	2	0.0155591	0.0102871	1.51248	0.190821	0.146764
carbon	YBL052C	HO	3	-0.00893193	0.0115346	-0.774359	0.495147	0.268794
carbon	YBL052C	PHO85	1	0.0164384	0.00502176	3.27343	0.0306899	0.0517871
carbon	YBL052C	PHO85	2	0.00979452	0.00411624	2.37948	0.0760321	0.084025
carbon	YBL052C	PHO85	3	0.0047906	0.0074972	0.638985	0.550952	0.287897
carbon	YBL052C	RIM15	1	0.00576419	0.0192571	0.299328	0.814846	0.368661
carbon	YBL052C	RIM15	2	-0.000427428	0.00437355	-0.0977304	0.925943	0.398742
carbon	YBL052C	RIM15	3	0.00971817	0.00567548	1.71231	0.162002	0.132442
carbon	YBL052C	TOR1	1	-0.00110408	0.00806347	-0.136924	0.903631	0.392863
carbon	YBL052C	TOR1	2	-0.0197167	0.0117804	-1.67369	0.192786	0.147771
carbon	YBL052C	TOR1	3	-0.00834242	0.0148409	-0.562124	0.598297	0.303391
carbon	YBL054W	HO	1	-0.00124694	0.00807231	-0.154471	0.887045	0.388463
carbon	YBL054W	HO	2	0.0168426	0.00802724	2.09819	0.0899602	0.0927566
carbon	YBL054W	HO	3	-0.00194397	0.00938135	-0.207216	0.849109	0.378161
carbon	YBL054W	PHO85	1	0.0016062	0.00172704	0.930027	0.405002	0.236442
carbon	YBL054W	PHO85	2	0.00100959	0.00371351	0.271869	0.799178	0.364235
carbon	YBL054W	PHO85	3	-0.00836703	0.00195082	-4.28899	0.00779656	0.028225
carbon	YBL054W	RIM15	1	-0.00200178	0.00539766	-0.370861	0.773913	0.357021
carbon	YBL054W	RIM15	2	0.00115076	0.00416633	0.276205	0.793443	0.362583
carbon	YBL054W	RIM15	3	0.00117051	0.00291774	0.401169	0.708802	0.338062
carbon	YBL054W	TOR1	1	-0.00184033	0.00432284	-0.425722	0.711747	0.338865
carbon	YBL054W	TOR1	2	-0.0217345	0.00805088	-2.69964	0.0738088	0.0825304
carbon	YBL054W	TOR1	3	-0.00590721	0.00957166	-0.617156	0.564148	0.292176
carbon	YBL055C	HO	1	-0.0194547	0.00822903	-2.36415	0.0990268	0.0980383
carbon	YBL055C	HO	2	-0.00533204	0.00469506	-1.13567	0.307582	0.198737
carbon	YBL055C	HO	3	-0.0130036	0.0113211	-1.14862	0.333992	0.209451
carbon	YBL055C	PHO85	1	-0.0209103	0.00845409	-2.47339	0.0686961	0.0792015
carbon	YBL055C	PHO85	2	-0.0154233	0.00691672	-2.22985	0.0896255	0.0925541
carbon	YBL055C	PHO85	3	0.0127012	0.00872151	1.45631	0.205084	0.153603
carbon	YBL055C	RIM15	1	-0.0178345	0.00516751	-3.45128	0.179543	0.141213
carbon	YBL055C	RIM15	2	-0.000842227	0.00235585	-0.357504	0.735309	0.345875
carbon	YBL055C	RIM15	3	0.00224102	0.00220288	1.01731	0.366532	0.222123
carbon	YBL055C	TOR1	1	-0.00889202	0.00544824	-1.63209	0.244251	0.171618
carbon	YBL055C	TOR1	2	0.00291383	0.0143102	0.203618	0.851681	0.378879
carbon	YBL055C	TOR1	3	-0.00109699	0.0058678	-0.18695	0.859049	0.380933
carbon	YBL056W	HO	1	0.00483573	0.00155456	3.11068	0.0528536	0.0683399
carbon	YBL056W	HO	2	0.0101688	0.00362253	2.80711	0.0376765	0.0573416
carbon	YBL056W	HO	3	0.00897715	0.00422265	2.12595	0.123484	0.112018
carbon	YBL056W	PHO85	1	-0.0126456	0.00384018	-3.29297	0.0301315	0.0513212
carbon	YBL056W	PHO85	2	0.00302579	0.00344552	0.878181	0.429431	0.245446
carbon	YBL056W	PHO85	3	-0.00266456	0.00690812	-0.385714	0.715574	0.340016
carbon	YBL056W	RIM15	1	-0.0493525	0.0178144	-2.77037	0.22053	0.160716
carbon	YBL056W	RIM15	2	-0.0207677	0.0068246	-3.04307	0.0286502	0.0500701
carbon	YBL056W	RIM15	3	-0.0281327	0.00504792	-5.57312	0.00507985	0.0238148
carbon	YBL056W	TOR1	1	-6.84e-05	0.00162581	-0.0420441	0.970283	0.409989
carbon	YBL056W	TOR1	2	-0.00722435	0.00521656	-1.38489	0.260106	0.178583
carbon	YBL056W	TOR1	3	-0.00487365	0.00472298	-1.0319	0.349424	0.215574
carbon	YBL057C	HO	1	0.0017954	0.00276392	0.649585	0.562263	0.291534
carbon	YBL057C	HO	2	-0.000735257	0.00334335	-0.219916	0.834633	0.374205
carbon	YBL057C	HO	3	0.00249488	0.00633794	0.393643	0.720154	0.341369
carbon	YBL057C	PHO85	1	0.00556625	0.00466467	1.19328	0.298697	0.195103
carbon	YBL057C	PHO85	2	0.00672601	0.00234486	2.86841	0.0455415	0.0632036
carbon	YBL057C	PHO85	3	-0.0011091	0.00676155	-0.16403	0.876132	0.385604
carbon	YBL057C	RIM15	1	-0.0159348	0.0169933	-0.937709	0.520458	0.277543
carbon	YBL057C	RIM15	2	-0.00387243	0.00670062	-0.577921	0.588367	0.300238
carbon	YBL057C	RIM15	3	-0.0124342	0.00854849	-1.45455	0.219478	0.160224
carbon	YBL057C	TOR1	1	0.00762976	0.00371283	2.05497	0.176225	0.139543
carbon	YBL057C	TOR1	2	-0.0101865	0.00243137	-4.1896	0.0247943	0.0466555
carbon	YBL057C	TOR1	3	0.00694014	0.00269964	2.57076	0.0499892	0.0663925
carbon	YBL059W	HO	1	0.00579602	0.00310588	1.86614	0.158859	0.130842
carbon	YBL059W	HO	2	0.016444	0.00403261	4.07776	0.00956084	0.0306849
carbon	YBL059W	HO	3	0.00186515	0.00607086	0.30723	0.778761	0.358333
carbon	YBL059W	PHO85	1	0.0086297	0.00344998	2.50138	0.0666683	0.0778329
carbon	YBL059W	PHO85	2	-0.00314506	0.00259985	-1.20971	0.292994	0.19269
carbon	YBL059W	PHO85	3	0.00752699	0.00390131	1.92935	0.111584	0.105397
carbon	YBL059W	RIM15	1	-0.00350499	0.00730421	-0.479859	0.715173	0.33992
carbon	YBL059W	RIM15	2	-0.00425128	0.00255534	-1.66368	0.157061	0.129934
carbon	YBL059W	RIM15	3	0.00667104	0.00306411	2.17716	0.0950461	0.0957532
carbon	YBL059W	TOR1	1	-0.00605749	0.0115276	-0.525477	0.651699	0.320635
carbon	YBL059W	TOR1	2	-0.0101864	0.0115724	-0.88023	0.443546	0.250469
carbon	YBL059W	TOR1	3	-0.00632138	0.00727566	-0.868839	0.424668	0.243674
carbon	YBL060W	HO	1	-0.00624528	0.00107974	-5.78406	0.010278	0.0315417
carbon	YBL060W	HO	2	0.00362733	0.00718972	0.504516	0.635341	0.315399
carbon	YBL060W	HO	3	-0.00836479	0.00716877	-1.16684	0.327593	0.206877
carbon	YBL060W	PHO85	1	-0.0101897	0.00473869	-2.15031	0.0979471	0.09741
carbon	YBL060W	PHO85	2	-0.0100861	0.00406999	-2.47817	0.068345	0.0789565
carbon	YBL060W	PHO85	3	-0.022881	0.00585422	-3.90846	0.0113125	0.0328188
carbon	YBL060W	RIM15	1	0.000267176	0.000418314	0.638698	0.638152	0.316315
carbon	YBL060W	RIM15	2	-0.00274012	0.00348662	-0.785896	0.46752	0.259201
carbon	YBL060W	RIM15	3	-0.00409337	0.00197482	-2.07278	0.106893	0.102631
carbon	YBL060W	TOR1	1	-0.00179156	0.00506662	-0.3536	0.757434	0.352448
carbon	YBL060W	TOR1	2	0.00970928	0.0167525	0.579572	0.602859	0.304859
carbon	YBL060W	TOR1	3	0.000395271	0.00999825	0.039534	0.969995	0.4099
carbon	YBL061C	HO	1	0.00836235	0.000886292	9.43521	0.00252305	0.0182953
carbon	YBL061C	HO	2	0.0093539	0.00134729	6.94277	0.000952022	0.0133861
carbon	YBL061C	HO	3	0.00151993	0.00537046	0.283018	0.795569	0.363228
carbon	YBL061C	PHO85	1	0.00889534	0.00294459	3.02091	0.0391284	0.0585121
carbon	YBL061C	PHO85	2	0.00929014	0.003103	2.99392	0.0401823	0.0593027
carbon	YBL061C	PHO85	3	0.00746601	0.00531367	1.40506	0.218985	0.159992
carbon	YBL061C	RIM15	1	-0.00974359	0.00892009	-1.09232	0.471929	0.260721
carbon	YBL061C	RIM15	2	-0.000546198	0.0047049	-0.116091	0.912099	0.395162
carbon	YBL061C	RIM15	3	-0.00920162	0.00531948	-1.7298	0.15872	0.130767
carbon	YBL061C	TOR1	1	0.00768552	0.00404234	1.90125	0.197631	0.149961
carbon	YBL061C	TOR1	2	-0.000688094	0.00746718	-0.0921491	0.932388	0.400354
carbon	YBL061C	TOR1	3	0.00721888	0.00744982	0.969001	0.377049	0.226151
carbon	YBL063W	HO	1	0.0116291	0.00157423	7.38718	0.00512981	0.0239051
carbon	YBL063W	HO	2	0.011353	0.00414092	2.74165	0.0407121	0.0596688
carbon	YBL063W	HO	3	0.0103728	0.00505331	2.05268	0.132423	0.116939
carbon	YBL063W	PHO85	1	0.0163875	0.00538109	3.04538	0.0382003	0.0577541
carbon	YBL063W	PHO85	2	0.0123103	0.00510514	2.41136	0.0734468	0.0822774
carbon	YBL063W	PHO85	3	0.00424417	0.00756217	0.561238	0.598857	0.303562
carbon	YBL063W	RIM15	1	0.00150788	0.00881155	0.171125	0.892104	0.389865
carbon	YBL063W	RIM15	2	0.00232123	0.00640907	0.362179	0.732022	0.34492
carbon	YBL063W	RIM15	3	0.00759607	0.00424435	1.78969	0.148004	0.125137
carbon	YBL063W	TOR1	1	0.00736304	0.00397679	1.8515	0.205302	0.153703
carbon	YBL063W	TOR1	2	0.0031308	0.0109886	0.284915	0.794246	0.362819
carbon	YBL063W	TOR1	3	0.000361281	0.00300151	0.120367	0.90888	0.394307
carbon	YBL064C	HO	1	-0.00221931	0.00421549	-0.526465	0.635007	0.315314
carbon	YBL064C	HO	2	0.00797371	0.00839779	0.949501	0.385968	0.229491
carbon	YBL064C	HO	3	-0.00784022	0.00952816	-0.822847	0.470905	0.260356
carbon	YBL064C	PHO85	1	0.00987823	0.00933173	1.05856	0.349489	0.215594
carbon	YBL064C	PHO85	2	0.00613105	0.00421203	1.45561	0.219205	0.160107
carbon	YBL064C	PHO85	3	-0.000145591	0.0096333	-0.0151133	0.988526	0.414537
carbon	YBL064C	RIM15	1	0.0233421	0.0192317	1.21373	0.438727	0.248777
carbon	YBL064C	RIM15	2	0.00781332	0.00991894	0.787717	0.466546	0.258875
carbon	YBL064C	RIM15	3	0.00962267	0.0102041	0.943023	0.399065	0.234286
carbon	YBL064C	TOR1	1	-0.00464195	0.00289025	-1.60608	0.249488	0.173957
carbon	YBL064C	TOR1	2	0.00577548	0.0109479	0.527544	0.634343	0.315116
carbon	YBL064C	TOR1	3	-0.00362287	0.00871795	-0.415565	0.694961	0.333902
carbon	YBL066C	HO	1	-0.0181629	0.00637755	-2.84795	0.065219	0.076837
carbon	YBL066C	HO	2	-0.00911787	0.00688003	-1.32527	0.24241	0.170829
carbon	YBL066C	HO	3	-0.011443	0.0109931	-1.04093	0.374423	0.225118
carbon	YBL066C	PHO85	1	-0.0080783	0.00406831	-1.98567	0.118034	0.108943
carbon	YBL066C	PHO85	2	-0.00967884	0.00376792	-2.56875	0.0620607	0.0747226
carbon	YBL066C	PHO85	3	-0.00999965	0.00483599	-2.06776	0.0935058	0.0948752
carbon	YBL066C	RIM15	1	-0.00811992	0.00246466	-3.29453	0.187609	0.145184
carbon	YBL066C	RIM15	2	-0.00606207	0.00489264	-1.23902	0.270327	0.183012
carbon	YBL066C	RIM15	3	-0.00705116	0.00530472	-1.32922	0.25452	0.176103
carbon	YBL066C	TOR1	1	0.00122656	0.00338662	0.362177	0.751909	0.350798
carbon	YBL066C	TOR1	2	0.00762875	0.00676841	1.12711	0.341706	0.212536
carbon	YBL066C	TOR1	3	0.000625467	0.00814223	0.0768177	0.941748	0.402678
carbon	YBL067C	HO	1	0.0101578	0.00199123	5.10129	0.0145677	0.0365833
carbon	YBL067C	HO	2	0.010354	0.00352542	2.93695	0.0323707	0.053121
carbon	YBL067C	HO	3	0.00617701	0.00228353	2.70502	0.0734729	0.0822919
carbon	YBL067C	PHO85	1	0.0088341	0.00997403	0.88571	0.42581	0.244098
carbon	YBL067C	PHO85	2	0.0128104	0.00327289	3.91408	0.017334	0.0394859
carbon	YBL067C	PHO85	3	-0.00011183	0.0139342	-0.00802562	0.993907	0.415844
carbon	YBL067C	RIM15	1	-0.00479519	0.0247766	-0.193537	0.878295	0.386131
carbon	YBL067C	RIM15	2	-0.00151658	0.0110313	-0.137479	0.896017	0.390825
carbon	YBL067C	RIM15	3	0.00673247	0.0144099	0.467211	0.664664	0.3247
carbon	YBL067C	TOR1	1	0.00295523	0.00518214	0.570272	0.626018	0.312479
carbon	YBL067C	TOR1	2	0.00320045	0.0152623	0.209696	0.847338	0.377735
carbon	YBL067C	TOR1	3	-0.0002138	0.00396413	-0.0539338	0.959077	0.407081
carbon	YBL068W	HO	1	-0.0143148	0.00740003	-1.93442	0.148521	0.125403
carbon	YBL068W	HO	2	-0.0107096	0.00492738	-2.17349	0.0817815	0.0877335
carbon	YBL068W	HO	3	-0.0117197	0.00420008	-2.79034	0.0683994	0.0789924
carbon	YBL068W	PHO85	1	-0.00799831	0.0036979	-2.16294	0.096571	0.0966605
carbon	YBL068W	PHO85	2	-0.00522338	0.00343773	-1.51943	0.20328	0.152759
carbon	YBL068W	PHO85	3	-0.0105977	0.00615709	-1.72123	0.145831	0.123991
carbon	YBL068W	RIM15	1	-0.0181047	0.00108449	-16.6943	0.0380884	0.0576728
carbon	YBL068W	RIM15	2	-0.00484551	0.005053	-0.958939	0.38163	0.227907
carbon	YBL068W	RIM15	3	-0.00231513	0.00296193	-0.781628	0.47811	0.262873
carbon	YBL068W	TOR1	1	0.000320595	0.00610176	0.0525413	0.962873	0.408094
carbon	YBL068W	TOR1	2	0.0170427	0.0109373	1.55822	0.217065	0.159126
carbon	YBL068W	TOR1	3	0.00547586	0.00554297	0.987894	0.368569	0.222888
carbon	YBL069W	HO	1	-0.0146421	0.00497277	-2.94445	0.0602937	0.0735313
carbon	YBL069W	HO	2	-0.00707496	0.00522754	-1.3534	0.233895	0.166981
carbon	YBL069W	HO	3	-0.00741335	0.00318725	-2.32594	0.102526	0.100072
carbon	YBL069W	PHO85	1	-0.0299253	0.008228	-3.63701	0.0220228	0.0441678
carbon	YBL069W	PHO85	2	-0.021813	0.00923046	-2.36315	0.0773962	0.0848855
carbon	YBL069W	PHO85	3	-0.0310395	0.00548948	-5.65436	0.00240354	0.0180655
carbon	YBL069W	RIM15	1	-0.00877638	0.00105901	-8.28735	0.0764487	0.0843038
carbon	YBL069W	RIM15	2	-0.00328529	0.00525392	-0.625302	0.5592	0.290526
carbon	YBL069W	RIM15	3	-0.00240908	0.00421021	-0.5722	0.59781	0.303242
carbon	YBL069W	TOR1	1	0.00268249	0.00553097	0.484994	0.675603	0.328058
carbon	YBL069W	TOR1	2	0.019721	0.00890513	2.21457	0.113616	0.106534
carbon	YBL069W	TOR1	3	0.00345793	0.00534786	0.6466	0.546396	0.286396
carbon	YBL072C	HO	1	0.000961762	0.00669335	0.143689	0.894855	0.390567
carbon	YBL072C	HO	2	0.00502693	0.00474783	1.05879	0.338143	0.211102
carbon	YBL072C	HO	3	-0.0154169	0.0463439	-0.332663	0.761279	0.35358
carbon	YBL072C	PHO85	1	-0.0162038	0.00280825	-5.77008	0.00447822	0.0226202
carbon	YBL072C	PHO85	2	-0.00471151	0.0059331	-0.794106	0.471585	0.260581
carbon	YBL072C	PHO85	3	-0.00631504	0.00583062	-1.08308	0.328216	0.207136
carbon	YBL072C	RIM15	1	-0.00350238	0.000769135	-4.55367	0.137619	0.11982
carbon	YBL072C	RIM15	2	-0.00991356	0.00659748	-1.50263	0.19325	0.147963
carbon	YBL072C	RIM15	3	-0.0124037	0.0126956	-0.977013	0.383883	0.228698
carbon	YBL072C	TOR1	1	-0.0521765	0.0411811	-1.267	0.332722	0.208944
carbon	YBL072C	TOR1	2	-0.0318872	0.00374749	-8.50894	0.00340926	0.0204596
carbon	YBL072C	TOR1	3	-0.0101365	0.00567249	-1.78696	0.133989	0.117811
carbon	YBL075C	HO	1	0.0256368	0.0133581	1.9192	0.150756	0.126613
carbon	YBL075C	HO	2	-0.00151527	0.00911374	-0.166262	0.874465	0.385179
carbon	YBL075C	HO	3	0.0167463	0.0126856	1.32011	0.278487	0.186422
carbon	YBL075C	PHO85	1	0.0140091	0.0087732	1.5968	0.185547	0.144239
carbon	YBL075C	PHO85	2	0.0284738	0.018498	1.53929	0.198568	0.150447
carbon	YBL075C	PHO85	3	0.000925924	0.0151546	0.0610986	0.953648	0.405656
carbon	YBL075C	RIM15	1	0.0207053	1.13e-06	18341.1	3.47e-05	0.00694502
carbon	YBL075C	RIM15	2	0.00531405	0.0140983	0.376929	0.721694	0.341816
carbon	YBL075C	RIM15	3	-0.00205856	0.00667258	-0.30851	0.773094	0.356803
carbon	YBL075C	TOR1	1	0.0118942	0.00336006	3.53987	0.0713665	0.0809883
carbon	YBL075C	TOR1	2	0.0163047	0.012533	1.30094	0.284186	0.188865
carbon	YBL075C	TOR1	3	0.00697469	0.00497035	1.40326	0.219488	0.160226
carbon	YBL078C	HO	1	-0.0219691	0.00272622	-8.05846	0.00399161	0.0216775
carbon	YBL078C	HO	2	-0.0129263	0.00389885	-3.31541	0.0211144	0.0432072
carbon	YBL078C	HO	3	-0.0292342	0.00419183	-6.9741	0.00605007	0.0254741
carbon	YBL078C	PHO85	1	-0.00647603	0.00823512	-0.786392	0.475611	0.261998
carbon	YBL078C	PHO85	2	-0.0120454	0.0040484	-2.97534	0.0409271	0.0598046
carbon	YBL078C	PHO85	3	-0.0113883	0.00802204	-1.41963	0.214944	0.158176
carbon	YBL078C	RIM15	1	-0.048059	0.0173989	-2.76218	0.221132	0.160994
carbon	YBL078C	RIM15	2	-0.0278737	0.00898314	-3.1029	0.0267652	0.0483426
carbon	YBL078C	RIM15	3	-0.0437685	0.0128739	-3.39978	0.0272828	0.0487897
carbon	YBL078C	TOR1	1	-0.00810975	0.0107937	-0.751339	0.530826	0.281099
carbon	YBL078C	TOR1	2	-0.0199097	0.0151157	-1.31715	0.279358	0.186779
carbon	YBL078C	TOR1	3	-0.0117745	0.0085051	-1.3844	0.224835	0.162768
carbon	YBL079W	HO	1	-0.0138655	0.00943856	-1.46903	0.238151	0.168919
carbon	YBL079W	HO	2	-0.0214637	0.00571128	-3.75812	0.0131829	0.0350949
carbon	YBL079W	HO	3	-0.0199685	0.0123121	-1.62185	0.203286	0.152761
carbon	YBL079W	PHO85	1	-0.00497414	0.00467621	-1.06371	0.347411	0.214796
carbon	YBL079W	PHO85	2	-0.0132549	0.0032894	-4.02958	0.015739	0.0378166
carbon	YBL079W	PHO85	3	-0.00436853	0.00683316	-0.639313	0.550755	0.287848
carbon	YBL079W	RIM15	1	-0.0145611	0.00941246	-1.547	0.365324	0.221685
carbon	YBL079W	RIM15	2	-0.000496758	0.00448632	-0.110727	0.91614	0.396184
carbon	YBL079W	RIM15	3	-0.00558416	0.00962186	-0.580361	0.592795	0.301626
carbon	YBL079W	TOR1	1	-0.0178513	0.00675219	-2.64378	0.118229	0.109055
carbon	YBL079W	TOR1	2	-0.0594934	0.0158337	-3.75738	0.032949	0.053538
carbon	YBL079W	TOR1	3	-0.0229837	0.00954781	-2.40722	0.0610733	0.074035
carbon	YBL081W	HO	1	-0.00167192	0.00869841	-0.19221	0.859853	0.381166
carbon	YBL081W	HO	2	-2.37e-05	0.00495513	-0.00477639	0.996374	0.416419
carbon	YBL081W	HO	3	0.00316542	0.00504003	0.628056	0.574526	0.295634
carbon	YBL081W	PHO85	1	-0.00921531	0.00590149	-1.56152	0.193426	0.148031
carbon	YBL081W	PHO85	2	-0.00424961	0.00588099	-0.722601	0.509914	0.273881
carbon	YBL081W	PHO85	3	-0.0112007	0.00366863	-3.05311	0.0283237	0.0497899
carbon	YBL081W	RIM15	1	-0.00222717	0.00170332	-1.30755	0.41565	0.240394
carbon	YBL081W	RIM15	2	-0.0151153	0.00348841	-4.33301	0.00747809	0.0277774
carbon	YBL081W	RIM15	3	-0.00966512	0.00330693	-2.92268	0.0431277	0.0614243
carbon	YBL081W	TOR1	1	0.008868	0.00713484	1.24291	0.339849	0.21176
carbon	YBL081W	TOR1	2	0.0221427	0.00589571	3.75574	0.0329862	0.0535759
carbon	YBL081W	TOR1	3	0.00312938	0.00684366	0.457266	0.666661	0.325342
carbon	YBL082C	HO	1	-0.00677817	0.0075405	-0.898902	0.434952	0.247442
carbon	YBL082C	HO	2	0.0046856	0.00607072	0.771836	0.47509	0.261817
carbon	YBL082C	HO	3	-0.00184491	0.00728235	-0.25334	0.816375	0.369092
carbon	YBL082C	PHO85	1	-0.0117111	0.00690876	-1.6951	0.165301	0.134156
carbon	YBL082C	PHO85	2	-0.0104325	0.00320449	-3.25559	0.0312106	0.0522094
carbon	YBL082C	PHO85	3	-0.00427491	0.00559775	-0.763684	0.479521	0.263329
carbon	YBL082C	RIM15	1	-0.00791511	6.44e-05	-122.839	0.00518244	0.023993
carbon	YBL082C	RIM15	2	0.00178971	0.00180718	0.990334	0.367485	0.222482
carbon	YBL082C	RIM15	3	-0.00412679	0.00430325	-0.958992	0.391869	0.231606
carbon	YBL082C	TOR1	1	0.000589228	0.00728718	0.0808582	0.942918	0.40291
carbon	YBL082C	TOR1	2	-0.0042407	0.0120535	-0.351824	0.748232	0.34966
carbon	YBL082C	TOR1	3	0.00100651	0.00518533	0.194107	0.853732	0.379432
carbon	YBL085W	HO	1	-0.0204367	0.00570146	-3.58446	0.0371686	0.0569386
carbon	YBL085W	HO	2	-0.00825685	0.00600114	-1.37588	0.227293	0.163872
carbon	YBL085W	HO	3	-0.0091694	0.00258819	-3.54279	0.0382874	0.0578235
carbon	YBL085W	PHO85	1	-0.0114535	0.00682447	-1.6783	0.168591	0.135759
carbon	YBL085W	PHO85	2	-0.0119483	0.00554229	-2.15583	0.0973428	0.0970568
carbon	YBL085W	PHO85	3	-0.0284754	0.00614765	-4.63192	0.00567392	0.0248162
carbon	YBL085W	RIM15	1	-0.00194977	4.24e-05	-45.9899	0.0138404	0.0357826
carbon	YBL085W	RIM15	2	0.000808592	0.00172137	0.469737	0.658316	0.322744
carbon	YBL085W	RIM15	3	0.000206647	0.0027471	0.0752237	0.943649	0.403066
carbon	YBL085W	TOR1	1	6.6e-05	0.00375872	0.0175688	0.987578	0.414305
carbon	YBL085W	TOR1	2	0.01293	0.00898809	1.43857	0.245859	0.172349
carbon	YBL085W	TOR1	3	0.00585191	0.00419813	1.39393	0.222118	0.161438
carbon	YBL086C	HO	1	-0.00797825	0.0133615	-0.597108	0.592498	0.301509
carbon	YBL086C	HO	2	0.0110876	0.00266372	4.16247	0.00880301	0.0296353
carbon	YBL086C	HO	3	-0.0147609	0.00263504	-5.60176	0.0112406	0.0327436
carbon	YBL086C	PHO85	1	0.00640425	0.0128008	0.500299	0.643137	0.317851
carbon	YBL086C	PHO85	2	0.00413942	0.00283461	1.46032	0.217988	0.159543
carbon	YBL086C	PHO85	3	0.00710921	0.00981554	0.724281	0.501353	0.270991
carbon	YBL086C	RIM15	1	0.0149963	0.0280348	0.534918	0.687298	0.331584
carbon	YBL086C	RIM15	2	0.0087489	0.012678	0.690085	0.520857	0.277691
carbon	YBL086C	RIM15	3	0.0206369	0.0150084	1.37503	0.241115	0.170273
carbon	YBL086C	TOR1	1	0.00200917	0.00438687	0.457996	0.691902	0.332937
carbon	YBL086C	TOR1	2	-0.0019105	0.00407499	-0.468834	0.671154	0.32671
carbon	YBL086C	TOR1	3	0.00346671	0.00344711	1.00569	0.360726	0.219909
carbon	YBL087C	HO	1	-0.0136705	0.00380338	-3.59429	0.0369108	0.0567413
carbon	YBL087C	HO	2	-0.00215631	0.00403202	-0.534798	0.615707	0.309168
carbon	YBL087C	HO	3	-0.0128597	0.00659289	-1.95054	0.146196	0.124174
carbon	YBL087C	PHO85	1	0.0021567	0.00424201	0.508416	0.637919	0.316249
carbon	YBL087C	PHO85	2	-0.000444985	0.00176647	-0.251905	0.813528	0.368334
carbon	YBL087C	PHO85	3	0.00089914	0.00323516	0.277928	0.792194	0.362227
carbon	YBL087C	RIM15	1	-0.00725013	0.00209385	-3.46259	0.178987	0.140926
carbon	YBL087C	RIM15	2	-0.00923215	0.00293176	-3.14902	0.0254071	0.0471569
carbon	YBL087C	RIM15	3	-0.0053716	0.00340352	-1.57825	0.189648	0.146171
carbon	YBL087C	TOR1	1	0.00252145	0.00278116	0.906615	0.460305	0.256572
carbon	YBL087C	TOR1	2	0.0116111	0.00569706	2.03809	0.134294	0.117987
carbon	YBL087C	TOR1	3	0.00171925	0.00321679	0.53446	0.615925	0.309237
carbon	YBL088C	HO	1	0.00353166	0.00384399	0.918747	0.425982	0.244161
carbon	YBL088C	HO	2	0.0133074	0.00395719	3.36284	0.0200456	0.0421733
carbon	YBL088C	HO	3	0.00902559	0.00379965	2.37538	0.0980264	0.0974482
carbon	YBL088C	PHO85	1	0.0104011	0.00313817	3.31437	0.0295336	0.050803
carbon	YBL088C	PHO85	2	0.00929592	0.00394239	2.35794	0.0778379	0.0851607
carbon	YBL088C	PHO85	3	0.0115818	0.00580883	1.99383	0.102745	0.10021
carbon	YBL088C	RIM15	1	0.00494196	0.00163604	3.02069	0.203524	0.152874
carbon	YBL088C	RIM15	2	-0.00234947	0.0033372	-0.704024	0.512844	0.274888
carbon	YBL088C	RIM15	3	-0.0103054	0.00306557	-3.36166	0.0282613	0.0497362
carbon	YBL088C	TOR1	1	0.00571968	0.00665214	0.859825	0.480494	0.263624
carbon	YBL088C	TOR1	2	0.010783	0.00552149	1.95292	0.145857	0.124004
carbon	YBL088C	TOR1	3	0.00438037	0.00321152	1.36396	0.230773	0.165562
carbon	YBL089W	HO	1	-0.0117296	0.00431469	-2.71854	0.072639	0.0817901
carbon	YBL089W	HO	2	-0.00579832	0.0074976	-0.773356	0.474268	0.261527
carbon	YBL089W	HO	3	-0.0160776	0.00653325	-2.46089	0.0907954	0.0932522
carbon	YBL089W	PHO85	1	-0.0380247	0.00590706	-6.43716	0.00299602	0.0194796
carbon	YBL089W	PHO85	2	-0.0337135	0.00412121	-8.18048	0.00121608	0.0144115
carbon	YBL089W	PHO85	3	-0.0139503	0.00442665	-3.15145	0.0253377	0.0471024
carbon	YBL089W	RIM15	1	0.00244512	0.00496737	0.492236	0.708799	0.338062
carbon	YBL089W	RIM15	2	-0.00673354	0.00259268	-2.59714	0.0484169	0.0652266
carbon	YBL089W	RIM15	3	-0.00118443	0.00379588	-0.312031	0.770605	0.356138
carbon	YBL089W	TOR1	1	-0.0131314	0.00508303	-2.58339	0.122832	0.111662
carbon	YBL089W	TOR1	2	-0.0218236	0.00857425	-2.54525	0.0842918	0.0892989
carbon	YBL089W	TOR1	3	-0.00769957	0.00773813	-0.995016	0.365413	0.221716
carbon	YBL091C	HO	1	0.000778503	0.00186637	0.417122	0.704641	0.336793
carbon	YBL091C	HO	2	0.00751225	0.00643619	1.16719	0.295765	0.193884
carbon	YBL091C	HO	3	-0.00140743	0.00577374	-0.243764	0.823132	0.370917
carbon	YBL091C	PHO85	1	0.00808878	0.000611595	13.2257	0.000188843	0.00912425
carbon	YBL091C	PHO85	2	-0.00185992	0.00758273	-0.245284	0.818307	0.369628
carbon	YBL091C	PHO85	3	0.000823801	0.00568329	0.144951	0.890411	0.389404
carbon	YBL091C	RIM15	1	-0.0050498	0.00561384	-0.899527	0.533642	0.282043
carbon	YBL091C	RIM15	2	-0.0104356	0.00224376	-4.65094	0.00557739	0.0246442
carbon	YBL091C	RIM15	3	-0.0123182	0.00428331	-2.87586	0.0452011	0.0629485
carbon	YBL091C	TOR1	1	-0.00843066	0.00243153	-3.46723	0.0740607	0.0826901
carbon	YBL091C	TOR1	2	-0.0295666	0.00755835	-3.91178	0.0296871	0.0509414
carbon	YBL091C	TOR1	3	-0.0149474	0.00976741	-1.53033	0.186491	0.14465
carbon	YBL091C-A	HO	1	0.00365061	0.000895859	4.07498	0.0266766	0.0482495
carbon	YBL091C-A	HO	2	0.000215249	0.00273072	0.078825	0.940229	0.402256
carbon	YBL091C-A	HO	3	0.00355712	0.00331583	1.07277	0.361993	0.220399
carbon	YBL091C-A	PHO85	1	-0.00155118	0.00437985	-0.354162	0.741098	0.347579
carbon	YBL091C-A	PHO85	2	-0.00331217	0.00304008	-1.0895	0.337174	0.210742
carbon	YBL091C-A	PHO85	3	-0.0152593	0.00360681	-4.23069	0.0082428	0.0288853
carbon	YBL091C-A	RIM15	1	0.00663891	0.00113018	5.87419	0.107347	0.102876
carbon	YBL091C-A	RIM15	2	-0.0011875	0.00449205	-0.264356	0.802056	0.365007
carbon	YBL091C-A	RIM15	3	0.00492462	0.0056569	0.870551	0.433127	0.24675
carbon	YBL091C-A	TOR1	1	0.00373413	0.00456059	0.818782	0.498952	0.270118
carbon	YBL091C-A	TOR1	2	0.0096944	0.00667004	1.45342	0.242066	0.170689
carbon	YBL091C-A	TOR1	3	0.00616042	0.00488246	1.26174	0.262699	0.179662
carbon	YBL095W	HO	1	-0.0278139	0.00527492	-5.27286	0.0132976	0.0352084
carbon	YBL095W	HO	2	-0.0135846	0.0119552	-1.13629	0.307345	0.198641
carbon	YBL095W	HO	3	-0.0142274	0.0101641	-1.39977	0.25607	0.176831
carbon	YBL095W	PHO85	1	-0.0266927	0.0115798	-2.30511	0.0824745	0.0881569
carbon	YBL095W	PHO85	2	-0.0192479	0.00753356	-2.55496	0.0629733	0.0753357
carbon	YBL095W	PHO85	3	-0.0417199	0.0145979	-2.85793	0.0354923	0.0555408
carbon	YBL095W	RIM15	1	0.0203075	0.0163405	1.24277	0.431355	0.246196
carbon	YBL095W	RIM15	2	0.00820022	0.00684092	1.1987	0.284353	0.188939
carbon	YBL095W	RIM15	3	0.0198386	0.015346	1.29275	0.265713	0.18098
carbon	YBL095W	TOR1	1	-0.0258567	0.00393796	-6.56602	0.022418	0.0445447
carbon	YBL095W	TOR1	2	-0.0416346	0.0233933	-1.77977	0.173158	0.138119
carbon	YBL095W	TOR1	3	-0.0296938	0.00874906	-3.39394	0.0193781	0.0414916
carbon	YBL098W	HO	1	0.00432214	0.00194985	2.21665	0.113397	0.10641
carbon	YBL098W	HO	2	0.000901876	0.0023474	0.384202	0.716626	0.340305
carbon	YBL098W	HO	3	0.00266477	0.00243555	1.09411	0.353888	0.217249
carbon	YBL098W	PHO85	1	0.00490502	0.00146586	3.34617	0.0286709	0.0500916
carbon	YBL098W	PHO85	2	0.00393618	0.00140498	2.80159	0.0487323	0.0654724
carbon	YBL098W	PHO85	3	0.00222238	0.00105463	2.10726	0.0889301	0.0921134
carbon	YBL098W	RIM15	1	0.000277895	0.00273615	0.101564	0.935563	0.401097
carbon	YBL098W	RIM15	2	-0.000151232	0.00180554	-0.0837601	0.936497	0.401351
carbon	YBL098W	RIM15	3	0.00646682	0.000767453	8.42634	0.00108613	0.0139599
carbon	YBL098W	TOR1	1	0.00238567	0.000233683	10.209	0.00945882	0.0305436
carbon	YBL098W	TOR1	2	0.00426383	0.00144332	2.95417	0.0598235	0.0731934
carbon	YBL098W	TOR1	3	0.00167346	0.00217971	0.767744	0.47731	0.262618
carbon	YBL102W	HO	1	-0.0148062	0.00559976	-2.64408	0.077385	0.0848748
carbon	YBL102W	HO	2	-0.00285287	0.0050607	-0.56373	0.597283	0.303101
carbon	YBL102W	HO	3	-0.00447422	0.00857389	-0.521843	0.637859	0.316227
carbon	YBL102W	PHO85	1	-0.0271268	0.00660912	-4.10445	0.0147991	0.0368442
carbon	YBL102W	PHO85	2	-0.0233341	0.00318316	-7.33047	0.00184322	0.0165534
carbon	YBL102W	PHO85	3	-0.0196639	0.00629641	-3.12303	0.0261624	0.0478389
carbon	YBL102W	RIM15	1	0.00040789	0.00217483	0.18755	0.881973	0.387121
carbon	YBL102W	RIM15	2	0.00364311	0.00579526	0.628637	0.557183	0.289854
carbon	YBL102W	RIM15	3	-0.012805	0.00476255	-2.68869	0.0547326	0.0696432
carbon	YBL102W	TOR1	1	-0.00841671	0.00498933	-1.68694	0.233665	0.166886
carbon	YBL102W	TOR1	2	0.00708759	0.01226	0.578106	0.603732	0.305166
carbon	YBL102W	TOR1	3	-0.00461974	0.00865038	-0.534051	0.616187	0.309334
carbon	YBL104C	HO	1	-0.0132579	0.00345736	-3.83469	0.0312613	0.052264
carbon	YBL104C	HO	2	-0.018407	0.00961506	-1.91439	0.113744	0.1066
carbon	YBL104C	HO	3	-0.00805453	0.00953684	-0.84457	0.460379	0.256603
carbon	YBL104C	PHO85	1	-0.0240894	0.00947976	-2.54114	0.0639035	0.0759962
carbon	YBL104C	PHO85	2	-0.0223826	0.00933311	-2.3982	0.0745018	0.0829767
carbon	YBL104C	PHO85	3	-0.0254263	0.00991166	-2.56529	0.0503223	0.0666168
carbon	YBL104C	RIM15	1	-0.00195599	0.0163912	-0.119332	0.924389	0.398266
carbon	YBL104C	RIM15	2	-0.00637511	0.00384972	-1.65599	0.158625	0.130713
carbon	YBL104C	RIM15	3	0.00294807	0.00869048	0.33923	0.751498	0.350649
carbon	YBL104C	TOR1	1	-0.0236397	0.00538837	-4.38717	0.0482279	0.0651011
carbon	YBL104C	TOR1	2	-0.0376105	0.00286664	-13.1201	0.000956431	0.0134117
carbon	YBL104C	TOR1	3	-0.0192411	0.011458	-1.67928	0.153935	0.12824
carbon	YBL106C	HO	1	-0.0103092	0.00599804	-1.71876	0.184152	0.143546
carbon	YBL106C	HO	2	-0.0119312	0.00649436	-1.83717	0.125604	0.113121
carbon	YBL106C	HO	3	-0.00878172	0.0103687	-0.846946	0.459241	0.256171
carbon	YBL106C	PHO85	1	-0.0158033	0.006696	-2.36011	0.0776532	0.0850491
carbon	YBL106C	PHO85	2	-0.0131624	0.00569448	-2.31143	0.0819039	0.0878077
carbon	YBL106C	PHO85	3	-0.0257777	0.00798839	-3.22689	0.0232862	0.0452633
carbon	YBL106C	RIM15	1	0.000652427	0.0174553	0.037377	0.976216	0.411419
carbon	YBL106C	RIM15	2	-0.00227976	0.00422725	-0.539301	0.612818	0.308163
carbon	YBL106C	RIM15	3	-0.00696983	0.00659507	-1.05682	0.350192	0.215861
carbon	YBL106C	TOR1	1	7.51e-05	0.00862527	0.00870179	0.993847	0.41583
carbon	YBL106C	TOR1	2	0.0150371	0.0125425	1.19889	0.316636	0.202423
carbon	YBL106C	TOR1	3	0.00485298	0.0075593	0.641989	0.549152	0.287348
carbon	YBL107C	HO	1	0.0165138	0.00441479	3.74056	0.0333317	0.0538421
carbon	YBL107C	HO	2	0.0137563	0.00564414	2.43727	0.058851	0.0725055
carbon	YBL107C	HO	3	0.0122041	0.00208722	5.84704	0.00997061	0.0311711
carbon	YBL107C	PHO85	1	0.0169381	0.00449838	3.76537	0.0196831	0.0418004
carbon	YBL107C	PHO85	2	0.0155399	0.00521823	2.978	0.0408196	0.0597403
carbon	YBL107C	PHO85	3	0.00874157	0.00606727	1.44078	0.209205	0.155515
carbon	YBL107C	RIM15	1	0.0024043	0.00230655	1.04238	0.486792	0.265948
carbon	YBL107C	RIM15	2	0.00332402	0.00350009	0.949694	0.385879	0.229454
carbon	YBL107C	RIM15	3	-0.00596107	0.00558976	-1.06643	0.346321	0.214355
carbon	YBL107C	TOR1	1	0.0103329	0.00244669	4.22321	0.051754	0.0676261
carbon	YBL107C	TOR1	2	-0.010587	0.0135379	-0.782024	0.491246	0.267486
carbon	YBL107C	TOR1	3	0.000757562	0.00519735	0.145759	0.889805	0.389251
carbon	YBR001C	HO	1	-0.000386314	0.00437074	-0.0883863	0.935139	0.401007
carbon	YBR001C	HO	2	-0.00257425	0.00384079	-0.67024	0.532411	0.281602
carbon	YBR001C	HO	3	-0.00383684	0.00472634	-0.811798	0.476339	0.262246
carbon	YBR001C	PHO85	1	-0.0205686	0.00915616	-2.24642	0.0879933	0.0915381
carbon	YBR001C	PHO85	2	-0.0119805	0.00719432	-1.66527	0.17119	0.137068
carbon	YBR001C	PHO85	3	-0.0194014	0.00802888	-2.41646	0.0603809	0.0735893
carbon	YBR001C	RIM15	1	-0.0256225	0.000563643	-45.4587	0.0140021	0.0359516
carbon	YBR001C	RIM15	2	0.00110078	0.00199027	0.553081	0.604026	0.305262
carbon	YBR001C	RIM15	3	0.00434797	0.00344506	1.26209	0.275491	0.185163
carbon	YBR001C	TOR1	1	0.00829464	0.00251345	3.3001	0.0808434	0.0871102
carbon	YBR001C	TOR1	2	0.0076961	0.00316541	2.43132	0.0932204	0.0947192
carbon	YBR001C	TOR1	3	0.00623412	0.00377477	1.65152	0.159543	0.131206
carbon	YBR005W	HO	1	0.00193571	0.00562311	0.344241	0.753382	0.351277
carbon	YBR005W	HO	2	0.0158738	0.00860385	1.84496	0.124352	0.112438
carbon	YBR005W	HO	3	-0.00141268	0.00932472	-0.151499	0.889197	0.389088
carbon	YBR005W	PHO85	1	0.00613799	0.0018874	3.25209	0.031314	0.0523126
carbon	YBR005W	PHO85	2	0.00730314	0.00529801	1.37847	0.240136	0.169815
carbon	YBR005W	PHO85	3	0.0044683	0.00657264	0.679834	0.526804	0.279697
carbon	YBR005W	RIM15	1	0.00426511	0.0105632	0.403771	0.755695	0.351973
carbon	YBR005W	RIM15	2	-0.000193883	0.00160541	-0.120768	0.908578	0.394235
carbon	YBR005W	RIM15	3	0.00199901	0.00323075	0.618747	0.569579	0.293995
carbon	YBR005W	TOR1	1	-0.00421271	0.00880247	-0.478583	0.679449	0.329236
carbon	YBR005W	TOR1	2	-0.0145834	0.00889544	-1.63942	0.199657	0.151014
carbon	YBR005W	TOR1	3	-0.00927219	0.0117373	-0.789975	0.46534	0.258442
carbon	YBR006W	HO	1	0.00197996	0.0126971	0.155938	0.885984	0.388184
carbon	YBR006W	HO	2	-0.0101684	0.00395846	-2.56878	0.0501094	0.0664862
carbon	YBR006W	HO	3	0.0006659	0.00366069	0.181906	0.867254	0.383149
carbon	YBR006W	PHO85	1	-0.0189911	0.0100018	-1.89877	0.130423	0.115804
carbon	YBR006W	PHO85	2	0.00861778	0.0164835	0.522812	0.628726	0.313312
carbon	YBR006W	PHO85	3	-0.0153256	0.00947389	-1.61767	0.166658	0.134842
carbon	YBR006W	RIM15	1	0.0187491	0.0211266	0.887467	0.537911	0.283495
carbon	YBR006W	RIM15	2	-0.00883924	0.00834166	-1.05965	0.337786	0.210966
carbon	YBR006W	RIM15	3	-0.0176175	0.00555048	-3.17406	0.0337264	0.0541418
carbon	YBR006W	TOR1	1	0.0103925	0.00688316	1.50984	0.270158	0.18296
carbon	YBR006W	TOR1	2	0.0251146	0.00362244	6.93308	0.00615299	0.0256512
carbon	YBR006W	TOR1	3	0.00789186	0.00546175	1.44493	0.208095	0.155033
carbon	YBR007C	HO	1	0.00391312	0.0110185	0.35514	0.745986	0.348986
carbon	YBR007C	HO	2	0.00126022	0.00537068	0.234647	0.823789	0.371097
carbon	YBR007C	HO	3	-0.00199854	0.0070237	-0.284542	0.794506	0.362881
carbon	YBR007C	PHO85	1	-0.0229077	0.0119764	-1.91273	0.128342	0.114664
carbon	YBR007C	PHO85	2	-0.014534	0.0102396	-1.41939	0.228795	0.164597
carbon	YBR007C	PHO85	3	0.0191519	0.0140702	1.36116	0.231595	0.16594
carbon	YBR007C	RIM15	1	-0.0406314	0.0201571	-2.01573	0.293177	0.192769
carbon	YBR007C	RIM15	2	-0.0130868	0.0122987	-1.06408	0.335957	0.210291
carbon	YBR007C	RIM15	3	-0.0316191	0.022607	-1.39864	0.234477	0.167242
carbon	YBR007C	TOR1	1	0.00133715	0.00491557	0.272023	0.811113	0.367647
carbon	YBR007C	TOR1	2	0.00922028	0.00347552	2.65292	0.0768017	0.0845247
carbon	YBR007C	TOR1	3	0.0101346	0.00498489	2.03307	0.0977277	0.0972975
carbon	YBR008C	HO	1	0.00409093	0.00228403	1.7911	0.1712	0.13707
carbon	YBR008C	HO	2	0.00166919	0.0043269	0.38577	0.715535	0.340005
carbon	YBR008C	HO	3	0.00161157	0.00252634	0.637907	0.56889	0.293745
carbon	YBR008C	PHO85	1	-0.0285603	0.00738735	-3.8661	0.0180532	0.0401981
carbon	YBR008C	PHO85	2	-0.0173877	0.00665975	-2.61087	0.0593656	0.0728716
carbon	YBR008C	PHO85	3	-0.0308116	0.00771261	-3.99496	0.0103752	0.0316871
carbon	YBR008C	RIM15	1	0.00187627	0.00670046	0.280021	0.826185	0.371811
carbon	YBR008C	RIM15	2	-0.00044276	0.00183525	-0.241253	0.81894	0.369801
carbon	YBR008C	RIM15	3	0.00529844	0.0042374	1.2504	0.279308	0.186772
carbon	YBR008C	TOR1	1	0.00260731	0.00386015	0.675444	0.569022	0.293794
carbon	YBR008C	TOR1	2	0.0110598	0.00493363	2.24171	0.110786	0.104934
carbon	YBR008C	TOR1	3	0.00541544	0.00388466	1.39406	0.222083	0.16142
carbon	YBR009C	HO	1	-0.00389886	0.0068728	-0.567288	0.610193	0.307283
carbon	YBR009C	HO	2	-0.00239245	0.00372776	-0.641792	0.54927	0.287397
carbon	YBR009C	HO	3	-0.00585571	0.00619931	-0.944575	0.414561	0.240029
carbon	YBR009C	PHO85	1	-0.00333989	0.00854634	-0.390798	0.715868	0.340102
carbon	YBR009C	PHO85	2	-0.00822624	0.00546663	-1.50481	0.206821	0.154423
carbon	YBR009C	PHO85	3	-0.00550949	0.00684936	-0.80438	0.457702	0.255575
carbon	YBR009C	RIM15	1	0.0027255	0.0120061	0.227009	0.85789	0.380591
carbon	YBR009C	RIM15	2	-0.00574454	0.00428028	-1.34209	0.237283	0.168507
carbon	YBR009C	RIM15	3	-0.0172381	0.00768362	-2.24349	0.0882795	0.0917083
carbon	YBR009C	TOR1	1	-0.00334486	0.00116209	-2.87832	0.102483	0.100047
carbon	YBR009C	TOR1	2	0.00476822	0.00609194	0.78271	0.490898	0.267388
carbon	YBR009C	TOR1	3	-0.000690378	0.00538342	-0.128241	0.902956	0.392659
carbon	YBR010W	HO	1	-0.00811427	0.0051401	-1.57862	0.212537	0.157045
carbon	YBR010W	HO	2	-0.0119963	0.00630533	-1.90257	0.115481	0.107515
carbon	YBR010W	HO	3	-0.0144812	0.00666658	-2.17221	0.11821	0.109045
carbon	YBR010W	PHO85	1	-0.00369486	0.00516436	-0.715454	0.51387	0.275253
carbon	YBR010W	PHO85	2	-0.00955573	0.00502519	-1.90156	0.130004	0.11559
carbon	YBR010W	PHO85	3	-0.0130987	0.00587876	-2.22813	0.0763439	0.0842353
carbon	YBR010W	RIM15	1	0.00607154	0.000117007	51.8906	0.012267	0.0340038
carbon	YBR010W	RIM15	2	-0.00021121	0.00279697	-0.0755138	0.942734	0.402882
carbon	YBR010W	RIM15	3	0.00213502	0.0032445	0.658042	0.546457	0.286403
carbon	YBR010W	TOR1	1	-0.00728092	0.00234184	-3.10906	0.0897446	0.0926205
carbon	YBR010W	TOR1	2	0.00596065	0.00272691	2.18586	0.116706	0.108236
carbon	YBR010W	TOR1	3	0.00311509	0.00456527	0.682344	0.525343	0.279179
carbon	YBR013C	HO	1	0.0121872	0.00147146	8.28237	0.00368699	0.0210576
carbon	YBR013C	HO	2	0.0135268	0.00309926	4.36453	0.00725927	0.0274533
carbon	YBR013C	HO	3	0.0128914	0.00263095	4.8999	0.0162682	0.03836
carbon	YBR013C	PHO85	1	0.0129203	0.00565638	2.2842	0.0843945	0.0893659
carbon	YBR013C	PHO85	2	0.0130527	0.00439862	2.96745	0.0412484	0.0600411
carbon	YBR013C	PHO85	3	0.00892514	0.00513639	1.73763	0.14278	0.122484
carbon	YBR013C	RIM15	1	0.00565961	0.00802761	0.705018	0.609061	0.306909
carbon	YBR013C	RIM15	2	0.0004356	0.00469206	0.0928378	0.929638	0.399667
carbon	YBR013C	RIM15	3	-0.0156052	0.0069081	-2.25897	0.0867796	0.0908353
carbon	YBR013C	TOR1	1	0.00565054	0.00461359	1.22476	0.345342	0.213998
carbon	YBR013C	TOR1	2	-0.00573039	0.01099	-0.52142	0.63812	0.316305
carbon	YBR013C	TOR1	3	0.00204077	0.00300132	0.679958	0.526731	0.279674
carbon	YBR014C	HO	1	0.00806525	0.00121865	6.61816	0.00702533	0.0271045
carbon	YBR014C	HO	2	0.0124403	0.00256453	4.8509	0.00467014	0.0230007
carbon	YBR014C	HO	3	0.00800781	0.00312627	2.56146	0.0831085	0.0885715
carbon	YBR014C	PHO85	1	0.0117889	0.00465255	2.53386	0.0643998	0.0762948
carbon	YBR014C	PHO85	2	0.0126295	0.00235568	5.3613	0.00584123	0.0251282
carbon	YBR014C	PHO85	3	0.00921823	0.00481859	1.91306	0.113939	0.10671
carbon	YBR014C	RIM15	1	0.0104241	0.00844204	1.23479	0.433361	0.246837
carbon	YBR014C	RIM15	2	0.00309496	0.00531194	0.582642	0.58542	0.299356
carbon	YBR014C	RIM15	3	0.00511174	0.00451248	1.1328	0.320597	0.204048
carbon	YBR014C	TOR1	1	0.00642391	0.000757082	8.48508	0.0136067	0.0355351
carbon	YBR014C	TOR1	2	0.000254848	0.00687575	0.0370648	0.972762	0.410627
carbon	YBR014C	TOR1	3	0.00279497	0.00494166	0.565594	0.596107	0.302746
carbon	YBR016W	HO	1	0.00462248	0.00897776	0.514881	0.64217	0.317565
carbon	YBR016W	HO	2	0.0127879	0.0053921	2.37161	0.0638254	0.0759472
carbon	YBR016W	HO	3	0.0160948	0.00662019	2.43117	0.0932323	0.0947241
carbon	YBR016W	PHO85	1	0.0145289	0.00428776	3.38845	0.0275694	0.049074
carbon	YBR016W	PHO85	2	0.00800044	0.00612463	1.30627	0.261509	0.179125
carbon	YBR016W	PHO85	3	0.00244518	0.00766443	0.319029	0.762602	0.353935
carbon	YBR016W	RIM15	1	0.0170367	0.014157	1.20341	0.441395	0.249685
carbon	YBR016W	RIM15	2	0.00814146	0.00419063	1.94278	0.10968	0.104269
carbon	YBR016W	RIM15	3	0.0134372	0.00809828	1.65927	0.1724	0.137712
carbon	YBR016W	TOR1	1	-0.000956718	0.0133518	-0.0716548	0.949397	0.404556
carbon	YBR016W	TOR1	2	-0.00839125	0.0155338	-0.540193	0.626588	0.312639
carbon	YBR016W	TOR1	3	-0.00617007	0.00866675	-0.711924	0.508342	0.273347
carbon	YBR018C	HO	1	0.00184272	0.0142297	0.129498	0.905158	0.39327
carbon	YBR018C	HO	2	-0.0042884	0.00186146	-2.30378	0.0694441	0.0796876
carbon	YBR018C	HO	3	-0.0089384	0.00459176	-1.94662	0.146758	0.124477
carbon	YBR018C	PHO85	1	0.0117721	0.0230564	0.510579	0.636533	0.315787
carbon	YBR018C	PHO85	2	-0.0129103	0.0065357	-1.97536	0.119434	0.109701
carbon	YBR018C	PHO85	3	0.0200306	0.0249811	0.801828	0.459048	0.256091
carbon	YBR018C	RIM15	1	-0.0380644	0.041937	-0.907655	0.530793	0.281088
carbon	YBR018C	RIM15	2	-0.0135798	0.0201875	-0.672683	0.530979	0.281154
carbon	YBR018C	RIM15	3	-0.0218917	0.0309685	-0.706902	0.518633	0.276885
carbon	YBR018C	TOR1	1	-0.00471289	0.00236402	-1.99359	0.184378	0.143669
carbon	YBR018C	TOR1	2	0.0095479	0.00348327	2.74107	0.0712742	0.0809409
carbon	YBR018C	TOR1	3	-0.00972866	0.00389499	-2.49774	0.0546411	0.0695713
carbon	YBR019C	HO	1	0.0222651	0.0142167	1.56612	0.215298	0.158324
carbon	YBR019C	HO	2	-0.00303767	0.0110828	-0.27409	0.794978	0.363017
carbon	YBR019C	HO	3	0.0148931	0.0121914	1.22161	0.309095	0.199377
carbon	YBR019C	PHO85	1	0.00723241	0.00456553	1.58413	0.188338	0.145534
carbon	YBR019C	PHO85	2	0.0241905	0.00883926	2.73671	0.0520816	0.0678296
carbon	YBR019C	PHO85	3	0.0105301	0.0039188	2.68706	0.0434511	0.0616744
carbon	YBR019C	RIM15	1	-0.0118133	0.00294112	-4.01659	0.15534	0.128976
carbon	YBR019C	RIM15	2	-0.00237323	0.00509982	-0.465356	0.661242	0.323709
carbon	YBR019C	RIM15	3	-0.00372747	0.00424353	-0.878388	0.429331	0.245416
carbon	YBR019C	TOR1	1	0.0167044	0.00533443	3.13142	0.0886318	0.09194
carbon	YBR019C	TOR1	2	0.0226746	0.00607306	3.73365	0.0334906	0.0539707
carbon	YBR019C	TOR1	3	0.00819959	0.00525005	1.56181	0.179089	0.140984
carbon	YBR020W	HO	1	-0.0177648	0.00700996	-2.53423	0.0851082	0.0898241
carbon	YBR020W	HO	2	-0.0172359	0.00791478	-2.17769	0.0813501	0.0874191
carbon	YBR020W	HO	3	-0.0197156	0.00780838	-2.52493	0.085805	0.0902628
carbon	YBR020W	PHO85	1	-0.0292132	0.00797684	-3.66225	0.0215376	0.043646
carbon	YBR020W	PHO85	2	-0.0332017	0.00793152	-4.18605	0.0138506	0.0357911
carbon	YBR020W	PHO85	3	-0.0163839	0.00952035	-1.72094	0.145886	0.124019
carbon	YBR020W	RIM15	1	-0.00834518	0.00776602	-1.07458	0.477125	0.262567
carbon	YBR020W	RIM15	2	-0.00201468	0.0054642	-0.368705	0.727445	0.343508
carbon	YBR020W	RIM15	3	0.0027293	0.00647121	0.421761	0.694879	0.333879
carbon	YBR020W	TOR1	1	-0.0278027	0.00769521	-3.61298	0.0687955	0.0792564
carbon	YBR020W	TOR1	2	-0.0301045	0.020418	-1.47441	0.236817	0.168288
carbon	YBR020W	TOR1	3	-0.0350367	0.00439782	-7.96684	0.000502599	0.0113919
carbon	YBR022W	HO	1	-0.0127797	0.00415627	-3.07481	0.0543568	0.0693929
carbon	YBR022W	HO	2	-0.00909167	0.00596823	-1.52334	0.188174	0.145459
carbon	YBR022W	HO	3	-0.00549215	0.00930332	-0.590343	0.59648	0.302861
carbon	YBR022W	PHO85	1	-0.0141639	0.00604025	-2.34492	0.0789521	0.0858642
carbon	YBR022W	PHO85	2	-0.0134916	0.00546431	-2.46903	0.0690183	0.0794173
carbon	YBR022W	PHO85	3	-0.0221535	0.00491384	-4.50839	0.0063503	0.025971
carbon	YBR022W	RIM15	1	0.000121838	0.000185993	0.655066	0.630806	0.313984
carbon	YBR022W	RIM15	2	-8.01e-05	0.00195562	-0.0409764	0.968901	0.409614
carbon	YBR022W	RIM15	3	0.00964761	0.00367069	2.62828	0.058291	0.0721181
carbon	YBR022W	TOR1	1	0.000152716	0.000761646	0.200508	0.859623	0.381102
carbon	YBR022W	TOR1	2	0.0113716	0.00465453	2.44312	0.0922431	0.0941297
carbon	YBR022W	TOR1	3	0.00167691	0.00406402	0.412624	0.696979	0.334519
carbon	YBR023C	HO	1	-0.00389164	0.00779618	-0.499173	0.651966	0.320739
carbon	YBR023C	HO	2	0.000518097	0.00852112	0.0608015	0.953873	0.405705
carbon	YBR023C	HO	3	-0.00564081	0.0070192	-0.803626	0.480391	0.263589
carbon	YBR023C	PHO85	1	-0.0265352	0.00534415	-4.96529	0.00767717	0.028043
carbon	YBR023C	PHO85	2	-0.00897952	0.00884232	-1.01552	0.367291	0.222414
carbon	YBR023C	PHO85	3	-0.0079699	0.00934699	-0.85267	0.432778	0.246642
carbon	YBR023C	RIM15	1	-0.00882612	0.0151246	-0.583562	0.663709	0.324429
carbon	YBR023C	RIM15	2	-0.0229003	0.004604	-4.974	0.00419729	0.0220271
carbon	YBR023C	RIM15	3	-0.0188471	0.00888213	-2.12191	0.101124	0.0992294
carbon	YBR023C	TOR1	1	0.00590081	0.00255176	2.31245	0.14689	0.124533
carbon	YBR023C	TOR1	2	0.00625923	0.00792195	0.790113	0.487157	0.266084
carbon	YBR023C	TOR1	3	0.00342775	0.00271438	1.26281	0.262346	0.179509
carbon	YBR024W	HO	1	-0.00331512	0.00229786	-1.4427	0.244797	0.171874
carbon	YBR024W	HO	2	0.00944921	0.00976414	0.967746	0.377618	0.226351
carbon	YBR024W	HO	3	-0.00219566	0.00789048	-0.278267	0.798885	0.364146
carbon	YBR024W	PHO85	1	0.00823581	0.00162325	5.07365	0.00711223	0.0272468
carbon	YBR024W	PHO85	2	-0.000397976	0.0044761	-0.0889113	0.933426	0.400613
carbon	YBR024W	PHO85	3	-0.00305464	0.00284165	-1.07495	0.331509	0.208431
carbon	YBR024W	RIM15	1	-0.0109364	0.00498922	-2.19201	0.272473	0.183899
carbon	YBR024W	RIM15	2	0.004839	0.00333197	1.45229	0.206141	0.154103
carbon	YBR024W	RIM15	3	0.00151545	0.00201622	0.75163	0.49408	0.268458
carbon	YBR024W	TOR1	1	-0.00349102	0.00849806	-0.410802	0.72105	0.34161
carbon	YBR024W	TOR1	2	-0.022332	0.0102573	-2.17717	0.117661	0.108746
carbon	YBR024W	TOR1	3	-0.00618641	0.00864354	-0.715726	0.506184	0.272609
carbon	YBR025C	HO	1	-0.00951785	0.00784578	-1.21312	0.311891	0.200471
carbon	YBR025C	HO	2	-0.0228851	0.006994	-3.2721	0.0221469	0.0442884
carbon	YBR025C	HO	3	-0.0117221	0.00954315	-1.22833	0.306899	0.198496
carbon	YBR025C	PHO85	1	-0.0280813	0.00649219	-4.3254	0.0123946	0.0341647
carbon	YBR025C	PHO85	2	-0.00387261	0.0116578	-0.332192	0.756423	0.352148
carbon	YBR025C	PHO85	3	-0.0187977	0.00825036	-2.27841	0.0716804	0.0811827
carbon	YBR025C	RIM15	1	0.00786762	0.00582218	1.35132	0.405579	0.236665
carbon	YBR025C	RIM15	2	0.000598765	0.00148887	0.402159	0.704182	0.336657
carbon	YBR025C	RIM15	3	0.00389236	0.00384107	1.01335	0.368207	0.222744
carbon	YBR025C	TOR1	1	0.0102608	0.00359658	2.85293	0.104039	0.100954
carbon	YBR025C	TOR1	2	0.0169272	0.0118468	1.42883	0.248379	0.173465
carbon	YBR025C	TOR1	3	0.0131473	0.00751839	1.74869	0.14076	0.12145
carbon	YBR028C	HO	1	0.0111895	0.00436924	2.56098	0.0831433	0.0885879
carbon	YBR028C	HO	2	-0.00582691	0.00816421	-0.713714	0.507325	0.272996
carbon	YBR028C	HO	3	0.0083447	0.0109751	0.760327	0.502354	0.271296
carbon	YBR028C	PHO85	1	0.0160837	0.00805433	1.9969	0.116528	0.108121
carbon	YBR028C	PHO85	2	0.00920314	0.00450531	2.04273	0.110599	0.104828
carbon	YBR028C	PHO85	3	0.0100162	0.00309551	3.23573	0.0230583	0.0450431
carbon	YBR028C	RIM15	1	0.00551503	0.00355169	1.55279	0.36424	0.221252
carbon	YBR028C	RIM15	2	-0.00491499	0.00545174	-0.901545	0.408624	0.237799
carbon	YBR028C	RIM15	3	-0.00151894	0.00621349	-0.244459	0.818903	0.369794
carbon	YBR028C	TOR1	1	0.0115409	0.00142409	8.10402	0.0148873	0.0369345
carbon	YBR028C	TOR1	2	0.0122788	0.00857862	1.43133	0.24773	0.173174
carbon	YBR028C	TOR1	3	0.00793768	0.00728637	1.08939	0.32568	0.206062
carbon	YBR030W	HO	1	-0.00351565	0.0045613	-0.770758	0.496988	0.269446
carbon	YBR030W	HO	2	0.0168338	0.0106488	1.58082	0.17476	0.138883
carbon	YBR030W	HO	3	-0.00207499	0.0122915	-0.168816	0.876682	0.385743
carbon	YBR030W	PHO85	1	0.0174887	0.00168834	10.3585	0.000490292	0.0113593
carbon	YBR030W	PHO85	2	0.00703692	0.00464359	1.5154	0.204249	0.153219
carbon	YBR030W	PHO85	3	0.00821846	0.00769326	1.06827	0.334239	0.209541
carbon	YBR030W	RIM15	1	0.0103647	0.00151574	6.838	0.092445	0.0942571
carbon	YBR030W	RIM15	2	-0.000581301	0.00298642	-0.194648	0.85333	0.379325
carbon	YBR030W	RIM15	3	-0.000846735	0.00203272	-0.416553	0.698387	0.334923
carbon	YBR030W	TOR1	1	-0.00630149	0.0110557	-0.569978	0.626184	0.312524
carbon	YBR030W	TOR1	2	-0.0138812	0.0111574	-1.24412	0.301803	0.196392
carbon	YBR030W	TOR1	3	-0.0110855	0.0109291	-1.01431	0.356973	0.218439
carbon	YBR031W	HO	1	0.00231663	0.00227508	1.01826	0.383519	0.228548
carbon	YBR031W	HO	2	0.00984296	0.00203098	4.8464	0.0046886	0.0230363
carbon	YBR031W	HO	3	0.00576284	0.00463381	1.24365	0.301955	0.196437
carbon	YBR031W	PHO85	1	0.0141797	0.00429005	3.30525	0.0297865	0.0510305
carbon	YBR031W	PHO85	2	0.00901718	0.00502399	1.79482	0.147122	0.124654
carbon	YBR031W	PHO85	3	0.0103539	0.00592716	1.74685	0.141094	0.121619
carbon	YBR031W	RIM15	1	-0.014862	0.00511884	-2.9034	0.211166	0.156428
carbon	YBR031W	RIM15	2	-0.00301734	0.00409678	-0.736514	0.494501	0.268588
carbon	YBR031W	RIM15	3	-0.00214869	0.00335415	-0.640608	0.556634	0.289678
carbon	YBR031W	TOR1	1	-0.00916883	0.0035585	-2.5766	0.123366	0.111961
carbon	YBR031W	TOR1	2	-0.0175087	0.0114383	-1.53071	0.22334	0.162049
carbon	YBR031W	TOR1	3	-0.0156098	0.00165273	-9.44488	0.000224659	0.00946284
carbon	YBR033W	HO	1	-0.00141673	0.00702492	-0.201673	0.853073	0.379267
carbon	YBR033W	HO	2	0.00145709	0.00340872	0.42746	0.686828	0.331415
carbon	YBR033W	HO	3	6.39e-05	0.00515953	0.0123796	0.9909	0.41514
carbon	YBR033W	PHO85	1	-0.0258129	0.00631095	-4.09017	0.014973	0.0370233
carbon	YBR033W	PHO85	2	-0.0250023	0.0077687	-3.21834	0.0323314	0.0530904
carbon	YBR033W	PHO85	3	0.0115958	0.00498873	2.3244	0.0676815	0.078489
carbon	YBR033W	RIM15	1	-0.0248792	0.0022155	-11.2296	0.056542	0.0708978
carbon	YBR033W	RIM15	2	-0.00325288	0.00331538	-0.98115	0.371578	0.224043
carbon	YBR033W	RIM15	3	-0.0202955	0.00764665	-2.65417	0.0567342	0.071041
carbon	YBR033W	TOR1	1	-0.00381461	0.00486665	-0.783827	0.51523	0.275769
carbon	YBR033W	TOR1	2	-0.000962108	0.00408399	-0.235581	0.828924	0.372557
carbon	YBR033W	TOR1	3	-0.000715046	0.003816	-0.187381	0.858728	0.380842
carbon	YBR034C	HO	1	-0.022115	0.00507673	-4.35615	0.0223536	0.0444799
carbon	YBR034C	HO	2	-0.0129417	0.0045451	-2.84741	0.0359329	0.0559151
carbon	YBR034C	HO	3	-0.00971036	0.00875156	-1.10956	0.348133	0.215063
carbon	YBR034C	PHO85	1	-0.0283157	0.00364146	-7.7759	0.00147475	0.0153555
carbon	YBR034C	PHO85	2	-0.0172584	0.00262685	-6.56998	0.00277733	0.018905
carbon	YBR034C	PHO85	3	-0.00686435	0.00467079	-1.46963	0.20161	0.151947
carbon	YBR034C	RIM15	1	0.0173615	0.00672452	2.58182	0.235251	0.167593
carbon	YBR034C	RIM15	2	0.00500716	0.00576366	0.868747	0.424714	0.243686
carbon	YBR034C	RIM15	3	0.0192035	0.00688158	2.79057	0.0492835	0.0658593
carbon	YBR034C	TOR1	1	-0.000672994	0.00127983	-0.525846	0.651483	0.320573
carbon	YBR034C	TOR1	2	0.0034768	0.00718759	0.483723	0.661694	0.323826
carbon	YBR034C	TOR1	3	0.00371239	0.0058467	0.634954	0.553374	0.288636
carbon	YBR040W	HO	1	-0.00757167	0.00954206	-0.793505	0.485452	0.265473
carbon	YBR040W	HO	2	-0.00359466	0.00598509	-0.600604	0.574288	0.295557
carbon	YBR040W	HO	3	0.0104112	0.0106613	0.976546	0.400814	0.234972
carbon	YBR040W	PHO85	1	0.015004	0.00446773	3.3583	0.0283496	0.0498076
carbon	YBR040W	PHO85	2	0.00800827	0.0027429	2.91963	0.0432592	0.0615187
carbon	YBR040W	PHO85	3	0.00811664	0.0043213	1.87829	0.119139	0.109542
carbon	YBR040W	RIM15	1	-0.00211503	0.0105754	-0.199995	0.874337	0.385149
carbon	YBR040W	RIM15	2	0.00360441	0.00466662	0.772382	0.474795	0.261717
carbon	YBR040W	RIM15	3	0.00366768	0.00190218	1.92815	0.126083	0.113411
carbon	YBR040W	TOR1	1	0.0126749	0.00732223	1.73102	0.225588	0.163118
carbon	YBR040W	TOR1	2	0.0144143	0.00518763	2.77859	0.0690716	0.0794358
carbon	YBR040W	TOR1	3	0.00430002	0.00524546	0.819762	0.449649	0.252738
carbon	YBR041W	HO	1	-0.00756489	0.00381555	-1.98265	0.141692	0.121928
carbon	YBR041W	HO	2	-0.00815847	0.0038832	-2.10097	0.0896434	0.0925646
carbon	YBR041W	HO	3	-0.0125136	0.00445237	-2.81056	0.0672616	0.0782098
carbon	YBR041W	PHO85	1	-0.0194154	0.0043701	-4.44279	0.0113095	0.0328171
carbon	YBR041W	PHO85	2	-0.0215438	0.00319144	-6.7505	0.00251072	0.0182715
carbon	YBR041W	PHO85	3	-0.0276732	0.00462648	-5.98147	0.00187187	0.0166318
carbon	YBR041W	RIM15	1	-0.0133071	0.000880266	-15.1171	0.0420512	0.0606482
carbon	YBR041W	RIM15	2	0.00595312	0.00474096	1.25568	0.264716	0.180578
carbon	YBR041W	RIM15	3	-0.0145903	0.00199703	-7.30598	0.0018666	0.0166244
carbon	YBR041W	TOR1	1	-0.00869426	0.0049148	-1.769	0.218919	0.159963
carbon	YBR041W	TOR1	2	0.00569377	0.00727773	0.782355	0.491078	0.267431
carbon	YBR041W	TOR1	3	-0.00496215	0.00462663	-1.07252	0.332501	0.208861
carbon	YBR042C	HO	1	0.00118839	0.0164771	0.0721239	0.947043	0.403995
carbon	YBR042C	HO	2	-0.0191216	0.00705794	-2.70923	0.0423151	0.0608169
carbon	YBR042C	HO	3	-0.00352542	0.0107928	-0.326644	0.765399	0.354645
carbon	YBR042C	PHO85	1	-0.0181617	0.00422616	-4.29745	0.0126712	0.0344959
carbon	YBR042C	PHO85	2	0.00419031	0.0131404	0.318887	0.76577	0.35475
carbon	YBR042C	PHO85	3	-0.0196528	0.00510449	-3.8501	0.012	0.0336884
carbon	YBR042C	RIM15	1	0.00753684	0.00775862	0.971415	0.50923	0.273648
carbon	YBR042C	RIM15	2	-0.0023239	0.00469278	-0.495207	0.641446	0.317323
carbon	YBR042C	RIM15	3	-0.00492412	0.00307881	-1.59936	0.184989	0.143975
carbon	YBR042C	TOR1	1	0.0150381	0.00939638	1.60041	0.250647	0.17447
carbon	YBR042C	TOR1	2	0.0162245	0.010671	1.52043	0.225738	0.163181
carbon	YBR042C	TOR1	3	0.0161241	0.00803711	2.00621	0.101134	0.0992339
carbon	YBR043C	HO	1	-0.00535466	0.00628195	-0.852388	0.456641	0.255184
carbon	YBR043C	HO	2	-0.028623	0.00743115	-3.85176	0.0119797	0.0336769
carbon	YBR043C	HO	3	-0.00663231	0.0114484	-0.579321	0.603009	0.304912
carbon	YBR043C	PHO85	1	-0.01907	0.00863111	-2.20945	0.0916826	0.0937968
carbon	YBR043C	PHO85	2	-0.0119	0.00882567	-1.34834	0.248838	0.173661
carbon	YBR043C	PHO85	3	-0.0221937	0.0106026	-2.09322	0.0905288	0.0930846
carbon	YBR043C	RIM15	1	-0.00664385	0.0152471	-0.435746	0.738389	0.34678
carbon	YBR043C	RIM15	2	-0.00708153	0.00592808	-1.19457	0.285825	0.18958
carbon	YBR043C	RIM15	3	-0.0182979	0.00984814	-1.858	0.136716	0.119329
carbon	YBR043C	TOR1	1	0.0084935	0.0104972	0.809122	0.503398	0.271703
carbon	YBR043C	TOR1	2	0.0203476	0.00904076	2.25065	0.109872	0.104395
carbon	YBR043C	TOR1	3	0.0133321	0.00802356	1.66162	0.15748	0.130165
carbon	YBR044C	HO	1	-0.00151676	0.00726312	-0.208831	0.847956	0.377875
carbon	YBR044C	HO	2	-0.0209335	0.00982037	-2.13164	0.0862252	0.0905121
carbon	YBR044C	HO	3	-0.0124249	0.0167871	-0.740145	0.512873	0.274896
carbon	YBR044C	PHO85	1	-0.0197805	0.0125035	-1.582	0.188812	0.145761
carbon	YBR044C	PHO85	2	-0.00210749	0.00611485	-0.34465	0.747716	0.349498
carbon	YBR044C	PHO85	3	-0.0130548	0.0123332	-1.05851	0.338259	0.211145
carbon	YBR044C	RIM15	1	-0.0153727	0.00780202	-1.97035	0.298988	0.195224
carbon	YBR044C	RIM15	2	-0.0359394	0.0103317	-3.47855	0.0176862	0.0398485
carbon	YBR044C	RIM15	3	-0.00286894	0.00955344	-0.300304	0.778905	0.358376
carbon	YBR044C	TOR1	1	-0.00357215	0.0112768	-0.316771	0.781425	0.359114
carbon	YBR044C	TOR1	2	-0.0296245	0.0202283	-1.46451	0.239278	0.169425
carbon	YBR044C	TOR1	3	-0.00655534	0.011937	-0.549159	0.60652	0.306088
carbon	YBR045C	HO	1	-0.00486583	0.0074036	-0.657226	0.557958	0.290155
carbon	YBR045C	HO	2	-0.0150196	0.00631671	-2.37776	0.0633402	0.0756031
carbon	YBR045C	HO	3	-0.0120912	0.00872915	-1.38515	0.260035	0.178563
carbon	YBR045C	PHO85	1	0.00617692	0.00134933	4.57775	0.0102008	0.0314431
carbon	YBR045C	PHO85	2	0.0125345	0.0038614	3.2461	0.0314915	0.0524464
carbon	YBR045C	PHO85	3	0.00596333	0.00257138	2.31912	0.0681283	0.0788072
carbon	YBR045C	RIM15	1	-0.00258112	0.00606019	-0.425914	0.743668	0.348282
carbon	YBR045C	RIM15	2	0.00147799	0.00412607	0.358208	0.734814	0.345755
carbon	YBR045C	RIM15	3	-0.0126994	0.00278188	-4.56506	0.0102992	0.0315749
carbon	YBR045C	TOR1	1	0.00572802	0.00488017	1.17373	0.361351	0.220159
carbon	YBR045C	TOR1	2	-0.00571062	0.0108464	-0.5265	0.634986	0.315313
carbon	YBR045C	TOR1	3	0.00293523	0.00428401	0.685161	0.523708	0.278613
carbon	YBR046C	HO	1	0.00762058	0.00247643	3.07725	0.054253	0.0693228
carbon	YBR046C	HO	2	0.0112537	0.0031778	3.54136	0.0165386	0.0386336
carbon	YBR046C	HO	3	0.00776487	0.00641713	1.21002	0.312916	0.200884
carbon	YBR046C	PHO85	1	0.0160279	0.0055506	2.8876	0.0446704	0.062542
carbon	YBR046C	PHO85	2	0.0114495	0.00401967	2.84838	0.0464717	0.0638881
carbon	YBR046C	PHO85	3	0.00807268	0.00460606	1.75262	0.140049	0.121091
carbon	YBR046C	RIM15	1	-0.0201905	0.000165989	-121.638	0.00523362	0.0240752
carbon	YBR046C	RIM15	2	-0.0102598	0.00376815	-2.72278	0.041637	0.0603335
carbon	YBR046C	RIM15	3	-0.0176609	0.0072701	-2.42925	0.0720391	0.081389
carbon	YBR046C	TOR1	1	0.00591548	0.00402968	1.46798	0.279828	0.186985
carbon	YBR046C	TOR1	2	0.002937	0.0072732	0.403811	0.713412	0.339393
carbon	YBR046C	TOR1	3	0.00744003	0.0054476	1.36574	0.230247	0.1653
carbon	YBR047W	HO	1	0.00896756	0.0172154	0.520905	0.638439	0.316419
carbon	YBR047W	HO	2	-0.0171173	0.00824097	-2.0771	0.0924019	0.0942266
carbon	YBR047W	HO	3	0.00208732	0.0111145	0.187802	0.863016	0.382021
carbon	YBR047W	PHO85	1	-0.0120857	0.00239846	-5.03896	0.00728741	0.0274947
carbon	YBR047W	PHO85	2	0.00600352	0.0160882	0.373164	0.72796	0.34368
carbon	YBR047W	PHO85	3	-0.0170325	0.00709018	-2.40227	0.0614479	0.0742923
carbon	YBR047W	RIM15	1	0.0158233	0.00271917	5.81917	0.108342	0.103465
carbon	YBR047W	RIM15	2	0.00332508	0.00580873	0.572428	0.591809	0.301311
carbon	YBR047W	RIM15	3	0.0124516	0.0045895	2.71305	0.0533684	0.0686843
carbon	YBR047W	TOR1	1	0.0120567	0.00951707	1.26685	0.332767	0.208957
carbon	YBR047W	TOR1	2	0.0175944	0.00975805	1.80307	0.169159	0.136052
carbon	YBR047W	TOR1	3	0.0154324	0.00801778	1.92477	0.11224	0.105753
carbon	YBR048W	HO	1	-0.00327703	0.00158146	-2.07215	0.129974	0.115576
carbon	YBR048W	HO	2	-0.00584687	0.00700164	-0.835071	0.441739	0.249821
carbon	YBR048W	HO	3	-0.0047601	0.00669177	-0.711338	0.528197	0.280227
carbon	YBR048W	PHO85	1	-0.0331305	0.00701318	-4.72403	0.00914431	0.0301165
carbon	YBR048W	PHO85	2	-0.0188011	0.00363912	-5.1664	0.00666849	0.0265271
carbon	YBR048W	PHO85	3	0.00557621	0.00347558	1.6044	0.169532	0.136248
carbon	YBR048W	RIM15	1	-0.0110132	0.010062	-1.09453	0.471287	0.260465
carbon	YBR048W	RIM15	2	-0.0115644	0.00631602	-1.83097	0.12661	0.113724
carbon	YBR048W	RIM15	3	-0.0304742	0.00610895	-4.98844	0.00755199	0.0278864
carbon	YBR048W	TOR1	1	0.00644361	0.0064079	1.00557	0.42051	0.242184
carbon	YBR048W	TOR1	2	0.00648679	0.00488794	1.3271	0.276438	0.185535
carbon	YBR048W	TOR1	3	-0.00361617	0.00378694	-0.954907	0.383478	0.228539
carbon	YBR052C	HO	1	-0.0039843	0.00205775	-1.93624	0.148257	0.125259
carbon	YBR052C	HO	2	0.000726795	0.00311681	0.233186	0.824863	0.371424
carbon	YBR052C	HO	3	0.00108296	0.00662036	0.163581	0.88046	0.386714
carbon	YBR052C	PHO85	1	-0.000893505	0.00698824	-0.127858	0.904431	0.393087
carbon	YBR052C	PHO85	2	0.00248716	0.0035828	0.694195	0.525769	0.279302
carbon	YBR052C	PHO85	3	-0.0136622	0.00822277	-1.66151	0.157501	0.13018
carbon	YBR052C	RIM15	1	0.00892541	0.0129455	0.689462	0.615725	0.309169
carbon	YBR052C	RIM15	2	0.00311911	0.00657466	0.474414	0.6552	0.321731
carbon	YBR052C	RIM15	3	-0.0100283	0.0101629	-0.986758	0.379624	0.227154
carbon	YBR052C	TOR1	1	0.00226558	0.000925113	2.44898	0.13402	0.117828
carbon	YBR052C	TOR1	2	0.00810326	0.00211763	3.82658	0.0314331	0.0524052
carbon	YBR052C	TOR1	3	0.00661814	0.00335395	1.97324	0.105487	0.101793
carbon	YBR053C	HO	1	-0.00170706	0.00675143	-0.252845	0.816724	0.369202
carbon	YBR053C	HO	2	0.0108009	0.00508887	2.12246	0.0872331	0.0911243
carbon	YBR053C	HO	3	0.0025032	0.00587578	0.42602	0.698811	0.335072
carbon	YBR053C	PHO85	1	0.013573	0.00625254	2.17079	0.095725	0.0961496
carbon	YBR053C	PHO85	2	0.00992239	0.00223458	4.44038	0.0113306	0.032842
carbon	YBR053C	PHO85	3	0.00864391	0.00287333	3.00833	0.0298128	0.0510592
carbon	YBR053C	RIM15	1	-0.0047855	0.00897216	-0.533372	0.688064	0.331784
carbon	YBR053C	RIM15	2	-0.00449237	0.00462826	-0.970639	0.376308	0.225855
carbon	YBR053C	RIM15	3	-0.00161027	0.0034394	-0.468184	0.664026	0.324534
carbon	YBR053C	TOR1	1	0.00534228	0.00369589	1.44547	0.285208	0.189325
carbon	YBR053C	TOR1	2	0.00677238	0.0128517	0.526963	0.634701	0.315215
carbon	YBR053C	TOR1	3	0.000171542	0.00952495	0.0180097	0.986328	0.413993
carbon	YBR054W	HO	1	0.0127001	0.00879184	1.44454	0.244327	0.171653
carbon	YBR054W	HO	2	0.00660916	0.00612114	1.07973	0.329572	0.207735
carbon	YBR054W	HO	3	0.0044385	0.0124737	0.35583	0.745519	0.34884
carbon	YBR054W	PHO85	1	0.0136143	0.00307366	4.42936	0.0114277	0.0329317
carbon	YBR054W	PHO85	2	0.0120786	0.00314249	3.84363	0.0184025	0.0405346
carbon	YBR054W	PHO85	3	0.00688763	0.00543397	1.26751	0.260794	0.178843
carbon	YBR054W	RIM15	1	0.00503766	0.00792719	0.635491	0.639605	0.31679
carbon	YBR054W	RIM15	2	0.00477097	0.00367162	1.29942	0.250485	0.174395
carbon	YBR054W	RIM15	3	0.010168	0.00537794	1.89068	0.131647	0.116514
carbon	YBR054W	TOR1	1	0.00911923	0.00233727	3.90166	0.0598534	0.0732179
carbon	YBR054W	TOR1	2	0.00820379	0.00920805	0.890937	0.438599	0.248724
carbon	YBR054W	TOR1	3	0.00407432	0.00614281	0.663267	0.536511	0.283053
carbon	YBR056W	HO	1	0.0139109	0.00239411	5.81047	0.0101476	0.0313824
carbon	YBR056W	HO	2	0.000903328	0.00817672	0.110476	0.91633	0.396237
carbon	YBR056W	HO	3	0.0223606	0.00937474	2.38519	0.0971614	0.096966
carbon	YBR056W	PHO85	1	0.00847533	0.00420982	2.01323	0.114377	0.106942
carbon	YBR056W	PHO85	2	0.0137996	0.00456346	3.02394	0.0390119	0.0584168
carbon	YBR056W	PHO85	3	0.00765018	0.00474311	1.6129	0.167684	0.135332
carbon	YBR056W	RIM15	1	-0.00327623	0.00116301	-2.81702	0.217156	0.159158
carbon	YBR056W	RIM15	2	-0.00163726	0.00634132	-0.258188	0.806552	0.366315
carbon	YBR056W	RIM15	3	-0.0101702	0.00487883	-2.08457	0.105477	0.101789
carbon	YBR056W	TOR1	1	0.0167562	0.00241731	6.93177	0.020184	0.0423234
carbon	YBR056W	TOR1	2	-0.00226397	0.0216313	-0.104662	0.923249	0.397993
carbon	YBR056W	TOR1	3	0.0108217	0.00601988	1.79766	0.132156	0.116788
carbon	YBR057C	HO	1	0.0248172	0.0141123	1.75855	0.176893	0.139893
carbon	YBR057C	HO	2	-0.00686524	0.010539	-0.651412	0.54353	0.285391
carbon	YBR057C	HO	3	0.0122365	0.0151531	0.807528	0.478453	0.262966
carbon	YBR057C	PHO85	1	0.0125195	0.00777924	1.60935	0.182824	0.142886
carbon	YBR057C	PHO85	2	0.0180829	0.0130395	1.38678	0.237788	0.168747
carbon	YBR057C	PHO85	3	1.04e-06	0.0129696	8.05e-05	0.999939	0.41732
carbon	YBR057C	RIM15	1	0.0183356	0.000166995	109.797	0.00579798	0.0250484
carbon	YBR057C	RIM15	2	0.00534053	0.0141063	0.378591	0.720534	0.341473
carbon	YBR057C	RIM15	3	0.00202596	0.00675735	0.299815	0.779253	0.358473
carbon	YBR057C	TOR1	1	0.00661155	0.00529211	1.24932	0.337935	0.211018
carbon	YBR057C	TOR1	2	-0.0101862	0.00634045	-1.60654	0.20651	0.154278
carbon	YBR057C	TOR1	3	0.00106941	0.00609752	0.175384	0.867659	0.383263
carbon	YBR058C	HO	1	-0.0198608	0.00423032	-4.69488	0.0182748	0.040397
carbon	YBR058C	HO	2	-0.00930009	0.00486374	-1.91213	0.114074	0.106776
carbon	YBR058C	HO	3	-0.0145062	0.00820503	-1.76797	0.175224	0.139103
carbon	YBR058C	PHO85	1	0.000743953	0.00644693	0.115396	0.913692	0.395579
carbon	YBR058C	PHO85	2	-0.00121317	0.00801282	-0.151404	0.886986	0.388446
carbon	YBR058C	PHO85	3	-0.00543886	0.00693095	-0.784721	0.468149	0.259435
carbon	YBR058C	RIM15	1	-0.0102538	0.0208555	-0.491657	0.709096	0.33816
carbon	YBR058C	RIM15	2	-0.00701137	0.0076253	-0.919488	0.400027	0.234662
carbon	YBR058C	RIM15	3	-0.0235056	0.00854976	-2.74927	0.0514131	0.0673518
carbon	YBR058C	TOR1	1	0.00174827	0.00823598	0.212273	0.851563	0.378842
carbon	YBR058C	TOR1	2	0.0141985	0.0114086	1.24455	0.301668	0.196342
carbon	YBR058C	TOR1	3	0.00354661	0.0091891	0.385958	0.715404	0.339982
carbon	YBR059C	HO	1	0.000811109	0.00155718	0.520882	0.638453	0.316421
carbon	YBR059C	HO	2	0.00580857	0.00211714	2.74359	0.0406184	0.0596012
carbon	YBR059C	HO	3	0.00178661	0.000910968	1.96122	0.14468	0.123413
carbon	YBR059C	PHO85	1	0.00743205	0.00263677	2.81862	0.0478951	0.0648718
carbon	YBR059C	PHO85	2	0.00784535	0.00324948	2.41434	0.0732099	0.0821319
carbon	YBR059C	PHO85	3	0.00178794	0.0057248	0.312314	0.767407	0.355219
carbon	YBR059C	RIM15	1	-0.0183791	0.0136646	-1.34501	0.407004	0.237218
carbon	YBR059C	RIM15	2	0.00111807	0.00434095	0.257564	0.807008	0.366439
carbon	YBR059C	RIM15	3	-0.0358025	0.00698722	-5.124	0.00686703	0.0268265
carbon	YBR059C	TOR1	1	-0.00329925	0.00510868	-0.645814	0.584604	0.299054
carbon	YBR059C	TOR1	2	-0.00476823	0.00851368	-0.560067	0.614534	0.30877
carbon	YBR059C	TOR1	3	-0.0100202	0.00690527	-1.45109	0.20646	0.154256
carbon	YBR061C	HO	1	-0.00456509	0.00348219	-1.31098	0.281184	0.187544
carbon	YBR061C	HO	2	-0.0135373	0.00399232	-3.39083	0.0194437	0.0415546
carbon	YBR061C	HO	3	-0.0109813	0.00690699	-1.58989	0.210081	0.155918
carbon	YBR061C	PHO85	1	0.00333714	0.00785059	0.425081	0.692648	0.333162
carbon	YBR061C	PHO85	2	-3.37e-06	0.00299461	-0.00112656	0.999155	0.417132
carbon	YBR061C	PHO85	3	-0.0133582	0.00771539	-1.73138	0.143936	0.123047
carbon	YBR061C	RIM15	1	-0.0204569	0.0101496	-2.01554	0.293201	0.192776
carbon	YBR061C	RIM15	2	-0.0107966	0.00442813	-2.43818	0.0587852	0.072451
carbon	YBR061C	RIM15	3	-0.0265748	0.00664517	-3.99911	0.016142	0.0382236
carbon	YBR061C	TOR1	1	-0.00173968	0.000976139	-1.78221	0.21666	0.15895
carbon	YBR061C	TOR1	2	-0.00995646	0.00859174	-1.15884	0.330386	0.208038
carbon	YBR061C	TOR1	3	-0.00675495	0.00369114	-1.83005	0.12676	0.113813
carbon	YBR062C	HO	1	-0.00535798	0.00663999	-0.806926	0.478751	0.263086
carbon	YBR062C	HO	2	-0.000210857	0.00286766	-0.0735293	0.944236	0.403255
carbon	YBR062C	HO	3	-7.4e-05	0.0150883	-0.00490501	0.996394	0.416419
carbon	YBR062C	PHO85	1	0.00123342	0.00548716	0.224783	0.833164	0.373745
carbon	YBR062C	PHO85	2	0.00347851	0.00239803	1.45057	0.220514	0.160711
carbon	YBR062C	PHO85	3	-0.00571268	0.00857022	-0.666573	0.534564	0.282352
carbon	YBR062C	RIM15	1	0.0096269	0.0159261	0.604472	0.653869	0.321326
carbon	YBR062C	RIM15	2	0.00733525	0.00654813	1.12021	0.313529	0.20112
carbon	YBR062C	RIM15	3	0.0122163	0.0117414	1.04045	0.356884	0.218408
carbon	YBR062C	TOR1	1	-0.00987517	0.00187776	-5.25903	0.0343069	0.0545728
carbon	YBR062C	TOR1	2	-0.0200209	0.00577177	-3.46877	0.0403825	0.0594268
carbon	YBR062C	TOR1	3	-0.00881626	0.00682951	-1.29091	0.253198	0.175553
carbon	YBR063C	HO	1	-0.0179518	0.00491594	-3.65175	0.0354488	0.0555044
carbon	YBR063C	HO	2	-0.0143609	0.00333025	-4.31226	0.00762626	0.0279926
carbon	YBR063C	HO	3	-0.00699881	0.00772097	-0.906468	0.431512	0.246252
carbon	YBR063C	PHO85	1	-0.0323112	0.00373017	-8.66212	0.000977281	0.0135226
carbon	YBR063C	PHO85	2	-0.0159322	0.00571	-2.79022	0.0493009	0.0658719
carbon	YBR063C	PHO85	3	-0.0239382	0.00590381	-4.05469	0.00978005	0.0309334
carbon	YBR063C	RIM15	1	0.0027419	0.00090958	3.01447	0.203916	0.153055
carbon	YBR063C	RIM15	2	0.00185515	0.00350643	0.52907	0.619394	0.310362
carbon	YBR063C	RIM15	3	-0.000656682	0.00454517	-0.144479	0.892109	0.389865
carbon	YBR063C	TOR1	1	0.00274786	0.00321118	0.855715	0.482311	0.26431
carbon	YBR063C	TOR1	2	0.0110064	0.00459806	2.39371	0.0964188	0.096572
carbon	YBR063C	TOR1	3	0.00613152	0.00401506	1.52713	0.18726	0.145013
carbon	YBR065C	HO	1	-0.00905965	0.00364095	-2.48827	0.0886196	0.0919339
carbon	YBR065C	HO	2	-0.0021742	0.00293942	-0.73967	0.492744	0.267981
carbon	YBR065C	HO	3	0.000370422	0.00880059	0.0420906	0.969071	0.40966
carbon	YBR065C	PHO85	1	-0.0216991	0.0107622	-2.01623	0.113986	0.106743
carbon	YBR065C	PHO85	2	-0.00986383	0.00344861	-2.86023	0.0459188	0.0634649
carbon	YBR065C	PHO85	3	-0.0139441	0.00685809	-2.03323	0.097708	0.097288
carbon	YBR065C	RIM15	1	0.00634555	0.000650898	9.74892	0.065074	0.0767337
carbon	YBR065C	RIM15	2	0.0120329	0.00385173	3.12401	0.0261335	0.0478103
carbon	YBR065C	RIM15	3	0.0180474	0.0025326	7.12603	0.00205018	0.017109
carbon	YBR065C	TOR1	1	0.00247127	0.00185049	1.33547	0.313425	0.201092
carbon	YBR065C	TOR1	2	0.0112623	0.0054707	2.05866	0.131665	0.116522
carbon	YBR065C	TOR1	3	0.00794559	0.00586043	1.3558	0.23318	0.166666
carbon	YBR066C	HO	1	0.00823887	0.00197076	4.18056	0.0249364	0.0467567
carbon	YBR066C	HO	2	0.011631	0.00464809	2.50232	0.0543356	0.0693796
carbon	YBR066C	HO	3	0.00684979	0.00371281	1.84491	0.162244	0.132564
carbon	YBR066C	PHO85	1	0.00341665	0.00806547	0.423614	0.693633	0.333481
carbon	YBR066C	PHO85	2	0.0127195	0.00157589	8.0713	0.00127995	0.0145939
carbon	YBR066C	PHO85	3	0.00586099	0.00674021	0.869555	0.424312	0.243547
carbon	YBR066C	RIM15	1	0.00414671	0.0178065	0.232877	0.854342	0.379589
carbon	YBR066C	RIM15	2	0.00955105	0.00830406	1.15017	0.302097	0.196487
carbon	YBR066C	RIM15	3	0.00541408	0.00824742	0.656458	0.547376	0.286741
carbon	YBR066C	TOR1	1	0.00689577	0.00139335	4.94905	0.0384863	0.0579944
carbon	YBR066C	TOR1	2	-0.00694259	0.00828089	-0.838386	0.463354	0.257724
carbon	YBR066C	TOR1	3	0.00220876	0.00526679	0.419376	0.69235	0.333058
carbon	YBR067C	HO	1	0.00496338	0.0199666	0.248584	0.819728	0.369999
carbon	YBR067C	HO	2	-0.0130775	0.0141477	-0.924357	0.397718	0.233792
carbon	YBR067C	HO	3	0.000471622	0.0146886	0.032108	0.976403	0.411464
carbon	YBR067C	PHO85	1	-0.0167829	0.00904305	-1.85589	0.137052	0.119519
carbon	YBR067C	PHO85	2	0.00919639	0.0137895	0.66691	0.541329	0.284674
carbon	YBR067C	PHO85	3	0.0126197	0.00896644	1.40744	0.218319	0.159691
carbon	YBR067C	RIM15	1	0.00745144	0.00328713	2.26685	0.264491	0.18049
carbon	YBR067C	RIM15	2	0.00822378	0.00967079	0.850373	0.43394	0.247074
carbon	YBR067C	RIM15	3	-0.00274142	0.00274027	-1.00042	0.37372	0.224852
carbon	YBR067C	TOR1	1	0.0149189	0.0109583	1.36142	0.306467	0.198309
carbon	YBR067C	TOR1	2	0.0255674	0.0111937	2.28409	0.106533	0.102421
carbon	YBR067C	TOR1	3	0.0146127	0.00733886	1.99115	0.103099	0.100423
carbon	YBR068C	HO	1	0.00543417	0.00796733	0.682057	0.544143	0.285607
carbon	YBR068C	HO	2	0.014401	0.00421134	3.41958	0.0188467	0.0409448
carbon	YBR068C	HO	3	0.00581744	0.00799506	0.727629	0.519486	0.277194
carbon	YBR068C	PHO85	1	0.0130636	0.00788425	1.65693	0.172875	0.137969
carbon	YBR068C	PHO85	2	0.0136877	0.00554395	2.46894	0.069025	0.0794218
carbon	YBR068C	PHO85	3	0.00521592	0.010469	0.498227	0.639462	0.316741
carbon	YBR068C	RIM15	1	0.0140123	0.0181837	0.770598	0.582025	0.298171
carbon	YBR068C	RIM15	2	0.00572264	0.00803763	0.711981	0.508309	0.273338
carbon	YBR068C	RIM15	3	0.0103011	0.0102967	1.00044	0.373714	0.224852
carbon	YBR068C	TOR1	1	-0.000333777	0.00785647	-0.0424843	0.969973	0.409893
carbon	YBR068C	TOR1	2	-5.91e-05	0.00608266	-0.00971677	0.992857	0.415598
carbon	YBR068C	TOR1	3	-0.000567485	0.00587321	-0.0966226	0.92678	0.398959
carbon	YBR069C	HO	1	0.0130295	0.00508389	2.56291	0.0830037	0.0885058
carbon	YBR069C	HO	2	0.00952527	0.00442345	2.15336	0.0838882	0.0890433
carbon	YBR069C	HO	3	0.00815904	0.00432598	1.88606	0.15576	0.129196
carbon	YBR069C	PHO85	1	0.0177374	0.0100878	1.75831	0.153518	0.128021
carbon	YBR069C	PHO85	2	0.00928314	0.00458857	2.0231	0.113097	0.106254
carbon	YBR069C	PHO85	3	0.00254553	0.00716977	0.355036	0.737047	0.346381
carbon	YBR069C	RIM15	1	0.0178208	0.0129721	1.37378	0.400573	0.234884
carbon	YBR069C	RIM15	2	0.00529231	0.00939448	0.563342	0.597527	0.303163
carbon	YBR069C	RIM15	3	-7.78e-05	0.00812742	-0.00957048	0.992822	0.415598
carbon	YBR069C	TOR1	1	0.00218923	0.00200033	1.09444	0.387981	0.230179
carbon	YBR069C	TOR1	2	-0.000975113	0.0127812	-0.0762926	0.943989	0.403188
carbon	YBR069C	TOR1	3	0.00529695	0.0037623	1.4079	0.21819	0.159642
carbon	YBR071W	HO	1	-0.0136891	0.00435824	-3.14098	0.0516245	0.0675304
carbon	YBR071W	HO	2	-0.0125006	0.00370535	-3.37368	0.0198102	0.0419384
carbon	YBR071W	HO	3	-0.0191112	0.00693904	-2.75415	0.0704965	0.0804547
carbon	YBR071W	PHO85	1	0.00188086	0.00696041	0.270223	0.800358	0.364519
carbon	YBR071W	PHO85	2	-0.00932243	0.00770533	-1.20987	0.292939	0.192657
carbon	YBR071W	PHO85	3	-0.00608434	0.00550888	-1.10446	0.319687	0.203639
carbon	YBR071W	RIM15	1	0.00801979	0.00501638	1.59872	0.355844	0.218022
carbon	YBR071W	RIM15	2	0.000196084	0.00305454	0.0641943	0.951303	0.405053
carbon	YBR071W	RIM15	3	0.00690238	0.00260706	2.64757	0.0571264	0.0713185
carbon	YBR071W	TOR1	1	-0.0181935	0.00869273	-2.09296	0.171421	0.137195
carbon	YBR071W	TOR1	2	-0.0238557	0.0117262	-2.03439	0.134772	0.118256
carbon	YBR071W	TOR1	3	-0.0247555	0.00624767	-3.96236	0.0107175	0.032082
carbon	YBR072W	HO	1	-0.011735	0.00585607	-2.00391	0.1388	0.120447
carbon	YBR072W	HO	2	-0.011469	0.00316324	-3.62573	0.0151282	0.0371741
carbon	YBR072W	HO	3	-0.00946343	0.00270908	-3.49323	0.0396742	0.058929
carbon	YBR072W	PHO85	1	-0.0293014	0.00964124	-3.03917	0.0384336	0.05795
carbon	YBR072W	PHO85	2	-0.0119615	0.00680712	-1.7572	0.153718	0.128126
carbon	YBR072W	PHO85	3	-0.0253501	0.00605358	-4.18762	0.00859152	0.0293797
carbon	YBR072W	RIM15	1	0.0056529	0.00392305	1.44094	0.386225	0.229577
carbon	YBR072W	RIM15	2	0.00303361	0.00169517	1.78956	0.133541	0.117554
carbon	YBR072W	RIM15	3	0.00159918	0.00277326	0.576644	0.595076	0.302404
carbon	YBR072W	TOR1	1	0.000737072	0.00177277	0.415773	0.717941	0.340696
carbon	YBR072W	TOR1	2	0.00556512	0.00379496	1.46645	0.238794	0.169217
carbon	YBR072W	TOR1	3	0.00302497	0.00299286	1.01073	0.358528	0.219048
carbon	YBR073W	HO	1	-0.00864946	0.00250043	-3.45919	0.0406641	0.0596296
carbon	YBR073W	HO	2	-0.00153394	0.00216681	-0.707928	0.510616	0.274101
carbon	YBR073W	HO	3	-0.00402142	0.00370255	-1.08612	0.356901	0.218416
carbon	YBR073W	PHO85	1	-0.0292136	0.00746823	-3.91171	0.0173687	0.0395208
carbon	YBR073W	PHO85	2	-0.0140422	0.008837	-1.58902	0.187255	0.145013
carbon	YBR073W	PHO85	3	-0.0220021	0.00702238	-3.13314	0.0258656	0.047569
carbon	YBR073W	RIM15	1	0.00161275	0.000554161	2.91026	0.210704	0.156215
carbon	YBR073W	RIM15	2	0.00364974	0.00380175	0.960014	0.381138	0.227732
carbon	YBR073W	RIM15	3	0.0114495	0.00199356	5.74324	0.00455488	0.0227614
carbon	YBR073W	TOR1	1	0.00708895	0.00333832	2.12351	0.167685	0.135332
carbon	YBR073W	TOR1	2	0.0132393	0.00506367	2.61456	0.0793724	0.0861392
carbon	YBR073W	TOR1	3	0.00931037	0.0045463	2.0479	0.095899	0.0962589
carbon	YBR074W	HO	1	-0.00979761	0.00344907	-2.84066	0.0656112	0.0771114
carbon	YBR074W	HO	2	-0.0069865	0.0035075	-1.99188	0.103003	0.10036
carbon	YBR074W	HO	3	-0.00696906	0.0080251	-0.868407	0.449066	0.252538
carbon	YBR074W	PHO85	1	-0.0219305	0.00750217	-2.92322	0.0431047	0.0614069
carbon	YBR074W	PHO85	2	-0.0162876	0.00421846	-3.86102	0.0181315	0.0402751
carbon	YBR074W	PHO85	3	-0.0294128	0.00707495	-4.15732	0.00884705	0.0297084
carbon	YBR074W	RIM15	1	-0.00775277	0.0026756	-2.89759	0.211559	0.156614
carbon	YBR074W	RIM15	2	0.00517825	0.00207844	2.49141	0.0550661	0.0698666
carbon	YBR074W	RIM15	3	0.00470301	0.00451458	1.04174	0.356353	0.218229
carbon	YBR074W	TOR1	1	0.00308978	0.00291534	1.05984	0.400298	0.234768
carbon	YBR074W	TOR1	2	0.0083361	0.00267757	3.11331	0.0527453	0.0682784
carbon	YBR074W	TOR1	3	0.00657671	0.00425404	1.54599	0.182772	0.142867
carbon	YBR076W	HO	1	0.0129854	0.00243114	5.34128	0.0128315	0.0346855
carbon	YBR076W	HO	2	0.000908265	0.0106975	0.0849047	0.935632	0.401113
carbon	YBR076W	HO	3	0.0197611	0.0121347	1.62847	0.20191	0.152102
carbon	YBR076W	PHO85	1	0.00487734	0.00569869	0.855871	0.44031	0.249318
carbon	YBR076W	PHO85	2	0.0114594	0.00459644	2.4931	0.067261	0.0782098
carbon	YBR076W	PHO85	3	0.011028	0.00499178	2.20923	0.0781804	0.0853762
carbon	YBR076W	RIM15	1	0.00928898	0.00493184	1.88347	0.310726	0.200002
carbon	YBR076W	RIM15	2	-0.0035456	0.00559943	-0.633209	0.554425	0.28897
carbon	YBR076W	RIM15	3	-0.00172456	0.00408971	-0.421683	0.694932	0.333901
carbon	YBR076W	TOR1	1	0.0196987	0.00513964	3.83269	0.0618293	0.074566
carbon	YBR076W	TOR1	2	0.0167574	0.0029857	5.61254	0.0111804	0.0326727
carbon	YBR076W	TOR1	3	0.013815	0.00520613	2.65361	0.04523	0.0629686
carbon	YBR077C	HO	1	-0.0340437	0.00488764	-6.96527	0.00607204	0.0255032
carbon	YBR077C	HO	2	-0.0352404	0.00743905	-4.73723	0.00516281	0.0239619
carbon	YBR077C	HO	3	-0.0346195	0.0164986	-2.09833	0.126767	0.113817
carbon	YBR077C	PHO85	1	-0.0493584	0.00984764	-5.0122	0.0074261	0.0276951
carbon	YBR077C	PHO85	2	-0.032648	0.00854453	-3.82092	0.0187634	0.0408744
carbon	YBR077C	PHO85	3	-0.0431068	0.00842839	-5.11447	0.00372443	0.0211311
carbon	YBR077C	RIM15	1	0.00348025	0.00539076	0.645596	0.635043	0.315322
[truncated: 14,384 more rows]
