# Supplementary material for: Genetic interaction profiles of regulatory kinases differ between environmental conditions and cellular states
Source: Mol Syst Biol. 2020 May 25;16(5):e9167. doi: 10.15252/msb.20199167 (PMC7247079; doi:10.15252/msb.20199167)
Supplement: Supplementary file 12 — Dataset EV2 [file MSB-16-e9167-s012.xls]

## Sheet: Description
Dataset EV2: Fitness and survival rate modeling for cells in different growth stages across all replicates.
Source data for Fig1D, Fig 1E, Fig2A, Fig3A, Fig3C.

## Sheet: Dataset EV2
nutrient	Systematic	LibraryName	GrowStage	coefficient	std.error	statistic	p.value	q.value
carbon	YAL001C	HO	Pro	-0.150225	0.0622706	-2.41245	0.0344646	0.0436452
carbon	YAL001C	HO	Qui	0.0844068	0.0516075	1.63555	0.132978	0.112314
carbon	YAL001C	PHO85	Pro	-0.107214	0.0456368	-2.34929	0.0352725	0.0443692
carbon	YAL001C	PHO85	Qui	-0.00121395	0.0486198	-0.0249682	0.980528	0.422231
carbon	YAL001C	RIM15	Pro	-0.117599	0.0925187	-1.27108	0.235567	0.166495
carbon	YAL001C	RIM15	Qui	0.0501638	0.0456802	1.09815	0.295594	0.194636
carbon	YAL001C	TOR1	Pro	-0.115091	0.106974	-1.07588	0.305011	0.198895
carbon	YAL001C	TOR1	Qui	0.0237271	0.0611243	0.388179	0.706019	0.345785
carbon	YAL004W	HO	Pro	-0.000983123	0.0362448	-0.0271245	0.978846	0.421774
carbon	YAL004W	HO	Qui	-0.0605882	0.0439762	-1.37775	0.198328	0.147968
carbon	YAL004W	PHO85	Pro	0.0241379	0.0285235	0.846247	0.412722	0.243733
carbon	YAL004W	PHO85	Qui	-0.25161	0.0621191	-4.05044	0.00191412	0.00547677
carbon	YAL004W	RIM15	Pro	0.0133785	0.0235877	0.567181	0.584459	0.306511
carbon	YAL004W	RIM15	Qui	0.0928706	0.0307939	3.01588	0.0117419	0.020334
carbon	YAL004W	TOR1	Pro	0.114945	0.0224733	5.11474	0.000336215	0.00156808
carbon	YAL004W	TOR1	Qui	-0.290185	0.0623176	-4.65655	0.000899031	0.00315422
carbon	YAL005C	HO	Pro	0.0408679	0.0424709	0.962256	0.356597	0.220772
carbon	YAL005C	HO	Qui	-0.0725185	0.0563068	-1.28792	0.22678	0.162124
carbon	YAL005C	PHO85	Pro	-0.00862183	0.032402	-0.26609	0.794343	0.37184
carbon	YAL005C	PHO85	Qui	-0.0649413	0.0538553	-1.20585	0.253174	0.174889
carbon	YAL005C	RIM15	Pro	-0.0008617	0.0228075	-0.0377814	0.970687	0.419816
carbon	YAL005C	RIM15	Qui	0.140786	0.0469335	2.99968	0.0120868	0.0207585
carbon	YAL005C	TOR1	Pro	0.0273115	0.0215372	1.26811	0.230942	0.164205
carbon	YAL005C	TOR1	Qui	-0.175531	0.041791	-4.20021	0.00182807	0.00529538
carbon	YAL008W	HO	Pro	0.0346316	0.0453811	0.763128	0.46144	0.262346
carbon	YAL008W	HO	Qui	-0.0321704	0.0711763	-0.451981	0.660928	0.331773
carbon	YAL008W	PHO85	Pro	-0.01157	0.0290247	-0.398627	0.696638	0.342844
carbon	YAL008W	PHO85	Qui	0.119716	0.0294945	4.05894	0.0018866	0.00541951
carbon	YAL008W	RIM15	Pro	-0.00336998	0.0237471	-0.141911	0.890276	0.398776
carbon	YAL008W	RIM15	Qui	-0.125416	0.0287203	-4.36679	0.00112352	0.00371503
carbon	YAL008W	TOR1	Pro	-0.0116617	0.044323	-0.263107	0.797331	0.372686
carbon	YAL008W	TOR1	Qui	0.00633385	0.0726325	0.0872041	0.932231	0.409754
carbon	YAL010C	HO	Pro	-0.0932079	0.0574806	-1.62155	0.133186	0.112434
carbon	YAL010C	HO	Qui	-0.0227063	0.0502932	-0.451479	0.661278	0.331871
carbon	YAL010C	PHO85	Pro	-0.0887616	0.0346403	-2.56238	0.0236324	0.0333473
carbon	YAL010C	PHO85	Qui	0.233189	0.100351	2.32372	0.0403125	0.0487909
carbon	YAL010C	RIM15	Pro	-0.118382	0.0636147	-1.86092	0.0956736	0.0894679
carbon	YAL010C	RIM15	Qui	-0.177266	0.108248	-1.63758	0.12977	0.110385
carbon	YAL010C	TOR1	Pro	-0.0966864	0.0267949	-3.60839	0.00410912	0.0095387
carbon	YAL010C	TOR1	Qui	-0.0391688	0.0457339	-0.856449	0.411802	0.243335
carbon	YAL013W	HO	Pro	-0.1184	0.0437029	-2.7092	0.02032	0.0299899
carbon	YAL013W	HO	Qui	-0.0190792	0.0485437	-0.39303	0.702545	0.344787
carbon	YAL013W	PHO85	Pro	-0.195288	0.0388295	-5.02936	0.000230684	0.00120385
carbon	YAL013W	PHO85	Qui	0.106691	0.0249319	4.27929	0.00130026	0.00414646
carbon	YAL013W	RIM15	Pro	-0.236057	0.0358046	-6.59293	0.000100086	0.000702328
carbon	YAL013W	RIM15	Qui	-0.143726	0.039101	-3.67577	0.00365269	0.00875667
carbon	YAL013W	TOR1	Pro	-0.269455	0.0402556	-6.6936	3.41e-05	0.000347687
carbon	YAL013W	TOR1	Qui	0.0148619	0.0414235	0.358779	0.727219	0.352081
carbon	YAL014C	HO	Pro	-0.00934413	0.0185263	-0.50437	0.623951	0.319718
carbon	YAL014C	HO	Qui	0.069526	0.0219301	3.17034	0.00998188	0.0181076
carbon	YAL014C	PHO85	Pro	-0.0317085	0.0286543	-1.10659	0.28853	0.191356
carbon	YAL014C	PHO85	Qui	0.018585	0.0327205	0.567992	0.581449	0.305452
carbon	YAL014C	RIM15	Pro	-0.0260335	0.0202944	-1.28279	0.231616	0.164518
carbon	YAL014C	RIM15	Qui	-1.34e-05	0.0150226	-0.000889166	0.999306	0.426817
carbon	YAL014C	TOR1	Pro	0.00971942	0.0203928	0.47661	0.642967	0.325877
carbon	YAL014C	TOR1	Qui	-0.0130362	0.0314903	-0.413977	0.68763	0.340167
carbon	YAL015C	HO	Pro	0.0866644	0.0208678	4.15302	0.0016082	0.00482486
carbon	YAL015C	HO	Qui	-0.114707	0.0409007	-2.80451	0.0186496	0.028237
carbon	YAL015C	PHO85	Pro	0.0552113	0.0321928	1.71502	0.110064	0.0985085
carbon	YAL015C	PHO85	Qui	-0.269149	0.0883896	-3.04503	0.0111461	0.0196034
carbon	YAL015C	RIM15	Pro	-0.0345611	0.0247881	-1.39426	0.196698	0.147147
carbon	YAL015C	RIM15	Qui	-0.0968189	0.0581623	-1.66463	0.124181	0.107032
carbon	YAL015C	TOR1	Pro	0.0361699	0.0234209	1.54434	0.150772	0.122513
carbon	YAL015C	TOR1	Qui	-0.230587	0.0288132	-8.00284	1.17e-05	0.000172747
carbon	YAL017W	HO	Pro	-0.011083	0.0293665	-0.377402	0.713055	0.347923
carbon	YAL017W	HO	Qui	-0.091739	0.0442106	-2.07505	0.0647336	0.0680304
carbon	YAL017W	PHO85	Pro	-0.0375472	0.0282597	-1.32865	0.206815	0.152199
carbon	YAL017W	PHO85	Qui	-0.162073	0.0570455	-2.84111	0.0160499	0.0253654
carbon	YAL017W	RIM15	Pro	0.0167062	0.0373634	0.447127	0.66535	0.333227
carbon	YAL017W	RIM15	Qui	0.103919	0.0497024	2.09083	0.0605539	0.0649474
carbon	YAL017W	TOR1	Pro	0.0326135	0.0266101	1.2256	0.245941	0.171415
carbon	YAL017W	TOR1	Qui	-0.0196608	0.0384414	-0.511447	0.620141	0.318457
carbon	YAL018C	HO	Pro	0.059775	0.0373327	1.60114	0.13765	0.114973
carbon	YAL018C	HO	Qui	0.0366642	0.0261298	1.40315	0.19085	0.144075
carbon	YAL018C	PHO85	Pro	-0.00985874	0.0333334	-0.295761	0.772084	0.365386
carbon	YAL018C	PHO85	Qui	0.050183	0.0320164	1.56742	0.145315	0.119436
carbon	YAL018C	RIM15	Pro	-0.0331756	0.0236657	-1.40185	0.194494	0.146008
carbon	YAL018C	RIM15	Qui	0.0558533	0.0251764	2.21848	0.0484944	0.0556138
carbon	YAL018C	TOR1	Pro	0.0705142	0.0273665	2.57666	0.025743	0.0354083
carbon	YAL018C	TOR1	Qui	-0.0724176	0.0322854	-2.24305	0.0487517	0.0558116
carbon	YAL019W	HO	Pro	0.0554073	0.0212167	2.61149	0.024193	0.0339119
carbon	YAL019W	HO	Qui	0.128782	0.0155314	8.29173	8.59e-06	0.00013945
carbon	YAL019W	PHO85	Pro	-0.057522	0.0273007	-2.10698	0.0551096	0.0608205
carbon	YAL019W	PHO85	Qui	0.059364	0.0275843	2.15209	0.0544485	0.0603504
carbon	YAL019W	RIM15	Pro	-0.0254608	0.0186543	-1.36488	0.205437	0.151535
carbon	YAL019W	RIM15	Qui	-0.108898	0.0558012	-1.95154	0.0769161	0.0769367
carbon	YAL019W	TOR1	Pro	0.0027757	0.0250292	0.110898	0.913694	0.405036
carbon	YAL019W	TOR1	Qui	-0.0139283	0.0278423	-0.500256	0.62772	0.320943
carbon	YAL020C	HO	Pro	0.00703113	0.0235684	0.298328	0.771012	0.365091
carbon	YAL020C	HO	Qui	0.00214072	0.0479588	0.0446366	0.965276	0.418472
carbon	YAL020C	PHO85	Pro	-0.0416449	0.0242202	-1.71943	0.10924	0.0980436
carbon	YAL020C	PHO85	Qui	-0.104104	0.0386761	-2.6917	0.0209654	0.0306612
carbon	YAL020C	RIM15	Pro	-0.0215248	0.0459454	-0.468487	0.650576	0.328419
carbon	YAL020C	RIM15	Qui	-0.114714	0.0267921	-4.28164	0.00129516	0.0041351
carbon	YAL020C	TOR1	Pro	-0.0700744	0.0365573	-1.91684	0.0815895	0.0801901
carbon	YAL020C	TOR1	Qui	-0.115181	0.0440296	-2.61599	0.0257745	0.0354372
carbon	YAL022C	HO	Pro	-0.0975742	0.0830695	-1.17461	0.264953	0.180359
carbon	YAL022C	HO	Qui	0.0179573	0.0865195	0.207553	0.839744	0.384781
carbon	YAL022C	PHO85	Pro	-0.0445805	0.0506347	-0.880435	0.394609	0.236399
carbon	YAL022C	PHO85	Qui	0.101426	0.0371188	2.73246	0.0194925	0.0291022
carbon	YAL022C	RIM15	Pro	-0.0292639	0.0322992	-0.906027	0.388534	0.233974
carbon	YAL022C	RIM15	Qui	0.0720528	0.0305709	2.3569	0.0380211	0.0467813
carbon	YAL022C	TOR1	Pro	-0.123335	0.0714109	-1.72711	0.112083	0.0996959
carbon	YAL022C	TOR1	Qui	-0.0727751	0.0780862	-0.931985	0.373299	0.227788
carbon	YAL023C	HO	Pro	-0.0459698	0.0490029	-0.938103	0.368333	0.225709
carbon	YAL023C	HO	Qui	0.0471487	0.0568127	0.829897	0.425965	0.248885
carbon	YAL023C	PHO85	Pro	-0.0750902	0.0460927	-1.62911	0.127269	0.108875
carbon	YAL023C	PHO85	Qui	0.061309	0.0135759	4.51603	0.000877752	0.0031011
carbon	YAL023C	RIM15	Pro	0.00252455	0.0364793	0.0692051	0.94634	0.413501
carbon	YAL023C	RIM15	Qui	0.0414735	0.012585	3.29546	0.00713528	0.0142322
carbon	YAL023C	TOR1	Pro	-0.0432735	0.0561293	-0.770962	0.45697	0.26064
carbon	YAL023C	TOR1	Qui	-0.0246635	0.0430344	-0.573111	0.579228	0.304684
carbon	YAL024C	HO	Pro	-0.0399158	0.0191355	-2.08595	0.0610667	0.0653257
carbon	YAL024C	HO	Qui	0.0621791	0.0287931	2.15952	0.0561555	0.0616213
carbon	YAL024C	PHO85	Pro	0.0111496	0.0222526	0.501046	0.624715	0.319953
carbon	YAL024C	PHO85	Qui	0.0704833	0.0420131	1.67765	0.121568	0.105491
carbon	YAL024C	RIM15	Pro	0.110043	0.0213377	5.1572	0.000597329	0.00235917
carbon	YAL024C	RIM15	Qui	0.1267	0.0387768	3.26742	0.00749953	0.0147483
carbon	YAL024C	TOR1	Pro	-0.0218813	0.0279984	-0.781521	0.45099	0.258309
carbon	YAL024C	TOR1	Qui	0.00328187	0.0218072	0.150494	0.883367	0.396883
carbon	YAL026C	HO	Pro	0.0058775	0.0391275	0.150214	0.883315	0.396869
carbon	YAL026C	HO	Qui	-0.28801	0.0588359	-4.89513	0.000627646	0.00244467
carbon	YAL026C	PHO85	Pro	-0.0331053	0.0180601	-1.83307	0.0897859	0.0855404
carbon	YAL026C	PHO85	Qui	-0.134688	0.0749443	-1.79717	0.0997857	0.0921203
carbon	YAL026C	RIM15	Pro	-0.0912909	0.0367084	-2.48692	0.0345963	0.0437518
carbon	YAL026C	RIM15	Qui	-0.15402	0.0516269	-2.98334	0.0124451	0.0211849
carbon	YAL026C	TOR1	Pro	0.0105505	0.0400599	0.263368	0.797135	0.372617
carbon	YAL026C	TOR1	Qui	-0.395191	0.0588735	-6.71255	5.28e-05	0.00046352
carbon	YAL029C	HO	Pro	0.0344148	0.0189544	1.81566	0.0967506	0.0901918
carbon	YAL029C	HO	Qui	0.0301808	0.0224169	1.34634	0.207916	0.152758
carbon	YAL029C	PHO85	Pro	0.00804607	0.0371059	0.216841	0.831698	0.382515
carbon	YAL029C	PHO85	Qui	0.0539565	0.0371906	1.45081	0.174744	0.135654
carbon	YAL029C	RIM15	Pro	-0.00657326	0.0273588	-0.240261	0.815511	0.377903
carbon	YAL029C	RIM15	Qui	-0.0450305	0.0312018	-1.4432	0.176831	0.136817
carbon	YAL029C	TOR1	Pro	0.0307978	0.0212287	1.45076	0.174758	0.135661
carbon	YAL029C	TOR1	Qui	0.0317783	0.0378527	0.839526	0.420791	0.246788
carbon	YAL030W	HO	Pro	-0.0349964	0.0663576	-0.527391	0.608395	0.314518
carbon	YAL030W	HO	Qui	-0.0797152	0.0690893	-1.1538	0.275413	0.18535
carbon	YAL030W	PHO85	Pro	-0.0665061	0.0345467	-1.92511	0.0763762	0.0765579
carbon	YAL030W	PHO85	Qui	0.0325605	0.0526101	0.618903	0.548583	0.294212
carbon	YAL030W	RIM15	Pro	-0.0296462	0.0207971	-1.4255	0.18776	0.142459
carbon	YAL030W	RIM15	Qui	-0.133634	0.0466944	-2.86189	0.0154642	0.0246868
carbon	YAL030W	TOR1	Pro	-0.101266	0.0492649	-2.05554	0.0643579	0.0677679
carbon	YAL030W	TOR1	Qui	-0.06092	0.0875058	-0.696182	0.502174	0.277336
carbon	YAL031C	HO	Pro	-0.0500497	0.062399	-0.802091	0.439485	0.254081
carbon	YAL031C	HO	Qui	-0.0077449	0.0805484	-0.0961521	0.925299	0.408
carbon	YAL031C	PHO85	Pro	-0.0579039	0.0363535	-1.5928	0.135219	0.113618
carbon	YAL031C	PHO85	Qui	0.101777	0.0273644	3.7193	0.00338592	0.00829652
carbon	YAL031C	RIM15	Pro	0.00733817	0.0299238	0.245228	0.81178	0.376922
carbon	YAL031C	RIM15	Qui	-0.0429315	0.0272351	-1.57633	0.143254	0.118296
carbon	YAL031C	TOR1	Pro	-0.0878722	0.0547501	-1.60497	0.136803	0.114523
carbon	YAL031C	TOR1	Qui	-0.102983	0.0779249	-1.32156	0.21575	0.15663
carbon	YAL034C	HO	Pro	-0.068917	0.0648811	-1.0622	0.310907	0.201324
carbon	YAL034C	HO	Qui	-0.0258149	0.0660193	-0.391021	0.703983	0.345181
carbon	YAL034C	PHO85	Pro	-0.0363729	0.04255	-0.854827	0.408125	0.241845
carbon	YAL034C	PHO85	Qui	0.0528905	0.0237775	2.22439	0.0479954	0.0552216
carbon	YAL034C	RIM15	Pro	-0.00690413	0.0338906	-0.203718	0.843106	0.385696
carbon	YAL034C	RIM15	Qui	-0.0661609	0.0228728	-2.89256	0.0146386	0.0237618
carbon	YAL034C	TOR1	Pro	-0.0342611	0.0486357	-0.704443	0.495801	0.275059
carbon	YAL034C	TOR1	Qui	-0.0864213	0.0885798	-0.975632	0.352257	0.218926
carbon	YAL036C	HO	Pro	0.030162	0.0305341	0.987812	0.344475	0.215587
carbon	YAL036C	HO	Qui	0.00343057	0.0358797	0.0956131	0.925717	0.408113
carbon	YAL036C	PHO85	Pro	0.0138763	0.03409	0.407049	0.690595	0.341051
carbon	YAL036C	PHO85	Qui	-0.00169709	0.063882	-0.026566	0.979282	0.421913
carbon	YAL036C	RIM15	Pro	0.0138637	0.024973	0.555146	0.592323	0.309272
carbon	YAL036C	RIM15	Qui	-0.0534387	0.0380415	-1.40475	0.1877	0.142443
carbon	YAL036C	TOR1	Pro	0.0456315	0.0239412	1.90599	0.0831038	0.081207
carbon	YAL036C	TOR1	Qui	0.0515752	0.0272997	1.88922	0.0881747	0.0844865
carbon	YAL037W	HO	Pro	-0.0138818	0.0376592	-0.368617	0.719409	0.349798
carbon	YAL037W	HO	Qui	0.111247	0.0313997	3.54293	0.00533064	0.0115172
carbon	YAL037W	PHO85	Pro	-0.0121568	0.0256208	-0.474489	0.643022	0.3259
carbon	YAL037W	PHO85	Qui	0.059622	0.0344698	1.72969	0.111607	0.0994468
carbon	YAL037W	RIM15	Pro	-0.00247417	0.0204538	-0.120964	0.906377	0.4031
carbon	YAL037W	RIM15	Qui	0.108587	0.0339342	3.19994	0.00845551	0.0160569
carbon	YAL037W	TOR1	Pro	-0.0137355	0.0231148	-0.594229	0.56438	0.299653
carbon	YAL037W	TOR1	Qui	-0.0209044	0.0367653	-0.568589	0.582178	0.30568
carbon	YAL040C	HO	Pro	0.0044544	0.036757	0.121185	0.90573	0.402907
carbon	YAL040C	HO	Qui	-0.0013023	0.0459949	-0.028314	0.977969	0.421578
carbon	YAL040C	PHO85	Pro	-0.0214706	0.0252398	-0.850663	0.410351	0.242755
carbon	YAL040C	PHO85	Qui	0.0108576	0.0610607	0.177816	0.8621	0.391088
carbon	YAL040C	RIM15	Pro	0.00537223	0.0292825	0.183462	0.858502	0.39013
carbon	YAL040C	RIM15	Qui	-0.0449078	0.0345289	-1.30059	0.219987	0.158694
carbon	YAL040C	TOR1	Pro	0.0125088	0.0324024	0.386044	0.706826	0.346009
carbon	YAL040C	TOR1	Qui	0.0161309	0.0440893	0.365869	0.722084	0.350619
carbon	YAL042W	HO	Pro	0.0796395	0.0255183	3.12087	0.00973484	0.0177789
carbon	YAL042W	HO	Qui	-0.315239	0.0521162	-6.04877	0.00012381	0.000800923
carbon	YAL042W	PHO85	Pro	0.0299265	0.0304975	0.981278	0.344366	0.215542
carbon	YAL042W	PHO85	Qui	-0.272032	0.0859741	-3.16411	0.00901269	0.016829
carbon	YAL042W	RIM15	Pro	-0.0337256	0.0333057	-1.01261	0.337696	0.212659
carbon	YAL042W	RIM15	Qui	-0.00980894	0.0326669	-0.300271	0.769569	0.364677
carbon	YAL042W	TOR1	Pro	0.0877343	0.0225164	3.89646	0.0024917	0.00663842
carbon	YAL042W	TOR1	Qui	-0.469856	0.0406102	-11.5699	4.11e-07	2.01e-05
carbon	YAL043C-A	HO	Pro	-0.197613	0.0721096	-2.74045	0.019216	0.0288277
carbon	YAL043C-A	HO	Qui	0.0756092	0.0423667	1.78464	0.104635	0.0951484
carbon	YAL043C-A	PHO85	Pro	-0.097581	0.0584017	-1.67086	0.118635	0.103677
carbon	YAL043C-A	PHO85	Qui	0.092707	0.0395363	2.34486	0.038838	0.0474701
carbon	YAL043C-A	RIM15	Pro	-0.11737	0.117096	-1.00234	0.342365	0.214659
carbon	YAL043C-A	RIM15	Qui	0.0513273	0.038871	1.32045	0.213499	0.155571
carbon	YAL043C-A	TOR1	Pro	0.0155721	0.0573947	0.271316	0.791172	0.37093
carbon	YAL043C-A	TOR1	Qui	-0.0311643	0.0541119	-0.575924	0.577397	0.304066
carbon	YAL045C	HO	Pro	-0.0510093	0.06371	-0.800649	0.440285	0.254379
carbon	YAL045C	HO	Qui	0.0335836	0.068696	0.488873	0.635476	0.323483
carbon	YAL045C	PHO85	Pro	-0.0359606	0.0436542	-0.82376	0.424931	0.248476
carbon	YAL045C	PHO85	Qui	0.016584	0.0407164	0.407306	0.691597	0.341321
carbon	YAL045C	RIM15	Pro	0.0112583	0.0214051	0.525966	0.611624	0.315641
carbon	YAL045C	RIM15	Qui	0.0165158	0.0397764	0.415215	0.685968	0.339633
carbon	YAL045C	TOR1	Pro	-0.0909051	0.0527503	-1.72331	0.112787	0.10012
carbon	YAL045C	TOR1	Qui	-0.0511424	0.0653989	-0.782008	0.452329	0.258829
carbon	YAL046C	HO	Pro	-0.0674706	0.0361838	-1.86466	0.0891122	0.0851251
carbon	YAL046C	HO	Qui	0.0718122	0.0188994	3.7997	0.00348752	0.00846651
carbon	YAL046C	PHO85	Pro	-0.103809	0.0351419	-2.95398	0.0111859	0.0196514
carbon	YAL046C	PHO85	Qui	0.0179162	0.0229431	0.780895	0.451343	0.258445
carbon	YAL046C	RIM15	Pro	-0.0624654	0.0383695	-1.628	0.137967	0.115177
carbon	YAL046C	RIM15	Qui	-0.156147	0.0261132	-5.97961	9.19e-05	0.000665872
carbon	YAL046C	TOR1	Pro	-0.049361	0.032704	-1.50932	0.159392	0.127252
carbon	YAL046C	TOR1	Qui	0.0412351	0.0379426	1.08678	0.302637	0.197814
carbon	YAL048C	HO	Pro	-0.106723	0.0358294	-2.97865	0.0125498	0.0213006
carbon	YAL048C	HO	Qui	0.0587593	0.0648029	0.906738	0.385873	0.232918
carbon	YAL048C	PHO85	Pro	-0.152934	0.0370694	-4.12562	0.00119446	0.00388968
carbon	YAL048C	PHO85	Qui	0.111297	0.0201127	5.53366	0.000177045	0.0010099
carbon	YAL048C	RIM15	Pro	-0.119723	0.0479153	-2.49864	0.0339376	0.0431426
carbon	YAL048C	RIM15	Qui	0.0619293	0.0299096	2.07055	0.0627136	0.0665481
carbon	YAL048C	TOR1	Pro	-0.159414	0.0480899	-3.3149	0.0068933	0.0138784
carbon	YAL048C	TOR1	Qui	-0.021044	0.0527342	-0.399058	0.69824	0.343366
carbon	YAL049C	HO	Pro	-0.0625014	0.103228	-0.605466	0.557155	0.297153
carbon	YAL049C	HO	Qui	0.0203038	0.0331022	0.613366	0.553329	0.295806
carbon	YAL049C	PHO85	Pro	-0.0651582	0.0827516	-0.787395	0.44517	0.256158
carbon	YAL049C	PHO85	Qui	0.1609	0.0280636	5.73339	0.000131547	0.000832112
carbon	YAL049C	RIM15	Pro	-0.0777375	0.0578807	-1.34307	0.212136	0.154841
carbon	YAL049C	RIM15	Qui	0.0601	0.0273118	2.20052	0.0500409	0.0568584
carbon	YAL049C	TOR1	Pro	-0.0390232	0.056377	-0.692184	0.503172	0.277698
carbon	YAL049C	TOR1	Qui	-0.0067295	0.0475128	-0.141635	0.890181	0.398742
carbon	YAL051W	HO	Pro	0.0403233	0.0153461	2.6276	0.0235076	0.0332344
carbon	YAL051W	HO	Qui	0.069926	0.0188563	3.70836	0.00405223	0.00944924
carbon	YAL051W	PHO85	Pro	-0.0013826	0.036518	-0.0378607	0.970374	0.419723
carbon	YAL051W	PHO85	Qui	0.0308047	0.0550258	0.559822	0.58682	0.30731
carbon	YAL051W	RIM15	Pro	-0.000819136	0.0276906	-0.0295818	0.977046	0.421347
carbon	YAL051W	RIM15	Qui	-0.188243	0.032755	-5.74699	0.00012894	0.000821091
carbon	YAL051W	TOR1	Pro	0.0790824	0.017444	4.53351	0.000852903	0.00304156
carbon	YAL051W	TOR1	Qui	0.0512623	0.0214605	2.38868	0.0380443	0.0468026
carbon	YAL053W	HO	Pro	-0.0292968	0.0431181	-0.679456	0.510894	0.280594
carbon	YAL053W	HO	Qui	0.0679679	0.0589965	1.15207	0.276092	0.185672
carbon	YAL053W	PHO85	Pro	-0.02779	0.0314343	-0.884066	0.392718	0.235638
carbon	YAL053W	PHO85	Qui	0.0986676	0.0355537	2.77517	0.0180592	0.0275991
carbon	YAL053W	RIM15	Pro	0.0178338	0.0328886	0.54225	0.600812	0.311975
carbon	YAL053W	RIM15	Qui	0.047411	0.0212786	2.22811	0.0476839	0.0549841
carbon	YAL053W	TOR1	Pro	-0.0200195	0.0441999	-0.452932	0.659401	0.331292
carbon	YAL053W	TOR1	Qui	-0.00266076	0.0539259	-0.0493411	0.961619	0.41757
carbon	YAL054C	HO	Pro	0.0314578	0.0484991	0.648626	0.529888	0.287515
carbon	YAL054C	HO	Qui	-0.346151	0.0414952	-8.34193	8.15e-06	0.000134776
carbon	YAL054C	PHO85	Pro	-0.03391	0.02887	-1.17458	0.261232	0.178683
carbon	YAL054C	PHO85	Qui	-0.226605	0.0541262	-4.18661	0.00151951	0.00463556
carbon	YAL054C	RIM15	Pro	0.00436346	0.0148451	0.293932	0.775476	0.366412
carbon	YAL054C	RIM15	Qui	-0.253779	0.0360509	-7.03946	2.16e-05	0.00025795
carbon	YAL054C	TOR1	Pro	-0.0166738	0.0170991	-0.975124	0.350456	0.218224
carbon	YAL054C	TOR1	Qui	-0.183143	0.0524159	-3.49404	0.00578382	0.0122124
carbon	YAL055W	HO	Pro	-0.0231565	0.0433134	-0.534627	0.603546	0.312936
carbon	YAL055W	HO	Qui	-0.0959178	0.0714674	-1.34212	0.209233	0.153408
carbon	YAL055W	PHO85	Pro	-0.0802134	0.0406138	-1.97503	0.0698911	0.0718656
carbon	YAL055W	PHO85	Qui	-0.245418	0.0628935	-3.90212	0.00246754	0.0065883
carbon	YAL055W	RIM15	Pro	-0.0639439	0.0298062	-2.14532	0.0604957	0.0649094
carbon	YAL055W	RIM15	Qui	-0.388674	0.0411577	-9.44353	1.31e-06	4.1e-05
carbon	YAL055W	TOR1	Pro	-0.0473405	0.0414053	-1.14334	0.277169	0.186215
carbon	YAL055W	TOR1	Qui	-0.0913779	0.0676374	-1.351	0.20647	0.152026
carbon	YAL056W	HO	Pro	0.107068	0.0297049	3.60439	0.00413802	0.00958016
carbon	YAL056W	HO	Qui	-0.551168	0.0746628	-7.38209	2.36e-05	0.000274762
carbon	YAL056W	PHO85	Pro	0.015331	0.040233	0.381056	0.709317	0.346749
carbon	YAL056W	PHO85	Qui	-0.309146	0.130698	-2.36534	0.0374589	0.0462946
carbon	YAL056W	RIM15	Pro	-0.0591223	0.0155403	-3.80445	0.00418866	0.00966778
carbon	YAL056W	RIM15	Qui	-0.312133	0.0982769	-3.17606	0.00882283	0.0165679
carbon	YAL056W	TOR1	Pro	0.0636368	0.0180599	3.52365	0.00476779	0.010613
carbon	YAL056W	TOR1	Qui	-0.599174	0.0435777	-13.7496	8.05e-08	7.34e-06
carbon	YAL058C-A	HO	Pro	0.0360491	0.0256728	1.40418	0.187866	0.142508
carbon	YAL058C-A	HO	Qui	-0.0507467	0.0196677	-2.58021	0.0274066	0.0370261
carbon	YAL058C-A	PHO85	Pro	0.0437312	0.0234794	1.86253	0.085278	0.08258
carbon	YAL058C-A	PHO85	Qui	-0.183565	0.0372025	-4.93421	0.00044667	0.00192255
carbon	YAL058C-A	RIM15	Pro	0.0279863	0.0303742	0.921385	0.380885	0.230897
carbon	YAL058C-A	RIM15	Qui	-0.159072	0.0171054	-9.29951	1.52e-06	4.49e-05
carbon	YAL058C-A	TOR1	Pro	0.0216114	0.0283382	0.762623	0.461729	0.262437
carbon	YAL058C-A	TOR1	Qui	0.00676364	0.0179214	0.377406	0.713758	0.348118
carbon	YAL058W	HO	Pro	-0.118105	0.0843078	-1.40088	0.188825	0.143047
carbon	YAL058W	HO	Qui	-0.0528156	0.0690265	-0.76515	0.461858	0.262489
carbon	YAL058W	PHO85	Pro	-0.0276318	0.0660539	-0.418322	0.68254	0.338631
carbon	YAL058W	PHO85	Qui	0.00514633	0.0179047	0.287429	0.779127	0.367494
carbon	YAL058W	RIM15	Pro	-0.0248294	0.0290382	-0.85506	0.4147	0.244491
carbon	YAL058W	RIM15	Qui	0.000439871	0.0198361	0.0221753	0.982705	0.422798
carbon	YAL058W	TOR1	Pro	-0.0706853	0.0707846	-0.998598	0.33945	0.213385
carbon	YAL058W	TOR1	Qui	-0.0776007	0.0760847	-1.01992	0.331805	0.210215
carbon	YAL059W	HO	Pro	-0.0681764	0.0524365	-1.30017	0.220125	0.158777
carbon	YAL059W	HO	Qui	0.0176124	0.0522107	0.337334	0.742839	0.356877
carbon	YAL059W	PHO85	Pro	-0.0158052	0.0372753	-0.424013	0.678488	0.337343
carbon	YAL059W	PHO85	Qui	-0.00125586	0.0381568	-0.0329131	0.974334	0.420687
carbon	YAL059W	RIM15	Pro	0.00802942	0.0318502	0.2521	0.806627	0.375466
carbon	YAL059W	RIM15	Qui	0.018373	0.0270188	0.680007	0.510558	0.280468
carbon	YAL059W	TOR1	Pro	-0.0290434	0.0356651	-0.814337	0.432728	0.251575
carbon	YAL059W	TOR1	Qui	-0.100762	0.0530588	-1.89907	0.0867549	0.0835612
carbon	YAL060W	HO	Pro	0.0250728	0.024605	1.01901	0.330086	0.209478
carbon	YAL060W	HO	Qui	-0.0509238	0.0217678	-2.33941	0.0413808	0.0497287
carbon	YAL060W	PHO85	Pro	-0.0351865	0.0332482	-1.0583	0.309188	0.200589
carbon	YAL060W	PHO85	Qui	-0.126241	0.0348128	-3.62628	0.0039825	0.00932405
carbon	YAL060W	RIM15	Pro	-0.0234938	0.0229176	-1.02514	0.332059	0.210301
carbon	YAL060W	RIM15	Qui	-0.0302503	0.0220332	-1.37294	0.197111	0.147359
carbon	YAL060W	TOR1	Pro	0.0783238	0.0328274	2.38593	0.0361207	0.0451315
carbon	YAL060W	TOR1	Qui	0.00585147	0.0225591	0.259385	0.8006	0.373671
carbon	YAL061W	HO	Pro	0.0323278	0.0377198	0.857051	0.409701	0.242486
carbon	YAL061W	HO	Qui	-0.1187	0.0245275	-4.83949	0.000682021	0.00259309
carbon	YAL061W	PHO85	Pro	-0.0632985	0.0285619	-2.21619	0.0451344	0.0528464
carbon	YAL061W	PHO85	Qui	-0.206342	0.0472841	-4.36388	0.00112898	0.00372855
carbon	YAL061W	RIM15	Pro	-0.00966118	0.0295863	-0.326543	0.75148	0.359408
carbon	YAL061W	RIM15	Qui	0.00121391	0.0256786	0.0472731	0.963143	0.417938
carbon	YAL061W	TOR1	Pro	0.0547186	0.0317435	1.72377	0.112702	0.100074
carbon	YAL061W	TOR1	Qui	0.00416785	0.0303432	0.137357	0.893475	0.399597
carbon	YAL062W	HO	Pro	-0.0600318	0.0455639	-1.31753	0.214443	0.155988
carbon	YAL062W	HO	Qui	-0.123715	0.0576062	-2.14761	0.0572953	0.0624639
carbon	YAL062W	PHO85	Pro	-0.0405926	0.0436691	-0.929549	0.369544	0.226228
carbon	YAL062W	PHO85	Qui	-0.032823	0.0462523	-0.709652	0.492689	0.273929
carbon	YAL062W	RIM15	Pro	-0.0290026	0.0289858	-1.00058	0.34317	0.215025
carbon	YAL062W	RIM15	Qui	-0.0029528	0.0303861	-0.0971759	0.924335	0.407759
carbon	YAL062W	TOR1	Pro	-0.0465651	0.0447383	-1.04083	0.32029	0.205325
carbon	YAL062W	TOR1	Qui	-0.0890609	0.0560973	-1.58761	0.143458	0.118404
carbon	YAL064C-A	HO	Pro	-0.0347232	0.0129778	-2.67558	0.0215778	0.0313034
carbon	YAL064C-A	HO	Qui	0.111954	0.0197779	5.66056	0.000209379	0.00112626
carbon	YAL064C-A	PHO85	Pro	0.0133923	0.0219134	0.611147	0.55164	0.295219
carbon	YAL064C-A	PHO85	Qui	0.0888742	0.051293	1.73268	0.111058	0.0991088
carbon	YAL064C-A	RIM15	Pro	0.0246083	0.0181305	1.35729	0.207746	0.152672
carbon	YAL064C-A	RIM15	Qui	0.0671683	0.0390732	1.71904	0.113584	0.100615
carbon	YAL064C-A	TOR1	Pro	-0.0180352	0.0153118	-1.17786	0.263707	0.179791
carbon	YAL064C-A	TOR1	Qui	0.0692112	0.0294395	2.35097	0.0405737	0.0490274
carbon	YAL065C	HO	Pro	-0.0146155	0.0143191	-1.0207	0.329321	0.209148
carbon	YAL065C	HO	Qui	0.101624	0.0237084	4.28641	0.0015952	0.00479584
carbon	YAL065C	PHO85	Pro	-0.0630463	0.0320975	-1.96421	0.0712518	0.0728864
carbon	YAL065C	PHO85	Qui	0.158543	0.0301915	5.25125	0.000272062	0.00134874
carbon	YAL065C	RIM15	Pro	-0.022223	0.0186726	-1.19014	0.264436	0.180126
carbon	YAL065C	RIM15	Qui	-0.0632531	0.0242901	-2.60407	0.0245153	0.0342508
carbon	YAL065C	TOR1	Pro	0.089557	0.0338576	2.64511	0.0227846	0.0325198
carbon	YAL065C	TOR1	Qui	0.0183065	0.024581	0.74474	0.473568	0.26692
carbon	YAL066W	HO	Pro	-0.100076	0.106022	-0.943918	0.365482	0.22448
carbon	YAL066W	HO	Qui	-0.119783	0.0867635	-1.38057	0.197488	0.147544
carbon	YAL066W	PHO85	Pro	-0.048799	0.0707263	-0.68997	0.502345	0.277389
carbon	YAL066W	PHO85	Qui	0.0683313	0.0237469	2.87748	0.0150389	0.0242179
carbon	YAL066W	RIM15	Pro	-0.00990324	0.0286282	-0.345926	0.737347	0.355302
carbon	YAL066W	RIM15	Qui	0.0423629	0.02128	1.99074	0.071936	0.0733453
carbon	YAL066W	TOR1	Pro	-0.0664979	0.0692016	-0.960929	0.357235	0.22102
carbon	YAL066W	TOR1	Qui	-0.0427802	0.0803663	-0.532315	0.606132	0.313779
carbon	YAL067C	HO	Pro	-0.00648307	0.0394161	-0.164478	0.872338	0.393832
carbon	YAL067C	HO	Qui	0.131507	0.0333148	3.94741	0.00274175	0.00711643
carbon	YAL067C	PHO85	Pro	-0.0713828	0.0380431	-1.87637	0.0832328	0.0812908
carbon	YAL067C	PHO85	Qui	0.120036	0.039579	3.03281	0.0113919	0.0198952
carbon	YAL067C	RIM15	Pro	-0.000689583	0.039812	-0.017321	0.986558	0.423732
carbon	YAL067C	RIM15	Qui	0.0300756	0.0278559	1.07968	0.303388	0.198175
carbon	YAL067C	TOR1	Pro	0.0659644	0.0296129	2.22755	0.0477304	0.0550131
carbon	YAL067C	TOR1	Qui	-0.0757254	0.0223329	-3.39075	0.00687714	0.0138541
carbon	YAL068C	HO	Pro	0.0081894	0.0195997	0.417833	0.684109	0.339108
carbon	YAL068C	HO	Qui	0.124321	0.0263992	4.70928	0.000829809	0.00298293
carbon	YAL068C	PHO85	Pro	-0.044495	0.0277623	-1.60271	0.133007	0.112329
carbon	YAL068C	PHO85	Qui	0.062559	0.0211191	2.9622	0.0129243	0.0217242
carbon	YAL068C	RIM15	Pro	0.016888	0.0263956	0.639804	0.538244	0.290573
carbon	YAL068C	RIM15	Qui	-0.0245756	0.0183686	-1.33791	0.207927	0.152758
carbon	YAL068C	TOR1	Pro	0.0164751	0.0249952	0.659132	0.52337	0.285215
carbon	YAL068C	TOR1	Qui	0.030573	0.034674	0.881726	0.398623	0.238039
carbon	YAR002C-A	HO	Pro	0.023116	0.0314493	0.735023	0.477704	0.268499
carbon	YAR002C-A	HO	Qui	-0.171523	0.0322065	-5.32573	0.000334994	0.00156424
carbon	YAR002C-A	PHO85	Pro	0.0425	0.0308656	1.37693	0.191782	0.14457
carbon	YAR002C-A	PHO85	Qui	-0.204035	0.0315744	-6.46203	4.66e-05	0.000427363
carbon	YAR002C-A	RIM15	Pro	0.057065	0.0230383	2.47696	0.0351662	0.0442847
carbon	YAR002C-A	RIM15	Qui	0.141886	0.0423792	3.348	0.00650055	0.0132937
carbon	YAR002C-A	TOR1	Pro	0.0499022	0.0255345	1.9543	0.0765543	0.0766821
carbon	YAR002C-A	TOR1	Qui	0.0204044	0.0281063	0.725972	0.484501	0.271005
carbon	YAR002W	HO	Pro	-0.00378227	0.041621	-0.0908741	0.929226	0.409014
carbon	YAR002W	HO	Qui	0.104714	0.034415	3.04268	0.0124057	0.0211366
carbon	YAR002W	PHO85	Pro	-0.138025	0.0526475	-2.62168	0.0211184	0.0308232
carbon	YAR002W	PHO85	Qui	0.0929623	0.0266661	3.48616	0.00509292	0.011147
carbon	YAR002W	RIM15	Pro	-0.0186779	0.0550219	-0.339463	0.742048	0.356636
carbon	YAR002W	RIM15	Qui	0.0934051	0.0371089	2.51705	0.0286251	0.0381742
carbon	YAR002W	TOR1	Pro	0.00316417	0.0706893	0.0447616	0.9651	0.418436
carbon	YAR002W	TOR1	Qui	0.10741	0.0602924	1.78148	0.105173	0.0955035
carbon	YAR003W	HO	Pro	-0.0407264	0.0591269	-0.688797	0.50522	0.278486
carbon	YAR003W	HO	Qui	0.114124	0.0290554	3.92782	0.00283022	0.0072817
carbon	YAR003W	PHO85	Pro	-0.112445	0.0504246	-2.22997	0.0440034	0.05195
carbon	YAR003W	PHO85	Qui	0.135541	0.0401123	3.37905	0.00615295	0.0127503
carbon	YAR003W	RIM15	Pro	-0.0743562	0.0625942	-1.18791	0.265272	0.180523
carbon	YAR003W	RIM15	Qui	-0.1113	0.0589602	-1.88772	0.0857127	0.0828495
carbon	YAR003W	TOR1	Pro	-0.131529	0.086323	-1.52368	0.155807	0.125358
carbon	YAR003W	TOR1	Qui	-0.00228772	0.0640838	-0.0356989	0.972225	0.420181
carbon	YAR020C	HO	Pro	0.0378516	0.0280713	1.34841	0.204636	0.151146
carbon	YAR020C	HO	Qui	-0.0205345	0.0281762	-0.72879	0.482849	0.270403
carbon	YAR020C	PHO85	Pro	-0.0413838	0.0296141	-1.39743	0.185677	0.141394
carbon	YAR020C	PHO85	Qui	-0.240112	0.0467261	-5.13872	0.000323881	0.00152502
carbon	YAR020C	RIM15	Pro	-0.00477401	0.0387567	-0.123179	0.904672	0.402664
carbon	YAR020C	RIM15	Qui	-0.0836903	0.0213584	-3.91838	0.00239952	0.00645994
carbon	YAR020C	TOR1	Pro	0.0601592	0.0261568	2.29994	0.0420362	0.0502994
carbon	YAR020C	TOR1	Qui	-0.0128591	0.0241125	-0.533296	0.605478	0.31356
carbon	YAR023C	HO	Pro	-0.0425857	0.0259276	-1.64248	0.12874	0.109786
carbon	YAR023C	HO	Qui	-0.0168852	0.0483295	-0.349377	0.734052	0.354237
carbon	YAR023C	PHO85	Pro	-0.0336298	0.0338929	-0.992238	0.339192	0.213266
carbon	YAR023C	PHO85	Qui	0.0824266	0.0318824	2.58533	0.0253483	0.0350413
carbon	YAR023C	RIM15	Pro	-0.036846	0.0268939	-1.37005	0.203875	0.150799
carbon	YAR023C	RIM15	Qui	0.0360309	0.033904	1.06273	0.310678	0.20122
carbon	YAR023C	TOR1	Pro	-0.0290029	0.0171532	-1.69082	0.118975	0.103878
carbon	YAR023C	TOR1	Qui	-0.00920183	0.0314395	-0.292683	0.775747	0.36644
carbon	YAR027W	HO	Pro	0.0376661	0.0322205	1.16901	0.267109	0.181374
carbon	YAR027W	HO	Qui	-0.101971	0.0489812	-2.08183	0.0640011	0.0675037
carbon	YAR027W	PHO85	Pro	-0.049862	0.0358468	-1.39098	0.187582	0.142385
carbon	YAR027W	PHO85	Qui	0.0284466	0.0589584	0.482487	0.638918	0.324591
carbon	YAR027W	RIM15	Pro	-0.0306537	0.0247896	-1.23655	0.247548	0.172187
carbon	YAR027W	RIM15	Qui	-0.0906419	0.064588	-1.40339	0.188095	0.142639
carbon	YAR027W	TOR1	Pro	-0.0122395	0.0241383	-0.507058	0.622125	0.319112
carbon	YAR027W	TOR1	Qui	-0.0827878	0.0532819	-1.55377	0.15129	0.122774
carbon	YAR028W	HO	Pro	0.0108134	0.0254337	0.425162	0.678917	0.337457
carbon	YAR028W	HO	Qui	0.0535783	0.0228113	2.34876	0.0407268	0.0491555
carbon	YAR028W	PHO85	Pro	-0.0356181	0.0344384	-1.03425	0.319875	0.205151
carbon	YAR028W	PHO85	Qui	0.000804837	0.0363213	0.0221588	0.982718	0.422799
carbon	YAR028W	RIM15	Pro	-0.022818	0.0227776	-1.00177	0.342624	0.214778
carbon	YAR028W	RIM15	Qui	-0.0102838	0.042379	-0.242662	0.812733	0.377206
carbon	YAR028W	TOR1	Pro	0.0772621	0.0247267	3.12465	0.00966954	0.0176874
carbon	YAR028W	TOR1	Qui	-0.01595	0.0205775	-0.775117	0.456208	0.26033
carbon	YAR029W	HO	Pro	-0.00172373	0.0246157	-0.0700255	0.94543	0.413267
carbon	YAR029W	HO	Qui	-0.0160812	0.0318788	-0.504449	0.624875	0.32001
carbon	YAR029W	PHO85	Pro	-0.0277955	0.0247247	-1.1242	0.281259	0.188062
carbon	YAR029W	PHO85	Qui	-0.175853	0.0482839	-3.64207	0.00387405	0.00914813
carbon	YAR029W	RIM15	Pro	-0.0515099	0.0312554	-1.64803	0.133749	0.112775
carbon	YAR029W	RIM15	Qui	-0.00832494	0.0405499	-0.205301	0.841087	0.385151
carbon	YAR029W	TOR1	Pro	0.0536708	0.0240859	2.22831	0.0476675	0.0549683
carbon	YAR029W	TOR1	Qui	-0.0644675	0.0477836	-1.34916	0.207041	0.152318
carbon	YAR030C	HO	Pro	-0.0541461	0.0462606	-1.17046	0.26655	0.181133
carbon	YAR030C	HO	Qui	0.0891194	0.0358445	2.48628	0.0321946	0.0415393
carbon	YAR030C	PHO85	Pro	-0.0792882	0.0268955	-2.94802	0.0113149	0.0197996
carbon	YAR030C	PHO85	Qui	0.00867719	0.0504552	0.171978	0.866578	0.392347
carbon	YAR030C	RIM15	Pro	-0.0158562	0.0264217	-0.600121	0.563229	0.299266
carbon	YAR030C	RIM15	Qui	0.0912077	0.0413852	2.20388	0.0497482	0.0566235
carbon	YAR030C	TOR1	Pro	-0.0332729	0.0271445	-1.22577	0.245881	0.171401
carbon	YAR030C	TOR1	Qui	-0.0601307	0.0544757	-1.10381	0.295529	0.194606
carbon	YAR031W	HO	Pro	0.0104796	0.0363542	0.288264	0.778504	0.367306
carbon	YAR031W	HO	Qui	-0.0158018	0.0324662	-0.486714	0.636952	0.323995
carbon	YAR031W	PHO85	Pro	-0.0570145	0.0332923	-1.71254	0.11053	0.098785
carbon	YAR031W	PHO85	Qui	-0.0600632	0.0252454	-2.37917	0.0365547	0.0455048
carbon	YAR031W	RIM15	Pro	-0.0100935	0.031689	-0.318518	0.757359	0.36114
carbon	YAR031W	RIM15	Qui	0.0328423	0.0167328	1.96275	0.0754598	0.0758863
carbon	YAR031W	TOR1	Pro	0.0988501	0.0351389	2.81312	0.016874	0.0262691
carbon	YAR031W	TOR1	Qui	0.0202025	0.0288388	0.700531	0.49957	0.27635
carbon	YAR035W	HO	Pro	-0.0258232	0.0245435	-1.05214	0.3153	0.203181
carbon	YAR035W	HO	Qui	-0.0838429	0.0468992	-1.78773	0.104111	0.0948173
carbon	YAR035W	PHO85	Pro	-0.0349937	0.0324977	-1.07681	0.301145	0.197133
carbon	YAR035W	PHO85	Qui	-0.0850364	0.0326065	-2.60796	0.0243459	0.0340713
carbon	YAR035W	RIM15	Pro	-0.0163627	0.033557	-0.487608	0.637485	0.324182
carbon	YAR035W	RIM15	Qui	-0.0429254	0.0184134	-2.3312	0.0397845	0.0483184
carbon	YAR035W	TOR1	Pro	-0.0059836	0.0188364	-0.317662	0.75669	0.360956
carbon	YAR035W	TOR1	Qui	-0.0304473	0.0395108	-0.770606	0.45876	0.261337
carbon	YAR037W	HO	Pro	0.0829312	0.0298923	2.77434	0.0180862	0.0276239
carbon	YAR037W	HO	Qui	-0.115036	0.0375872	-3.06051	0.0120341	0.020702
carbon	YAR037W	PHO85	Pro	0.00785768	0.0249518	0.314915	0.757824	0.361294
carbon	YAR037W	PHO85	Qui	-0.0753446	0.080619	-0.934577	0.370069	0.226481
carbon	YAR037W	RIM15	Pro	-0.033148	0.035276	-0.939676	0.371917	0.227224
carbon	YAR037W	RIM15	Qui	-0.0645765	0.0377487	-1.71069	0.115155	0.101576
carbon	YAR037W	TOR1	Pro	0.0343614	0.0234744	1.46378	0.171237	0.133681
carbon	YAR037W	TOR1	Qui	-0.000831536	0.0325166	-0.0255727	0.980101	0.422092
carbon	YAR040C	HO	Pro	0.0381552	0.0307186	1.24209	0.240034	0.16863
carbon	YAR040C	HO	Qui	-0.248671	0.0334283	-7.43894	2.21e-05	0.000262943
carbon	YAR040C	PHO85	Pro	-0.062325	0.0310655	-2.00624	0.0660969	0.0690713
carbon	YAR040C	PHO85	Qui	-0.178116	0.0329882	-5.39938	0.000216863	0.00115434
carbon	YAR040C	RIM15	Pro	0.00628917	0.0224007	0.280757	0.785244	0.369279
carbon	YAR040C	RIM15	Qui	-0.021653	0.0185373	-1.16808	0.267469	0.181546
carbon	YAR040C	TOR1	Pro	0.0603036	0.0376524	1.60159	0.137552	0.11492
carbon	YAR040C	TOR1	Qui	-0.00406314	0.0296838	-0.136881	0.893841	0.399708
carbon	YAR042W	HO	Pro	-0.0389725	0.0698143	-0.558231	0.587869	0.307702
carbon	YAR042W	HO	Qui	0.104406	0.0376517	2.77295	0.0196873	0.0292951
carbon	YAR042W	PHO85	Pro	-0.0714457	0.0380599	-1.87719	0.083112	0.0812111
carbon	YAR042W	PHO85	Qui	0.0114358	0.0618561	0.184878	0.856689	0.38966
carbon	YAR042W	RIM15	Pro	-0.0614502	0.0410277	-1.49777	0.168417	0.132163
carbon	YAR042W	RIM15	Qui	-0.0421863	0.0433646	-0.972827	0.351546	0.218664
carbon	YAR042W	TOR1	Pro	-0.0239485	0.0906341	-0.264233	0.796486	0.37245
carbon	YAR042W	TOR1	Qui	0.032167	0.087816	0.3663	0.721772	0.350538
carbon	YAR043C	HO	Pro	0.0311179	0.0164449	1.89224	0.085059	0.0824266
carbon	YAR043C	HO	Qui	0.0888115	0.0280294	3.16851	0.0100129	0.0181503
carbon	YAR043C	PHO85	Pro	0.00425783	0.0355062	0.119918	0.906382	0.4031
carbon	YAR043C	PHO85	Qui	0.0901777	0.0449888	2.00445	0.0702665	0.0721553
carbon	YAR043C	RIM15	Pro	0.00590702	0.0310062	0.190511	0.853137	0.388616
carbon	YAR043C	RIM15	Qui	-0.0800593	0.0401068	-1.99615	0.0712723	0.0729019
carbon	YAR043C	TOR1	Pro	0.064983	0.0142208	4.56956	0.000803953	0.00291106
carbon	YAR043C	TOR1	Qui	0.0478373	0.0258669	1.84937	0.0941427	0.0884987
carbon	YAR044W	HO	Pro	-0.062573	0.0240377	-2.60311	0.0245573	0.0342812
carbon	YAR044W	HO	Qui	0.10334	0.0350433	2.94893	0.0145614	0.023678
carbon	YAR044W	PHO85	Pro	-0.050866	0.035264	-1.44243	0.172838	0.134586
carbon	YAR044W	PHO85	Qui	0.108265	0.0491905	2.20094	0.050004	0.056837
carbon	YAR044W	RIM15	Pro	0.00483233	0.0281104	0.171905	0.867315	0.392564
carbon	YAR044W	RIM15	Qui	0.107336	0.0458336	2.34187	0.0390434	0.0476663
carbon	YAR044W	TOR1	Pro	0.0352142	0.0349667	1.00708	0.335536	0.211763
carbon	YAR044W	TOR1	Qui	0.044626	0.0334284	1.33497	0.21148	0.15452
carbon	YAR047C	HO	Pro	-0.00991536	0.0249789	-0.396949	0.698998	0.34362
carbon	YAR047C	HO	Qui	0.103557	0.0271721	3.81115	0.00342275	0.00835867
carbon	YAR047C	PHO85	Pro	-0.014707	0.038562	-0.381385	0.709078	0.346692
carbon	YAR047C	PHO85	Qui	0.121195	0.0321265	3.77244	0.00308729	0.00775101
carbon	YAR047C	RIM15	Pro	-0.00129532	0.0279282	-0.0463802	0.96402	0.418198
carbon	YAR047C	RIM15	Qui	0.0313689	0.0232161	1.35117	0.203776	0.150743
carbon	YAR047C	TOR1	Pro	-0.00206565	0.024728	-0.0835349	0.934927	0.410471
carbon	YAR047C	TOR1	Qui	0.0112145	0.0371553	0.301828	0.768966	0.364532
carbon	YAR050W	HO	Pro	0.0702869	0.0639427	1.09922	0.295149	0.194431
carbon	YAR050W	HO	Qui	-0.122305	0.0595792	-2.0528	0.0671921	0.0698544
carbon	YAR050W	PHO85	Pro	0.114531	0.0646693	1.77103	0.0999827	0.0922542
carbon	YAR050W	PHO85	Qui	-0.0647879	0.0534943	-1.21112	0.251228	0.174017
carbon	YAR050W	RIM15	Pro	0.0721045	0.0383808	1.87866	0.0930053	0.0876962
carbon	YAR050W	RIM15	Qui	-0.0192891	0.0372425	-0.517932	0.614763	0.316629
carbon	YAR050W	TOR1	Pro	-0.0274446	0.0345429	-0.794508	0.443704	0.255643
carbon	YAR050W	TOR1	Qui	0.0399507	0.0292609	1.36533	0.202075	0.149838
carbon	YBL001C	HO	Pro	0.00656192	0.0697177	0.0941214	0.926705	0.408364
carbon	YBL001C	HO	Qui	0.006992	0.0537108	0.130179	0.899006	0.401077
carbon	YBL001C	PHO85	Pro	0.170726	0.0452901	3.76962	0.00233855	0.00634267
carbon	YBL001C	PHO85	Qui	-0.0691477	0.0518463	-1.3337	0.209258	0.153416
carbon	YBL001C	RIM15	Pro	0.135111	0.0702922	1.92213	0.0867598	0.0835612
carbon	YBL001C	RIM15	Qui	-0.0856186	0.0449016	-1.90681	0.0829885	0.0811274
carbon	YBL001C	TOR1	Pro	-0.0507074	0.0503394	-1.00731	0.335431	0.211716
carbon	YBL001C	TOR1	Qui	0.0113659	0.0228609	0.497176	0.629814	0.32168
carbon	YBL003C	HO	Pro	0.00227682	0.0935954	0.0243262	0.981028	0.422363
carbon	YBL003C	HO	Qui	-0.021684	0.0760128	-0.285267	0.781261	0.368166
carbon	YBL003C	PHO85	Pro	0.171612	0.050198	3.41871	0.00457488	0.0103038
carbon	YBL003C	PHO85	Qui	0.0623644	0.0775132	0.804565	0.438114	0.253536
carbon	YBL003C	RIM15	Pro	-0.00890834	0.0896014	-0.0994219	0.922983	0.407404
carbon	YBL003C	RIM15	Qui	0.012784	0.0552678	0.231311	0.82132	0.379637
carbon	YBL003C	TOR1	Pro	-0.158091	0.0731631	-2.16081	0.053629	0.0597342
carbon	YBL003C	TOR1	Qui	-0.00410349	0.0707261	-0.0580194	0.954876	0.415753
carbon	YBL005W	HO	Pro	-0.0196458	0.0149277	-1.31606	0.21492	0.156208
carbon	YBL005W	HO	Qui	0.0658066	0.0160827	4.09178	0.002173	0.00600824
carbon	YBL005W	PHO85	Pro	0.0717323	0.0226563	3.16611	0.00743731	0.0146657
carbon	YBL005W	PHO85	Qui	-0.051957	0.0554688	-0.936689	0.369029	0.226017
carbon	YBL005W	RIM15	Pro	0.0222812	0.0197622	1.12746	0.288706	0.191451
carbon	YBL005W	RIM15	Qui	0.183673	0.0518556	3.542	0.00461648	0.0103621
carbon	YBL005W	TOR1	Pro	0.00928886	0.0179903	0.516325	0.615848	0.316991
carbon	YBL005W	TOR1	Qui	-0.0371349	0.0363975	-1.02026	0.331654	0.210142
carbon	YBL007C	HO	Pro	0.0238408	0.0226679	1.05174	0.315473	0.203245
carbon	YBL007C	HO	Qui	0.0375463	0.0244425	1.53611	0.155525	0.125213
carbon	YBL007C	PHO85	Pro	-0.00430403	0.0250991	-0.171481	0.866486	0.392324
carbon	YBL007C	PHO85	Qui	-0.115409	0.0516925	-2.23261	0.0473099	0.0546687
carbon	YBL007C	RIM15	Pro	-0.0411596	0.0251362	-1.63746	0.13596	0.114041
carbon	YBL007C	RIM15	Qui	-0.181336	0.0518333	-3.49845	0.00498385	0.0109677
carbon	YBL007C	TOR1	Pro	-0.00196803	0.0278567	-0.0706485	0.944946	0.413122
carbon	YBL007C	TOR1	Qui	-0.177015	0.0326822	-5.41625	0.000294564	0.00142446
carbon	YBL008W	HO	Pro	-0.059943	0.0444933	-1.34723	0.205001	0.151332
carbon	YBL008W	HO	Qui	-0.151848	0.0551906	-2.75134	0.0204312	0.0300967
carbon	YBL008W	PHO85	Pro	-0.0172331	0.0357889	-0.481521	0.638151	0.324366
carbon	YBL008W	PHO85	Qui	-0.111832	0.0597853	-1.87055	0.0882314	0.0845192
carbon	YBL008W	RIM15	Pro	-0.0317716	0.0226073	-1.40537	0.193477	0.145493
carbon	YBL008W	RIM15	Qui	0.0243642	0.0155844	1.56337	0.14626	0.11998
carbon	YBL008W	TOR1	Pro	-0.0752724	0.0405104	-1.8581	0.0901014	0.0857648
carbon	YBL008W	TOR1	Qui	-0.0883054	0.0492001	-1.79482	0.102916	0.0940781
carbon	YBL009W	HO	Pro	-0.0492831	0.0222571	-2.21426	0.0488531	0.0558931
carbon	YBL009W	HO	Qui	0.0627963	0.0214676	2.92517	0.0151657	0.0243606
carbon	YBL009W	PHO85	Pro	0.0329952	0.0253901	1.29953	0.216334	0.156911
carbon	YBL009W	PHO85	Qui	0.0659322	0.0154209	4.27551	0.00130852	0.00416437
carbon	YBL009W	RIM15	Pro	-0.00104837	0.0177701	-0.0589963	0.954244	0.415569
carbon	YBL009W	RIM15	Qui	-0.0610922	0.0465757	-1.31167	0.216346	0.156915
carbon	YBL009W	TOR1	Pro	0.028948	0.0234112	1.2365	0.242023	0.169537
carbon	YBL009W	TOR1	Qui	0.0350559	0.0270034	1.2982	0.223358	0.16041
carbon	YBL010C	HO	Pro	-0.0851579	0.0824916	-1.03232	0.324085	0.206918
carbon	YBL010C	HO	Qui	-0.122018	0.0697658	-1.74896	0.110867	0.0989927
carbon	YBL010C	PHO85	Pro	-0.0146099	0.0533956	-0.273616	0.788679	0.370195
carbon	YBL010C	PHO85	Qui	-0.0326878	0.015599	-2.09551	0.0600656	0.0645871
carbon	YBL010C	RIM15	Pro	0.000479623	0.0312773	0.0153345	0.9881	0.424091
carbon	YBL010C	RIM15	Qui	0.0328338	0.0161845	2.02872	0.0673993	0.0700199
carbon	YBL010C	TOR1	Pro	-0.107293	0.0532527	-2.0148	0.0690299	0.0712296
carbon	YBL010C	TOR1	Qui	-0.0817266	0.0623329	-1.31113	0.219121	0.158288
carbon	YBL011W	HO	Pro	0.0316504	0.0223337	1.41716	0.184133	0.140586
carbon	YBL011W	HO	Qui	-0.103719	0.0158277	-6.553	6.45e-05	0.000528084
carbon	YBL011W	PHO85	Pro	0.0573667	0.0265733	2.15881	0.050143	0.0569474
carbon	YBL011W	PHO85	Qui	-0.18894	0.0390623	-4.83688	0.000521595	0.00214007
carbon	YBL011W	RIM15	Pro	0.0527694	0.0207928	2.53787	0.0318217	0.0411775
carbon	YBL011W	RIM15	Qui	-0.101775	0.0163889	-6.20999	6.62e-05	0.000537261
carbon	YBL011W	TOR1	Pro	0.0204049	0.0184	1.10896	0.291104	0.192544
carbon	YBL011W	TOR1	Qui	0.0382332	0.0211468	1.80799	0.100731	0.0927373
carbon	YBL013W	HO	Pro	-0.0432929	0.0670038	-0.646126	0.531446	0.288081
carbon	YBL013W	HO	Qui	-0.0435449	0.0482705	-0.902101	0.388215	0.233885
carbon	YBL013W	PHO85	Pro	-0.0604826	0.0600905	-1.00653	0.332531	0.210498
carbon	YBL013W	PHO85	Qui	-0.0363221	0.0184697	-1.96658	0.0749677	0.0755593
carbon	YBL013W	RIM15	Pro	-0.016902	0.0284532	-0.594027	0.567123	0.300521
carbon	YBL013W	RIM15	Qui	-0.0594313	0.0267478	-2.22191	0.0482037	0.0553804
carbon	YBL013W	TOR1	Pro	-0.0804088	0.0431125	-1.86509	0.0890472	0.085077
carbon	YBL013W	TOR1	Qui	-0.0629611	0.0487635	-1.29115	0.225699	0.16161
carbon	YBL015W	HO	Pro	0.0703376	0.0366133	1.9211	0.081002	0.0798003
carbon	YBL015W	HO	Qui	-0.480653	0.0579522	-8.29395	8.57e-06	0.00013945
carbon	YBL015W	PHO85	Pro	0.0831093	0.0238251	3.48831	0.00400279	0.00935948
carbon	YBL015W	PHO85	Qui	-0.235904	0.076808	-3.07134	0.0106344	0.0189476
carbon	YBL015W	RIM15	Pro	0.02978	0.0404049	0.73704	0.47987	0.269327
carbon	YBL015W	RIM15	Qui	-0.121389	0.0855123	-1.41955	0.183451	0.140241
carbon	YBL015W	TOR1	Pro	0.0203783	0.0106654	1.91068	0.082445	0.0807694
carbon	YBL015W	TOR1	Qui	-0.445398	0.0403753	-11.0314	6.42e-07	2.65e-05
carbon	YBL016W	HO	Pro	-0.0381934	0.0639921	-0.596846	0.562693	0.299048
carbon	YBL016W	HO	Qui	0.00943468	0.0519722	0.181533	0.859576	0.390389
carbon	YBL016W	PHO85	Pro	0.0643001	0.0486036	1.32295	0.208652	0.153117
carbon	YBL016W	PHO85	Qui	-0.121216	0.0499437	-2.42706	0.0335843	0.0428106
carbon	YBL016W	RIM15	Pro	-0.138549	0.0468184	-2.95928	0.0159782	0.0252789
carbon	YBL016W	RIM15	Qui	0.0134477	0.0323588	0.415581	0.685708	0.339559
carbon	YBL016W	TOR1	Pro	-0.0932533	0.0409775	-2.27572	0.0438645	0.0518284
carbon	YBL016W	TOR1	Qui	-0.128774	0.0368919	-3.49058	0.00581735	0.0122559
carbon	YBL017C	HO	Pro	0.0653678	0.060344	1.08325	0.301869	0.197444
carbon	YBL017C	HO	Qui	0.0668415	0.0450411	1.48401	0.168627	0.13227
carbon	YBL017C	PHO85	Pro	0.217622	0.0483915	4.49711	0.000600456	0.00236906
carbon	YBL017C	PHO85	Qui	0.030308	0.0912308	0.332212	0.745973	0.357712
carbon	YBL017C	RIM15	Pro	0.120326	0.0467509	2.57376	0.0300022	0.0394856
carbon	YBL017C	RIM15	Qui	0.102944	0.0546122	1.88499	0.0861077	0.0831171
carbon	YBL017C	TOR1	Pro	-0.00986944	0.0450827	-0.218919	0.830722	0.38223
carbon	YBL017C	TOR1	Qui	-0.0573955	0.0313774	-1.8292	0.0973031	0.0905289
carbon	YBL019W	HO	Pro	0.0240831	0.029304	0.821836	0.428624	0.249909
carbon	YBL019W	HO	Qui	-0.137955	0.0423148	-3.2602	0.00857121	0.0162194
carbon	YBL019W	PHO85	Pro	0.121601	0.0220754	5.50845	0.000100692	0.000705034
carbon	YBL019W	PHO85	Qui	-0.393844	0.0880218	-4.47439	0.000940061	0.00326005
carbon	YBL019W	RIM15	Pro	-0.022371	0.0260009	-0.860394	0.411905	0.243381
carbon	YBL019W	RIM15	Qui	-0.0933003	0.0499741	-1.86697	0.0887655	0.0848893
carbon	YBL019W	TOR1	Pro	0.0420734	0.0171067	2.45947	0.0317084	0.04107
carbon	YBL019W	TOR1	Qui	-0.214614	0.0375829	-5.71042	0.00019549	0.00107363
carbon	YBL021C	HO	Pro	-0.111401	0.0187994	-5.92579	9.93e-05	0.000699165
carbon	YBL021C	HO	Qui	0.00741473	0.0480654	0.154263	0.880471	0.39611
carbon	YBL021C	PHO85	Pro	-0.111512	0.048312	-2.30817	0.0380769	0.0468243
carbon	YBL021C	PHO85	Qui	0.0685883	0.027488	2.49521	0.0297589	0.039252
carbon	YBL021C	RIM15	Pro	-0.10401	0.0737094	-1.41108	0.191841	0.144604
carbon	YBL021C	RIM15	Qui	0.0955964	0.0328273	2.9121	0.0141357	0.0231649
carbon	YBL021C	TOR1	Pro	-0.149608	0.0247851	-6.03619	8.47e-05	0.00063187
carbon	YBL021C	TOR1	Qui	-0.0081216	0.0300591	-0.270188	0.79251	0.371251
carbon	YBL024W	HO	Pro	-0.0570137	0.0374509	-1.52236	0.156135	0.125528
carbon	YBL024W	HO	Qui	0.0783366	0.0492237	1.59144	0.142594	0.117892
carbon	YBL024W	PHO85	Pro	0.0286904	0.0523307	0.548252	0.592809	0.309394
carbon	YBL024W	PHO85	Qui	0.0954349	0.0248736	3.83679	0.00276179	0.00715388
carbon	YBL024W	RIM15	Pro	0.0595621	0.0231675	2.57093	0.0301416	0.0396
carbon	YBL024W	RIM15	Qui	-0.060181	0.0255826	-2.35242	0.0383235	0.047017
carbon	YBL024W	TOR1	Pro	-0.0604266	0.0291848	-2.07048	0.0627207	0.0665524
carbon	YBL024W	TOR1	Qui	0.0544908	0.0282218	1.9308	0.0823251	0.0807012
carbon	YBL027W	HO	Pro	-0.105491	0.0288761	-3.65323	0.00379927	0.00901327
carbon	YBL027W	HO	Qui	-0.0291213	0.061788	-0.47131	0.647533	0.327402
carbon	YBL027W	PHO85	Pro	-0.117775	0.0309877	-3.80071	0.00220435	0.00607071
carbon	YBL027W	PHO85	Qui	0.0127295	0.0453063	0.280966	0.783951	0.368935
carbon	YBL027W	RIM15	Pro	-0.191934	0.0309549	-6.20046	0.000158778	0.000940089
carbon	YBL027W	RIM15	Qui	-0.11897	0.0505209	-2.35487	0.0381581	0.0468846
carbon	YBL027W	TOR1	Pro	-0.157339	0.027819	-5.65581	0.000147538	0.000897368
carbon	YBL027W	TOR1	Qui	-0.123731	0.047603	-2.59924	0.0265263	0.0361589
carbon	YBL028C	HO	Pro	0.00927317	0.0241911	0.383329	0.708781	0.346588
carbon	YBL028C	HO	Qui	0.117471	0.0227901	5.15449	0.000428642	0.00186764
carbon	YBL028C	PHO85	Pro	-0.0372332	0.0357893	-1.04034	0.317143	0.203976
carbon	YBL028C	PHO85	Qui	0.109774	0.0299446	3.66589	0.00371618	0.00886823
carbon	YBL028C	RIM15	Pro	0.0304499	0.0344794	0.883132	0.400139	0.238673
carbon	YBL028C	RIM15	Qui	-0.0666779	0.0237238	-2.81059	0.0169507	0.0263569
carbon	YBL028C	TOR1	Pro	-0.00790804	0.0241416	-0.327569	0.749387	0.358756
carbon	YBL028C	TOR1	Qui	0.0334965	0.0317767	1.05412	0.316629	0.203753
carbon	YBL029W	HO	Pro	0.108618	0.0301821	3.59877	0.00417894	0.0096508
carbon	YBL029W	HO	Qui	-0.197029	0.0426208	-4.62284	0.000946473	0.00327588
carbon	YBL029W	PHO85	Pro	0.0939071	0.0439873	2.13487	0.0523824	0.0587192
carbon	YBL029W	PHO85	Qui	-0.208768	0.0813862	-2.56515	0.0262766	0.0359185
carbon	YBL029W	RIM15	Pro	0.0277293	0.0316442	0.876283	0.403658	0.240003
carbon	YBL029W	RIM15	Qui	-0.0715864	0.0576601	-1.24152	0.240234	0.168721
carbon	YBL029W	TOR1	Pro	0.0721522	0.0242515	2.97517	0.0126281	0.0213849
carbon	YBL029W	TOR1	Qui	-0.200909	0.0257851	-7.79167	1.48e-05	0.000200915
carbon	YBL031W	HO	Pro	-0.153304	0.0809258	-1.89438	0.0847531	0.0822278
carbon	YBL031W	HO	Qui	-0.017638	0.0133036	-1.32581	0.21439	0.155965
carbon	YBL031W	PHO85	Pro	0.0203566	0.0196808	1.03434	0.319836	0.205133
carbon	YBL031W	PHO85	Qui	-0.144034	0.0771031	-1.86807	0.0886019	0.0847865
carbon	YBL031W	RIM15	Pro	0.0397814	0.0291039	1.36687	0.204833	0.151245
carbon	YBL031W	RIM15	Qui	0.482958	0.112714	4.2848	0.00128832	0.0041194
carbon	YBL031W	TOR1	Pro	0.0180677	0.016789	1.07616	0.304891	0.198832
carbon	YBL031W	TOR1	Qui	-0.00696652	0.0293102	-0.237683	0.816926	0.378344
carbon	YBL032W	HO	Pro	0.0648016	0.0355352	1.82359	0.0954763	0.0893489
carbon	YBL032W	HO	Qui	-0.101809	0.0330729	-3.07834	0.0116737	0.0202495
carbon	YBL032W	PHO85	Pro	0.0471851	0.0313501	1.5051	0.156202	0.125563
carbon	YBL032W	PHO85	Qui	0.00945995	0.0730395	0.129518	0.899286	0.401124
carbon	YBL032W	RIM15	Pro	-0.0179435	0.0170907	-1.0499	0.321139	0.205703
carbon	YBL032W	RIM15	Qui	-0.252573	0.0624753	-4.04277	0.0019393	0.00552731
carbon	YBL032W	TOR1	Pro	0.0156225	0.0195149	0.80054	0.440345	0.254402
carbon	YBL032W	TOR1	Qui	0.00478077	0.0225312	0.212185	0.836225	0.383728
carbon	YBL036C	HO	Pro	0.0635468	0.0564302	1.12611	0.284086	0.189341
carbon	YBL036C	HO	Qui	0.0685258	0.00751312	9.12082	3.67e-06	7.96e-05
carbon	YBL036C	PHO85	Pro	0.0225518	0.025496	0.884523	0.39248	0.235564
carbon	YBL036C	PHO85	Qui	0.160346	0.135513	1.18325	0.261651	0.178844
carbon	YBL036C	RIM15	Pro	0.0090206	0.0446341	0.202101	0.844332	0.386089
carbon	YBL036C	RIM15	Qui	-0.272755	0.145109	-1.87966	0.0868871	0.0836261
carbon	YBL036C	TOR1	Pro	-0.025213	0.0136497	-1.84715	0.0917768	0.086851
carbon	YBL036C	TOR1	Qui	-0.0762199	0.0154688	-4.92734	0.000598301	0.00236141
carbon	YBL037W	HO	Pro	0.0628042	0.0641509	0.979007	0.348618	0.217423
carbon	YBL037W	HO	Qui	0.0248644	0.0666922	0.372823	0.717061	0.349085
carbon	YBL037W	PHO85	Pro	0.198582	0.0492017	4.03607	0.00141287	0.00439939
carbon	YBL037W	PHO85	Qui	0.0811725	0.0715703	1.13416	0.280838	0.187904
carbon	YBL037W	RIM15	Pro	0.0921015	0.0499398	1.84425	0.0982451	0.0911393
carbon	YBL037W	RIM15	Qui	0.113391	0.0536486	2.11358	0.058214	0.0631785
carbon	YBL037W	TOR1	Pro	-0.0395891	0.0406793	-0.973201	0.351368	0.218574
carbon	YBL037W	TOR1	Qui	0.0899012	0.0337144	2.66655	0.0236321	0.0333473
carbon	YBL039C	HO	Pro	0.00744472	0.0252205	0.295185	0.77335	0.365751
carbon	YBL039C	HO	Qui	-0.0386445	0.0194015	-1.99184	0.0743928	0.075133
carbon	YBL039C	PHO85	Pro	0.037101	0.0242626	1.52914	0.150191	0.122171
carbon	YBL039C	PHO85	Qui	-0.182913	0.0323132	-5.66063	0.000146485	0.000892438
carbon	YBL039C	RIM15	Pro	0.0442048	0.0259087	1.70617	0.122162	0.105833
carbon	YBL039C	RIM15	Qui	-0.0284572	0.0137633	-2.06762	0.0630312	0.0667949
carbon	YBL039C	TOR1	Pro	0.032614	0.0244246	1.33529	0.208754	0.15317
carbon	YBL039C	TOR1	Qui	0.00572395	0.0259875	0.220258	0.830102	0.382074
carbon	YBL042C	HO	Pro	-0.0395111	0.045994	-0.859049	0.408644	0.242057
carbon	YBL042C	HO	Qui	0.065646	0.0369498	1.77662	0.106007	0.096006
carbon	YBL042C	PHO85	Pro	-0.0077793	0.0268747	-0.289465	0.77679	0.366784
carbon	YBL042C	PHO85	Qui	0.098704	0.0355294	2.7781	0.017965	0.0275046
carbon	YBL042C	RIM15	Pro	-0.0330917	0.0175013	-1.89082	0.0912169	0.0864836
carbon	YBL042C	RIM15	Qui	0.0115661	0.0318219	0.363463	0.723148	0.350917
carbon	YBL042C	TOR1	Pro	-0.0862635	0.035	-2.46467	0.0314173	0.040812
carbon	YBL042C	TOR1	Qui	0.0292413	0.0474021	0.616877	0.551101	0.295043
carbon	YBL043W	HO	Pro	0.0904984	0.069476	1.30259	0.219327	0.158381
carbon	YBL043W	HO	Qui	-0.0941823	0.0612071	-1.53875	0.154885	0.124862
carbon	YBL043W	PHO85	Pro	0.157986	0.068151	2.31817	0.037376	0.046223
carbon	YBL043W	PHO85	Qui	0.0683215	0.0597457	1.14354	0.277092	0.186176
carbon	YBL043W	RIM15	Pro	0.0766382	0.0507948	1.50878	0.165631	0.130577
carbon	YBL043W	RIM15	Qui	-0.00398688	0.034168	-0.116685	0.909213	0.403884
carbon	YBL043W	TOR1	Pro	-0.0037409	0.0319478	-0.117094	0.908896	0.4038
carbon	YBL043W	TOR1	Qui	0.0817101	0.0401808	2.03356	0.0693903	0.0714859
carbon	YBL046W	HO	Pro	-0.0114382	0.0657386	-0.173995	0.86503	0.391864
carbon	YBL046W	HO	Qui	-0.206315	0.0971281	-2.12415	0.0596057	0.0642473
carbon	YBL046W	PHO85	Pro	0.0179486	0.0356311	0.503734	0.622876	0.319347
carbon	YBL046W	PHO85	Qui	-0.176763	0.0573676	-3.08123	0.0104484	0.0186972
carbon	YBL046W	RIM15	Pro	-0.0234598	0.0262692	-0.893054	0.39508	0.236599
carbon	YBL046W	RIM15	Qui	-0.0559756	0.0357732	-1.56474	0.145939	0.119774
carbon	YBL046W	TOR1	Pro	-0.0523041	0.0836124	-0.625555	0.544367	0.292779
carbon	YBL046W	TOR1	Qui	-0.259699	0.0922957	-2.81377	0.0183557	0.0279236
carbon	YBL047C	HO	Pro	0.0214863	0.0881477	0.243753	0.811908	0.37695
carbon	YBL047C	HO	Qui	-0.0374701	0.0687124	-0.545317	0.597488	0.310941
carbon	YBL047C	PHO85	Pro	0.0769774	0.0562561	1.36834	0.194391	0.145954
carbon	YBL047C	PHO85	Qui	0.0457203	0.0533472	0.857033	0.40971	0.242486
carbon	YBL047C	RIM15	Pro	-0.0627122	0.0716826	-0.874859	0.404392	0.240278
carbon	YBL047C	RIM15	Qui	0.159641	0.0606606	2.63171	0.0233361	0.0330694
carbon	YBL047C	TOR1	Pro	-0.127225	0.0753205	-1.68912	0.119307	0.104087
carbon	YBL047C	TOR1	Qui	-0.0408856	0.0590774	-0.692068	0.504646	0.278264
carbon	YBL048W	HO	Pro	0.00863861	0.063816	0.135367	0.894767	0.399953
carbon	YBL048W	HO	Qui	-0.116068	0.0833435	-1.39265	0.193913	0.145714
carbon	YBL048W	PHO85	Pro	-0.0296204	0.0414027	-0.715424	0.486999	0.271912
carbon	YBL048W	PHO85	Qui	-0.149605	0.0558029	-2.68096	0.0213715	0.0310925
carbon	YBL048W	RIM15	Pro	-0.0264241	0.0302713	-0.872907	0.4054	0.240643
carbon	YBL048W	RIM15	Qui	-0.124927	0.0460963	-2.71012	0.0202864	0.0299549
carbon	YBL048W	TOR1	Pro	-0.00984895	0.0639617	-0.153982	0.880413	0.396097
carbon	YBL048W	TOR1	Qui	-0.126038	0.0925176	-1.36231	0.202992	0.150305
carbon	YBL049W	HO	Pro	0.00364225	0.0240858	0.15122	0.88254	0.396666
carbon	YBL049W	HO	Qui	0.110761	0.0174264	6.35592	8.29e-05	0.000622362
carbon	YBL049W	PHO85	Pro	-0.00282725	0.0241894	-0.11688	0.908742	0.40374
carbon	YBL049W	PHO85	Qui	0.0918091	0.0415776	2.20814	0.049379	0.0563234
carbon	YBL049W	RIM15	Pro	0.0256017	0.0283424	0.903299	0.389904	0.23447
carbon	YBL049W	RIM15	Qui	-0.063157	0.0280272	-2.25342	0.0456154	0.0532491
carbon	YBL049W	TOR1	Pro	-0.0217964	0.0198689	-1.09701	0.296072	0.194826
carbon	YBL049W	TOR1	Qui	0.0835122	0.0293617	2.84426	0.0174208	0.0269006
carbon	YBL051C	HO	Pro	0.020575	0.0260495	0.789843	0.446312	0.256591
carbon	YBL051C	HO	Qui	-0.14216	0.0436101	-3.25979	0.00857716	0.0162291
carbon	YBL051C	PHO85	Pro	-0.0790825	0.0195128	-4.05285	0.00136904	0.00429699
carbon	YBL051C	PHO85	Qui	-0.147692	0.0397806	-3.71266	0.00342526	0.0083623
carbon	YBL051C	RIM15	Pro	-0.0406101	0.0243983	-1.66447	0.130376	0.110783
carbon	YBL051C	RIM15	Qui	-0.137286	0.0359395	-3.8199	0.00284361	0.00730831
carbon	YBL051C	TOR1	Pro	-0.0261029	0.0204596	-1.27583	0.228298	0.162865
carbon	YBL051C	TOR1	Qui	-0.0267839	0.0271613	-0.986105	0.347339	0.216874
carbon	YBL052C	HO	Pro	-0.0417861	0.0553834	-0.754487	0.466403	0.264244
carbon	YBL052C	HO	Qui	0.0288134	0.0638505	0.451264	0.661428	0.331913
carbon	YBL052C	PHO85	Pro	-0.0504153	0.0399502	-1.26195	0.229138	0.163295
carbon	YBL052C	PHO85	Qui	0.113182	0.0439569	2.57485	0.0258264	0.035487
carbon	YBL052C	RIM15	Pro	-0.03914	0.0307616	-1.27237	0.235131	0.16628
carbon	YBL052C	RIM15	Qui	0.0448555	0.0394254	1.13773	0.279407	0.187229
carbon	YBL052C	TOR1	Pro	-0.060408	0.0485524	-1.24418	0.239292	0.168257
carbon	YBL052C	TOR1	Qui	-0.0163575	0.073139	-0.22365	0.827533	0.381308
carbon	YBL053W	HO	Pro	0.0103785	0.0309333	0.335513	0.74355	0.357072
carbon	YBL053W	HO	Qui	0.0841049	0.0175308	4.79756	0.000726292	0.0027099
carbon	YBL053W	PHO85	Pro	0.0511854	0.0255559	2.00288	0.0664963	0.0693538
carbon	YBL053W	PHO85	Qui	0.0712533	0.0265097	2.68782	0.0211113	0.0308151
carbon	YBL053W	RIM15	Pro	0.0496606	0.0183454	2.70697	0.0241167	0.0338401
carbon	YBL053W	RIM15	Qui	-0.083497	0.0376261	-2.21912	0.0484396	0.0555666
carbon	YBL053W	TOR1	Pro	0.0295901	0.0274034	1.0798	0.30334	0.198153
carbon	YBL053W	TOR1	Qui	0.0850956	0.0259331	3.28135	0.00826999	0.0158248
carbon	YBL054W	HO	Pro	-0.0399364	0.0491268	-0.812923	0.433505	0.251844
carbon	YBL054W	HO	Qui	0.0778872	0.0496534	1.56862	0.147808	0.12087
carbon	YBL054W	PHO85	Pro	-0.0253264	0.0313744	-0.807233	0.434054	0.252062
carbon	YBL054W	PHO85	Qui	-0.0210336	0.0240297	-0.875317	0.400111	0.238666
carbon	YBL054W	RIM15	Pro	0.000310703	0.033261	0.00934135	0.992751	0.425238
carbon	YBL054W	RIM15	Qui	-0.0174827	0.0146601	-1.19254	0.258141	0.177237
carbon	YBL054W	TOR1	Pro	0.010366	0.0315523	0.328532	0.748678	0.358511
carbon	YBL054W	TOR1	Qui	-0.0244389	0.0547757	-0.446162	0.664985	0.333117
carbon	YBL055C	HO	Pro	0.0636494	0.0224439	2.83594	0.0161992	0.0255213
carbon	YBL055C	HO	Qui	-0.15597	0.0371051	-4.20346	0.00181869	0.00527642
carbon	YBL055C	PHO85	Pro	0.0562764	0.0256027	2.19806	0.0466633	0.0541132
carbon	YBL055C	PHO85	Qui	-0.135773	0.0683199	-1.98731	0.0723594	0.0736336
carbon	YBL055C	RIM15	Pro	-0.0239386	0.0202021	-1.18496	0.266379	0.181053
carbon	YBL055C	RIM15	Qui	-0.0480978	0.0270654	-1.7771	0.103178	0.0942431
carbon	YBL055C	TOR1	Pro	0.0842591	0.0257477	3.27249	0.00743223	0.0146582
carbon	YBL055C	TOR1	Qui	-0.0721309	0.0242687	-2.97218	0.0139936	0.0229939
carbon	YBL056W	HO	Pro	0.000550471	0.0145368	0.0378674	0.970472	0.419757
carbon	YBL056W	HO	Qui	0.0718025	0.0243633	2.94716	0.0146056	0.0237216
carbon	YBL056W	PHO85	Pro	0.0264447	0.031483	0.83997	0.416106	0.245009
carbon	YBL056W	PHO85	Qui	-0.0536872	0.0405123	-1.32521	0.211969	0.154758
carbon	YBL056W	RIM15	Pro	0.0160207	0.0228802	0.700202	0.501499	0.27708
carbon	YBL056W	RIM15	Qui	-0.283826	0.0574736	-4.93838	0.000443729	0.00191356
carbon	YBL056W	TOR1	Pro	0.0364862	0.0176673	2.06518	0.0632972	0.0669933
carbon	YBL056W	TOR1	Qui	-0.0113348	0.0199162	-0.569124	0.581829	0.305587
carbon	YBL057C	HO	Pro	0.0200607	0.0119297	1.68157	0.12079	0.105022
carbon	YBL057C	HO	Qui	0.0230535	0.0232968	0.989556	0.34573	0.216128
carbon	YBL057C	PHO85	Pro	0.0225428	0.0353409	0.637866	0.534636	0.289272
carbon	YBL057C	PHO85	Qui	0.020765	0.035841	0.579366	0.574016	0.302977
carbon	YBL057C	RIM15	Pro	0.0226255	0.0137499	1.6455	0.134275	0.113055
carbon	YBL057C	RIM15	Qui	-0.0961419	0.0511643	-1.87908	0.0869714	0.0836756
carbon	YBL057C	TOR1	Pro	0.0108713	0.0123534	0.880024	0.397665	0.23769
carbon	YBL057C	TOR1	Qui	0.0690487	0.0242869	2.84305	0.017457	0.0269385
carbon	YBL059W	HO	Pro	-0.00996474	0.0182869	-0.544913	0.596688	0.310648
carbon	YBL059W	HO	Qui	0.0888526	0.0331692	2.67877	0.0231416	0.0328777
carbon	YBL059W	PHO85	Pro	-0.070226	0.0277552	-2.5302	0.0251156	0.0348265
carbon	YBL059W	PHO85	Qui	0.0584488	0.0199253	2.93339	0.0136076	0.0225246
carbon	YBL059W	RIM15	Pro	-0.048648	0.0272675	-1.7841	0.108074	0.0973383
carbon	YBL059W	RIM15	Qui	-6.83e-05	0.0224929	-0.00303542	0.997632	0.426415
carbon	YBL059W	TOR1	Pro	-0.0524442	0.0231578	-2.26465	0.0447257	0.0525306
carbon	YBL059W	TOR1	Qui	0.00746932	0.0310165	0.240817	0.814562	0.377643
carbon	YBL060W	HO	Pro	-0.0303785	0.0441209	-0.688528	0.505382	0.27853
carbon	YBL060W	HO	Qui	-0.0317328	0.035813	-0.88607	0.396387	0.23712
carbon	YBL060W	PHO85	Pro	-0.0265168	0.0508421	-0.521552	0.610753	0.315323
carbon	YBL060W	PHO85	Qui	-0.150341	0.0378114	-3.97606	0.00217341	0.00600839
carbon	YBL060W	RIM15	Pro	0.0223131	0.0186174	1.19851	0.261325	0.178712
carbon	YBL060W	RIM15	Qui	-0.0315016	0.0167782	-1.87753	0.0871993	0.0838297
carbon	YBL060W	TOR1	Pro	-0.0577555	0.0333165	-1.73354	0.1109	0.0990093
carbon	YBL060W	TOR1	Qui	-0.0423917	0.0419007	-1.01172	0.335526	0.21176
carbon	YBL061C	HO	Pro	-0.0152125	0.0180562	-0.842509	0.417446	0.245521
carbon	YBL061C	HO	Qui	0.066403	0.0236106	2.81243	0.0183981	0.027959
carbon	YBL061C	PHO85	Pro	0.0303531	0.0215569	1.40804	0.182581	0.139746
carbon	YBL061C	PHO85	Qui	0.0756148	0.0291507	2.59393	0.0249627	0.0346763
carbon	YBL061C	RIM15	Pro	0.0197897	0.0296437	0.667584	0.521148	0.284364
carbon	YBL061C	RIM15	Qui	-0.0782592	0.0273559	-2.86078	0.0154951	0.0247147
carbon	YBL061C	TOR1	Pro	-0.0247744	0.0255874	-0.96823	0.353736	0.219568
carbon	YBL061C	TOR1	Qui	0.107746	0.0271999	3.96127	0.00268091	0.0070013
carbon	YBL062W	HO	Pro	0.00890914	0.0114972	0.774894	0.454737	0.259759
carbon	YBL062W	HO	Qui	0.0877592	0.0274522	3.1968	0.00954333	0.0175154
carbon	YBL062W	PHO85	Pro	-0.00180749	0.0335308	-0.0539052	0.95783	0.416523
carbon	YBL062W	PHO85	Qui	0.0925768	0.0325852	2.84107	0.0160512	0.0253655
carbon	YBL062W	RIM15	Pro	0.025001	0.0163744	1.52684	0.161148	0.128172
carbon	YBL062W	RIM15	Qui	-0.0909682	0.0226572	-4.01498	0.00203346	0.00571307
carbon	YBL062W	TOR1	Pro	0.0213596	0.0302996	0.704948	0.495499	0.274948
carbon	YBL062W	TOR1	Qui	0.0597048	0.0256802	2.32493	0.0424149	0.0506239
carbon	YBL063W	HO	Pro	-0.01539	0.0168222	-0.91486	0.379883	0.230479
carbon	YBL063W	HO	Qui	0.116365	0.0189454	6.14214	0.000109447	0.000742827
carbon	YBL063W	PHO85	Pro	0.0565071	0.0187811	3.00872	0.0100687	0.0182174
carbon	YBL063W	PHO85	Qui	0.107004	0.0418327	2.5579	0.0266178	0.0362595
carbon	YBL063W	RIM15	Pro	0.00350623	0.0251675	0.139316	0.892268	0.399294
carbon	YBL063W	RIM15	Qui	0.0518636	0.0309847	1.67385	0.122326	0.105945
carbon	YBL063W	TOR1	Pro	0.0117574	0.0219464	0.535735	0.602806	0.312688
carbon	YBL063W	TOR1	Qui	0.0522574	0.0203394	2.56927	0.0279256	0.0374934
carbon	YBL064C	HO	Pro	-0.0647872	0.0440412	-1.47106	0.169295	0.132638
carbon	YBL064C	HO	Qui	0.0386079	0.043799	0.881479	0.39875	0.238077
carbon	YBL064C	PHO85	Pro	-0.00710969	0.0322185	-0.220671	0.828777	0.381689
carbon	YBL064C	PHO85	Qui	0.0403686	0.0545875	0.739521	0.475077	0.267461
carbon	YBL064C	RIM15	Pro	-0.00776895	0.0204349	-0.380181	0.712628	0.34779
carbon	YBL064C	RIM15	Qui	0.151429	0.0508813	2.97613	0.0126065	0.0213616
carbon	YBL064C	TOR1	Pro	-0.0947299	0.0373702	-2.53491	0.0277303	0.0373102
carbon	YBL064C	TOR1	Qui	0.00599847	0.0407414	0.147233	0.885874	0.397568
carbon	YBL065W	HO	Pro	0.113703	0.080973	1.4042	0.187858	0.142508
carbon	YBL065W	HO	Qui	-0.00192625	0.0761003	-0.0253121	0.980304	0.422161
carbon	YBL065W	PHO85	Pro	0.149192	0.0603606	2.47169	0.0280455	0.037603
carbon	YBL065W	PHO85	Qui	0.0395688	0.0619237	0.638993	0.535906	0.289706
carbon	YBL065W	RIM15	Pro	-0.0177301	0.0832822	-0.212891	0.836156	0.383704
carbon	YBL065W	RIM15	Qui	-0.0598895	0.0618338	-0.968557	0.35358	0.219505
carbon	YBL065W	TOR1	Pro	-0.0437928	0.0574802	-0.761877	0.462156	0.262587
carbon	YBL065W	TOR1	Qui	-0.00192015	0.0686028	-0.0279894	0.978221	0.421616
carbon	YBL066C	HO	Pro	0.0196663	0.0293971	0.668986	0.517299	0.282976
carbon	YBL066C	HO	Qui	-0.159121	0.0382399	-4.16112	0.00194527	0.00553673
carbon	YBL066C	PHO85	Pro	-0.0159006	0.0292758	-0.543132	0.596229	0.310485
carbon	YBL066C	PHO85	Qui	-0.10204	0.0275851	-3.69912	0.00350699	0.00850281
carbon	YBL066C	RIM15	Pro	0.0157303	0.0307596	0.511396	0.621383	0.318855
carbon	YBL066C	RIM15	Qui	-0.0728763	0.0238965	-3.04966	0.0110543	0.0194789
carbon	YBL066C	TOR1	Pro	0.0725674	0.0254673	2.84943	0.0158128	0.0250831
carbon	YBL066C	TOR1	Qui	-0.0207207	0.0314449	-0.658952	0.524809	0.285722
carbon	YBL067C	HO	Pro	0.00332126	0.011822	0.280938	0.783972	0.368936
carbon	YBL067C	HO	Qui	0.0887295	0.0178975	4.95766	0.000572012	0.0022876
carbon	YBL067C	PHO85	Pro	0.00813135	0.0338601	0.240145	0.813963	0.377502
carbon	YBL067C	PHO85	Qui	0.0363336	0.075312	0.482441	0.63895	0.324602
carbon	YBL067C	RIM15	Pro	0.0329563	0.0270546	1.21814	0.254139	0.17537
carbon	YBL067C	RIM15	Qui	0.0171134	0.0766873	0.223159	0.827502	0.381303
carbon	YBL067C	TOR1	Pro	-0.0175643	0.0169942	-1.03355	0.323537	0.206704
carbon	YBL067C	TOR1	Qui	0.061612	0.0204462	3.01336	0.0130425	0.021858
carbon	YBL068W	HO	Pro	0.0303637	0.0180903	1.67845	0.121409	0.105394
carbon	YBL068W	HO	Qui	-0.150167	0.0206139	-7.28476	2.65e-05	0.000294881
carbon	YBL068W	PHO85	Pro	0.040458	0.0265032	1.52653	0.150834	0.122542
carbon	YBL068W	PHO85	Qui	-0.0991103	0.0259007	-3.82655	0.00281111	0.00724988
carbon	YBL068W	RIM15	Pro	0.0470744	0.0134891	3.48982	0.00683207	0.0137849
carbon	YBL068W	RIM15	Qui	-0.0657605	0.0305969	-2.14925	0.054718	0.0605389
carbon	YBL068W	TOR1	Pro	0.00879469	0.0210717	0.417369	0.684438	0.339201
carbon	YBL068W	TOR1	Qui	-0.00963729	0.0215348	-0.447521	0.664037	0.332797
carbon	YBL069W	HO	Pro	0.0057278	0.0202722	0.282544	0.782772	0.368597
carbon	YBL069W	HO	Qui	-0.118725	0.0210336	-5.64453	0.000214067	0.00114333
carbon	YBL069W	PHO85	Pro	0.036438	0.0244575	1.48985	0.160122	0.127612
carbon	YBL069W	PHO85	Qui	-0.29615	0.043529	-6.80351	2.94e-05	0.000315169
carbon	YBL069W	RIM15	Pro	0.0735646	0.0259742	2.83222	0.0196511	0.029268
carbon	YBL069W	RIM15	Qui	-0.0352881	0.0212981	-1.65687	0.125763	0.107958
carbon	YBL069W	TOR1	Pro	0.0249496	0.0193229	1.29119	0.223112	0.160306
carbon	YBL069W	TOR1	Qui	-0.0114494	0.0184249	-0.621407	0.548235	0.294083
carbon	YBL070C	HO	Pro	-0.0533174	0.0482154	-1.10582	0.292405	0.193116
carbon	YBL070C	HO	Qui	0.0922557	0.03458	2.66789	0.0235777	0.0333022
carbon	YBL070C	PHO85	Pro	0.00126442	0.0734701	0.0172099	0.98653	0.423726
carbon	YBL070C	PHO85	Qui	0.133305	0.0361776	3.68475	0.00359593	0.00865162
carbon	YBL070C	RIM15	Pro	0.0622828	0.0258496	2.40943	0.0392859	0.0478854
carbon	YBL070C	RIM15	Qui	0.0119478	0.0229481	0.520646	0.612933	0.316032
carbon	YBL070C	TOR1	Pro	-0.0500382	0.0260676	-1.91956	0.0812139	0.0799288
carbon	YBL070C	TOR1	Qui	0.0629903	0.0216893	2.90421	0.0157198	0.0249727
carbon	YBL071C	HO	Pro	-0.0372968	0.0233849	-1.59491	0.139038	0.115832
carbon	YBL071C	HO	Qui	-0.0165319	0.0393073	-0.42058	0.682957	0.338743
carbon	YBL071C	PHO85	Pro	-0.0423751	0.0355879	-1.19072	0.255053	0.175771
carbon	YBL071C	PHO85	Qui	0.0214934	0.0299654	0.717273	0.488158	0.272289
carbon	YBL071C	RIM15	Pro	-0.0016887	0.0350599	-0.0481662	0.962636	0.417803
carbon	YBL071C	RIM15	Qui	-0.0312475	0.0173844	-1.79744	0.0997411	0.0920958
carbon	YBL071C	TOR1	Pro	0.027819	0.0240077	1.15875	0.271095	0.183285
carbon	YBL071C	TOR1	Qui	-0.0908667	0.0356242	-2.55071	0.028829	0.0383648
carbon	YBL072C	HO	Pro	-0.0966937	0.0255671	-3.78195	0.00303679	0.00765822
carbon	YBL072C	HO	Qui	-0.0540146	0.15132	-0.356956	0.728542	0.35253
carbon	YBL072C	PHO85	Pro	-0.11844	0.0492192	-2.40638	0.0317041	0.041067
carbon	YBL072C	PHO85	Qui	-0.0453083	0.0255645	-1.77231	0.104002	0.0947457
carbon	YBL072C	RIM15	Pro	-0.0207777	0.0921596	-0.225453	0.826663	0.381113
carbon	YBL072C	RIM15	Qui	-0.0533382	0.0176364	-3.02432	0.0115661	0.0201175
carbon	YBL072C	TOR1	Pro	-0.0757488	0.024996	-3.03044	0.0114404	0.0199549
carbon	YBL072C	TOR1	Qui	-0.258317	0.155587	-1.66027	0.127845	0.109222
carbon	YBL075C	HO	Pro	0.049205	0.0742469	0.662722	0.521153	0.284364
carbon	YBL075C	HO	Qui	0.101621	0.0598792	1.6971	0.120529	0.104859
carbon	YBL075C	PHO85	Pro	0.203957	0.0518649	3.93246	0.00171748	0.00506126
carbon	YBL075C	PHO85	Qui	0.141325	0.0966896	1.46163	0.171814	0.133996
carbon	YBL075C	RIM15	Pro	0.0854768	0.0498028	1.71631	0.12024	0.104679
carbon	YBL075C	RIM15	Qui	0.114145	0.0524838	2.17486	0.0523318	0.058678
carbon	YBL075C	TOR1	Pro	-0.0364274	0.0430694	-0.845783	0.415693	0.244857
carbon	YBL075C	TOR1	Qui	0.114037	0.0317328	3.59368	0.00489908	0.0108302
carbon	YBL078C	HO	Pro	-0.0131189	0.033733	-0.388903	0.70477	0.345438
carbon	YBL078C	HO	Qui	-0.175128	0.0237304	-7.37989	2.37e-05	0.000275232
carbon	YBL078C	PHO85	Pro	0.020059	0.0289678	0.692456	0.500834	0.276827
carbon	YBL078C	PHO85	Qui	-0.100749	0.0500576	-2.01267	0.0692822	0.0714232
carbon	YBL078C	RIM15	Pro	0.0318213	0.00910341	3.49554	0.00677089	0.0136989
carbon	YBL078C	RIM15	Qui	-0.299986	0.0659964	-4.54548	0.000836313	0.00299931
carbon	YBL078C	TOR1	Pro	-0.0448071	0.0319435	-1.4027	0.188295	0.142759
carbon	YBL078C	TOR1	Qui	-0.0113582	0.0358165	-0.317121	0.757674	0.361235
carbon	YBL079W	HO	Pro	0.102093	0.0239864	4.2563	0.00135137	0.00425823
carbon	YBL079W	HO	Qui	-0.203879	0.0429573	-4.74608	0.000784867	0.00286453
carbon	YBL079W	PHO85	Pro	0.0375464	0.0232338	1.61602	0.130087	0.110583
carbon	YBL079W	PHO85	Qui	-0.063594	0.0338292	-1.87986	0.0868578	0.0836137
carbon	YBL079W	RIM15	Pro	-0.014409	0.0166322	-0.866332	0.408809	0.242116
carbon	YBL079W	RIM15	Qui	-0.0639863	0.0404487	-1.58191	0.141975	0.117523
carbon	YBL079W	TOR1	Pro	0.0306183	0.0327839	0.933942	0.370382	0.226622
carbon	YBL079W	TOR1	Qui	-0.217082	0.0643199	-3.37504	0.00706124	0.0141322
carbon	YBL081W	HO	Pro	-0.0363456	0.0455965	-0.797114	0.442251	0.255065
carbon	YBL081W	HO	Qui	0.0208488	0.023622	0.882601	0.398172	0.237903
carbon	YBL081W	PHO85	Pro	0.0356184	0.0319872	1.11352	0.28565	0.19007
carbon	YBL081W	PHO85	Qui	-0.109713	0.0236456	-4.6399	0.000716763	0.00268712
carbon	YBL081W	RIM15	Pro	-0.0123639	0.0342932	-0.360535	0.726764	0.351971
carbon	YBL081W	RIM15	Qui	-0.0950537	0.020225	-4.69981	0.000650348	0.00250252
carbon	YBL081W	TOR1	Pro	0.0589272	0.0270899	2.17525	0.0522966	0.058652
carbon	YBL081W	TOR1	Qui	0.0188689	0.0329148	0.573265	0.579128	0.304661
carbon	YBL082C	HO	Pro	-0.0271363	0.0396136	-0.685023	0.507507	0.279392
carbon	YBL082C	HO	Qui	0.0100192	0.0415375	0.241209	0.814267	0.377567
carbon	YBL082C	PHO85	Pro	-0.0185205	0.0322643	-0.574025	0.575748	0.303546
carbon	YBL082C	PHO85	Qui	-0.122289	0.0322301	-3.79426	0.00297267	0.00754119
carbon	YBL082C	RIM15	Pro	-0.0615493	0.0543661	-1.13213	0.286842	0.190605
carbon	YBL082C	RIM15	Qui	-0.026854	0.0295579	-0.908522	0.383076	0.231799
carbon	YBL082C	TOR1	Pro	0.0263532	0.0257369	1.02395	0.327852	0.208529
carbon	YBL082C	TOR1	Qui	-0.0253308	0.0355388	-0.712762	0.492289	0.273788
carbon	YBL083C	HO	Pro	-0.0352323	0.0206125	-1.70927	0.115424	0.101739
carbon	YBL083C	HO	Qui	-0.00386515	0.0381542	-0.101303	0.921312	0.406972
carbon	YBL083C	PHO85	Pro	0.0670959	0.0363201	1.84735	0.0875748	0.0840956
carbon	YBL083C	PHO85	Qui	-0.120715	0.0358422	-3.36795	0.00627492	0.01294
carbon	YBL083C	RIM15	Pro	-0.000223385	0.0327188	-0.0068274	0.994702	0.425678
carbon	YBL083C	RIM15	Qui	-0.0250473	0.0199417	-1.25603	0.235128	0.16628
carbon	YBL083C	TOR1	Pro	0.0315713	0.0268612	1.17535	0.264669	0.180231
carbon	YBL083C	TOR1	Qui	0.0599056	0.0288904	2.07355	0.0648966	0.0681593
carbon	YBL085W	HO	Pro	0.0197462	0.0180227	1.09563	0.29665	0.195098
carbon	YBL085W	HO	Qui	-0.14291	0.0281902	-5.06949	0.000485189	0.00203144
carbon	YBL085W	PHO85	Pro	0.05624	0.0257058	2.18783	0.0475475	0.0548579
carbon	YBL085W	PHO85	Qui	-0.196753	0.0396207	-4.96592	0.000424793	0.00185503
carbon	YBL085W	RIM15	Pro	0.0367302	0.0160285	2.29156	0.0476526	0.0549558
carbon	YBL085W	RIM15	Qui	-0.00210202	0.0124891	-0.168308	0.869396	0.393091
carbon	YBL085W	TOR1	Pro	0.0493334	0.0130603	3.77735	0.0030611	0.00770249
carbon	YBL085W	TOR1	Qui	-0.00161269	0.0166264	-0.0969956	0.924646	0.407848
carbon	YBL086C	HO	Pro	-0.133034	0.045577	-2.91889	0.0139652	0.022958
carbon	YBL086C	HO	Qui	0.0102187	0.0331039	0.308684	0.763897	0.363154
carbon	YBL086C	PHO85	Pro	-0.00673264	0.0185173	-0.363586	0.722012	0.350609
carbon	YBL086C	PHO85	Qui	0.00232724	0.0626523	0.0371453	0.971035	0.419902
carbon	YBL086C	RIM15	Pro	0.046068	0.0125025	3.68471	0.00503857	0.0110577
carbon	YBL086C	RIM15	Qui	0.168173	0.075073	2.24013	0.046691	0.054136
carbon	YBL086C	TOR1	Pro	-0.0267617	0.0179218	-1.49325	0.163491	0.129447
carbon	YBL086C	TOR1	Qui	0.0475955	0.00889493	5.35086	0.000323208	0.00152274
carbon	YBL087C	HO	Pro	0.0223794	0.0266726	0.83904	0.419308	0.246229
carbon	YBL087C	HO	Qui	-0.109435	0.0257959	-4.24234	0.00171009	0.00504531
carbon	YBL087C	PHO85	Pro	-0.016028	0.043964	-0.364572	0.721293	0.350418
carbon	YBL087C	PHO85	Qui	-0.0137922	0.0143853	-0.958774	0.358272	0.221456
carbon	YBL087C	RIM15	Pro	-0.00765339	0.0302018	-0.253408	0.805647	0.375147
carbon	YBL087C	RIM15	Qui	-0.0609335	0.0181394	-3.35919	0.00637307	0.0131001
carbon	YBL087C	TOR1	Pro	-0.0202732	0.0217537	-0.931939	0.371371	0.227009
carbon	YBL087C	TOR1	Qui	0.0214469	0.0196564	1.09109	0.300825	0.196989
carbon	YBL088C	HO	Pro	0.0159717	0.0264573	0.60368	0.5583	0.297569
carbon	YBL088C	HO	Qui	0.0509635	0.0233306	2.18441	0.0538428	0.0598824
carbon	YBL088C	PHO85	Pro	0.0272971	0.0352909	0.77349	0.453069	0.259103
carbon	YBL088C	PHO85	Qui	0.11309	0.0280635	4.0298	0.00198266	0.00561365
carbon	YBL088C	RIM15	Pro	0.0484126	0.0186738	2.59254	0.0290922	0.038633
carbon	YBL088C	RIM15	Qui	-0.0247682	0.0214192	-1.15635	0.272034	0.183731
carbon	YBL088C	TOR1	Pro	0.00730691	0.0226419	0.322716	0.752961	0.359842
carbon	YBL088C	TOR1	Qui	0.0678523	0.0236833	2.86498	0.0168127	0.0262057
carbon	YBL089W	HO	Pro	-0.0704865	0.033576	-2.09931	0.0596712	0.0642899
carbon	YBL089W	HO	Qui	-0.0702993	0.0372765	-1.88589	0.0886605	0.0848266
carbon	YBL089W	PHO85	Pro	-0.0477204	0.0188452	-2.53223	0.0250194	0.0347315
carbon	YBL089W	PHO85	Qui	-0.242519	0.061356	-3.95266	0.00226236	0.00619076
carbon	YBL089W	RIM15	Pro	-0.0401372	0.0270848	-1.48191	0.172507	0.134404
carbon	YBL089W	RIM15	Qui	-0.00757	0.0286634	-0.2641	0.796585	0.372479
carbon	YBL089W	TOR1	Pro	-0.0899385	0.0283312	-3.17454	0.00884683	0.0166031
carbon	YBL089W	TOR1	Qui	-0.0622157	0.0334209	-1.86158	0.0922754	0.0871974
carbon	YBL091C	HO	Pro	0.0463453	0.0257661	1.79869	0.0995327	0.0919595
carbon	YBL091C	HO	Qui	0.0302367	0.0370494	0.81612	0.433442	0.251832
carbon	YBL091C	PHO85	Pro	-0.00439265	0.0315307	-0.139313	0.891338	0.399051
carbon	YBL091C	PHO85	Qui	0.0592424	0.0347303	1.70578	0.116088	0.102138
carbon	YBL091C	RIM15	Pro	-0.017631	0.026074	-0.67619	0.515918	0.282451
carbon	YBL091C	RIM15	Qui	-0.0873119	0.0211852	-4.12135	0.0016968	0.00501698
carbon	YBL091C	TOR1	Pro	0.0570143	0.0257073	2.21782	0.0485502	0.0556605
carbon	YBL091C	TOR1	Qui	-0.103273	0.049856	-2.07143	0.0651277	0.068328
carbon	YBL091C-A	HO	Pro	-0.00966473	0.0196113	-0.492815	0.631833	0.322247
carbon	YBL091C-A	HO	Qui	0.0232247	0.0168722	1.37651	0.198701	0.148155
carbon	YBL091C-A	PHO85	Pro	0.0254187	0.0206634	1.23013	0.240445	0.168827
carbon	YBL091C-A	PHO85	Qui	-0.0787831	0.0298504	-2.63926	0.0230234	0.0327621
carbon	YBL091C-A	RIM15	Pro	0.0087894	0.0234007	0.375605	0.715911	0.34869
carbon	YBL091C-A	RIM15	Qui	0.0464828	0.0221692	2.09673	0.059939	0.064493
carbon	YBL091C-A	TOR1	Pro	0.0397825	0.0197267	2.01669	0.0688066	0.0710549
carbon	YBL091C-A	TOR1	Qui	0.0191749	0.0265724	0.721611	0.487063	0.271924
carbon	YBL095W	HO	Pro	-0.0125483	0.0462309	-0.271426	0.79109	0.370908
carbon	YBL095W	HO	Qui	-0.14541	0.0635323	-2.28876	0.045109	0.0528272
carbon	YBL095W	PHO85	Pro	0.0746503	0.0310525	2.404	0.0318454	0.0412016
carbon	YBL095W	PHO85	Qui	-0.300815	0.077991	-3.85706	0.00266682	0.00697342
carbon	YBL095W	RIM15	Pro	0.0599605	0.0233569	2.56715	0.0303294	0.0397881
carbon	YBL095W	RIM15	Qui	0.16789	0.0572191	2.93417	0.0135888	0.0225018
carbon	YBL095W	TOR1	Pro	0.00498086	0.0411594	0.121014	0.905862	0.402935
carbon	YBL095W	TOR1	Qui	-0.280969	0.0649922	-4.32312	0.00150573	0.00460765
carbon	YBL096C	HO	Pro	0.169861	0.168004	1.01105	0.333714	0.211048
carbon	YBL096C	HO	Qui	0.00149769	0.0444641	0.0336832	0.973793	0.420547
carbon	YBL096C	PHO85	Pro	-0.010618	0.0589154	-0.180225	0.859755	0.390433
carbon	YBL096C	PHO85	Qui	0.0868362	0.0262142	3.31257	0.00692192	0.013923
carbon	YBL096C	RIM15	Pro	-0.0386438	0.0438753	-0.880764	0.401354	0.239114
carbon	YBL096C	RIM15	Qui	0.0348517	0.0288934	1.20622	0.253037	0.174824
carbon	YBL096C	TOR1	Pro	-0.0205167	0.0322265	-0.636642	0.537381	0.290257
carbon	YBL096C	TOR1	Qui	-0.0417939	0.051034	-0.818942	0.431903	0.251263
carbon	YBL098W	HO	Pro	-0.000584582	0.0137077	-0.0426462	0.966748	0.418777
carbon	YBL098W	HO	Qui	0.0176882	0.0125045	1.41454	0.187575	0.142383
carbon	YBL098W	PHO85	Pro	0.0265735	0.0227	1.17064	0.262757	0.179359
carbon	YBL098W	PHO85	Qui	0.0338496	0.0117103	2.89059	0.0146902	0.0238239
carbon	YBL098W	RIM15	Pro	0.0265899	0.0138574	1.91883	0.0872205	0.0838421
carbon	YBL098W	RIM15	Qui	0.0170973	0.0141078	1.2119	0.250939	0.173884
carbon	YBL098W	TOR1	Pro	0.0010039	0.00734498	0.136678	0.893755	0.39969
carbon	YBL098W	TOR1	Qui	0.0186523	0.0127716	1.46045	0.17486	0.135718
carbon	YBL102W	HO	Pro	0.00220325	0.0246743	0.0892935	0.930454	0.409323
carbon	YBL102W	HO	Qui	-0.0829644	0.0379429	-2.18656	0.0536473	0.059748
carbon	YBL102W	PHO85	Pro	-0.0249888	0.0352048	-0.709813	0.490357	0.273075
carbon	YBL102W	PHO85	Qui	-0.220129	0.0434817	-5.06256	0.000364813	0.00166139
carbon	YBL102W	RIM15	Pro	0.0140939	0.0307893	0.457754	0.65798	0.330827
carbon	YBL102W	RIM15	Qui	-0.0448328	0.0343247	-1.30614	0.218158	0.157812
carbon	YBL102W	TOR1	Pro	0.0511712	0.0247513	2.06742	0.0630532	0.0668114
carbon	YBL102W	TOR1	Qui	-0.108907	0.0459527	-2.36999	0.039278	0.0478829
carbon	YBL104C	HO	Pro	7.58e-05	0.0311093	0.00243621	0.9981	0.426525
carbon	YBL104C	HO	Qui	-0.0917476	0.0508501	-1.80427	0.101344	0.0931352
carbon	YBL104C	PHO85	Pro	-0.00990963	0.0230299	-0.430294	0.674029	0.335899
carbon	YBL104C	PHO85	Qui	-0.197304	0.0619262	-3.18612	0.00866621	0.0163521
carbon	YBL104C	RIM15	Pro	-0.0565323	0.0185615	-3.04568	0.0138897	0.022863
carbon	YBL104C	RIM15	Qui	0.0019695	0.0384474	0.051226	0.960064	0.41709
carbon	YBL104C	TOR1	Pro	0.0189537	0.0246339	0.769416	0.45785	0.260974
carbon	YBL104C	TOR1	Qui	-0.168958	0.0559281	-3.02099	0.0128737	0.0216674
carbon	YBL106C	HO	Pro	0.00583844	0.0339856	0.171791	0.866721	0.392404
carbon	YBL106C	HO	Qui	-0.114428	0.0371716	-3.07837	0.011673	0.0202492
carbon	YBL106C	PHO85	Pro	0.0536929	0.039047	1.37508	0.192341	0.144887
carbon	YBL106C	PHO85	Qui	-0.174264	0.0491033	-3.54892	0.00456068	0.0102838
carbon	YBL106C	RIM15	Pro	0.0649234	0.0328216	1.97807	0.0793059	0.0786734
carbon	YBL106C	RIM15	Qui	-0.0342625	0.0380948	-0.899402	0.387704	0.233667
carbon	YBL106C	TOR1	Pro	0.00862264	0.0184832	0.466513	0.649951	0.328189
carbon	YBL106C	TOR1	Qui	-0.0242671	0.0337371	-0.719298	0.488426	0.272386
carbon	YBL107C	HO	Pro	0.0305574	0.02194	1.39277	0.191199	0.144269
carbon	YBL107C	HO	Qui	0.137531	0.0265098	5.18793	0.000408364	0.00180044
carbon	YBL107C	PHO85	Pro	0.0550929	0.0167669	3.28582	0.00590665	0.0123897
carbon	YBL107C	PHO85	Qui	0.150184	0.0301753	4.97707	0.000417369	0.00182848
carbon	YBL107C	RIM15	Pro	0.0331288	0.02901	1.14198	0.282934	0.188818
carbon	YBL107C	RIM15	Qui	-0.021103	0.0218824	-0.964383	0.355577	0.220369
carbon	YBL107C	TOR1	Pro	0.0121364	0.0201094	0.603519	0.558403	0.297597
carbon	YBL107C	TOR1	Qui	0.0753406	0.0302084	2.49403	0.0317704	0.0411306
carbon	YBR001C	HO	Pro	0.0230045	0.0205948	1.11701	0.287796	0.19103
carbon	YBR001C	HO	Qui	-0.0438196	0.0201989	-2.16941	0.0552251	0.0608969
carbon	YBR001C	PHO85	Pro	0.0201538	0.0241206	0.835541	0.418505	0.245921
carbon	YBR001C	PHO85	Qui	-0.184662	0.0535347	-3.44939	0.00543385	0.0116728
carbon	YBR001C	RIM15	Pro	0.0137059	0.0136884	1.00128	0.34285	0.214887
carbon	YBR001C	RIM15	Qui	-0.0613594	0.0364136	-1.68507	0.120101	0.104596
carbon	YBR001C	TOR1	Pro	0.0307979	0.0157835	1.95128	0.0769501	0.0769525
carbon	YBR001C	TOR1	Qui	0.0455707	0.0189838	2.4005	0.0372836	0.0461478
carbon	YBR005W	HO	Pro	-0.0273294	0.0371623	-0.735407	0.477479	0.268406
carbon	YBR005W	HO	Qui	0.086785	0.0499113	1.73879	0.112705	0.100076
carbon	YBR005W	PHO85	Pro	-0.0227858	0.0347157	-0.656352	0.523046	0.285103
carbon	YBR005W	PHO85	Qui	0.0842866	0.0284201	2.96574	0.0128428	0.0216404
carbon	YBR005W	RIM15	Pro	-0.00879336	0.0206467	-0.425896	0.680188	0.337866
carbon	YBR005W	RIM15	Qui	0.017093	0.0197772	0.864277	0.405888	0.240848
carbon	YBR005W	TOR1	Pro	-0.0258353	0.0328263	-0.787032	0.447889	0.25719
carbon	YBR005W	TOR1	Qui	-0.0183971	0.0599907	-0.306666	0.765388	0.363541
carbon	YBR006W	HO	Pro	0.033846	0.051946	0.651561	0.528062	0.286851
carbon	YBR006W	HO	Qui	-0.0484789	0.0228643	-2.12029	0.0599947	0.0645409
carbon	YBR006W	PHO85	Pro	0.206276	0.0593601	3.475	0.00410631	0.00953543
carbon	YBR006W	PHO85	Qui	-0.0554762	0.06389	-0.868308	0.403772	0.240035
carbon	YBR006W	RIM15	Pro	0.0589247	0.0546903	1.07743	0.309321	0.200653
carbon	YBR006W	RIM15	Qui	-0.00505131	0.0654296	-0.0772022	0.939849	0.411719
carbon	YBR006W	TOR1	Pro	-0.020783	0.0503339	-0.412903	0.687612	0.340167
carbon	YBR006W	TOR1	Qui	0.0500999	0.0272553	1.83817	0.0958857	0.0896107
carbon	YBR007C	HO	Pro	0.0995833	0.0328489	3.03155	0.0114176	0.0199274
carbon	YBR007C	HO	Qui	-0.0413849	0.0242968	-1.70331	0.119334	0.104097
carbon	YBR007C	PHO85	Pro	0.0940276	0.0277996	3.38233	0.00490609	0.0108398
carbon	YBR007C	PHO85	Qui	-0.0795382	0.10386	-0.76582	0.459901	0.261788
carbon	YBR007C	RIM15	Pro	-0.0169115	0.015029	-1.12526	0.289593	0.191789
carbon	YBR007C	RIM15	Qui	-0.296977	0.0837085	-3.54775	0.00457007	0.010297
carbon	YBR007C	TOR1	Pro	0.0462956	0.0170072	2.72211	0.0198564	0.0294736
carbon	YBR007C	TOR1	Qui	0.0245741	0.0218636	1.12398	0.28728	0.190809
carbon	YBR008C	HO	Pro	0.0255039	0.0124468	2.04903	0.065084	0.0682998
carbon	YBR008C	HO	Qui	0.0119799	0.0198329	0.604041	0.55927	0.297899
carbon	YBR008C	PHO85	Pro	0.0175935	0.0222596	0.790377	0.443488	0.255555
carbon	YBR008C	PHO85	Qui	-0.260859	0.0525845	-4.96076	0.000428273	0.00186623
carbon	YBR008C	RIM15	Pro	0.0310185	0.0146165	2.12215	0.0628177	0.066624
carbon	YBR008C	RIM15	Qui	0.01517	0.0215828	0.702872	0.496742	0.275368
carbon	YBR008C	TOR1	Pro	0.0387534	0.0173782	2.23	0.0475265	0.0548429
carbon	YBR008C	TOR1	Qui	0.0145466	0.0203308	0.715496	0.490671	0.273187
carbon	YBR009C	HO	Pro	-0.0210606	0.0391985	-0.537281	0.601772	0.312311
carbon	YBR009C	HO	Qui	-0.0350074	0.0191546	-1.82763	0.0975532	0.0906934
carbon	YBR009C	PHO85	Pro	-0.0550667	0.0247748	-2.22269	0.0445973	0.0524206
carbon	YBR009C	PHO85	Qui	-0.00774325	0.0407927	-0.189819	0.852908	0.388547
carbon	YBR009C	RIM15	Pro	-0.0742146	0.0147742	-5.02327	0.00071589	0.00268483
carbon	YBR009C	RIM15	Qui	-0.0680575	0.0436806	-1.55807	0.147504	0.120705
carbon	YBR009C	TOR1	Pro	-0.0538784	0.0258238	-2.08638	0.0610211	0.0652872
carbon	YBR009C	TOR1	Qui	-0.0139541	0.0228231	-0.6114	0.554578	0.296275
carbon	YBR010W	HO	Pro	-0.0160837	0.0295829	-0.543682	0.597506	0.310943
carbon	YBR010W	HO	Qui	-0.109866	0.0324688	-3.38373	0.00695885	0.0139807
carbon	YBR010W	PHO85	Pro	-0.0510664	0.0223383	-2.28605	0.0396722	0.0482351
carbon	YBR010W	PHO85	Qui	-0.0733704	0.0380457	-1.92848	0.0799929	0.0791222
carbon	YBR010W	RIM15	Pro	-0.0940426	0.0334631	-2.81034	0.0203659	0.0300245
carbon	YBR010W	RIM15	Qui	0.0245255	0.0190272	1.28897	0.223854	0.160684
carbon	YBR010W	TOR1	Pro	-0.0426815	0.0294019	-1.45166	0.174514	0.13554
carbon	YBR010W	TOR1	Qui	-0.0187585	0.0233251	-0.804218	0.439971	0.254273
carbon	YBR012C	HO	Pro	0.0262685	0.0170118	1.54414	0.150821	0.122541
carbon	YBR012C	HO	Qui	0.113466	0.0294542	3.85227	0.00320036	0.00795529
carbon	YBR012C	PHO85	Pro	-0.00699528	0.0322332	-0.217021	0.831561	0.382482
carbon	YBR012C	PHO85	Qui	0.0774633	0.0265771	2.91466	0.0140712	0.0230898
carbon	YBR012C	RIM15	Pro	0.027573	0.0337862	0.816103	0.435508	0.252561
carbon	YBR012C	RIM15	Qui	-0.0221854	0.033704	-0.658242	0.52392	0.285439
carbon	YBR012C	TOR1	Pro	-0.00522601	0.0223612	-0.233708	0.819504	0.379142
carbon	YBR012C	TOR1	Qui	0.0363393	0.0342555	1.06083	0.313716	0.2025
carbon	YBR013C	HO	Pro	0.0110627	0.0128173	0.863106	0.406505	0.241109
carbon	YBR013C	HO	Qui	0.113222	0.017015	6.65424	5.68e-05	0.000485496
carbon	YBR013C	PHO85	Pro	0.0659681	0.0214531	3.07499	0.0088633	0.0166279
carbon	YBR013C	PHO85	Qui	0.0912254	0.0338592	2.69425	0.0208699	0.0305567
carbon	YBR013C	RIM15	Pro	-0.00313518	0.0202503	-0.154821	0.880379	0.39609
carbon	YBR013C	RIM15	Qui	-0.0219533	0.0422607	-0.519473	0.613723	0.316276
carbon	YBR013C	TOR1	Pro	0.0197606	0.0122553	1.61241	0.13517	0.113589
carbon	YBR013C	TOR1	Qui	0.0591915	0.0193622	3.05707	0.0121048	0.0207818
carbon	YBR014C	HO	Pro	-0.012112	0.0190038	-0.637349	0.536937	0.29009
carbon	YBR014C	HO	Qui	0.0847019	0.0138602	6.11117	0.000114001	0.000762248
carbon	YBR014C	PHO85	Pro	0.015368	0.0258522	0.594457	0.56241	0.298963
carbon	YBR014C	PHO85	Qui	0.0903811	0.0288175	3.13633	0.00947021	0.0174275
carbon	YBR014C	RIM15	Pro	-0.0154516	0.0301403	-0.512655	0.620537	0.318572
carbon	YBR014C	RIM15	Qui	0.0559146	0.0283704	1.97088	0.0744204	0.0751498
carbon	YBR014C	TOR1	Pro	-0.00821436	0.0216516	-0.379388	0.711622	0.347498
carbon	YBR014C	TOR1	Qui	0.0539144	0.0249695	2.15921	0.0561845	0.0616465
carbon	YBR016W	HO	Pro	-0.0197912	0.0452854	-0.437032	0.670543	0.334797
carbon	YBR016W	HO	Qui	0.126487	0.023281	5.43304	0.000287659	0.00140104
carbon	YBR016W	PHO85	Pro	-0.0409341	0.039524	-1.03568	0.319234	0.204872
carbon	YBR016W	PHO85	Qui	0.0990169	0.0432584	2.28896	0.0428558	0.0509831
carbon	YBR016W	RIM15	Pro	-0.0112191	0.0282104	-0.397694	0.700124	0.343979
carbon	YBR016W	RIM15	Qui	0.119519	0.0371236	3.2195	0.00816633	0.0156764
carbon	YBR016W	TOR1	Pro	0.000872152	0.0399682	0.0218211	0.982981	0.42285
carbon	YBR016W	TOR1	Qui	0.0432557	0.0254885	1.69707	0.120534	0.10486
carbon	YBR018C	HO	Pro	0.0781218	0.0470409	1.66072	0.124975	0.107484
carbon	YBR018C	HO	Qui	-0.0735802	0.0150752	-4.88087	0.000641128	0.00247826
carbon	YBR018C	PHO85	Pro	0.0518317	0.0259733	1.99558	0.0673717	0.0700037
carbon	YBR018C	PHO85	Qui	0.104812	0.138972	0.754194	0.466571	0.264316
carbon	YBR018C	RIM15	Pro	-0.0430721	0.023929	-1.8	0.105391	0.0956327
carbon	YBR018C	RIM15	Qui	-0.277789	0.130936	-2.12156	0.0574145	0.0625353
carbon	YBR018C	TOR1	Pro	8.34e-05	0.0187468	0.00444889	0.99653	0.426144
carbon	YBR018C	TOR1	Qui	-0.065288	0.022312	-2.92614	0.0151404	0.0243373
carbon	YBR019C	HO	Pro	0.0774586	0.0668379	1.1589	0.271036	0.183254
carbon	YBR019C	HO	Qui	0.0723946	0.0683744	1.0588	0.314597	0.202858
carbon	YBR019C	PHO85	Pro	0.141841	0.0646992	2.19231	0.0471587	0.0545542
carbon	YBR019C	PHO85	Qui	0.109038	0.041891	2.6029	0.0245666	0.0342912
carbon	YBR019C	RIM15	Pro	0.0777816	0.0410918	1.89287	0.090918	0.0862845
carbon	YBR019C	RIM15	Qui	-0.0493475	0.0344285	-1.43333	0.179568	0.1382
carbon	YBR019C	TOR1	Pro	0.0149479	0.0385829	0.387422	0.705835	0.345748
carbon	YBR019C	TOR1	Qui	0.119525	0.0305904	3.90728	0.00292618	0.00745478
carbon	YBR020W	HO	Pro	0.0496996	0.0179686	2.76591	0.0183608	0.0279262
carbon	YBR020W	HO	Qui	-0.183648	0.043222	-4.24895	0.00169232	0.0050064
carbon	YBR020W	PHO85	Pro	0.0865889	0.0330763	2.61786	0.0212726	0.0309905
carbon	YBR020W	PHO85	Qui	-0.249031	0.0580145	-4.29257	0.00127168	0.00408122
carbon	YBR020W	RIM15	Pro	0.0456756	0.0202352	2.25723	0.0504042	0.0571708
carbon	YBR020W	RIM15	Qui	-0.0261011	0.0335651	-0.777625	0.453191	0.259137
carbon	YBR020W	TOR1	Pro	0.0146068	0.0176877	0.825817	0.426456	0.2491
carbon	YBR020W	TOR1	Qui	-0.318841	0.0364701	-8.74255	5.37e-06	0.000101531
carbon	YBR022W	HO	Pro	0.0514058	0.0165015	3.11522	0.00983353	0.0179079
carbon	YBR022W	HO	Qui	-0.1195	0.029352	-4.07126	0.00224561	0.00615567
carbon	YBR022W	PHO85	Pro	0.00109405	0.0243466	0.0449364	0.964841	0.418373
carbon	YBR022W	PHO85	Qui	-0.176689	0.0338603	-5.21819	0.000286304	0.00139661
carbon	YBR022W	RIM15	Pro	-0.0237395	0.0174543	-1.36009	0.20689	0.152235
carbon	YBR022W	RIM15	Qui	0.0234668	0.0192002	1.22221	0.247171	0.172015
carbon	YBR022W	TOR1	Pro	0.0296146	0.0140544	2.10715	0.0588673	0.0637045
carbon	YBR022W	TOR1	Qui	-0.00956914	0.0199062	-0.480712	0.641065	0.325232
carbon	YBR023C	HO	Pro	-0.0304008	0.0651725	-0.466467	0.649983	0.328197
carbon	YBR023C	HO	Qui	-0.0228138	0.0439803	-0.518727	0.615235	0.316787
carbon	YBR023C	PHO85	Pro	-0.231087	0.0589008	-3.92332	0.0017474	0.00512685
carbon	YBR023C	PHO85	Qui	-0.0926477	0.0509879	-1.81705	0.0965263	0.0900403
carbon	YBR023C	RIM15	Pro	-0.15613	0.0674154	-2.31593	0.0457896	0.0533852
carbon	YBR023C	RIM15	Qui	-0.164516	0.0375499	-4.38126	0.00109681	0.00364739
carbon	YBR023C	TOR1	Pro	0.00327204	0.0359035	0.0911342	0.929024	0.408964
carbon	YBR023C	TOR1	Qui	0.0410621	0.0182496	2.25002	0.0481778	0.0553644
carbon	YBR024W	HO	Pro	0.0182817	0.0301593	0.606169	0.556704	0.297019
carbon	YBR024W	HO	Qui	0.0281476	0.0530622	0.530463	0.607368	0.314204
carbon	YBR024W	PHO85	Pro	-0.0200684	0.0300049	-0.668838	0.515301	0.282248
carbon	YBR024W	PHO85	Qui	0.03491	0.0244219	1.42946	0.180653	0.138749
carbon	YBR024W	RIM15	Pro	-0.00805505	0.0269161	-0.299265	0.771533	0.365238
carbon	YBR024W	RIM15	Qui	-0.0188909	0.0205313	-0.920103	0.377256	0.229369
carbon	YBR024W	TOR1	Pro	-0.0448185	0.0250696	-1.78776	0.101363	0.0931424
carbon	YBR024W	TOR1	Qui	-0.00735029	0.0446446	-0.16464	0.872508	0.393878
carbon	YBR025C	HO	Pro	-0.00223223	0.0437591	-0.0510117	0.960231	0.417145
carbon	YBR025C	HO	Qui	-0.163689	0.0434833	-3.7644	0.00369537	0.00883149
carbon	YBR025C	PHO85	Pro	0.00680252	0.0572253	0.118873	0.907194	0.403276
carbon	YBR025C	PHO85	Qui	-0.207376	0.0515941	-4.01937	0.00201827	0.00568065
carbon	YBR025C	RIM15	Pro	-0.0491737	0.0275542	-1.78462	0.107986	0.0972847
carbon	YBR025C	RIM15	Qui	0.0252167	0.024458	1.03102	0.324667	0.20714
carbon	YBR025C	TOR1	Pro	0.0109591	0.0190924	0.574	0.577516	0.304108
carbon	YBR025C	TOR1	Qui	0.0719172	0.0418532	1.71832	0.116487	0.102379
carbon	YBR027C	HO	Pro	-0.100427	0.0464377	-2.16262	0.05346	0.0595964
carbon	YBR027C	HO	Qui	0.053954	0.021911	2.46242	0.0335374	0.0427627
carbon	YBR027C	PHO85	Pro	-0.0145032	0.0358127	-0.404974	0.692081	0.341483
carbon	YBR027C	PHO85	Qui	0.129747	0.0391583	3.31339	0.00691178	0.0139081
carbon	YBR027C	RIM15	Pro	0.0219468	0.0175251	1.25231	0.24202	0.169537
carbon	YBR027C	RIM15	Qui	0.105677	0.0333525	3.16849	0.0089426	0.0167335
carbon	YBR027C	TOR1	Pro	-0.0751238	0.0370813	-2.02592	0.0677239	0.0702498
carbon	YBR027C	TOR1	Qui	0.0141456	0.0302882	0.467033	0.650486	0.328394
carbon	YBR028C	HO	Pro	-0.0575852	0.0324886	-1.77248	0.103974	0.0947262
carbon	YBR028C	HO	Qui	0.0685309	0.0511679	1.33933	0.210107	0.153858
carbon	YBR028C	PHO85	Pro	-0.0446729	0.0314006	-1.42268	0.178381	0.137608
carbon	YBR028C	PHO85	Qui	0.124159	0.0300199	4.13589	0.00165553	0.00492637
carbon	YBR028C	RIM15	Pro	-0.0275203	0.0211872	-1.29891	0.226263	0.161871
carbon	YBR028C	RIM15	Qui	-0.0282197	0.028526	-0.989261	0.343797	0.215284
carbon	YBR028C	TOR1	Pro	-0.0339089	0.0261486	-1.29678	0.22125	0.159375
carbon	YBR028C	TOR1	Qui	0.0879318	0.0372974	2.35759	0.0401182	0.0486137
carbon	YBR030W	HO	Pro	-0.0244832	0.0473918	-0.516613	0.615653	0.316935
carbon	YBR030W	HO	Qui	0.0713831	0.0627441	1.13769	0.281776	0.188306
carbon	YBR030W	PHO85	Pro	-0.0161963	0.035887	-0.451314	0.6592	0.331223
carbon	YBR030W	PHO85	Qui	0.143113	0.0302564	4.73002	0.000619335	0.00242072
carbon	YBR030W	RIM15	Pro	-0.0124354	0.0353188	-0.352089	0.732875	0.353862
carbon	YBR030W	RIM15	Qui	0.00918402	0.0189691	0.484157	0.63777	0.324244
carbon	YBR030W	TOR1	Pro	-0.046878	0.0384748	-1.21841	0.248556	0.172673
carbon	YBR030W	TOR1	Qui	-0.0266786	0.0566599	-0.470854	0.647848	0.327496
carbon	YBR031W	HO	Pro	-0.0427661	0.0160781	-2.6599	0.0221905	0.0319231
carbon	YBR031W	HO	Qui	0.0605226	0.0200704	3.01551	0.0129948	0.0218079
carbon	YBR031W	PHO85	Pro	-0.0130025	0.0261844	-0.496573	0.627781	0.320967
carbon	YBR031W	PHO85	Qui	0.141415	0.0266507	5.30625	0.000250003	0.00127422
carbon	YBR031W	RIM15	Pro	-0.0309477	0.0302434	-1.02329	0.332889	0.210673
carbon	YBR031W	RIM15	Qui	-0.0536648	0.0275291	-1.94939	0.0771979	0.077143
carbon	YBR031W	TOR1	Pro	0.0250201	0.0171018	1.46301	0.171443	0.133798
carbon	YBR031W	TOR1	Qui	-0.130234	0.0210319	-6.19223	0.000102489	0.000713572
carbon	YBR032W	HO	Pro	-0.0726118	0.119618	-0.607031	0.556153	0.296818
carbon	YBR032W	HO	Qui	0.0322724	0.0440688	0.732319	0.480786	0.269685
carbon	YBR032W	PHO85	Pro	-0.131525	0.107477	-1.22375	0.242765	0.169867
carbon	YBR032W	PHO85	Qui	0.0304679	0.0445677	0.683633	0.508352	0.279707
carbon	YBR032W	RIM15	Pro	-0.0729313	0.103179	-0.706843	0.497555	0.275672
carbon	YBR032W	RIM15	Qui	0.0351478	0.0295864	1.18797	0.259862	0.178038
carbon	YBR032W	TOR1	Pro	-0.018242	0.0524019	-0.348118	0.734323	0.35433
carbon	YBR032W	TOR1	Qui	-0.0778288	0.0481125	-1.61764	0.136811	0.114526
carbon	YBR033W	HO	Pro	0.0413696	0.0192465	2.14946	0.0546987	0.0605274
carbon	YBR033W	HO	Qui	-0.0331773	0.0201587	-1.64581	0.130827	0.111058
carbon	YBR033W	PHO85	Pro	0.0775083	0.0210853	3.67595	0.00279539	0.00722305
carbon	YBR033W	PHO85	Qui	-0.147332	0.0766414	-1.92236	0.0808288	0.0796766
carbon	YBR033W	RIM15	Pro	0.0327406	0.0244264	1.34038	0.212974	0.155271
carbon	YBR033W	RIM15	Qui	-0.153037	0.0339822	-4.50344	0.000896118	0.00314596
carbon	YBR033W	TOR1	Pro	0.0201324	0.0108393	1.85735	0.0902149	0.0858317
carbon	YBR033W	TOR1	Qui	-0.0449952	0.0187027	-2.40581	0.0369467	0.045853
carbon	YBR034C	HO	Pro	0.0270363	0.0170624	1.58455	0.141376	0.117198
carbon	YBR034C	HO	Qui	-0.166004	0.0315966	-5.25385	0.000371327	0.00168241
carbon	YBR034C	PHO85	Pro	-0.0245854	0.0311674	-0.788817	0.444367	0.255863
carbon	YBR034C	PHO85	Qui	-0.173663	0.0416482	-4.16977	0.00156333	0.0047286
carbon	YBR034C	RIM15	Pro	-0.00393005	0.0265474	-0.148039	0.885576	0.397472
carbon	YBR034C	RIM15	Qui	0.123122	0.0391562	3.14439	0.00933514	0.0172411
carbon	YBR034C	TOR1	Pro	0.0467517	0.0171461	2.72667	0.0196952	0.0293038
carbon	YBR034C	TOR1	Qui	-0.0172006	0.026446	-0.650406	0.530089	0.287605
carbon	YBR040W	HO	Pro	-0.116609	0.0429074	-2.71769	0.0200138	0.0296519
carbon	YBR040W	HO	Qui	0.0222136	0.0424629	0.52313	0.612278	0.315847
carbon	YBR040W	PHO85	Pro	0.013194	0.0585469	0.225357	0.825205	0.380675
carbon	YBR040W	PHO85	Qui	0.0866816	0.0252185	3.43722	0.00555186	0.0118601
carbon	YBR040W	RIM15	Pro	0.00625858	0.0185807	0.336831	0.743965	0.357151
carbon	YBR040W	RIM15	Qui	0.027661	0.0262645	1.05317	0.314847	0.202961
carbon	YBR040W	TOR1	Pro	-0.060914	0.0394933	-1.54239	0.151241	0.122745
carbon	YBR040W	TOR1	Qui	0.0549603	0.026141	2.10245	0.0618217	0.0659105
carbon	YBR041W	HO	Pro	0.00381202	0.0156286	0.243913	0.811787	0.376922
carbon	YBR041W	HO	Qui	-0.0915898	0.0225781	-4.05658	0.00229916	0.00626373
carbon	YBR041W	PHO85	Pro	0.0226803	0.0200437	1.13155	0.278268	0.186732
carbon	YBR041W	PHO85	Qui	-0.216652	0.0262011	-8.2688	4.76e-06	9.38e-05
carbon	YBR041W	RIM15	Pro	0.0251544	0.0151682	1.65836	0.13162	0.11149
carbon	YBR041W	RIM15	Qui	-0.0701633	0.038917	-1.8029	0.098837	0.0915074
carbon	YBR041W	TOR1	Pro	-9.88e-05	0.0152733	-0.00646678	0.994956	0.425747
carbon	YBR041W	TOR1	Qui	-0.0855093	0.0242013	-3.53325	0.00541733	0.0116453
carbon	YBR042C	HO	Pro	0.0598032	0.0657609	0.909404	0.382631	0.231595
carbon	YBR042C	HO	Qui	-0.108701	0.0495751	-2.19266	0.0530961	0.0593025
carbon	YBR042C	PHO85	Pro	0.0947985	0.071887	1.31871	0.210024	0.153809
carbon	YBR042C	PHO85	Qui	-0.170348	0.0280063	-6.0825	7.93e-05	0.000605211
carbon	YBR042C	RIM15	Pro	0.0869717	0.046563	1.86783	0.0946256	0.0888074
carbon	YBR042C	RIM15	Qui	0.00522272	0.0253785	0.205793	0.840712	0.385056
carbon	YBR042C	TOR1	Pro	0.0188645	0.0289564	0.651478	0.528114	0.286869
carbon	YBR042C	TOR1	Qui	0.0947204	0.0445651	2.12544	0.0594764	0.0641386
carbon	YBR043C	HO	Pro	-0.005106	0.0252663	-0.202088	0.843537	0.385837
carbon	YBR043C	HO	Qui	-0.153668	0.0576983	-2.6633	0.0237642	0.0334915
carbon	YBR043C	PHO85	Pro	0.0161468	0.036618	0.440953	0.666491	0.333579
carbon	YBR043C	PHO85	Qui	-0.173702	0.0619473	-2.80403	0.0171508	0.0265873
carbon	YBR043C	RIM15	Pro	-0.0173388	0.0353629	-0.490311	0.635645	0.323536
carbon	YBR043C	RIM15	Qui	-0.122004	0.0415272	-2.93794	0.0134975	0.022396
carbon	YBR043C	TOR1	Pro	0.0573569	0.0263968	2.17288	0.0525133	0.0588159
carbon	YBR043C	TOR1	Qui	0.0369072	0.0409942	0.900303	0.389125	0.234186
carbon	YBR044C	HO	Pro	-0.0223354	0.060876	-0.3669	0.720654	0.35022
carbon	YBR044C	HO	Qui	-0.0208917	0.0396126	-0.527399	0.609418	0.314861
carbon	YBR044C	PHO85	Pro	-0.0840984	0.068691	-1.2243	0.242563	0.16978
carbon	YBR044C	PHO85	Qui	0.0047859	0.0158009	0.302887	0.767627	0.36416
carbon	YBR044C	RIM15	Pro	-0.0717385	0.0508664	-1.41033	0.192055	0.144709
carbon	YBR044C	RIM15	Qui	-0.0987479	0.0423817	-2.32997	0.0398714	0.0483847
carbon	YBR044C	TOR1	Pro	-0.0736025	0.0246993	-2.97994	0.0125208	0.0212652
carbon	YBR044C	TOR1	Qui	0.0421199	0.0470998	0.89427	0.392193	0.235447
carbon	YBR045C	HO	Pro	0.0152109	0.0404349	0.376182	0.713936	0.348162
carbon	YBR045C	HO	Qui	-0.123509	0.0375391	-3.29015	0.00814796	0.0156537
carbon	YBR045C	PHO85	Pro	0.0387462	0.0427718	0.905881	0.381482	0.231142
carbon	YBR045C	PHO85	Qui	0.0536712	0.02812	1.90865	0.0827303	0.0809603
carbon	YBR045C	RIM15	Pro	0.0134269	0.036197	0.37094	0.719263	0.349765
carbon	YBR045C	RIM15	Qui	-0.0371885	0.0283281	-1.31278	0.215986	0.156721
carbon	YBR045C	TOR1	Pro	-0.026862	0.0331634	-0.809989	0.435119	0.252466
carbon	YBR045C	TOR1	Qui	0.0332465	0.0321517	1.03405	0.325472	0.207459
carbon	YBR046C	HO	Pro	-0.0113287	0.0218441	-0.518618	0.6143	0.316497
carbon	YBR046C	HO	Qui	0.0922832	0.0189674	4.86537	0.000656131	0.00251765
carbon	YBR046C	PHO85	Pro	0.00188453	0.0245309	0.0768228	0.939934	0.41175
carbon	YBR046C	PHO85	Qui	0.139801	0.0267587	5.2245	0.000283528	0.00138754
carbon	YBR046C	RIM15	Pro	0.0124876	0.0238927	0.522654	0.613836	0.316314
carbon	YBR046C	RIM15	Qui	-0.157386	0.0250257	-6.28895	5.93e-05	0.000499332
carbon	YBR046C	TOR1	Pro	-0.0579997	0.02498	-2.32185	0.0404459	0.0489149
carbon	YBR046C	TOR1	Qui	0.0918623	0.0190213	4.82943	0.000692365	0.00262197
carbon	YBR047W	HO	Pro	0.0771852	0.0726544	1.06236	0.310839	0.201295
carbon	YBR047W	HO	Qui	-0.0721835	0.0559452	-1.29025	0.225998	0.161747
carbon	YBR047W	PHO85	Pro	0.0530262	0.0798675	0.663928	0.518339	0.283352
carbon	YBR047W	PHO85	Qui	-0.159748	0.027267	-5.85868	0.000109497	0.000742894
carbon	YBR047W	RIM15	Pro	0.0438483	0.0569811	0.769523	0.461301	0.262304
carbon	YBR047W	RIM15	Qui	0.0901898	0.0317607	2.83966	0.0160915	0.025403
carbon	YBR047W	TOR1	Pro	0.0416172	0.038223	1.0888	0.299522	0.196386
carbon	YBR047W	TOR1	Qui	0.0664296	0.0466673	1.42347	0.185043	0.141069
carbon	YBR048W	HO	Pro	-0.0532585	0.0337176	-1.57954	0.142517	0.117844
carbon	YBR048W	HO	Qui	-0.0525359	0.0298664	-1.75903	0.109075	0.0979456
carbon	YBR048W	PHO85	Pro	0.00837286	0.0627304	0.133474	0.895863	0.400264
carbon	YBR048W	PHO85	Qui	-0.123574	0.0651125	-1.89785	0.0842561	0.0819168
carbon	YBR048W	RIM15	Pro	0.00214914	0.0444908	0.0483054	0.962528	0.417781
carbon	YBR048W	RIM15	Qui	-0.166331	0.0412389	-4.03336	0.00197067	0.00559133
carbon	YBR048W	TOR1	Pro	-0.0125152	0.0537934	-0.232653	0.820303	0.379391
carbon	YBR048W	TOR1	Qui	-0.0157687	0.0213698	-0.737898	0.477535	0.268433
carbon	YBR051W	HO	Pro	-0.0537828	0.0262043	-2.05244	0.064703	0.0680172
carbon	YBR051W	HO	Qui	0.120504	0.0155212	7.76379	1.53e-05	0.000205213
carbon	YBR051W	PHO85	Pro	0.0183546	0.0262391	0.699513	0.496558	0.275303
carbon	YBR051W	PHO85	Qui	0.0933911	0.0499057	1.87135	0.0881129	0.0844453
carbon	YBR051W	RIM15	Pro	0.0607614	0.0183135	3.31785	0.00897096	0.0167748
carbon	YBR051W	RIM15	Qui	0.1134	0.0370226	3.063	0.0107939	0.0191458
carbon	YBR051W	TOR1	Pro	-0.0469597	0.0223864	-2.09769	0.0598394	0.0644194
carbon	YBR051W	TOR1	Qui	0.0755973	0.0252997	2.98807	0.0136185	0.0225318
carbon	YBR052C	HO	Pro	0.0401869	0.0110216	3.64618	0.00384633	0.00909794
carbon	YBR052C	HO	Qui	-0.0033019	0.027605	-0.119612	0.907159	0.40327
carbon	YBR052C	PHO85	Pro	0.0108298	0.0288209	0.375763	0.713153	0.347955
carbon	YBR052C	PHO85	Qui	-0.0578514	0.0508027	-1.13875	0.279001	0.187046
carbon	YBR052C	RIM15	Pro	0.0306115	0.0137313	2.22931	0.0527558	0.0590259
carbon	YBR052C	RIM15	Qui	0.0158518	0.0572308	0.276981	0.786931	0.369676
carbon	YBR052C	TOR1	Pro	-0.000470549	0.0118002	-0.0398763	0.968906	0.419364
carbon	YBR052C	TOR1	Qui	0.0297654	0.0184952	1.60936	0.138617	0.11555
carbon	YBR053C	HO	Pro	-0.082631	0.0413019	-2.00066	0.0707243	0.0725031
carbon	YBR053C	HO	Qui	0.0618777	0.0210264	2.94286	0.0147134	0.023849
carbon	YBR053C	PHO85	Pro	-0.00177459	0.036301	-0.0488854	0.961754	0.417598
carbon	YBR053C	PHO85	Qui	0.0916881	0.0271301	3.37957	0.00614719	0.0127422
carbon	YBR053C	RIM15	Pro	-0.00806146	0.0347194	-0.232189	0.821585	0.379696
carbon	YBR053C	RIM15	Qui	-0.0191668	0.0277099	-0.691696	0.503466	0.277832
carbon	YBR053C	TOR1	Pro	-0.0683189	0.0326671	-2.09137	0.0604974	0.0649094
carbon	YBR053C	TOR1	Qui	0.0147821	0.0453852	0.325704	0.751361	0.359355
carbon	YBR054W	HO	Pro	-0.074626	0.0308754	-2.41701	0.0341877	0.043382
carbon	YBR054W	HO	Qui	0.115632	0.0401879	2.8773	0.0164616	0.0258172
carbon	YBR054W	PHO85	Pro	0.0156973	0.0300297	0.522725	0.609959	0.315029
carbon	YBR054W	PHO85	Qui	0.10433	0.0299903	3.47877	0.00515958	0.0112542
carbon	YBR054W	RIM15	Pro	-0.0078045	0.0171799	-0.45428	0.660385	0.331595
carbon	YBR054W	RIM15	Qui	0.0624927	0.0276414	2.26084	0.045026	0.0527694
carbon	YBR054W	TOR1	Pro	-0.0493381	0.0299907	-1.64511	0.128192	0.109433
carbon	YBR054W	TOR1	Qui	0.0878565	0.0287146	3.05965	0.0120517	0.0207174
carbon	YBR056W	HO	Pro	0.0157175	0.0268499	0.585382	0.570105	0.301576
carbon	YBR056W	HO	Qui	0.104961	0.0528229	1.98703	0.0749898	0.0755714
carbon	YBR056W	PHO85	Pro	-0.0223387	0.03757	-0.59459	0.562324	0.298929
carbon	YBR056W	PHO85	Qui	0.0654701	0.0219983	2.97615	0.012606	0.0213616
carbon	YBR056W	RIM15	Pro	0.00658825	0.042909	0.15354	0.88136	0.396353
carbon	YBR056W	RIM15	Qui	-0.0416302	0.038262	-1.08803	0.299846	0.196529
carbon	YBR056W	TOR1	Pro	-0.0154415	0.0447657	-0.34494	0.736645	0.355083
carbon	YBR056W	TOR1	Qui	0.13083	0.0353682	3.69908	0.00411475	0.00954603
carbon	YBR057C	HO	Pro	0.0529369	0.0701129	0.755023	0.466094	0.264102
carbon	YBR057C	HO	Qui	0.0704942	0.0732891	0.961864	0.358799	0.22165
carbon	YBR057C	PHO85	Pro	0.174427	0.0519395	3.35827	0.0051384	0.0112182
carbon	YBR057C	PHO85	Qui	0.0890229	0.0776287	1.14678	0.275806	0.185532
carbon	YBR057C	RIM15	Pro	0.050243	0.0488892	1.02769	0.330922	0.209818
carbon	YBR057C	RIM15	Qui	0.121644	0.0492651	2.46918	0.0311667	0.0405718
carbon	YBR057C	TOR1	Pro	-0.0230207	0.0477995	-0.48161	0.639522	0.32478
carbon	YBR057C	TOR1	Qui	0.0308268	0.0370226	0.832649	0.424482	0.248299
carbon	YBR058C	HO	Pro	-0.0197062	0.0217272	-0.906986	0.383853	0.232097
carbon	YBR058C	HO	Qui	-0.162815	0.0340384	-4.78328	0.000742053	0.00275159
carbon	YBR058C	PHO85	Pro	0.0431433	0.0334343	1.29039	0.219394	0.158407
carbon	YBR058C	PHO85	Qui	-0.0304366	0.0424372	-0.717214	0.488192	0.272301
carbon	YBR058C	RIM15	Pro	0.0262138	0.0218235	1.20117	0.26034	0.17827
carbon	YBR058C	RIM15	Qui	-0.0861759	0.0539455	-1.59746	0.138469	0.115488
carbon	YBR058C	TOR1	Pro	0.0324139	0.0213739	1.51652	0.157587	0.1263
carbon	YBR058C	TOR1	Qui	-0.0328182	0.0373757	-0.878061	0.400515	0.238792
carbon	YBR059C	HO	Pro	0.00243828	0.0183469	0.132898	0.896674	0.40041
carbon	YBR059C	HO	Qui	0.0299328	0.0133481	2.24248	0.0487986	0.0558511
carbon	YBR059C	PHO85	Pro	-0.0071891	0.0198241	-0.362644	0.722699	0.350787
carbon	YBR059C	PHO85	Qui	0.0597295	0.0302142	1.97687	0.0736623	0.0745965
carbon	YBR059C	RIM15	Pro	-0.0117387	0.0151575	-0.77445	0.458526	0.261246
carbon	YBR059C	RIM15	Qui	-0.147376	0.067212	-2.19271	0.050728	0.0574455
carbon	YBR059C	TOR1	Pro	-0.0181867	0.0172431	-1.05472	0.314168	0.202683
carbon	YBR059C	TOR1	Qui	-0.00365543	0.0267922	-0.136436	0.894184	0.399777
carbon	YBR061C	HO	Pro	-0.00451132	0.0215065	-0.209766	0.837685	0.384155
carbon	YBR061C	HO	Qui	-0.0491629	0.0179297	-2.74198	0.0207622	0.030435
carbon	YBR061C	PHO85	Pro	-0.00332199	0.0326716	-0.101678	0.920564	0.406753
carbon	YBR061C	PHO85	Qui	0.042306	0.0353832	1.19565	0.256972	0.17669
carbon	YBR061C	RIM15	Pro	-0.0521853	0.0134078	-3.89216	0.00366287	0.00877283
carbon	YBR061C	RIM15	Qui	-0.170231	0.0352397	-4.83067	0.0005268	0.00215473
carbon	YBR061C	TOR1	Pro	-0.0245025	0.0171014	-1.43278	0.179723	0.138285
carbon	YBR061C	TOR1	Qui	-0.0179434	0.0135144	-1.32772	0.213779	0.155703
carbon	YBR062C	HO	Pro	-0.0117314	0.0345686	-0.339367	0.740724	0.356302
carbon	YBR062C	HO	Qui	0.0199103	0.0484653	0.410815	0.689873	0.340843
carbon	YBR062C	PHO85	Pro	0.0327335	0.0270146	1.2117	0.247193	0.172019
carbon	YBR062C	PHO85	Qui	-0.0259518	0.047421	-0.547263	0.595127	0.310123
carbon	YBR062C	RIM15	Pro	-0.00720513	0.0184605	-0.3903	0.705392	0.345615
carbon	YBR062C	RIM15	Qui	0.106899	0.050147	2.13172	0.0564112	0.0618288
carbon	YBR062C	TOR1	Pro	-0.0283229	0.0250496	-1.13067	0.282243	0.188501
carbon	YBR062C	TOR1	Qui	-0.0733102	0.0329858	-2.22248	0.0504819	0.0572365
carbon	YBR063C	HO	Pro	0.041653	0.019312	2.15684	0.0540003	0.0600069
carbon	YBR063C	HO	Qui	-0.14772	0.022894	-6.45235	7.33e-05	0.000573257
carbon	YBR063C	PHO85	Pro	0.0253908	0.021436	1.18449	0.257424	0.176914
carbon	YBR063C	PHO85	Qui	-0.254335	0.0311526	-8.16418	5.38e-06	0.00010168
carbon	YBR063C	RIM15	Pro	0.00411975	0.0179368	0.229681	0.823475	0.38019
carbon	YBR063C	RIM15	Qui	0.0202831	0.0211459	0.959199	0.358068	0.221361
carbon	YBR063C	TOR1	Pro	0.0274967	0.0189961	1.44749	0.175653	0.136147
carbon	YBR063C	TOR1	Qui	0.0217634	0.0193038	1.12741	0.285892	0.190182
carbon	YBR064W	HO	Pro	0.00912948	0.0154468	0.591026	0.566449	0.300329
carbon	YBR064W	HO	Qui	0.0299685	0.0116229	2.5784	0.0274915	0.0370905
carbon	YBR064W	PHO85	Pro	-0.00185228	0.0293575	-0.0630938	0.950652	0.41467
carbon	YBR064W	PHO85	Qui	-0.168544	0.0456385	-3.69303	0.00354441	0.00856351
carbon	YBR064W	RIM15	Pro	0.00425937	0.0150404	0.283195	0.783434	0.3688
carbon	YBR064W	RIM15	Qui	0.00940652	0.0156792	0.599936	0.560704	0.298336
carbon	YBR064W	TOR1	Pro	0.0456673	0.0190153	2.40161	0.0351326	0.0442519
carbon	YBR064W	TOR1	Qui	0.0151183	0.0224518	0.673369	0.515973	0.282475
carbon	YBR065C	HO	Pro	0.00321621	0.0307286	0.104665	0.918526	0.406189
carbon	YBR065C	HO	Qui	-0.0386059	0.0243541	-1.58519	0.144006	0.118698
carbon	YBR065C	PHO85	Pro	-0.0370732	0.0317431	-1.16791	0.263816	0.179844
carbon	YBR065C	PHO85	Qui	-0.156328	0.0599285	-2.60857	0.0243195	0.0340424
carbon	YBR065C	RIM15	Pro	-0.00511799	0.0277122	-0.184684	0.857572	0.389888
carbon	YBR065C	RIM15	Qui	0.100269	0.0203142	4.9359	0.000445476	0.00191906
carbon	YBR065C	TOR1	Pro	0.0615214	0.0222792	2.76138	0.01851	0.0280955
carbon	YBR065C	TOR1	Qui	0.0154659	0.0215842	0.716538	0.490055	0.272985
carbon	YBR066C	HO	Pro	-0.0366357	0.0156049	-2.3477	0.038644	0.0473065
carbon	YBR066C	HO	Qui	0.10685	0.0201852	5.29347	0.000350805	0.00161544
carbon	YBR066C	PHO85	Pro	-0.0208962	0.0276393	-0.756031	0.463111	0.262974
carbon	YBR066C	PHO85	Qui	0.0299814	0.0392488	0.763881	0.461009	0.262196
carbon	YBR066C	RIM15	Pro	0.0450741	0.0211247	2.13371	0.0616487	0.0657854
carbon	YBR066C	RIM15	Qui	0.0698167	0.0508382	1.37331	0.196999	0.147308
carbon	YBR066C	TOR1	Pro	0.00570589	0.0234741	0.243072	0.812423	0.377123
carbon	YBR066C	TOR1	Qui	0.0668829	0.0152419	4.3881	0.00136009	0.00427517
carbon	YBR067C	HO	Pro	0.100336	0.0725143	1.38368	0.193891	0.145705
carbon	YBR067C	HO	Qui	-0.0970171	0.0755867	-1.28352	0.228254	0.162851
carbon	YBR067C	PHO85	Pro	0.228796	0.0610685	3.74655	0.00244348	0.00654075
carbon	YBR067C	PHO85	Qui	-0.0465728	0.0747424	-0.623111	0.545914	0.293286
carbon	YBR067C	RIM15	Pro	0.0595214	0.0415396	1.43288	0.185699	0.141403
carbon	YBR067C	RIM15	Qui	0.0547861	0.0405156	1.35222	0.20345	0.150567
carbon	YBR067C	TOR1	Pro	0.0333024	0.0523858	0.635715	0.537963	0.290475
carbon	YBR067C	TOR1	Qui	0.0859819	0.0374168	2.29795	0.0444089	0.0522832
carbon	YBR068C	HO	Pro	-0.0815545	0.029806	-2.73618	0.0193631	0.0289617
carbon	YBR068C	HO	Qui	0.124301	0.0182337	6.8171	4.64e-05	0.000425836
carbon	YBR068C	PHO85	Pro	0.0200106	0.0216768	0.923134	0.372754	0.227578
carbon	YBR068C	PHO85	Qui	0.090444	0.0623867	1.44973	0.175039	0.135803
carbon	YBR068C	RIM15	Pro	0.00548427	0.0173679	0.31577	0.759377	0.361779
carbon	YBR068C	RIM15	Qui	0.108654	0.0495401	2.19325	0.0506796	0.0574082
carbon	YBR068C	TOR1	Pro	-0.0612774	0.0309362	-1.98077	0.0731732	0.0742321
carbon	YBR068C	TOR1	Qui	0.0451058	0.0189975	2.3743	0.03899	0.0476171
carbon	YBR069C	HO	Pro	-0.0176307	0.018496	-0.953216	0.360958	0.222591
carbon	YBR069C	HO	Qui	0.119634	0.0207431	5.76738	0.000180822	0.00102196
carbon	YBR069C	PHO85	Pro	0.0248559	0.0225451	1.10249	0.29024	0.192087
carbon	YBR069C	PHO85	Qui	0.0913901	0.0539352	1.69444	0.11827	0.103439
carbon	YBR069C	RIM15	Pro	-0.00132342	0.0298336	-0.0443601	0.965586	0.418539
carbon	YBR069C	RIM15	Qui	0.0839513	0.0496324	1.69146	0.118849	0.103796
carbon	YBR069C	TOR1	Pro	0.00492775	0.0186464	0.264273	0.796456	0.372448
carbon	YBR069C	TOR1	Qui	0.0537232	0.031236	1.71992	0.116188	0.102199
carbon	YBR071W	HO	Pro	0.0345444	0.0143814	2.40202	0.0351066	0.0442288
carbon	YBR071W	HO	Qui	-0.163845	0.0306094	-5.35277	0.000322328	0.0015207
carbon	YBR071W	PHO85	Pro	0.0703027	0.0227933	3.08435	0.008705	0.0164093
carbon	YBR071W	PHO85	Qui	-0.0745142	0.0396562	-1.879	0.0869829	0.0836806
carbon	YBR071W	RIM15	Pro	0.0199096	0.0160863	1.23767	0.247154	0.172007
carbon	YBR071W	RIM15	Qui	0.0392225	0.0189868	2.06578	0.0632322	0.0669488
carbon	YBR071W	TOR1	Pro	0.0675183	0.0244758	2.75858	0.0186032	0.0281877
carbon	YBR071W	TOR1	Qui	-0.235199	0.0259989	-9.04652	3.95e-06	8.38e-05
carbon	YBR072W	HO	Pro	0.0273652	0.0169637	1.61316	0.135005	0.113501
carbon	YBR072W	HO	Qui	-0.115849	0.0171141	-6.7692	4.92e-05	0.000441823
carbon	YBR072W	PHO85	Pro	0.034411	0.0265993	1.29368	0.21829	0.157878
carbon	YBR072W	PHO85	Qui	-0.232863	0.0520662	-4.47245	0.000943079	0.00326836
carbon	YBR072W	RIM15	Pro	-0.00157829	0.0156148	-0.101077	0.921705	0.407027
carbon	YBR072W	RIM15	Qui	0.0204261	0.0136363	1.49792	0.16229	0.128791
carbon	YBR072W	TOR1	Pro	0.0165526	0.00865186	1.91318	0.0820966	0.0805488
carbon	YBR072W	TOR1	Qui	0.00525117	0.0153708	0.341633	0.739697	0.35604
carbon	YBR073W	HO	Pro	0.00927806	0.0134939	0.687574	0.50596	0.278773
carbon	YBR073W	HO	Qui	-0.0533164	0.0186482	-2.85906	0.0169842	0.0263903
carbon	YBR073W	PHO85	Pro	0.00430925	0.035124	0.122687	0.904231	0.402546
carbon	YBR073W	PHO85	Qui	-0.254938	0.0480946	-5.30075	0.000252119	0.00128244
carbon	YBR073W	RIM15	Pro	0.0282152	0.0272448	1.03562	0.327403	0.208339
carbon	YBR073W	RIM15	Qui	0.0421774	0.0207442	2.03322	0.0668798	0.0696131
carbon	YBR073W	TOR1	Pro	0.0516067	0.010644	4.84843	0.000512048	0.00211196
carbon	YBR073W	TOR1	Qui	0.0454377	0.0191189	2.37658	0.0388382	0.0474701
carbon	YBR074W	HO	Pro	0.009801	0.0222748	0.440003	0.668455	0.334189
carbon	YBR074W	HO	Qui	-0.100721	0.0226928	-4.43847	0.00125747	0.00404355
carbon	YBR074W	PHO85	Pro	0.0110751	0.0200526	0.552302	0.590112	0.3085
carbon	YBR074W	PHO85	Qui	-0.241292	0.0417828	-5.77492	0.000123757	0.000800708
carbon	YBR074W	RIM15	Pro	0.0307603	0.015039	2.04537	0.0711451	0.072801
carbon	YBR074W	RIM15	Qui	0.0193799	0.0220038	0.880753	0.397287	0.23753
carbon	YBR074W	TOR1	Pro	0.0399873	0.0188109	2.12576	0.056998	0.062267
carbon	YBR074W	TOR1	Qui	0.0142293	0.0246489	0.577278	0.576517	0.303787
carbon	YBR075W	HO	Pro	0.0171144	0.050627	0.338048	0.74169	0.356561
carbon	YBR075W	HO	Qui	-0.16307	0.0506262	-3.22105	0.00915886	0.0170196
carbon	YBR075W	PHO85	Pro	-0.0217176	0.0295647	-0.734579	0.475638	0.267699
carbon	YBR075W	PHO85	Qui	-0.0469746	0.0329753	-1.42454	0.182038	0.139482
carbon	YBR075W	RIM15	Pro	-0.00102347	0.0278375	-0.0367661	0.971474	0.420003
carbon	YBR075W	RIM15	Qui	0.0311138	0.0171714	1.81195	0.0973527	0.0905565
carbon	YBR075W	TOR1	Pro	0.0257549	0.0433948	0.593501	0.56485	0.299797
carbon	YBR075W	TOR1	Qui	-0.0935262	0.05909	-1.58277	0.144555	0.118997
carbon	YBR076W	HO	Pro	-0.018558	0.0223901	-0.828848	0.424811	0.248434
carbon	YBR076W	HO	Qui	0.0969015	0.0650496	1.48966	0.167162	0.131452
carbon	YBR076W	PHO85	Pro	0.0281023	0.0314384	0.893885	0.387633	0.233645
carbon	YBR076W	PHO85	Qui	0.0704525	0.0356263	1.97754	0.0735776	0.0745404
carbon	YBR076W	RIM15	Pro	0.0241583	0.0204405	1.18188	0.267537	0.181569
carbon	YBR076W	RIM15	Qui	0.0149837	0.0290931	0.515024	0.616728	0.317292
carbon	YBR076W	TOR1	Pro	-0.0133181	0.0404263	-0.329442	0.74801	0.358332
carbon	YBR076W	TOR1	Qui	0.130894	0.0271585	4.81965	0.000702599	0.00264887
carbon	YBR077C	HO	Pro	0.0206691	0.0292148	0.707485	0.493982	0.274378
carbon	YBR077C	HO	Qui	-0.266432	0.0628106	-4.24184	0.00171145	0.00504879
carbon	YBR077C	PHO85	Pro	-0.0337824	0.0335155	-1.00796	0.331866	0.210237
carbon	YBR077C	PHO85	Qui	-0.342683	0.0602559	-5.68713	0.000140846	0.000870465
carbon	YBR077C	RIM15	Pro	-0.0366431	0.0158003	-2.31914	0.04555	0.0532063
carbon	YBR077C	RIM15	Qui	0.0764436	0.0258915	2.95245	0.0131515	0.0219777
carbon	YBR077C	TOR1	Pro	-0.0745806	0.0551417	-1.35253	0.203356	0.150524
carbon	YBR077C	TOR1	Qui	0.00172792	0.0207308	0.0833506	0.935218	0.410558
carbon	YBR078W	HO	Pro	-0.0213756	0.021306	-1.00327	0.337291	0.212477
carbon	YBR078W	HO	Qui	0.014143	0.0198858	0.711212	0.493209	0.274139
carbon	YBR078W	PHO85	Pro	0.085454	0.0266077	3.21162	0.00681339	0.013759
carbon	YBR078W	PHO85	Qui	0.0268089	0.0276846	0.96837	0.35367	0.219537
carbon	YBR078W	RIM15	Pro	0.065369	0.0138476	4.72059	0.00108818	0.00362604
carbon	YBR078W	RIM15	Qui	-0.0135066	0.0324761	-0.415892	0.685487	0.339511
carbon	YBR078W	TOR1	Pro	0.0255889	0.0279692	0.914895	0.379865	0.230478
carbon	YBR078W	TOR1	Qui	-0.0225847	0.0168631	-1.3393	0.210117	0.153861
carbon	YBR082C	HO	Pro	-0.122739	0.0723922	-1.69548	0.11807	0.103323
carbon	YBR082C	HO	Qui	-0.00286921	0.0545742	-0.0525745	0.959106	0.416869
carbon	YBR082C	PHO85	Pro	-0.132882	0.0653241	-2.0342	0.0628605	0.0666538
carbon	YBR082C	PHO85	Qui	0.112572	0.0181229	6.21157	6.61e-05	0.000536986
carbon	YBR082C	RIM15	Pro	-0.0296098	0.0438127	-0.675826	0.516139	0.282541
carbon	YBR082C	RIM15	Qui	0.0127278	0.0316673	0.401921	0.695442	0.342545
carbon	YBR082C	TOR1	Pro	-0.121549	0.0486963	-2.49607	0.0297132	0.039205
carbon	YBR082C	TOR1	Qui	-0.0559482	0.0574759	-0.97342	0.353302	0.219396
carbon	YBR083W	HO	Pro	0.0248559	0.0105717	2.35118	0.0384074	0.0470974
carbon	YBR083W	HO	Qui	-0.0584566	0.0104384	-5.60016	0.000227637	0.00119347
carbon	YBR083W	PHO85	Pro	0.0308982	0.0234535	1.31742	0.210444	0.154009
carbon	YBR083W	PHO85	Qui	-0.175253	0.0263379	-6.65403	3.59e-05	0.000359599
carbon	YBR083W	RIM15	Pro	0.00610198	0.0153142	0.398453	0.699584	0.343792
carbon	YBR083W	RIM15	Qui	-0.0488645	0.0175988	-2.77659	0.0180135	0.0275571
carbon	YBR083W	TOR1	Pro	0.038048	0.00723439	5.25933	0.000268696	0.0013379
carbon	YBR083W	TOR1	Qui	0.00373628	0.0152268	0.245374	0.811129	0.376716
carbon	YBR084C-A	HO	Pro	-0.0585128	0.0224746	-2.60351	0.0245399	0.0342708
carbon	YBR084C-A	HO	Qui	-0.116434	0.0185678	-6.27074	9.25e-05	0.000668388
carbon	YBR084C-A	PHO85	Pro	-0.0323142	0.0291307	-1.10928	0.287407	0.190854
carbon	YBR084C-A	PHO85	Qui	-0.186175	0.0464722	-4.00617	0.00206432	0.00578144
carbon	YBR084C-A	RIM15	Pro	-0.117366	0.0220814	-5.31514	0.000484081	0.00202819
carbon	YBR084C-A	RIM15	Qui	-0.0595221	0.0186602	-3.18979	0.0086097	0.0162733
carbon	YBR084C-A	TOR1	Pro	-0.0633683	0.0237435	-2.66887	0.021838	0.0315563
carbon	YBR084C-A	TOR1	Qui	0.00821181	0.0241533	0.339988	0.740899	0.356359
carbon	YBR084W	HO	Pro	0.0120359	0.0224647	0.535772	0.602781	0.312688
carbon	YBR084W	HO	Qui	0.0923042	0.0356907	2.58623	0.027125	0.0367576
carbon	YBR084W	PHO85	Pro	-0.0657965	0.0416876	-1.57833	0.138506	0.115504
carbon	YBR084W	PHO85	Qui	0.111261	0.0176013	6.32119	5.67e-05	0.000484972
carbon	YBR084W	RIM15	Pro	-0.0520256	0.0312923	-1.66257	0.130762	0.111027
carbon	YBR084W	RIM15	Qui	-0.116095	0.0240049	-4.83629	0.00052208	0.00214122
carbon	YBR084W	TOR1	Pro	-0.00913951	0.0321389	-0.284375	0.781405	0.368207
carbon	YBR084W	TOR1	Qui	-0.022875	0.0341975	-0.668909	0.518697	0.28349
carbon	YBR085W	HO	Pro	0.022485	0.026793	0.839211	0.419216	0.246207
carbon	YBR085W	HO	Qui	-0.123036	0.0394069	-3.12218	0.0108336	0.0191954
carbon	YBR085W	PHO85	Pro	-0.0519618	0.0321789	-1.61478	0.130357	0.110769
carbon	YBR085W	PHO85	Qui	-0.039183	0.0297408	-1.31749	0.214457	0.155988
carbon	YBR085W	RIM15	Pro	-0.048214	0.0227277	-2.12138	0.0628966	0.06668
carbon	YBR085W	RIM15	Qui	0.0476763	0.0323925	1.47183	0.16909	0.132528
carbon	YBR085W	TOR1	Pro	0.00697035	0.0249701	0.279148	0.78531	0.369294
carbon	YBR085W	TOR1	Qui	-0.0576907	0.0352183	-1.63809	0.132443	0.111999
carbon	YBR086C	HO	Pro	0.0162601	0.0201478	0.80704	0.436746	0.25301
carbon	YBR086C	HO	Qui	-0.149891	0.0249045	-6.01863	0.00012887	0.000820777
carbon	YBR086C	PHO85	Pro	0.0191362	0.0210738	0.908057	0.380374	0.230674
carbon	YBR086C	PHO85	Qui	-0.128596	0.0349774	-3.67654	0.00364776	0.00874794
carbon	YBR086C	RIM15	Pro	0.0192548	0.023488	0.819768	0.433521	0.251849
carbon	YBR086C	RIM15	Qui	-0.174636	0.028009	-6.23498	6.39e-05	0.000525029
carbon	YBR086C	TOR1	Pro	-0.0187072	0.0141181	-1.32505	0.212019	0.154781
carbon	YBR086C	TOR1	Qui	-0.0088803	0.0217492	-0.408305	0.691655	0.341327
carbon	YBR090C	HO	Pro	0.0324971	0.0132317	2.456	0.0319042	0.0412502
carbon	YBR090C	HO	Qui	0.0174875	0.0220007	0.794861	0.44515	0.256154
carbon	YBR090C	PHO85	Pro	0.03418	0.0285855	1.19571	0.253165	0.174889
carbon	YBR090C	PHO85	Qui	-0.0752917	0.0336512	-2.23742	0.0469131	0.0543487
carbon	YBR090C	RIM15	Pro	-0.0187289	0.00960534	-1.94985	0.0829872	0.0811274
carbon	YBR090C	RIM15	Qui	0.0627817	0.0337252	1.86156	0.0895781	0.0854021
carbon	YBR090C	TOR1	Pro	0.0482321	0.0174985	2.75636	0.018677	0.0282681
carbon	YBR090C	TOR1	Qui	-0.00474369	0.0341366	-0.138962	0.892239	0.399286
carbon	YBR090C-A	HO	Pro	0.00210051	0.0303732	0.0691568	0.946106	0.413434
carbon	YBR090C-A	HO	Qui	-0.146886	0.0537941	-2.73052	0.0211744	0.0308872
carbon	YBR090C-A	PHO85	Pro	0.0722923	0.0444613	1.62596	0.127943	0.109264
carbon	YBR090C-A	PHO85	Qui	-0.168474	0.052844	-3.18814	0.00863505	0.0163091
carbon	YBR090C-A	RIM15	Pro	0.0217101	0.030079	0.721769	0.488763	0.272515
carbon	YBR090C-A	RIM15	Qui	-0.0269485	0.0261128	-1.032	0.324228	0.206987
carbon	YBR090C-A	TOR1	Pro	0.0489782	0.0487701	1.00427	0.336831	0.212295
carbon	YBR090C-A	TOR1	Qui	0.0251665	0.0384114	0.655183	0.527134	0.286535
carbon	YBR092C	HO	Pro	0.0179943	0.0357493	0.503346	0.624647	0.319934
carbon	YBR092C	HO	Qui	0.0291845	0.00598991	4.87228	0.000649396	0.0024998
carbon	YBR092C	PHO85	Pro	0.00683079	0.0355346	0.192229	0.850533	0.387855
carbon	YBR092C	PHO85	Qui	-0.124413	0.053099	-2.34304	0.0389627	0.0475951
carbon	YBR092C	RIM15	Pro	0.037797	0.0216165	1.74852	0.114309	0.101056
carbon	YBR092C	RIM15	Qui	-0.208943	0.0352201	-5.93249	9.84e-05	0.000694547
carbon	YBR092C	TOR1	Pro	0.00459987	0.0109325	0.420753	0.682038	0.338448
carbon	YBR092C	TOR1	Qui	0.0264161	0.0146513	1.80298	0.101558	0.0932541
carbon	YBR095C	HO	Pro	-0.104297	0.0449576	-2.3199	0.0405852	0.0490397
carbon	YBR095C	HO	Qui	0.00299216	0.0228667	0.130853	0.898487	0.400943
carbon	YBR095C	PHO85	Pro	-0.132385	0.0209902	-6.30697	2.71e-05	0.000298993
carbon	YBR095C	PHO85	Qui	0.0713511	0.0402752	1.77159	0.104127	0.0948236
carbon	YBR095C	RIM15	Pro	-0.156333	0.0171731	-9.10336	7.78e-06	0.000130719
carbon	YBR095C	RIM15	Qui	-0.131956	0.0354568	-3.72161	0.0033723	0.00827454
carbon	YBR095C	TOR1	Pro	-0.273757	0.0222854	-12.2842	9.14e-08	7.89e-06
carbon	YBR095C	TOR1	Qui	0.0637951	0.0282568	2.25769	0.0475545	0.0548628
carbon	YBR098W	HO	Pro	-0.0685092	0.0191314	-3.58097	0.00431131	0.0098688
carbon	YBR098W	HO	Qui	0.135222	0.0184532	7.32783	2.52e-05	0.000285213
carbon	YBR098W	PHO85	Pro	-0.0263055	0.017676	-1.4882	0.160549	0.127835
carbon	YBR098W	PHO85	Qui	0.07643	0.0450847	1.69525	0.118113	0.103351
carbon	YBR098W	RIM15	Pro	-0.0501495	0.0224572	-2.23311	0.0524299	0.0587514
carbon	YBR098W	RIM15	Qui	0.0925071	0.0420393	2.20049	0.0500431	0.0568592
carbon	YBR098W	TOR1	Pro	-0.0570828	0.0190739	-2.99271	0.0122382	0.0209323
carbon	YBR098W	TOR1	Qui	0.0628485	0.0227388	2.76394	0.0199943	0.0296298
carbon	YBR099C	HO	Pro	-0.0329961	0.0121806	-2.70891	0.0203305	0.0300005
carbon	YBR099C	HO	Qui	-0.0443508	0.0123348	-3.59558	0.00488362	0.0108036
carbon	YBR099C	PHO85	Pro	-0.0279016	0.020953	-1.33163	0.205861	0.151723
carbon	YBR099C	PHO85	Qui	-0.031002	0.00985058	-3.14723	0.00928795	0.0171851
carbon	YBR099C	RIM15	Pro	-0.0137331	0.0115169	-1.19243	0.263582	0.17973
carbon	YBR099C	RIM15	Qui	0.0262557	0.0116526	2.25321	0.0456327	0.0532615
carbon	YBR099C	TOR1	Pro	-0.0105765	0.0121593	-0.869823	0.402979	0.239728
carbon	YBR099C	TOR1	Qui	0.0327592	0.0147051	2.22775	0.0500332	0.0568559
carbon	YBR100W	HO	Pro	0.0254449	0.0180108	1.41276	0.18539	0.141249
carbon	YBR100W	HO	Qui	-0.0481631	0.0105749	-4.55445	0.00105107	0.00353623
carbon	YBR100W	PHO85	Pro	0.00324219	0.0108424	0.299028	0.769645	0.364693
carbon	YBR100W	PHO85	Qui	-0.100284	0.0281379	-3.56402	0.00444142	0.0100879
carbon	YBR100W	RIM15	Pro	-0.035278	0.0124434	-2.83507	0.01956	0.0291685
carbon	YBR100W	RIM15	Qui	-0.0674227	0.0148188	-4.54982	0.000830382	0.0029842
carbon	YBR100W	TOR1	Pro	0.013374	0.0131424	1.01763	0.330716	0.209725
carbon	YBR100W	TOR1	Qui	0.026926	0.018128	1.48533	0.168285	0.13209
carbon	YBR103W	HO	Pro	0.0739908	0.0729164	1.01473	0.332032	0.210301
carbon	YBR103W	HO	Qui	0.0345107	0.0717435	0.48103	0.640847	0.325198
carbon	YBR103W	PHO85	Pro	0.104375	0.0752185	1.38762	0.18858	0.142914
carbon	YBR103W	PHO85	Qui	0.0875078	0.0369223	2.37005	0.0371484	0.0460435
carbon	YBR103W	RIM15	Pro	0.0545147	0.0417682	1.30517	0.224214	0.160862
carbon	YBR103W	RIM15	Qui	-0.220934	0.0494353	-4.46915	0.000948218	0.00327914
carbon	YBR103W	TOR1	Pro	-0.0199522	0.0340125	-0.586614	0.569306	0.301294
carbon	YBR103W	TOR1	Qui	0.134776	0.0294152	4.58184	0.00100778	0.00342675
carbon	YBR104W	HO	Pro	0.0443742	0.03323	1.33536	0.208732	0.153162
carbon	YBR104W	HO	Qui	-0.0179205	0.0124156	-1.44339	0.179497	0.138163
carbon	YBR104W	PHO85	Pro	0.0210388	0.0217595	0.966878	0.351249	0.218548
carbon	YBR104W	PHO85	Qui	0.0415702	0.0524618	0.792391	0.444886	0.256071
carbon	YBR104W	RIM15	Pro	0.0330991	0.0240114	1.37847	0.201353	0.149479
carbon	YBR104W	RIM15	Qui	-0.232794	0.0620501	-3.7517	0.00320044	0.00795529
carbon	YBR104W	TOR1	Pro	-0.038665	0.00829285	-4.66246	0.000690953	0.00261851
carbon	YBR104W	TOR1	Qui	-0.0187791	0.0248503	-0.755688	0.467263	0.264577
carbon	YBR105C	HO	Pro	-0.0308972	0.0201477	-1.53353	0.153388	0.124002
carbon	YBR105C	HO	Qui	0.0579955	0.0251204	2.3087	0.0436041	0.051627
carbon	YBR105C	PHO85	Pro	-0.0761049	0.0358088	-2.12531	0.0533024	0.0594662
carbon	YBR105C	PHO85	Qui	0.0351524	0.0169001	2.08001	0.061697	0.0658119
carbon	YBR105C	RIM15	Pro	-0.0629788	0.0168331	-3.74136	0.00461582	0.0103612
carbon	YBR105C	RIM15	Qui	-0.0198251	0.0222021	-0.892938	0.391007	0.234921
carbon	YBR105C	TOR1	Pro	0.00334656	0.0325337	0.102864	0.919922	0.406609
carbon	YBR105C	TOR1	Qui	0.0077542	0.0261953	0.296015	0.773274	0.365729
carbon	YBR107C	HO	Pro	-0.021391	0.0164161	-1.30305	0.219174	0.158316
carbon	YBR107C	HO	Qui	-0.0802982	0.013728	-5.84922	0.00016178	0.000950786
carbon	YBR107C	PHO85	Pro	-0.0260218	0.0255039	-1.02031	0.326196	0.207781
carbon	YBR107C	PHO85	Qui	-0.115913	0.0258819	-4.47853	0.000933667	0.00324394
carbon	YBR107C	RIM15	Pro	-0.0258407	0.021188	-1.21959	0.253616	0.175103
carbon	YBR107C	RIM15	Qui	0.0691469	0.0273139	2.53157	0.0278955	0.0374625
carbon	YBR107C	TOR1	Pro	-0.0142641	0.0235232	-0.606385	0.556566	0.296967
carbon	YBR107C	TOR1	Qui	0.00912709	0.0255263	0.357556	0.728107	0.352392
carbon	YBR108W	HO	Pro	0.0205435	0.0674735	0.304467	0.766455	0.36382
carbon	YBR108W	HO	Qui	0.111901	0.0673788	1.66078	0.127743	0.109159
carbon	YBR108W	PHO85	Pro	0.0928762	0.0636579	1.45899	0.168305	0.132098
carbon	YBR108W	PHO85	Qui	0.0429883	0.0590698	0.727754	0.481968	0.270064
carbon	YBR108W	RIM15	Pro	0.0283801	0.0457092	0.620883	0.550075	0.294694
carbon	YBR108W	RIM15	Qui	0.0881025	0.042443	2.07579	0.062149	0.0661401
carbon	YBR108W	TOR1	Pro	-0.0463051	0.0424424	-1.09101	0.29859	0.195976
carbon	YBR108W	TOR1	Qui	0.0557977	0.037645	1.48221	0.169097	0.132531
carbon	YBR111C	HO	Pro	-0.0546325	0.0238313	-2.29246	0.0425927	0.0507648
carbon	YBR111C	HO	Qui	0.0876414	0.0609526	1.43786	0.181021	0.13894
carbon	YBR111C	PHO85	Pro	-0.0149815	0.0343653	-0.435947	0.670027	0.334664
carbon	YBR111C	PHO85	Qui	0.0219604	0.0438449	0.500867	0.626335	0.320501
carbon	YBR111C	RIM15	Pro	0.0359259	0.0202043	1.77813	0.109098	0.0979597
carbon	YBR111C	RIM15	Qui	0.0529228	0.0563276	0.939554	0.36762	0.225415
carbon	YBR111C	TOR1	Pro	-0.0304896	0.0344678	-0.884582	0.395306	0.236693
carbon	YBR111C	TOR1	Qui	0.134617	0.0378991	3.55198	0.00525091	0.011392
carbon	YBR113W	HO	Pro	0.0127055	0.0365083	0.348017	0.734396	0.354345
carbon	YBR113W	HO	Qui	-0.00185328	0.0415081	-0.0446487	0.965266	0.418472
carbon	YBR113W	PHO85	Pro	-0.000700884	0.0481999	-0.0145412	0.988619	0.424206
carbon	YBR113W	PHO85	Qui	0.0704177	0.0217127	3.24316	0.00782988	0.0152232
carbon	YBR113W	RIM15	Pro	0.0311209	0.0426378	0.72989	0.484021	0.270852
carbon	YBR113W	RIM15	Qui	0.0457193	0.0264647	1.72756	0.112	0.0996602
carbon	YBR113W	TOR1	Pro	0.00150971	0.0259888	0.0580907	0.954718	0.415715
carbon	YBR113W	TOR1	Qui	0.059402	0.0314105	1.89115	0.0878946	0.0843134
carbon	YBR114W	HO	Pro	0.0418512	0.0477447	0.876563	0.399462	0.238401
carbon	YBR114W	HO	Qui	-0.0351432	0.0563059	-0.624148	0.546505	0.293499
carbon	YBR114W	PHO85	Pro	0.0551046	0.0695528	0.79227	0.442422	0.255137
carbon	YBR114W	PHO85	Qui	-0.231183	0.0396852	-5.82542	0.000114938	0.000766631
carbon	YBR114W	RIM15	Pro	0.000608659	0.0496938	0.0122482	0.990495	0.424663
carbon	YBR114W	RIM15	Qui	0.0119609	0.0312544	0.382694	0.709238	0.346736
carbon	YBR114W	TOR1	Pro	0.0510694	0.0304791	1.67555	0.121985	0.10573
carbon	YBR114W	TOR1	Qui	0.0498262	0.0407353	1.22317	0.249307	0.173052
carbon	YBR116C	HO	Pro	0.0331303	0.0168342	1.96804	0.0747816	0.0754305
carbon	YBR116C	HO	Qui	-0.115307	0.0193961	-5.94485	0.00014222	0.000876784
carbon	YBR116C	PHO85	Pro	0.0680716	0.0303907	2.23988	0.0432065	0.0512881
carbon	YBR116C	PHO85	Qui	-0.138699	0.0381592	-3.63473	0.00392405	0.00923024
carbon	YBR116C	RIM15	Pro	0.0154174	0.0128026	1.20424	0.259211	0.177738
carbon	YBR116C	RIM15	Qui	-0.0101136	0.0155083	-0.652143	0.527701	0.286721
carbon	YBR116C	TOR1	Pro	0.0516332	0.012918	3.997	0.00209693	0.00584955
carbon	YBR116C	TOR1	Qui	-0.0677464	0.0238173	-2.84442	0.017416	0.0268967
carbon	YBR118W	HO	Pro	0.00509096	0.0427668	0.11904	0.90739	0.403341
carbon	YBR118W	HO	Qui	-0.20209	0.076055	-2.65716	0.024016	0.0337416
carbon	YBR118W	PHO85	Pro	0.00395935	0.0354535	0.111677	0.912785	0.404849
carbon	YBR118W	PHO85	Qui	-0.157225	0.0637746	-2.46533	0.0313805	0.0407707
carbon	YBR118W	RIM15	Pro	-0.15007	0.0637029	-2.35578	0.0428971	0.0510233
carbon	YBR118W	RIM15	Qui	-0.025301	0.0414188	-0.610859	0.553706	0.29596
carbon	YBR118W	TOR1	Pro	-0.0834917	0.0441018	-1.89316	0.0849279	0.0823387
carbon	YBR118W	TOR1	Qui	-0.265959	0.0495914	-5.363	0.000317674	0.00150483
carbon	YBR119W	HO	Pro	-0.00166889	0.023146	-0.0721028	0.943814	0.412853
carbon	YBR119W	HO	Qui	0.119854	0.0226719	5.28644	0.000354357	0.00162703
carbon	YBR119W	PHO85	Pro	0.0303441	0.0141095	2.15061	0.0508999	0.0575635
carbon	YBR119W	PHO85	Qui	0.12558	0.0280342	4.47951	0.000932151	0.0032395
carbon	YBR119W	RIM15	Pro	0.0277099	0.0149771	1.85016	0.0973267	0.0905424
carbon	YBR119W	RIM15	Qui	0.099412	0.0227274	4.37411	0.00110993	0.00368066
carbon	YBR119W	TOR1	Pro	-0.0332391	0.0137455	-2.41818	0.034117	0.0433137
carbon	YBR119W	TOR1	Qui	0.0411618	0.0229536	1.79326	0.103178	0.0942431
carbon	YBR121C	HO	Pro	-0.0410624	0.048603	-0.844852	0.416191	0.245044
carbon	YBR121C	HO	Qui	0.028341	0.0404678	0.700336	0.499687	0.276396
carbon	YBR121C	PHO85	Pro	-0.0359785	0.0532595	-0.675532	0.511176	0.2807
carbon	YBR121C	PHO85	Qui	0.0372929	0.0545103	0.684144	0.508041	0.279593
carbon	YBR121C	RIM15	Pro	-0.116196	0.0444146	-2.61616	0.0279867	0.0375455
carbon	YBR121C	RIM15	Qui	0.187018	0.0515092	3.63076	0.0039514	0.00927548
carbon	YBR121C	TOR1	Pro	-0.130273	0.0365395	-3.56525	0.00443185	0.0100718
carbon	YBR121C	TOR1	Qui	0.00643889	0.0283723	0.226943	0.82504	0.38064
carbon	YBR125C	HO	Pro	0.0358734	0.027186	1.31956	0.213788	0.155707
carbon	YBR125C	HO	Qui	-0.02328	0.0305746	-0.761416	0.463986	0.26332
carbon	YBR125C	PHO85	Pro	-0.0410682	0.0247865	-1.65688	0.121468	0.105424
carbon	YBR125C	PHO85	Qui	-0.11603	0.0312309	-3.71523	0.00340998	0.008337
carbon	YBR125C	RIM15	Pro	-0.0281894	0.0255784	-1.10208	0.299026	0.196168
carbon	YBR125C	RIM15	Qui	-0.00182345	0.0305707	-0.0596471	0.953507	0.415412
carbon	YBR125C	TOR1	Pro	0.0531943	0.0246499	2.15799	0.0538926	0.0599198
carbon	YBR125C	TOR1	Qui	0.00295292	0.0294745	0.100186	0.922177	0.407138
carbon	YBR126C	HO	Pro	0.0351521	0.0415944	0.845116	0.41605	0.244996
carbon	YBR126C	HO	Qui	-0.0229688	0.0424568	-0.540991	0.600356	0.31186
carbon	YBR126C	PHO85	Pro	-0.00482337	0.0327949	-0.147077	0.885328	0.397404
carbon	YBR126C	PHO85	Qui	-0.06818	0.0759262	-0.897977	0.38843	0.23397
carbon	YBR126C	RIM15	Pro	-0.079432	0.0322936	-2.45968	0.0361778	0.0451821
carbon	YBR126C	RIM15	Qui	-0.382135	0.0513871	-7.43639	1.3e-05	0.000185536
carbon	YBR126C	TOR1	Pro	-0.0451771	0.0170308	-2.65267	0.0224791	0.0322168
carbon	YBR126C	TOR1	Qui	-0.0344963	0.0245792	-1.40348	0.190756	0.144028
carbon	YBR128C	HO	Pro	0.0962563	0.0375747	2.56173	0.026437	0.0360686
carbon	YBR128C	HO	Qui	-0.300341	0.0650633	-4.61613	0.000956222	0.00329787
carbon	YBR128C	PHO85	Pro	0.0576301	0.0465745	1.23737	0.237833	0.167564
carbon	YBR128C	PHO85	Qui	-0.280197	0.0663614	-4.22229	0.00143085	0.00444013
carbon	YBR128C	RIM15	Pro	-0.00326023	0.0289862	-0.112475	0.912915	0.40488
carbon	YBR128C	RIM15	Qui	-0.347303	0.0477282	-7.27667	1.59e-05	0.000210114
carbon	YBR128C	TOR1	Pro	0.0420814	0.0146784	2.86688	0.0153268	0.0245367
carbon	YBR128C	TOR1	Qui	-0.260908	0.0519167	-5.02551	0.00051753	0.00212812
carbon	YBR129C	HO	Pro	0.0452893	0.0197552	2.29252	0.0425884	0.0507612
carbon	YBR129C	HO	Qui	-0.102398	0.0182174	-5.62087	0.000221191	0.00117005
carbon	YBR129C	PHO85	Pro	0.0314783	0.0300622	1.04711	0.31413	0.202677
carbon	YBR129C	PHO85	Qui	-0.177192	0.0389923	-4.54428	0.000837961	0.00300323
carbon	YBR129C	RIM15	Pro	0.0234938	0.0238929	0.983297	0.351155	0.218504
carbon	YBR129C	RIM15	Qui	-0.020131	0.018901	-1.06507	0.309663	0.200811
carbon	YBR129C	TOR1	Pro	0.0527867	0.0221226	2.38609	0.0361101	0.0451264
carbon	YBR129C	TOR1	Qui	-0.00821756	0.0252193	-0.325844	0.751258	0.359323
carbon	YBR130C	HO	Pro	0.0148525	0.0420943	0.352838	0.730878	0.353198
carbon	YBR130C	HO	Qui	0.108462	0.0636515	1.70399	0.119203	0.104018
carbon	YBR130C	PHO85	Pro	-0.0230641	0.0366608	-0.62912	0.540169	0.291262
carbon	YBR130C	PHO85	Qui	0.0583405	0.02666	2.18831	0.0511185	0.0577385
carbon	YBR130C	RIM15	Pro	0.00930072	0.0344908	0.269658	0.793504	0.371605
carbon	YBR130C	RIM15	Qui	-0.031453	0.0292991	-1.07351	0.306026	0.199305
carbon	YBR130C	TOR1	Pro	-0.036402	0.0262207	-1.38829	0.19252	0.144985
carbon	YBR130C	TOR1	Qui	0.0650496	0.0318459	2.04264	0.068345	0.0707323
carbon	YBR131W	HO	Pro	-0.0193455	0.0467798	-0.413545	0.687155	0.340017
carbon	YBR131W	HO	Qui	-0.0692032	0.042738	-1.61924	0.136464	0.114337
carbon	YBR131W	PHO85	Pro	0.0443713	0.0292851	1.51515	0.153666	0.124155
carbon	YBR131W	PHO85	Qui	-0.0711895	0.108609	-0.655463	0.525641	0.285994
carbon	YBR131W	RIM15	Pro	-0.0150192	0.0515975	-0.291085	0.777583	0.367035
carbon	YBR131W	RIM15	Qui	-0.217413	0.115298	-1.88566	0.0860106	0.0830548
carbon	YBR131W	TOR1	Pro	0.00820159	0.0535451	0.153172	0.881037	0.396297
carbon	YBR131W	TOR1	Qui	-0.0386009	0.0306609	-1.25896	0.236639	0.167003
carbon	YBR132C	HO	Pro	-0.0189565	0.016209	-1.16951	0.266916	0.181295
carbon	YBR132C	HO	Qui	0.117895	0.0206654	5.70493	0.000196969	0.0010787
carbon	YBR132C	PHO85	Pro	0.0202865	0.0245977	0.82473	0.4244	0.248276
carbon	YBR132C	PHO85	Qui	0.144739	0.048433	2.98845	0.0123319	0.0210467
carbon	YBR132C	RIM15	Pro	0.0184051	0.0165159	1.11439	0.293986	0.193871
carbon	YBR132C	RIM15	Qui	0.0307986	0.0312884	0.984346	0.346102	0.216304
carbon	YBR132C	TOR1	Pro	-0.042849	0.00891603	-4.80584	0.000548188	0.00221578
carbon	YBR132C	TOR1	Qui	0.0671335	0.0253133	2.6521	0.0242255	0.0339481
carbon	YBR134W	HO	Pro	0.0146111	0.0218728	0.668005	0.517901	0.283196
carbon	YBR134W	HO	Qui	0.0682974	0.0138584	4.92822	0.000597521	0.00235949
carbon	YBR134W	PHO85	Pro	0.0576244	0.0371478	1.55122	0.144845	0.119147
carbon	YBR134W	PHO85	Qui	0.0705236	0.0392241	1.79797	0.0996535	0.0920545
carbon	YBR134W	RIM15	Pro	0.0322143	0.0278926	1.15494	0.277857	0.186549
carbon	YBR134W	RIM15	Qui	0.122256	0.0390197	3.13319	0.00952328	0.0174944
carbon	YBR134W	TOR1	Pro	0.0030352	0.0163398	0.185754	0.856018	0.389468
carbon	YBR134W	TOR1	Qui	-0.00401559	0.0237074	-0.169382	0.868874	0.392942
carbon	YBR137W	HO	Pro	-0.00248701	0.0233907	-0.106325	0.917239	0.405911
carbon	YBR137W	HO	Qui	0.0936075	0.029243	3.20102	0.00947526	0.0174328
carbon	YBR137W	PHO85	Pro	-0.0343414	0.0293635	-1.16953	0.263188	0.179566
carbon	YBR137W	PHO85	Qui	0.0857702	0.0268606	3.19315	0.00855833	0.0161987
carbon	YBR137W	RIM15	Pro	0.000386858	0.0309208	0.0125113	0.990291	0.424619
carbon	YBR137W	RIM15	Qui	0.0529316	0.0260283	2.03361	0.0668342	0.0695746
carbon	YBR137W	TOR1	Pro	-0.0272021	0.0214918	-1.2657	0.231772	0.164606
carbon	YBR137W	TOR1	Qui	-0.0163389	0.0459388	-0.355667	0.729479	0.352801
carbon	YBR138C	HO	Pro	0.0260869	0.0373519	0.698409	0.499421	0.276323
carbon	YBR138C	HO	Qui	-0.105167	0.0346653	-3.03378	0.0125957	0.0213497
carbon	YBR138C	PHO85	Pro	0.00536193	0.0193512	0.277086	0.786071	0.369468
carbon	YBR138C	PHO85	Qui	0.0178838	0.0632805	0.282612	0.782721	0.368587
carbon	YBR138C	RIM15	Pro	-0.00518621	0.0214956	-0.241268	0.814754	0.377686
carbon	YBR138C	RIM15	Qui	-0.133081	0.0549521	-2.42177	0.0339004	0.0431142
carbon	YBR138C	TOR1	Pro	-0.0342929	0.0180718	-1.89759	0.084293	0.0819373
carbon	YBR138C	TOR1	Qui	-0.0175372	0.0251958	-0.696034	0.502263	0.277367
carbon	YBR139W	HO	Pro	0.0499701	0.0695385	0.718597	0.487373	0.272019
carbon	YBR139W	HO	Qui	-0.0545734	0.0604105	-0.903375	0.387571	0.233625
carbon	YBR139W	PHO85	Pro	0.126583	0.0755574	1.67532	0.117743	0.103103
carbon	YBR139W	PHO85	Qui	-0.14648	0.0309488	-4.73299	0.000616373	0.00241228
carbon	YBR139W	RIM15	Pro	0.0458492	0.0501887	0.913536	0.38478	0.232479
carbon	YBR139W	RIM15	Qui	0.00123359	0.024148	0.0510845	0.960174	0.417129
carbon	YBR139W	TOR1	Pro	0.0611295	0.0429155	1.42441	0.182073	0.139504
carbon	YBR139W	TOR1	Qui	0.0787336	0.0370663	2.12413	0.0596078	0.0642473
carbon	YBR141C	HO	Pro	0.0662123	0.0206376	3.20833	0.00833028	0.0159051
carbon	YBR141C	HO	Qui	0.0326128	0.0106687	3.05686	0.0121091	0.0207861
carbon	YBR141C	PHO85	Pro	0.0219796	0.0189981	1.15694	0.268116	0.181846
carbon	YBR141C	PHO85	Qui	0.02818	0.0302855	0.930477	0.372094	0.227308
carbon	YBR141C	RIM15	Pro	-0.0107212	0.0308685	-0.347318	0.736336	0.354974
carbon	YBR141C	RIM15	Qui	-0.126187	0.0294695	-4.28193	0.00129452	0.00413373
carbon	YBR141C	TOR1	Pro	0.0456146	0.0195644	2.33151	0.0397629	0.0483051
carbon	YBR141C	TOR1	Qui	-0.0321291	0.0248838	-1.29117	0.225694	0.161609
carbon	YBR144C	HO	Pro	0.0679398	0.0517777	1.31214	0.216193	0.15684
carbon	YBR144C	HO	Qui	0.0471928	0.058723	0.80365	0.440284	0.254379
carbon	YBR144C	PHO85	Pro	0.0768771	0.0676914	1.1357	0.276587	0.18591
carbon	YBR144C	PHO85	Qui	-0.0141902	0.0668176	-0.212372	0.835701	0.383565
carbon	YBR144C	RIM15	Pro	0.0488978	0.0398298	1.22767	0.250711	0.173779
carbon	YBR144C	RIM15	Qui	-0.144649	0.0451951	-3.20054	0.0084465	0.0160466
carbon	YBR144C	TOR1	Pro	0.0301818	0.0313219	0.9636	0.355952	0.220521
carbon	YBR144C	TOR1	Qui	0.134457	0.042025	3.19946	0.00950046	0.0174669
carbon	YBR145W	HO	Pro	0.0973358	0.0296474	3.28312	0.00729328	0.0144585
carbon	YBR145W	HO	Qui	-0.301714	0.0757268	-3.98425	0.00258318	0.00681762
carbon	YBR145W	PHO85	Pro	0.0814702	0.0356118	2.28773	0.0395483	0.048125
carbon	YBR145W	PHO85	Qui	-0.374126	0.0672757	-5.56109	0.000169912	0.000982068
carbon	YBR145W	RIM15	Pro	-0.0101328	0.0263472	-0.384586	0.709474	0.346789
carbon	YBR145W	RIM15	Qui	-0.0534018	0.0266021	-2.00743	0.0699079	0.0718757
carbon	YBR145W	TOR1	Pro	0.0481334	0.0141666	3.39766	0.00595371	0.0124583
carbon	YBR145W	TOR1	Qui	-0.485905	0.0755109	-6.43489	7.49e-05	0.000581384
carbon	YBR146W	HO	Pro	-0.114489	0.0345373	-3.31495	0.00689278	0.0138781
carbon	YBR146W	HO	Qui	0.0697459	0.0415209	1.67978	0.123922	0.106895
carbon	YBR146W	PHO85	Pro	-0.0647653	0.0662378	-0.97777	0.346034	0.216274
carbon	YBR146W	PHO85	Qui	0.0348602	0.0380546	0.916057	0.379282	0.230213
carbon	YBR146W	RIM15	Pro	-0.0251113	0.0462848	-0.542538	0.600623	0.311918
carbon	YBR146W	RIM15	Qui	-0.117577	0.0590591	-1.99084	0.071923	0.0733358
carbon	YBR146W	TOR1	Pro	-0.0497478	0.0320452	-1.55243	0.14884	0.121456
carbon	YBR146W	TOR1	Qui	-0.00887376	0.0428608	-0.207037	0.840136	0.3849
carbon	YBR147W	HO	Pro	0.0433022	0.0166254	2.60459	0.0244928	0.0342289
carbon	YBR147W	HO	Qui	0.115953	0.0221038	5.24584	0.000375628	0.00169605
carbon	YBR147W	PHO85	Pro	0.0188036	0.0131634	1.42847	0.17674	0.136766
carbon	YBR147W	PHO85	Qui	0.173565	0.0307836	5.63821	0.000151445	0.000911947
carbon	YBR147W	RIM15	Pro	0.0439561	0.0214308	2.05107	0.0704918	0.0723502
carbon	YBR147W	RIM15	Qui	-0.106905	0.0440733	-2.42561	0.0336704	0.0428909
carbon	YBR147W	TOR1	Pro	-0.0108934	0.0275215	-0.395815	0.69981	0.343858
carbon	YBR147W	TOR1	Qui	0.0636756	0.0185839	3.42639	0.00647759	0.0132588
carbon	YBR148W	HO	Pro	0.0510656	0.0200012	2.55313	0.0268449	0.0364823
carbon	YBR148W	HO	Qui	-0.178686	0.0243597	-7.33532	2.5e-05	0.000283597
carbon	YBR148W	PHO85	Pro	0.0281692	0.0208003	1.35427	0.198722	0.148159
carbon	YBR148W	PHO85	Qui	-0.152282	0.0377071	-4.03855	0.00195329	0.005554
carbon	YBR148W	RIM15	Pro	0.0501484	0.0215002	2.33246	0.044567	0.052394
carbon	YBR148W	RIM15	Qui	-0.0300348	0.0440948	-0.681142	0.509867	0.280278
carbon	YBR148W	TOR1	Pro	0.0161544	0.0131815	1.22554	0.245964	0.171424
carbon	YBR148W	TOR1	Qui	-0.0244406	0.0168789	-1.448	0.178234	0.137541
carbon	YBR149W	HO	Pro	0.0880935	0.0714258	1.23336	0.243148	0.170057
carbon	YBR149W	HO	Qui	-0.0592344	0.0761586	-0.777777	0.454708	0.259757
carbon	YBR149W	PHO85	Pro	0.187085	0.0558157	3.35183	0.0052024	0.0113174
carbon	YBR149W	PHO85	Qui	0.03163	0.0803706	0.393551	0.701433	0.344398
carbon	YBR149W	RIM15	Pro	0.0474122	0.0510988	0.927855	0.377695	0.229533
carbon	YBR149W	RIM15	Qui	0.109085	0.0627332	1.73887	0.109928	0.0984293
carbon	YBR149W	TOR1	Pro	-0.00106372	0.0462732	-0.0229878	0.982072	0.422637
carbon	YBR149W	TOR1	Qui	0.0141878	0.041415	0.342577	0.739008	0.355833
carbon	YBR150C	HO	Pro	0.078848	0.0622015	1.26762	0.231109	0.164273
carbon	YBR150C	HO	Qui	-0.0999941	0.0511252	-1.95587	0.0789762	0.0784303
carbon	YBR150C	PHO85	Pro	0.162259	0.072351	2.24267	0.0429851	0.0510922
carbon	YBR150C	PHO85	Qui	-0.101081	0.0654706	-1.54391	0.150876	0.122561
carbon	YBR150C	RIM15	Pro	0.0504505	0.0476926	1.05783	0.317699	0.204216
carbon	YBR150C	RIM15	Qui	-0.117221	0.0544892	-2.15128	0.0545257	0.060408
carbon	YBR150C	TOR1	Pro	-0.00949406	0.046716	-0.203229	0.842666	0.385588
carbon	YBR150C	TOR1	Qui	0.011247	0.0390863	0.287748	0.779414	0.367585
carbon	YBR151W	HO	Pro	-0.0209296	0.0156007	-1.34158	0.206771	0.152178
carbon	YBR151W	HO	Qui	0.127944	0.00974699	13.1265	1.25e-07	9.82e-06
carbon	YBR151W	PHO85	Pro	0.0221579	0.0423323	0.523428	0.609484	0.314888
carbon	YBR151W	PHO85	Qui	0.0923065	0.0356328	2.59049	0.0251161	0.0348265
carbon	YBR151W	RIM15	Pro	0.0241305	0.0206081	1.17092	0.271698	0.183573
carbon	YBR151W	RIM15	Qui	-0.00267024	0.0286	-0.0933651	0.927292	0.408508
carbon	YBR151W	TOR1	Pro	-0.0467634	0.0156414	-2.98973	0.0123037	0.0210091
carbon	YBR151W	TOR1	Qui	0.0938254	0.0238283	3.93756	0.00278588	0.00720282
carbon	YBR156C	HO	Pro	0.0456028	0.0757925	0.60168	0.559584	0.297967
carbon	YBR156C	HO	Qui	-0.128317	0.063546	-2.01928	0.0710653	0.0727466
carbon	YBR156C	PHO85	Pro	0.255597	0.0665943	3.83812	0.00205325	0.00575637
carbon	YBR156C	PHO85	Qui	0.053709	0.0764029	0.70297	0.496683	0.275354
carbon	YBR156C	RIM15	Pro	0.110387	0.0562492	1.96246	0.0813221	0.0799986
carbon	YBR156C	RIM15	Qui	0.0953857	0.0626593	1.52229	0.156151	0.125536
carbon	YBR156C	TOR1	Pro	-0.0371969	0.0559544	-0.664772	0.51989	0.283895
carbon	YBR156C	TOR1	Qui	0.0527998	0.0326301	1.61813	0.136705	0.114477
carbon	YBR157C	HO	Pro	0.047848	0.0329103	1.45389	0.173906	0.13517
carbon	YBR157C	HO	Qui	0.031424	0.0195945	1.60371	0.139859	0.116295
carbon	YBR157C	PHO85	Pro	0.0525534	0.0332231	1.58183	0.137703	0.115002
carbon	YBR157C	PHO85	Qui	0.0555762	0.0678375	0.819256	0.430033	0.250516
carbon	YBR157C	RIM15	Pro	0.0468266	0.0297613	1.57341	0.150076	0.122117
carbon	YBR157C	RIM15	Qui	-0.163538	0.0628556	-2.60181	0.0246146	0.0343448
carbon	YBR157C	TOR1	Pro	-0.0347408	0.0298635	-1.16332	0.269314	0.182434
carbon	YBR157C	TOR1	Qui	0.0678641	0.0292781	2.31791	0.0429251	0.0510462
carbon	YBR158W	HO	Pro	0.0809231	0.0911949	0.887364	0.393871	0.236111
carbon	YBR158W	HO	Qui	-0.05953	0.0739163	-0.805369	0.439336	0.254013
carbon	YBR158W	PHO85	Pro	0.136422	0.0583852	2.33658	0.0361176	0.0451305
carbon	YBR158W	PHO85	Qui	-0.000932202	0.0673602	-0.0138391	0.989206	0.424372
carbon	YBR158W	RIM15	Pro	-0.0460518	0.0924102	-0.498341	0.630194	0.321762
carbon	YBR158W	RIM15	Qui	0.0188045	0.0621557	0.302539	0.767885	0.364253
carbon	YBR158W	TOR1	Pro	-0.154371	0.0908312	-1.69954	0.117285	0.102831
carbon	YBR158W	TOR1	Qui	0.00185191	0.0643477	0.0287798	0.977606	0.421477
carbon	YBR161W	HO	Pro	-0.0920286	0.0265952	-3.46035	0.00532983	0.0115166
carbon	YBR161W	HO	Qui	-0.0574086	0.0323183	-1.77635	0.106054	0.0960363
carbon	YBR161W	PHO85	Pro	0.00160272	0.0558781	0.0286824	0.977554	0.421471
carbon	YBR161W	PHO85	Qui	0.0625934	0.0337483	1.85471	0.090617	0.0860863
carbon	YBR161W	RIM15	Pro	0.0335644	0.0199284	1.68425	0.12642	0.10838
carbon	YBR161W	RIM15	Qui	-0.0812312	0.0457259	-1.77648	0.103283	0.0943165
carbon	YBR161W	TOR1	Pro	-0.0286158	0.0240211	-1.19128	0.258613	0.177454
carbon	YBR161W	TOR1	Qui	0.0312836	0.0291043	1.07488	0.307679	0.199947
carbon	YBR162C	HO	Pro	0.051912	0.0392656	1.32208	0.212976	0.155271
carbon	YBR162C	HO	Qui	-0.241839	0.0560328	-4.31602	0.00152261	0.00464329
carbon	YBR162C	PHO85	Pro	0.125323	0.0366074	3.42342	0.00453371	0.0102355
carbon	YBR162C	PHO85	Qui	-0.101809	0.0616963	-1.65016	0.127144	0.108798
carbon	YBR162C	RIM15	Pro	-0.0164334	0.0347756	-0.472554	0.64778	0.327474
carbon	YBR162C	RIM15	Qui	0.070789	0.0558928	1.26651	0.231491	0.164455
carbon	YBR162C	TOR1	Pro	0.047288	0.0431678	1.09544	0.296727	0.195135
carbon	YBR162C	TOR1	Qui	-0.174092	0.0646	-2.69493	0.0225085	0.0322487
carbon	YBR162W-A	HO	Pro	-0.0102334	0.0191705	-0.533809	0.604093	0.313117
carbon	YBR162W-A	HO	Qui	0.134362	0.0334581	4.01582	0.00245492	0.00656318
carbon	YBR162W-A	PHO85	Pro	0.0405996	0.0247829	1.63821	0.125342	0.10768
carbon	YBR162W-A	PHO85	Qui	0.00361632	0.0258224	0.140046	0.891155	0.399013
carbon	YBR162W-A	RIM15	Pro	-0.00265073	0.0215586	-0.122955	0.904845	0.402719
carbon	YBR162W-A	RIM15	Qui	-0.0100811	0.0304887	-0.33065	0.747122	0.358071
carbon	YBR162W-A	TOR1	Pro	0.0166993	0.0323212	0.516668	0.615617	0.316924
carbon	YBR162W-A	TOR1	Qui	0.0882351	0.0253078	3.48648	0.00585742	0.0123187
carbon	YBR164C	HO	Pro	-0.0144613	0.0294814	-0.490522	0.633403	0.322777
carbon	YBR164C	HO	Qui	0.0566915	0.0187044	3.03092	0.0126573	0.0214166
carbon	YBR164C	PHO85	Pro	0.0502588	0.0331986	1.51388	0.153984	0.12435
carbon	YBR164C	PHO85	Qui	-0.0200207	0.0250466	-0.799335	0.441015	0.254623
carbon	YBR164C	RIM15	Pro	0.00766684	0.0197276	0.388635	0.70658	0.345956
carbon	YBR164C	RIM15	Qui	-0.032633	0.0335387	-0.972996	0.351466	0.218628
carbon	YBR164C	TOR1	Pro	-0.0158463	0.0175643	-0.902186	0.386287	0.233088
carbon	YBR164C	TOR1	Qui	-0.00488492	0.0239959	-0.203573	0.84277	0.385603
carbon	YBR165W	HO	Pro	-0.00982413	0.0125266	-0.78426	0.449447	0.257776
carbon	YBR165W	HO	Qui	0.0362557	0.0134856	2.68847	0.0227594	0.0324974
carbon	YBR165W	PHO85	Pro	0.02162	0.0243797	0.886803	0.391296	0.235051
carbon	YBR165W	PHO85	Qui	0.0627826	0.0213663	2.93839	0.0134865	0.0223826
carbon	YBR165W	RIM15	Pro	0.0149954	0.0143501	1.04497	0.323291	0.20659
carbon	YBR165W	RIM15	Qui	0.0482584	0.0231802	2.08188	0.0614982	0.065653
carbon	YBR165W	TOR1	Pro	-0.0311978	0.00804519	-3.87782	0.00257301	0.00679695
carbon	YBR165W	TOR1	Qui	0.0368769	0.0142051	2.59603	0.0266724	0.0363108
carbon	YBR166C	HO	Pro	0.0493708	0.0559131	0.882991	0.396128	0.237001
carbon	YBR166C	HO	Qui	0.0769301	0.0605723	1.27005	0.232821	0.165127
carbon	YBR166C	PHO85	Pro	0.112621	0.0545238	2.06553	0.0594078	0.0640837
carbon	YBR166C	PHO85	Qui	0.0392678	0.0289192	1.35785	0.201712	0.149653
carbon	YBR166C	RIM15	Pro	0.0445393	0.0593529	0.750414	0.472167	0.26637
carbon	YBR166C	RIM15	Qui	0.0421762	0.0395064	1.06758	0.30858	0.200335
carbon	YBR166C	TOR1	Pro	0.00145351	0.0278421	0.0522054	0.959301	0.416927
carbon	YBR166C	TOR1	Qui	0.0676018	0.0378822	1.78453	0.104654	0.0951592
carbon	YBR168W	HO	Pro	-0.0493307	0.0269284	-1.83192	0.0941523	0.0885057
carbon	YBR168W	HO	Qui	0.111803	0.0287177	3.89317	0.00299409	0.00757997
carbon	YBR168W	PHO85	Pro	-0.106623	0.0243039	-4.38709	0.000734942	0.00273218
carbon	YBR168W	PHO85	Qui	0.0354466	0.0493381	0.718442	0.487465	0.272044
carbon	YBR168W	RIM15	Pro	-0.102437	0.0208919	-4.9032	0.000843915	0.00301956
carbon	YBR168W	RIM15	Qui	0.0636258	0.0598083	1.06383	0.310202	0.201024
carbon	YBR168W	TOR1	Pro	-0.125609	0.0321594	-3.90582	0.0024519	0.00655854
carbon	YBR168W	TOR1	Qui	0.0314653	0.0280698	1.12096	0.2885	0.191342
carbon	YBR169C	HO	Pro	0.120718	0.0753179	1.60278	0.137287	0.11478
carbon	YBR169C	HO	Qui	-0.134846	0.0710296	-1.89845	0.0868446	0.0836069
carbon	YBR169C	PHO85	Pro	0.141288	0.0858244	1.64625	0.123661	0.106769
carbon	YBR169C	PHO85	Qui	-0.404521	0.0691693	-5.84828	0.000111168	0.000750314
carbon	YBR169C	RIM15	Pro	0.0115557	0.0503066	0.229705	0.823456	0.38019
carbon	YBR169C	RIM15	Qui	-0.109124	0.0366267	-2.97936	0.0125337	0.021279
carbon	YBR169C	TOR1	Pro	0.0227098	0.0360981	0.629112	0.54212	0.291959
carbon	YBR169C	TOR1	Qui	-0.153963	0.053648	-2.86988	0.0166722	0.0260533
carbon	YBR171W	HO	Pro	0.0456436	0.0584598	0.780769	0.451414	0.258469
carbon	YBR171W	HO	Qui	0.0256112	0.0533044	0.48047	0.641231	0.325295
carbon	YBR171W	PHO85	Pro	0.0591503	0.0649178	0.911157	0.378798	0.230001
carbon	YBR171W	PHO85	Qui	-0.0280487	0.0438861	-0.639124	0.535824	0.289685
carbon	YBR171W	RIM15	Pro	-0.030313	0.036907	-0.821335	0.432673	0.251547
carbon	YBR171W	RIM15	Qui	-0.156737	0.0424835	-3.68937	0.00356707	0.00860144
carbon	YBR171W	TOR1	Pro	0.00476941	0.0142414	0.334898	0.744001	0.357153
carbon	YBR171W	TOR1	Qui	0.0976634	0.0372531	2.62162	0.0255269	0.0352071
carbon	YBR172C	HO	Pro	-0.105446	0.0655392	-1.6089	0.135938	0.114036
carbon	YBR172C	HO	Qui	0.0402821	0.0525017	0.767254	0.460662	0.262064
carbon	YBR172C	PHO85	Pro	-0.109772	0.0649705	-1.68957	0.114934	0.101425
carbon	YBR172C	PHO85	Qui	0.110365	0.0295307	3.7373	0.00328156	0.00810751
carbon	YBR172C	RIM15	Pro	-0.0162171	0.0786675	-0.206147	0.841264	0.385186
carbon	YBR172C	RIM15	Qui	-0.00273512	0.0356164	-0.0767938	0.940167	0.4118
carbon	YBR172C	TOR1	Pro	-0.119044	0.0453591	-2.62447	0.0236392	0.0333545
[truncated: 14,384 more rows]
