# Supplementary material for: Genetic interaction profiles of regulatory kinases differ between environmental conditions and cellular states
Source: Mol Syst Biol. 2020 May 25;16(5):e9167. doi: 10.15252/msb.20199167 (PMC7247079; doi:10.15252/msb.20199167)
Supplement: Supplementary file 13 — Dataset EV3 [file MSB-16-e9167-s013.xls]

## Sheet: Description
Dataset EV3: Phenotypic difference between quiescence and proliferation quantified by ANCOVA.
Source data for Fig2B.

## Sheet: Dataset EV3
nutrient	LibraryName	Sydtematic	Common	Phenotypic Difference	std.error	statistic	p.value	q.value
carbon	HO	YAL001C	TFC3	0.215359	0.0366035	5.88356	5.14e-08	3.22e-08
carbon	HO	YAL004W	YAL004W	-0.0653127	0.0264102	-2.47301	0.0150505	0.0041855
carbon	HO	YAL005C	SSA1	-0.118987	0.0336001	-3.54128	0.000601819	0.000210859
carbon	HO	YAL008W	FUN14	-0.0651108	0.0415556	-1.56684	0.12025	0.028127
carbon	HO	YAL010C	MDM10	0.097841	0.0356853	2.74177	0.0072178	0.00212127
carbon	HO	YAL013W	DEP1	0.103221	0.0313708	3.29036	0.00137452	0.000456059
carbon	HO	YAL014C	SYN8	0.0741357	0.013424	5.52261	2.56e-07	1.46e-07
carbon	HO	YAL015C	NTG1	-0.198251	0.0224706	-8.8227	3.25e-14	4.62e-14
carbon	HO	YAL017W	PSK1	-0.0821663	0.0257929	-3.18562	0.0019168	0.000622879
carbon	HO	YAL018C	LDS1	-0.028283	0.0206039	-1.3727	0.172855	0.0391294
carbon	HO	YAL019W	FUN30	0.0764382	0.0121876	6.27182	8.71e-09	6.03e-09
carbon	HO	YAL020C	ATS1	0.00128363	0.027172	0.0472408	0.962414	0.176874
carbon	HO	YAL022C	FUN26	0.111604	0.0569812	1.9586	0.0528899	0.0132789
carbon	HO	YAL023C	PMT2	0.101381	0.0364434	2.78189	0.00643914	0.00190891
carbon	HO	YAL024C	LTE1	0.110211	0.017463	6.31111	7.26e-09	5.09e-09
carbon	HO	YAL026C	DRS2	-0.285594	0.0349686	-8.16718	8.86e-13	1.03e-12
carbon	HO	YAL029C	MYO4	-0.00229927	0.0136041	-0.169013	0.866121	0.162283
carbon	HO	YAL030W	SNC1	-0.0335365	0.0462485	-0.725137	0.470028	0.0956223
carbon	HO	YAL031C	GIP4	0.0529149	0.0496659	1.06542	0.289202	0.0622079
carbon	HO	YAL034C	FUN19	0.0433595	0.044395	0.976676	0.33104	0.0701877
carbon	HO	YAL036C	RBG1	-0.0307385	0.0216152	-1.42208	0.158054	0.0360778
carbon	HO	YAL037W	YAL037W	0.116017	0.0215874	5.37432	4.88e-07	2.68e-07
carbon	HO	YAL040C	CLN3	-0.00783743	0.0276386	-0.283568	0.777316	0.147988
carbon	HO	YAL042W	ERV46	-0.400642	0.0283271	-14.1434	8.7e-26	8.25e-25
carbon	HO	YAL046C	BOL3	0.130328	0.017946	7.26222	7.79e-11	7.03e-11
carbon	HO	YAL048C	GEM1	0.175093	0.0372419	4.70152	8.11e-06	3.75e-06
carbon	HO	YAL049C	AIM2	0.0358473	0.0435883	0.822405	0.412765	0.0851513
carbon	HO	YAL051W	OAF1	0.0289383	0.0115519	2.50507	0.0138256	0.0038754
carbon	HO	YAL053W	FLC2	0.0996186	0.0357672	2.78519	0.00637847	0.00189208
carbon	HO	YAL054C	ACS1	-0.359219	0.0284202	-12.6396	1.34e-22	7e-22
carbon	HO	YAL055W	PEX22	-0.0742523	0.0412188	-1.80142	0.074592	0.0182505
carbon	HO	YAL056W	GPB2	-0.648749	0.0387567	-16.739	5.07e-31	1.35e-29
carbon	HO	YAL058W	CNE1	0.0547441	0.0503082	1.08817	0.279083	0.0602181
carbon	HO	YAL059W	ECM1	0.0718151	0.0349597	2.05423	0.0425112	0.0108816
carbon	HO	YAL060W	BDH1	-0.0790189	0.0153405	-5.15101	1.27e-06	6.56e-07
carbon	HO	YAL061W	BDH2	-0.156062	0.0201435	-7.74751	7.17e-12	7.46e-12
carbon	HO	YAL062W	GDH3	-0.062894	0.0355148	-1.77092	0.0795609	0.0193734
carbon	HO	YAL064C-A	TDA8	0.149031	0.0119261	12.4962	2.73e-22	1.34e-21
carbon	HO	YAL065C	YAL065C	0.116065	0.0135102	8.59092	1.05e-13	1.39e-13
carbon	HO	YAL067C	SEO1	0.133955	0.0236842	5.65588	1.42e-07	8.4e-08
carbon	HO	YAL068C	PAU8	0.107686	0.0151585	7.10403	1.68e-10	1.45e-10
carbon	HO	YAR002C-A	ERP1	-0.189859	0.0210269	-9.02936	1.14e-14	1.73e-14
carbon	HO	YAR002W	NUP60	0.0937305	0.0234273	4.00091	0.00011972	4.65e-05
carbon	HO	YAR003W	SWD1	0.141544	0.0285889	4.95102	2.93e-06	1.44e-06
carbon	HO	YAR020C	PAU7	-0.0596053	0.0182587	-3.26449	0.00149319	0.000493405
carbon	HO	YAR023C	YAR023C	0.0248127	0.0267565	0.92735	0.355934	0.0747631
carbon	HO	YAR027W	UIP3	-0.137001	0.0287237	-4.7696	6.16e-06	2.9e-06
carbon	HO	YAR028W	YAR028W	0.0438682	0.0157279	2.7892	0.00630571	0.00187165
carbon	HO	YAR029W	YAR029W	-0.0114189	0.0194164	-0.588104	0.557763	0.111094
carbon	HO	YAR031W	PRM9	-0.0313644	0.0220459	-1.42268	0.157879	0.0360462
carbon	HO	YAR035W	YAT1	-0.0546796	0.0257577	-2.12285	0.0361865	0.00935026
carbon	HO	YAR042W	SWH1	0.114691	0.0347327	3.30211	0.00132358	0.000439983
carbon	HO	YAR050W	FLO1	-0.181569	0.0394207	-4.60593	1.19e-05	5.33e-06
carbon	HO	YBL001C	ECM15	0.0192822	0.0388621	0.496171	0.620842	0.121956
carbon	HO	YBL003C	HTA2	0.0257234	0.0537904	0.478216	0.63352	0.124044
carbon	HO	YBL005W	PDR3	0.0794574	0.0100812	7.88171	3.68e-12	3.98e-12
carbon	HO	YBL007C	SLA1	0.0193141	0.0158991	1.21479	0.22725	0.0501496
carbon	HO	YBL008W	HIR1	-0.0728527	0.034096	-2.13669	0.0350143	0.00908124
carbon	HO	YBL009W	ALK2	0.105962	0.0147222	7.19743	1.07e-10	9.47e-11
carbon	HO	YBL010C	YBL010C	-0.0384204	0.0500355	-0.767862	0.444343	0.090979
carbon	HO	YBL011W	SCT1	-0.125578	0.011632	-10.796	1.41e-18	3.86e-18
carbon	HO	YBL013W	FMT1	0.00752592	0.0377787	0.199211	0.842494	0.158591
carbon	HO	YBL015W	ACH1	-0.540196	0.031683	-17.05	1.26e-31	3.89e-30
carbon	HO	YBL016W	FUS3	0.0653888	0.0359455	1.81911	0.0718285	0.017621
carbon	HO	YBL017C	PEP1	0.0161213	0.0329409	0.489399	0.62561	0.122768
carbon	HO	YBL019W	APN2	-0.158417	0.0249654	-6.34546	6.18e-09	4.37e-09
carbon	HO	YBL021C	HAP3	0.119204	0.0259186	4.59915	1.22e-05	5.47e-06
carbon	HO	YBL024W	NCL1	0.136917	0.029691	4.61138	1.16e-05	5.23e-06
carbon	HO	YBL027W	RPL19B	0.0803515	0.0349189	2.30109	0.0234208	0.00628269
carbon	HO	YBL028C	YBL028C	0.10896	0.0148439	7.34034	5.32e-11	4.91e-11
carbon	HO	YBL029W	YBL029W	-0.303414	0.0241495	-12.564	1.95e-22	9.87e-22
carbon	HO	YBL031W	SHE1	0.103375	0.0320656	3.22388	0.00169898	0.000556385
carbon	HO	YBL032W	HEK2	-0.157429	0.0220801	-7.12989	1.48e-10	1.29e-10
carbon	HO	YBL036C	YBL036C	0.0199431	0.0216813	0.919832	0.359831	0.0754917
carbon	HO	YBL037W	APL3	-0.0241353	0.0421608	-0.572457	0.568272	0.11299
carbon	HO	YBL039C	URA7	-0.041573	0.0146424	-2.83922	0.00545883	0.00164341
carbon	HO	YBL042C	FUI1	0.113039	0.0265646	4.25525	4.65e-05	1.92e-05
carbon	HO	YBL043W	ECM13	-0.16985	0.0411464	-4.12794	7.5e-05	3e-05
carbon	HO	YBL046W	PSY4	-0.191387	0.0575114	-3.3278	0.0012183	0.000407642
carbon	HO	YBL047C	EDE1	-0.0189433	0.0501652	-0.377619	0.706499	0.136365
carbon	HO	YBL049W	MOH1	0.114387	0.0130661	8.75442	4.6e-14	6.42e-14
carbon	HO	YBL051C	PIN4	-0.154976	0.0253842	-6.10521	1.88e-08	1.24e-08
carbon	HO	YBL052C	SAS3	0.0694736	0.0401312	1.73116	0.0864468	0.0208928
carbon	HO	YBL054W	TOD6	0.111197	0.0324921	3.42228	0.000894908	0.000305655
carbon	HO	YBL055C	YBL055C	-0.21689	0.0210512	-10.303	1.74e-17	4.01e-17
carbon	HO	YBL056W	PTC3	0.0709514	0.0137609	5.15603	1.24e-06	6.43e-07
carbon	HO	YBL057C	PTH2	0.00351861	0.0126632	0.27786	0.781682	0.148731
carbon	HO	YBL059W	IAI11	0.105063	0.0184584	5.6919	1.21e-07	7.23e-08
carbon	HO	YBL060W	YEL1	0.00856911	0.0262418	0.326544	0.744682	0.142614
carbon	HO	YBL061C	SKT5	0.0809067	0.0141694	5.70994	1.12e-07	6.7e-08
carbon	HO	YBL063W	KIP1	0.133713	0.0122544	10.9115	7.87e-19	2.2e-18
carbon	HO	YBL064C	PRX1	0.116442	0.0289388	4.02373	0.000110135	4.3e-05
carbon	HO	YBL066C	SEF1	-0.176158	0.0233732	-7.53675	2.03e-11	1.98e-11
carbon	HO	YBL067C	UBP13	0.0849	0.010678	7.95096	2.61e-12	2.88e-12
carbon	HO	YBL068W	PRS4	-0.17037	0.0130249	-13.0804	1.52e-23	9.55e-23
carbon	HO	YBL069W	AST1	-0.123589	0.013724	-9.00527	1.29e-14	1.94e-14
carbon	HO	YBL072C	RPS8A	0.0505454	0.0746168	0.6774	0.499686	0.100779
carbon	HO	YBL075C	SSA3	0.0692044	0.0420022	1.64764	0.102504	0.0243251
carbon	HO	YBL078C	ATG8	-0.157306	0.0191442	-8.21688	6.9e-13	8.11e-13
carbon	HO	YBL079W	NUP170	-0.300051	0.0231121	-12.9824	2.46e-23	1.48e-22
carbon	HO	YBL081W	YBL081W	0.0384573	0.0223968	1.71709	0.0889969	0.0214397
carbon	HO	YBL082C	ALG3	0.0233055	0.0265645	0.877318	0.382376	0.0796274
carbon	HO	YBL085W	BOI1	-0.1621	0.01627	-9.96308	9.83e-17	2e-16
carbon	HO	YBL086C	YBL086C	0.134844	0.024506	5.50248	2.8e-07	1.59e-07
carbon	HO	YBL087C	RPL23A	-0.131868	0.016919	-7.79408	5.69e-12	6.03e-12
carbon	HO	YBL088C	TEL1	0.0403315	0.0167158	2.41278	0.0176166	0.00483878
carbon	HO	YBL089W	AVT5	0.00271474	0.0241708	0.112315	0.910795	0.169247
carbon	HO	YBL091C	MAP2	-0.0161193	0.0219597	-0.73404	0.464608	0.094609
carbon	HO	YBL091C-A	SCS22	0.0308504	0.0120521	2.55975	0.0119413	0.0033775
carbon	HO	YBL095W	MRX3	-0.139527	0.0380957	-3.66254	0.00039799	0.000143008
carbon	HO	YBL098W	BNA4	0.0217752	0.00843078	2.58282	0.0112179	0.00318961
carbon	HO	YBL102W	SFT2	-0.0826801	0.0218537	-3.78334	0.000261247	9.63e-05
carbon	HO	YBL104C	SEA4	-0.101763	0.0292116	-3.48366	0.00073011	0.000252705
carbon	HO	YBL106C	SRO77	-0.115595	0.0234679	-4.92564	3.25e-06	1.59e-06
carbon	HO	YBL107C	MIX23	0.112007	0.0161658	6.92865	3.91e-10	3.22e-10
carbon	HO	YBR001C	NTH2	-0.065346	0.0130378	-5.01205	2.27e-06	1.14e-06
carbon	HO	YBR005W	RCR1	0.113046	0.030073	3.75904	0.000284532	0.000104228
carbon	HO	YBR006W	UGA2	-0.0576604	0.0234261	-2.46138	0.0155184	0.00430696
carbon	HO	YBR007C	DSF2	-0.132713	0.0175253	-7.57265	1.7e-11	1.69e-11
carbon	HO	YBR008C	FLR1	-0.0122655	0.0117449	-1.04432	0.298805	0.0640816
carbon	HO	YBR009C	HHF1	0.00118546	0.0180129	0.0658118	0.947657	0.174725
carbon	HO	YBR010W	HHT1	-0.0814087	0.0210406	-3.86912	0.000192704	7.27e-05
carbon	HO	YBR013C	YBR013C	0.0999028	0.0102782	9.71988	3.4e-16	6.44e-16
carbon	HO	YBR014C	GRX7	0.099647	0.0109345	9.11305	7.46e-15	1.16e-14
carbon	HO	YBR016W	YBR016W	0.137218	0.0218118	6.29101	7.97e-09	5.56e-09
carbon	HO	YBR018C	GAL7	-0.131554	0.019339	-6.80254	7.16e-10	5.67e-10
carbon	HO	YBR019C	GAL10	0.00570336	0.0437449	0.130378	0.896524	0.166993
carbon	HO	YBR020W	GAL1	-0.225104	0.023605	-9.53627	8.66e-16	1.55e-15
carbon	HO	YBR022W	POA1	-0.169213	0.0167612	-10.0955	5e-17	1.08e-16
carbon	HO	YBR023C	CHS3	-0.00452942	0.036193	-0.125146	0.900654	0.167604
carbon	HO	YBR024W	SCO2	0.0166955	0.0305293	0.546868	0.585664	0.115949
carbon	HO	YBR025C	OLA1	-0.157578	0.0280563	-5.61649	1.69e-07	9.93e-08
carbon	HO	YBR028C	YPK3	0.121012	0.0296601	4.07996	8.96e-05	3.54e-05
carbon	HO	YBR030W	RKM3	0.0975942	0.0382733	2.54993	0.0122618	0.00346055
carbon	HO	YBR031W	RPL4A	0.101305	0.011994	8.44636	2.18e-13	2.74e-13
carbon	HO	YBR033W	EDS1	-0.0669334	0.0126495	-5.29139	6.98e-07	3.75e-07
carbon	HO	YBR034C	HMT1	-0.197134	0.0171622	-11.4865	4.29e-20	1.44e-19
carbon	HO	YBR040W	FIG1	0.125664	0.0271791	4.62356	1.11e-05	5e-06
carbon	HO	YBR041W	FAT1	-0.089476	0.0131828	-6.78734	7.7e-10	6.07e-10
carbon	HO	YBR042C	CST26	-0.151128	0.0357204	-4.23085	5.09e-05	2.09e-05
carbon	HO	YBR043C	QDR3	-0.154577	0.0309871	-4.98844	2.51e-06	1.24e-06
carbon	HO	YBR044C	TCM62	0.015564	0.0306158	0.508365	0.612295	0.120565
carbon	HO	YBR045C	GIP1	-0.134996	0.0248995	-5.42166	3.98e-07	2.21e-07
carbon	HO	YBR046C	ZTA1	0.102532	0.01385	7.40303	3.91e-11	3.68e-11
carbon	HO	YBR047W	FMP23	-0.131764	0.0398039	-3.31033	0.00128902	0.000429231
carbon	HO	YBR048W	RPS11B	0.00270512	0.0207373	0.130447	0.89647	0.166993
carbon	HO	YBR052C	RFS1	-0.0446936	0.0146111	-3.05888	0.00283817	0.00089675
carbon	HO	YBR053C	YBR053C	0.147526	0.019709	7.48518	2.62e-11	2.51e-11
carbon	HO	YBR054W	YRO2	0.177433	0.0245646	7.22312	9.42e-11	8.41e-11
carbon	HO	YBR056W	YBR056W	0.0895592	0.0294166	3.04451	0.00296526	0.000933866
carbon	HO	YBR057C	MUM2	0.0340674	0.0464966	0.732686	0.46543	0.0947377
carbon	HO	YBR058C	UBP14	-0.137468	0.0193091	-7.11933	1.56e-10	1.35e-10
carbon	HO	YBR059C	AKL1	0.0292254	0.01003	2.91379	0.00438845	0.00134472
carbon	HO	YBR061C	TRM7	-0.0378183	0.0121402	-3.11514	0.00238758	0.000763584
carbon	HO	YBR062C	YBR062C	0.0175996	0.0276974	0.635425	0.526575	0.105609
carbon	HO	YBR063C	YBR063C	-0.187359	0.0141075	-13.2808	5.69e-24	3.93e-23
carbon	HO	YBR065C	ECM2	-0.0479229	0.017372	-2.75863	0.00688073	0.00202743
carbon	HO	YBR066C	NRG2	0.147901	0.0121928	12.1302	1.69e-21	7.4e-21
carbon	HO	YBR067C	TIP1	-0.178681	0.0478235	-3.73626	0.000308152	0.000112329
carbon	HO	YBR068C	BAP2	0.200636	0.0158403	12.6662	1.17e-22	6.2e-22
carbon	HO	YBR069C	TAT1	0.131133	0.0133813	9.79968	2.26e-16	4.4e-16
carbon	HO	YBR071W	YBR071W	-0.195158	0.0165289	-11.8071	8.53e-21	3.28e-20
carbon	HO	YBR072W	HSP26	-0.137522	0.0110668	-12.4265	3.86e-22	1.84e-21
carbon	HO	YBR073W	RDH54	-0.0594115	0.0110475	-5.37784	4.81e-07	2.65e-07
carbon	HO	YBR074W	PFF1	-0.109035	0.0149868	-7.27535	7.31e-11	6.63e-11
carbon	HO	YBR076W	ECM8	0.106072	0.0349941	3.03113	0.00308835	0.00096901
carbon	HO	YBR077C	SLM4	-0.286453	0.0335825	-8.52984	1.43e-13	1.85e-13
carbon	HO	YBR078W	ECM33	0.0438207	0.0137871	3.17839	0.00196076	0.000635251
carbon	HO	YBR082C	UBC4	0.102689	0.0411605	2.49485	0.014206	0.00397244
carbon	HO	YBR083W	TEC1	-0.0777639	0.00688644	-11.2923	1.14e-19	3.59e-19
carbon	HO	YBR084C-A	RPL19A	-0.0541518	0.013133	-4.12333	7.62e-05	3.04e-05
carbon	HO	YBR084W	MIS1	0.0853317	0.0204845	4.16566	6.51e-05	2.63e-05
carbon	HO	YBR085W	AAC3	-0.145947	0.0228332	-6.39186	4.98e-09	3.57e-09
carbon	HO	YBR086C	IST2	-0.161563	0.0150382	-10.7435	1.85e-18	4.93e-18
carbon	HO	YBR090C	YBR090C	-0.0155555	0.0122487	-1.26997	0.206984	0.0460809
carbon	HO	YBR092C	PHO3	0.0185811	0.0142845	1.30079	0.196262	0.0439132
carbon	HO	YBR095C	RXT2	0.119696	0.0217177	5.51146	2.69e-07	1.53e-07
carbon	HO	YBR098W	MMS4	0.205056	0.0124199	16.5103	1.42e-30	3.57e-29
carbon	HO	YBR103W	SIF2	-0.0246828	0.0460644	-0.535832	0.593241	0.117306
carbon	HO	YBR104W	YMC2	-0.0457713	0.014129	-3.23953	0.0016167	0.000531232
carbon	HO	YBR105C	VID24	0.0944558	0.0156187	6.04761	2.44e-08	1.6e-08
carbon	HO	YBR107C	IML3	-0.0594741	0.0100326	-5.9281	4.2e-08	2.66e-08
carbon	HO	YBR108W	AIM3	0.106616	0.0433485	2.45951	0.0155946	0.00432564
carbon	HO	YBR111C	YSA1	0.129769	0.033304	3.89652	0.000174697	6.62e-05
carbon	HO	YBR114W	RAD16	-0.0694364	0.0344301	-2.01674	0.0463512	0.0117806
carbon	HO	YBR118W	TEF2	-0.188701	0.0419011	-4.50348	1.78e-05	7.79e-06
carbon	HO	YBR119W	MUD1	0.132164	0.0142151	9.29742	2.92e-15	4.84e-15
carbon	HO	YBR121C	GRS1	0.0772418	0.0277867	2.77982	0.00647737	0.00191878
carbon	HO	YBR125C	PTC4	-0.0607267	0.0190384	-3.1897	0.00189234	0.000615654
carbon	HO	YBR126C	TPS1	-0.0416842	0.026764	-1.55747	0.122455	0.0285842
carbon	HO	YBR128C	ATG14	-0.392625	0.0352533	-11.1372	2.51e-19	7.43e-19
carbon	HO	YBR129C	OPY1	-0.146251	0.0123339	-11.8576	6.62e-21	2.59e-20
carbon	HO	YBR130C	SHE3	0.101414	0.0366656	2.76591	0.00673967	0.00199101
carbon	HO	YBR131W	CCZ1	-0.0305066	0.0279952	-1.08971	0.278409	0.0601062
carbon	HO	YBR132C	AGP2	0.141885	0.0123454	11.493	4.15e-20	1.4e-19
carbon	HO	YBR137W	YBR137W	0.106438	0.0175989	6.04803	2.44e-08	1.59e-08
carbon	HO	YBR138C	YBR138C	-0.107549	0.0226997	-4.73792	7.01e-06	3.26e-06
carbon	HO	YBR139W	ATG42	-0.0893905	0.0410692	-2.17658	0.0318189	0.00831475
carbon	HO	YBR141C	BMT2	-0.0291768	0.00976696	-2.98729	0.00352545	0.001095
carbon	HO	YBR145W	ADH5	-0.392824	0.0395274	-9.93802	1.12e-16	2.26e-16
carbon	HO	YBR146W	MRPS9	0.177714	0.0260342	6.82619	6.39e-10	5.11e-10
carbon	HO	YBR147W	RTC2	0.074613	0.0131191	5.68734	1.24e-07	7.36e-08
carbon	HO	YBR148W	YSW1	-0.220873	0.0145849	-15.1439	7.58e-28	1.07e-26
carbon	HO	YBR149W	ARA1	-0.127861	0.047695	-2.68081	0.00856626	0.00248483
carbon	HO	YBR150C	TBS1	-0.162736	0.0356071	-4.57031	1.37e-05	6.08e-06
carbon	HO	YBR151W	APD1	0.149354	0.00796855	18.7429	8.2e-35	5.68e-33
carbon	HO	YBR156C	SLI15	-0.152646	0.0440702	-3.46371	0.000780258	0.000268863
carbon	HO	YBR157C	ICS2	-0.00470135	0.0171283	-0.274479	0.784272	0.149165
carbon	HO	YBR158W	AMN1	-0.0887113	0.0522996	-1.69621	0.0928954	0.0222683
carbon	HO	YBR161W	CSH1	0.0225978	0.0194041	1.16458	0.246904	0.0539832
carbon	HO	YBR162C	TOS1	-0.309359	0.0319219	-9.6911	3.93e-16	7.38e-16
carbon	HO	YBR162W-A	YSY6	0.144017	0.0193585	7.4395	3.27e-11	3.1e-11
carbon	HO	YBR164C	ARL1	0.080276	0.0149199	5.38045	4.75e-07	2.62e-07
carbon	HO	YBR165W	UBS1	0.046928	0.00864642	5.42745	3.88e-07	2.16e-07
carbon	HO	YBR166C	TYR1	0.044966	0.0376508	1.19429	0.235135	0.051719
carbon	HO	YBR168W	PEX32	0.175002	0.0185047	9.45717	1.3e-15	2.24e-15
carbon	HO	YBR169C	SSE2	-0.239302	0.0453843	-5.2728	7.55e-07	4.04e-07
carbon	HO	YBR171W	SEC66	-0.0025857	0.0353485	-0.0731488	0.941831	0.173867
carbon	HO	YBR172C	SMY2	0.159119	0.038837	4.0971	8.4e-05	3.33e-05
carbon	HO	YBR175W	SWD3	0.196983	0.0218387	9.01991	1.2e-14	1.81e-14
carbon	HO	YBR176W	ECM31	-0.0678726	0.0333568	-2.03475	0.0444708	0.0113309
carbon	HO	YBR177C	EHT1	0.153402	0.0144765	10.5966	3.9e-18	9.89e-18
carbon	HO	YBR180W	DTR1	-0.260556	0.0477565	-5.45592	3.43e-07	1.92e-07
carbon	HO	YBR181C	RPS6B	-0.0355506	0.0178144	-1.9956	0.0486434	0.0122987
carbon	HO	YBR182C	SMP1	-0.090175	0.0463264	-1.94651	0.054344	0.0136158
carbon	HO	YBR183W	YPC1	-0.255574	0.0187	-13.667	8.67e-25	6.83e-24
carbon	HO	YBR184W	YBR184W	-0.0475535	0.0173713	-2.73747	0.00730614	0.00214561
carbon	HO	YBR185C	MBA1	0.0643268	0.0203159	3.16633	0.00203618	0.000657985
carbon	HO	YBR186W	PCH2	0.0823849	0.0107334	7.67556	1.02e-11	1.05e-11
carbon	HO	YBR187W	GDT1	-0.175042	0.0355834	-4.9192	3.34e-06	1.63e-06
carbon	HO	YBR188C	NTC20	0.122985	0.0140686	8.74184	4.9e-14	6.8e-14
carbon	HO	YBR189W	RPS9B	0.0867394	0.0290812	2.98266	0.00357482	0.00110874
carbon	HO	YBR194W	SOY1	0.0248047	0.0312094	0.794783	0.428585	0.0880592
carbon	HO	YBR195C	MSI1	0.119087	0.0295369	4.0318	0.000106927	4.18e-05
carbon	HO	YBR197C	YBR197C	0.0547539	0.0160329	3.41509	0.000916338	0.000312589
carbon	HO	YBR199W	KTR4	0.110268	0.0128138	8.60543	9.77e-14	1.3e-13
carbon	HO	YBR200W	BEM1	0.0314475	0.0414695	0.75833	0.450002	0.0920017
carbon	HO	YBR201W	DER1	0.0683526	0.0391972	1.74381	0.0842049	0.020402
carbon	HO	YBR203W	COS111	0.0296685	0.0234854	1.26328	0.20937	0.0465746
carbon	HO	YBR204C	LDH1	0.00296515	0.0271731	0.109121	0.913321	0.169589
carbon	HO	YBR205W	KTR3	0.0518061	0.0136535	3.79433	0.000251315	9.29e-05
carbon	HO	YBR207W	FTH1	-0.0339355	0.00731276	-4.64059	1.04e-05	4.69e-06
carbon	HO	YBR208C	DUR1,2	-0.0401931	0.00859296	-4.67745	8.94e-06	4.09e-06
carbon	HO	YBR210W	ERV15	0.138238	0.0132801	10.4095	1.01e-17	2.41e-17
carbon	HO	YBR212W	NGR1	0.0617176	0.0102654	6.01222	2.87e-08	1.86e-08
carbon	HO	YBR213W	MET8	0.247221	0.0243124	10.1685	3.45e-17	7.65e-17
carbon	HO	YBR214W	SDS24	0.164824	0.0287098	5.74104	9.75e-08	5.87e-08
carbon	HO	YBR215W	HPC2	0.0148598	0.0259652	0.572297	0.56838	0.113
carbon	HO	YBR216C	YBP1	-0.268764	0.0342914	-7.83767	4.58e-12	4.92e-12
carbon	HO	YBR217W	ATG12	-0.104408	0.0199426	-5.23542	8.86e-07	4.69e-07
carbon	HO	YBR218C	PYC2	0.159699	0.0142308	11.222	1.63e-19	4.98e-19
carbon	HO	YBR219C	YBR219C	0.137116	0.0277811	4.93559	3.12e-06	1.53e-06
carbon	HO	YBR220C	YBR220C	0.125543	0.0127305	9.86153	1.65e-16	3.27e-16
carbon	HO	YBR221C	PDB1	0.160392	0.0295067	5.43577	3.74e-07	2.09e-07
carbon	HO	YBR222C	PCS60	0.0764266	0.0453586	1.68494	0.0950571	0.0227555
carbon	HO	YBR223C	TDP1	0.033251	0.0156382	2.12626	0.0358945	0.00927976
carbon	HO	YBR225W	YBR225W	0.0441406	0.0100782	4.3798	2.88e-05	1.22e-05
carbon	HO	YBR227C	MCX1	0.0614528	0.0168568	3.64558	0.000421925	0.000151216
carbon	HO	YBR228W	SLX1	0.0248267	0.0180624	1.3745	0.1723	0.0390174
carbon	HO	YBR229C	ROT2	0.168788	0.0166193	10.1561	3.67e-17	8.08e-17
carbon	HO	YBR230C	OM14	0.143739	0.0178406	8.05684	1.54e-12	1.73e-12
carbon	HO	YBR231C	SWC5	0.021858	0.0474516	0.460638	0.646039	0.126215
carbon	HO	YBR233W	PBP2	0.0876061	0.0342975	2.5543	0.0121182	0.00342452
carbon	HO	YBR235W	VHC1	0.0959536	0.0330284	2.90519	0.00450126	0.00137605
carbon	HO	YBR238C	YBR238C	-0.090108	0.0321116	-2.80609	0.00600727	0.00179184
carbon	HO	YBR239C	ERT1	-0.0346159	0.0151627	-2.28296	0.0245076	0.00654886
carbon	HO	YBR240C	THI2	-0.106225	0.0114264	-9.29652	2.93e-15	4.86e-15
carbon	HO	YBR241C	YBR241C	0.162909	0.013193	12.3482	5.7e-22	2.66e-21
carbon	HO	YBR242W	YBR242W	0.060957	0.0102709	5.93492	4.08e-08	2.58e-08
carbon	HO	YBR244W	GPX2	0.124307	0.0138265	8.99044	1.39e-14	2.07e-14
carbon	HO	YBR245C	ISW1	-0.216011	0.0170652	-12.658	1.22e-22	6.44e-22
carbon	HO	YBR246W	RRT2	0.0505599	0.0127645	3.96097	0.000138446	5.33e-05
carbon	HO	YBR250W	SPO23	0.111506	0.0258105	4.32018	3.63e-05	1.52e-05
carbon	HO	YBR255W	MTC4	-0.206455	0.0261334	-7.90003	3.36e-12	3.65e-12
carbon	HO	YBR258C	SHG1	0.151192	0.0211271	7.15633	1.3e-10	1.14e-10
carbon	HO	YBR259W	YBR259W	-0.10284	0.0309409	-3.32376	0.00123431	0.000412359
carbon	HO	YBR260C	RGD1	0.12182	0.0143834	8.46949	1.94e-13	2.46e-13
carbon	HO	YBR261C	TAE1	-0.209856	0.0249585	-8.40822	2.64e-13	3.28e-13
carbon	HO	YBR262C	FMP51	0.0659418	0.0182454	3.61417	0.000469889	0.000167171
carbon	HO	YBR263W	SHM1	-0.357633	0.0374674	-9.54518	8.27e-16	1.48e-15
carbon	HO	YBR264C	YPT10	0.0400961	0.0433162	0.925662	0.356807	0.0749221
carbon	HO	YBR267W	REI1	-0.172567	0.0250028	-6.90188	4.45e-10	3.63e-10
carbon	HO	YBR270C	BIT2	0.0992303	0.0194173	5.11042	1.51e-06	7.72e-07
carbon	HO	YBR272C	HSM3	-0.122555	0.0376675	-3.2536	0.00154596	0.000509627
carbon	HO	YBR273C	UBX7	-0.227768	0.0140456	-16.2163	5.37e-30	1.21e-28
carbon	HO	YBR274W	CHK1	0.156545	0.0491827	3.18293	0.00193303	0.000627418
carbon	HO	YBR275C	RIF1	-0.0350721	0.0171613	-2.04367	0.0435634	0.0111274
carbon	HO	YBR276C	PPS1	0.144342	0.0117076	12.3289	6.27e-22	2.91e-21
carbon	HO	YBR278W	DPB3	-0.144615	0.0368783	-3.92142	0.000159731	6.08e-05
carbon	HO	YBR280C	SAF1	-0.00719057	0.0318659	-0.225651	0.821924	0.155184
carbon	HO	YBR281C	DUG2	0.109498	0.0123999	8.83056	3.13e-14	4.45e-14
carbon	HO	YBR283C	SSH1	-0.0646473	0.0246198	-2.62582	0.00997448	0.00286107
carbon	HO	YBR284W	YBR284W	0.119098	0.0132198	9.00906	1.26e-14	1.9e-14
carbon	HO	YBR285W	YBR285W	0.130515	0.0177575	7.34987	5.08e-11	4.7e-11
carbon	HO	YBR286W	APE3	0.0390607	0.0364972	1.07024	0.287038	0.0617902
carbon	HO	YBR287W	ZSP1	0.0582097	0.0433296	1.34342	0.182119	0.0410158
carbon	HO	YBR288C	APM3	-0.248689	0.0378831	-6.56464	2.21e-09	1.66e-09
carbon	HO	YBR289W	SNF5	0.115948	0.0318119	3.64479	0.000423067	0.000151598
carbon	HO	YBR290W	BSD2	-0.0467169	0.0501358	-0.931807	0.353636	0.074353
carbon	HO	YBR293W	VBA2	0.113324	0.03247	3.4901	0.000714596	0.000247689
carbon	HO	YBR295W	PCA1	0.124552	0.0207345	6.007	2.94e-08	1.9e-08
carbon	HO	YBR296C	PHO89	-0.48898	0.0373323	-13.098	1.39e-23	8.84e-23
carbon	HO	YBR298C	MAL31	0.0667134	0.036683	1.81865	0.0719	0.0176364
carbon	HO	YBR299W	MAL32	-0.372336	0.0416776	-8.93371	1.85e-14	2.71e-14
carbon	HO	YBR301W	DAN3	0.0018032	0.00687383	0.262328	0.793598	0.150688
carbon	HO	YCL001W	RER1	0.147511	0.0143547	10.2761	1.99e-17	4.54e-17
carbon	HO	YCL001W-A	YCL001W-A	0.0604777	0.0458705	1.31844	0.190308	0.0427213
carbon	HO	YCL002C	YCL002C	0.0994633	0.0416594	2.38754	0.0188029	0.00513624
carbon	HO	YCL009C	ILV6	0.117686	0.0171672	6.85525	5.56e-10	4.48e-10
carbon	HO	YCL010C	SGF29	0.117285	0.0168116	6.97643	3.11e-10	2.59e-10
carbon	HO	YCL011C	GBP2	0.0557988	0.0462607	1.20618	0.230538	0.0508116
carbon	HO	YCL014W	BUD3	-0.0632503	0.0186667	-3.3884	0.00100024	0.000339125
carbon	HO	YCL016C	DCC1	0.065089	0.0256242	2.54014	0.0125888	0.0035482
carbon	HO	YCL024W	KCC4	0.0733215	0.0335333	2.18653	0.031063	0.00813364
carbon	HO	YCL025C	AGP1	0.0973165	0.0371932	2.61652	0.0102325	0.00292962
carbon	HO	YCL026C-A	FRM2	-0.115535	0.0200335	-5.76708	8.68e-08	5.27e-08
carbon	HO	YCL027W	FUS1	-0.0202764	0.030009	-0.675678	0.500774	0.100967
carbon	HO	YCL028W	RNQ1	0.0678801	0.0293771	2.31065	0.0228653	0.00614726
carbon	HO	YCL029C	BIK1	0.181458	0.0222015	8.17322	8.59e-13	1e-12
carbon	HO	YCL032W	STE50	-0.030967	0.0363381	-0.852193	0.396103	0.082151
carbon	HO	YCL033C	MXR2	-0.463324	0.0401184	-11.5489	3.13e-20	1.09e-19
carbon	HO	YCL034W	LSB5	0.0455671	0.0413955	1.10077	0.273586	0.0591637
carbon	HO	YCL035C	GRX1	-0.0609562	0.0244159	-2.49658	0.0141409	0.00395522
carbon	HO	YCL036W	GFD2	-0.359956	0.0418114	-8.60904	9.59e-14	1.28e-13
carbon	HO	YCL037C	SRO9	-0.0712769	0.0230934	-3.08646	0.00260822	0.000828956
carbon	HO	YCL038C	ATG22	-0.185072	0.0298633	-6.19731	1.23e-08	8.35e-09
carbon	HO	YCL039W	GID7	0.0643157	0.0273886	2.34826	0.0207902	0.00564491
carbon	HO	YCL040W	GLK1	0.0249962	0.033261	0.751518	0.454071	0.0927262
carbon	HO	YCL042W	YCL042W	0.0945749	0.0297345	3.18065	0.00194689	0.000631599
carbon	HO	YCL044C	MGR1	0.0653209	0.0329827	1.98046	0.0503449	0.0126823
carbon	HO	YCL045C	EMC1	-0.00967557	0.0297089	-0.325679	0.745334	0.142711
carbon	HO	YCL047C	POF1	-0.202762	0.0388222	-5.22285	9.35e-07	4.93e-07
carbon	HO	YCL048W	SPS22	0.0559723	0.042883	1.30523	0.19475	0.0436126
carbon	HO	YCL049C	YCL049C	-0.00788876	0.0112481	-0.701341	0.484687	0.0981722
carbon	HO	YCL050C	APA1	-0.44671	0.0303444	-14.7213	5.54e-27	6.89e-26
carbon	HO	YCL051W	LRE1	-0.0368168	0.0414191	-0.888884	0.376157	0.078484
carbon	HO	YCL055W	KAR4	0.119015	0.034498	3.4499	0.000816835	0.00028066
carbon	HO	YCL056C	PEX34	-0.412821	0.0392417	-10.52	5.76e-18	1.42e-17
carbon	HO	YCL057W	PRD1	0.140277	0.0115192	12.1776	1.33e-21	5.96e-21
carbon	HO	YCL061C	MRC1	-0.0950156	0.0150788	-6.30128	7.59e-09	5.31e-09
carbon	HO	YCL063W	VAC17	-0.262571	0.0244463	-10.7407	1.87e-18	4.99e-18
carbon	HO	YCL069W	VBA3	0.109881	0.00974173	11.2795	1.22e-19	3.82e-19
carbon	HO	YCR005C	CIT2	-0.0307804	0.0204836	-1.50269	0.136009	0.0314716
carbon	HO	YCR007C	YCR007C	-0.203682	0.0268025	-7.59937	1.49e-11	1.49e-11
carbon	HO	YCR008W	SAT4	0.0144476	0.0184091	0.784807	0.434385	0.0891094
carbon	HO	YCR009C	RVS161	0.100567	0.0272425	3.69156	0.000360003	0.000129912
carbon	HO	YCR010C	ADY2	0.0442619	0.0394078	1.12318	0.263999	0.0572819
carbon	HO	YCR011C	ADP1	0.105317	0.030579	3.4441	0.000832676	0.000285708
carbon	HO	YCR014C	POL4	0.0085267	0.0373587	0.228238	0.819918	0.154885
carbon	HO	YCR015C	CTO1	-0.0819403	0.00962006	-8.51765	1.52e-13	1.95e-13
carbon	HO	YCR016W	YCR016W	0.1363	0.0124092	10.9837	5.45e-19	1.56e-18
carbon	HO	YCR017C	CWH43	0.105106	0.018244	5.76111	8.91e-08	5.4e-08
carbon	HO	YCR019W	MAK32	-0.326134	0.0228224	-14.2901	4.31e-26	4.24e-25
carbon	HO	YCR020C	PET18	0.118046	0.031566	3.73967	0.000304504	0.000111145
carbon	HO	YCR020C-A	MAK31	0.0811954	0.0370733	2.19013	0.0307929	0.00807054
carbon	HO	YCR021C	HSP30	0.0766257	0.0185459	4.13167	7.39e-05	2.96e-05
carbon	HO	YCR023C	YCR023C	0.107773	0.0140311	7.681	9.96e-12	1.02e-11
carbon	HO	YCR026C	NPP1	-0.0595693	0.0383438	-1.55356	0.123387	0.0287775
carbon	HO	YCR027C	RHB1	0.0295097	0.0509403	0.579299	0.563665	0.112143
carbon	HO	YCR030C	SYP1	-0.230091	0.0210248	-10.9438	6.68e-19	1.88e-18
carbon	HO	YCR031C	RPS14A	0.0651465	0.0296985	2.1936	0.0305351	0.00801057
carbon	HO	YCR032W	BPH1	-0.0341353	0.0152822	-2.23366	0.0276892	0.00732338
carbon	HO	YCR033W	SNT1	-0.0467332	0.0155004	-3.01496	0.0032434	0.00101503
carbon	HO	YCR034W	FEN1	0.0161394	0.0354273	0.455562	0.649673	0.126823
carbon	HO	YCR036W	RBK1	-0.272018	0.0310719	-8.75446	4.6e-14	6.42e-14
carbon	HO	YCR037C	PHO87	0.0804473	0.0237864	3.38207	0.0010212	0.000345808
carbon	HO	YCR043C	YCR043C	-0.187315	0.0545444	-3.43418	0.000860435	0.000294711
carbon	HO	YCR044C	PER1	-0.0292939	0.0151967	-1.92765	0.0566803	0.0141409
carbon	HO	YCR045C	RRT12	0.154334	0.0132223	11.6723	1.68e-20	6.16e-20
carbon	HO	YCR048W	ARE1	-0.140054	0.031679	-4.42104	2.46e-05	1.05e-05
carbon	HO	YCR051W	YCR051W	0.153655	0.0114113	13.4652	2.31e-24	1.69e-23
carbon	HO	YCR059C	YIH1	0.0857383	0.0183772	4.66547	9.38e-06	4.27e-06
carbon	HO	YCR060W	TAH1	0.0894233	0.0218238	4.09752	8.39e-05	3.33e-05
carbon	HO	YCR061W	YCR061W	-0.325412	0.0202594	-16.0623	1.08e-29	2.14e-28
carbon	HO	YCR063W	BUD31	0.057672	0.0393814	1.46445	0.146147	0.0335652
carbon	HO	YCR065W	HCM1	0.14796	0.0171134	8.64588	7.96e-14	1.07e-13
carbon	HO	YCR067C	SED4	-0.0833879	0.0126236	-6.60574	1.82e-09	1.38e-09
carbon	HO	YCR068W	ATG15	0.106176	0.022071	4.81066	5.21e-06	2.48e-06
carbon	HO	YCR069W	CPR4	0.030237	0.0123922	2.44001	0.0164116	0.00452767
carbon	HO	YCR071C	IMG2	0.107722	0.0272795	3.94884	0.00014467	5.55e-05
carbon	HO	YCR073C	SSK22	-0.117504	0.0421045	-2.79076	0.00627764	0.00186417
carbon	HO	YCR073W-A	SOL2	-0.0351599	0.0295239	-1.19089	0.236459	0.0519985
carbon	HO	YCR075C	ERS1	0.00793528	0.0125983	0.629871	0.530188	0.106257
carbon	HO	YCR076C	FUB1	0.0605612	0.0137762	4.39608	2.71e-05	1.15e-05
carbon	HO	YCR077C	PAT1	-0.0730391	0.0318791	-2.29113	0.0240124	0.00642717
carbon	HO	YCR079W	PTC6	0.0399757	0.0433359	0.922462	0.358464	0.0752376
carbon	HO	YCR081W	SRB8	0.121437	0.0226262	5.36708	5.04e-07	2.76e-07
carbon	HO	YCR082W	AHC2	0.106814	0.0204002	5.2359	8.84e-07	4.68e-07
carbon	HO	YCR086W	CSM1	-0.104972	0.0264702	-3.96567	0.000136104	5.25e-05
carbon	HO	YCR087C-A	YCR087C-A	0.124929	0.013521	9.23966	3.92e-15	6.37e-15
carbon	HO	YCR088W	ABP1	0.074003	0.0134597	5.49813	2.85e-07	1.62e-07
carbon	HO	YCR089W	FIG2	0.0586702	0.0345167	1.69976	0.0922238	0.0221209
carbon	HO	YCR090C	YCR090C	0.0641451	0.0158409	4.04934	0.000100254	3.93e-05
carbon	HO	YCR091W	KIN82	0.118823	0.0173746	6.83888	6.02e-10	4.81e-10
carbon	HO	YCR092C	MSH3	-0.138317	0.0350386	-3.94754	0.000145348	5.57e-05
carbon	HO	YCR095C	OCA4	0.0111192	0.025152	0.442081	0.659366	0.128353
carbon	HO	YCR098C	GIT1	0.0375831	0.0345107	1.08903	0.278708	0.0601639
carbon	HO	YCR099C	YCR099C	0.182398	0.0158984	11.4727	4.6e-20	1.53e-19
carbon	HO	YCR100C	YCR100C	-0.157509	0.0253785	-6.20641	1.18e-08	8.02e-09
carbon	HO	YCR101C	YCR101C	0.0958123	0.0469744	2.03967	0.043968	0.0112175
carbon	HO	YCR102C	YCR102C	0.116416	0.0362284	3.2134	0.00175623	0.000574357
carbon	HO	YCR105W	ADH7	0.0500027	0.00643166	7.77446	6.27e-12	6.59e-12
carbon	HO	YCR106W	RDS1	0.134787	0.0157272	8.57033	1.17e-13	1.53e-13
carbon	HO	YCR107W	AAD3	-0.0400101	0.0176169	-2.27112	0.0252405	0.00673358
carbon	HO	YDL001W	RMD1	0.129082	0.0223559	5.77396	8.41e-08	5.12e-08
carbon	HO	YDL002C	NHP10	0.211428	0.0114455	18.4726	2.58e-34	1.43e-32
carbon	HO	YDL006W	PTC1	0.0670515	0.026767	2.50501	0.013828	0.0038755
carbon	HO	YDL010W	GRX6	0.113849	0.0281309	4.04711	0.000101078	3.96e-05
carbon	HO	YDL012C	YDL012C	0.156762	0.0124229	12.6188	1.48e-22	7.7e-22
carbon	HO	YDL013W	HEX3	0.135468	0.0330534	4.09845	8.36e-05	3.32e-05
carbon	HO	YDL018C	ERP3	-0.0433573	0.0215576	-2.01123	0.0469391	0.0119144
carbon	HO	YDL019C	OSH2	0.0727517	0.0327186	2.22356	0.028384	0.00749284
carbon	HO	YDL020C	RPN4	-0.0205104	0.0171628	-1.19505	0.234839	0.0516656
carbon	HO	YDL024C	DIA3	0.0655988	0.0326125	2.01146	0.0469145	0.0119097
carbon	HO	YDL025C	RTK1	0.106784	0.0143229	7.45548	3.03e-11	2.88e-11
carbon	HO	YDL027C	MRX9	0.0110038	0.0171924	0.640042	0.523581	0.105074
carbon	HO	YDL033C	SLM3	0.1547	0.0183433	8.43361	2.32e-13	2.92e-13
carbon	HO	YDL035C	GPR1	-0.515193	0.0433639	-11.8807	5.9e-21	2.35e-20
carbon	HO	YDL036C	PUS9	-0.131673	0.0323822	-4.06622	9.42e-05	3.71e-05
carbon	HO	YDL037C	BSC1	0.118993	0.0228186	5.21474	9.68e-07	5.09e-07
carbon	HO	YDL038C	YDL038C	0.0859523	0.0118138	7.27558	7.3e-11	6.62e-11
carbon	HO	YDL039C	PRM7	0.174372	0.0172175	10.1276	4.25e-17	9.28e-17
carbon	HO	YDL046W	NPC2	0.0181637	0.0338541	0.536529	0.592761	0.117235
carbon	HO	YDL048C	STP4	0.152909	0.0147439	10.3711	1.23e-17	2.9e-17
carbon	HO	YDL051W	LHP1	0.0627747	0.0252616	2.48499	0.014582	0.00406744
carbon	HO	YDL052C	SLC1	0.125786	0.0265157	4.74385	6.84e-06	3.19e-06
carbon	HO	YDL053C	PBP4	-0.342736	0.0413703	-8.28459	4.92e-13	5.9e-13
carbon	HO	YDL054C	MCH1	-0.22755	0.0371852	-6.11936	1.76e-08	1.17e-08
carbon	HO	YDL056W	MBP1	-0.0970505	0.0212902	-4.55847	1.44e-05	6.35e-06
carbon	HO	YDL059C	RAD59	0.158718	0.0129175	12.287	7.73e-22	3.54e-21
carbon	HO	YDL061C	RPS29B	0.0800252	0.0283811	2.81966	0.00577677	0.00173026
carbon	HO	YDL063C	SYO1	0.116592	0.0194778	5.9859	3.23e-08	2.08e-08
carbon	HO	YDL065C	PEX19	-0.0857401	0.0584416	-1.46711	0.145423	0.0334068
carbon	HO	YDL066W	IDP1	-0.0200689	0.0333916	-0.601015	0.549163	0.109616
carbon	HO	YDL070W	BDF2	-0.0245322	0.0150213	-1.63316	0.105518	0.024964
carbon	HO	YDL074C	BRE1	0.085324	0.0256392	3.32787	0.00121804	0.000407642
carbon	HO	YDL076C	RXT3	-0.086596	0.0507304	-1.70699	0.0908671	0.0218387
carbon	HO	YDL078C	MDH3	0.109633	0.0152296	7.19867	1.06e-10	9.42e-11
carbon	HO	YDL079C	MRK1	-0.0697493	0.0152292	-4.57997	1.32e-05	5.87e-06
carbon	HO	YDL080C	THI3	-0.0362518	0.035164	-1.03093	0.305011	0.0652681
carbon	HO	YDL081C	RPP1A	0.163275	0.0300214	5.43862	3.69e-07	2.07e-07
carbon	HO	YDL082W	RPL13A	0.0308487	0.0308013	1.00154	0.318936	0.0679183
carbon	HO	YDL085W	NDE2	-0.155072	0.0367624	-4.21823	5.34e-05	2.19e-05
carbon	HO	YDL086W	YDL086W	-0.000245555	0.0133959	-0.0183306	0.985411	0.180485
carbon	HO	YDL088C	ASM4	-0.0439646	0.0396635	-1.10844	0.27028	0.0585138
carbon	HO	YDL089W	NUR1	0.0872463	0.0322459	2.70566	0.00799125	0.00232988
carbon	HO	YDL091C	UBX3	-0.525856	0.0431676	-12.1817	1.31e-21	5.88e-21
carbon	HO	YDL093W	PMT5	0.0246387	0.0204576	1.20438	0.231231	0.0509296
carbon	HO	YDL095W	PMT1	0.0414749	0.0399604	1.0379	0.30177	0.0646389
carbon	HO	YDL099W	BUG1	0.144996	0.0159429	9.09471	8.19e-15	1.26e-14
carbon	HO	YDL100C	GET3	-0.0330609	0.0387019	-0.854245	0.394971	0.0819249
carbon	HO	YDL104C	QRI7	0.149501	0.0161401	9.26276	3.48e-15	5.73e-15
carbon	HO	YDL106C	PHO2	0.155444	0.0159961	9.71763	3.44e-16	6.5e-16
carbon	HO	YDL109C	YDL109C	0.110621	0.0100774	10.9772	5.64e-19	1.6e-18
carbon	HO	YDL110C	TMA17	-0.106973	0.0158972	-6.72906	1.02e-09	7.89e-10
carbon	HO	YDL112W	TRM3	0.00539441	0.012016	0.448936	0.654431	0.127585
carbon	HO	YDL114W	YDL114W	0.0642323	0.0235921	2.72261	0.00761917	0.0022291
carbon	HO	YDL117W	CYK3	-0.170345	0.0273694	-6.22392	1.09e-08	7.43e-09
carbon	HO	YDL119C	HEM25	-0.267793	0.0203555	-13.1558	1.05e-23	6.89e-23
carbon	HO	YDL121C	YDL121C	0.194191	0.0267232	7.26675	7.62e-11	6.89e-11
carbon	HO	YDL122W	UBP1	-0.1394	0.0232645	-5.99193	3.15e-08	2.02e-08
carbon	HO	YDL123W	SNA4	-0.041767	0.0304851	-1.37008	0.17367	0.0392954
carbon	HO	YDL125C	HNT1	-0.189955	0.0429468	-4.42302	2.44e-05	1.05e-05
carbon	HO	YDL127W	PCL2	-0.0356615	0.0507063	-0.703295	0.483474	0.0979673
carbon	HO	YDL128W	VCX1	-0.149469	0.0307864	-4.85505	4.35e-06	2.09e-06
carbon	HO	YDL129W	YDL129W	-0.10608	0.041939	-2.52937	0.0129574	0.00364468
carbon	HO	YDL130W	RPP1B	0.0930849	0.0312022	2.98328	0.00356819	0.00110686
carbon	HO	YDL130W-A	STF1	0.126298	0.015018	8.40974	2.62e-13	3.26e-13
carbon	HO	YDL131W	LYS21	-0.201419	0.0160426	-12.5552	2.03e-22	1.02e-21
carbon	HO	YDL133C-A	RPL41B	-0.130112	0.0137238	-9.48076	1.15e-15	2.01e-15
carbon	HO	YDL133W	SRF1	0.0575317	0.0447607	1.28532	0.201593	0.0450149
carbon	HO	YDL134C	PPH21	-0.185363	0.0172839	-10.7246	2.03e-18	5.4e-18
carbon	HO	YDL136W	RPL35B	0.143796	0.0127712	11.2594	1.35e-19	4.19e-19
carbon	HO	YDL137W	ARF2	0.0796922	0.0365305	2.18152	0.0314414	0.00822274
carbon	HO	YDL138W	RGT2	-0.481745	0.0390738	-12.3291	6.26e-22	2.91e-21
carbon	HO	YDL142C	CRD1	-0.12824	0.0213486	-6.00697	2.94e-08	1.9e-08
carbon	HO	YDL144C	YDL144C	0.0609056	0.0286353	2.12694	0.0358364	0.00926722
carbon	HO	YDL149W	ATG9	-0.255132	0.0270384	-9.43594	1.44e-15	2.48e-15
carbon	HO	YDL154W	MSH5	0.127066	0.0121712	10.4399	8.66e-18	2.08e-17
carbon	HO	YDL155W	CLB3	0.132688	0.0166284	7.97958	2.26e-12	2.51e-12
carbon	HO	YDL156W	CMR1	-0.103868	0.010156	-10.2273	2.56e-17	5.75e-17
carbon	HO	YDL157C	YDL157C	0.089626	0.0417914	2.14461	0.0343593	0.00892091
carbon	HO	YDL161W	ENT1	-0.000108575	0.0249584	-0.00435025	0.996538	0.182213
carbon	HO	YDL168W	SFA1	0.0879812	0.0170203	5.1692	1.17e-06	6.09e-07
carbon	HO	YDL169C	UGX2	0.120166	0.00875307	13.7284	6.44e-25	5.29e-24
carbon	HO	YDL170W	UGA3	0.0669191	0.0200654	3.33505	0.00119005	0.000399015
carbon	HO	YDL171C	GLT1	-0.0432273	0.0108735	-3.97548	0.000131339	5.07e-05
carbon	HO	YDL173W	PAR32	-0.409349	0.0244453	-16.7455	4.92e-31	1.34e-29
carbon	HO	YDL174C	DLD1	-0.176987	0.0356238	-4.96823	2.73e-06	1.35e-06
carbon	HO	YDL176W	YDL176W	0.106111	0.0427709	2.48091	0.0147399	0.00410794
carbon	HO	YDL177C	YDL177C	0.0497768	0.0112842	4.41118	2.55e-05	1.09e-05
carbon	HO	YDL178W	DLD2	0.126996	0.0175626	7.23102	9.07e-11	8.12e-11
carbon	HO	YDL179W	PCL9	-0.0476493	0.0136897	-3.48065	0.000737467	0.000255161
carbon	HO	YDL180W	YDL180W	0.0650287	0.00887266	7.32912	5.62e-11	5.16e-11
carbon	HO	YDL182W	LYS20	0.0225756	0.0207369	1.08867	0.278866	0.0601847
carbon	HO	YDL184C	RPL41A	-0.0978345	0.0138913	-7.04288	2.26e-10	1.92e-10
carbon	HO	YDL186W	YDL186W	-0.227932	0.0369075	-6.17576	1.36e-08	9.16e-09
carbon	HO	YDL188C	PPH22	-0.121455	0.0292728	-4.14909	6.93e-05	2.78e-05
carbon	HO	YDL189W	RBS1	-0.138975	0.0137422	-10.113	4.58e-17	9.92e-17
carbon	HO	YDL190C	UFD2	-0.155424	0.0315623	-4.92437	3.27e-06	1.6e-06
carbon	HO	YDL191W	RPL35A	0.0525029	0.0308123	1.70396	0.0914331	0.0219612
carbon	HO	YDL192W	ARF1	0.012253	0.0333812	0.367063	0.714332	0.137713
carbon	HO	YDL194W	SNF3	0.142593	0.0212357	6.71475	1.09e-09	8.42e-10
carbon	HO	YDL197C	ASF2	0.00200103	0.0470185	0.0425583	0.966137	0.177441
carbon	HO	YDL199C	YDL199C	0.0224258	0.0168388	1.33179	0.185898	0.041818
carbon	HO	YDL200C	MGT1	0.108121	0.0241018	4.48602	1.91e-05	8.31e-06
carbon	HO	YDL201W	TRM8	0.03694	0.0151249	2.44233	0.0163125	0.0045035
carbon	HO	YDL203C	ACK1	0.150505	0.0149615	10.0595	6.01e-17	1.28e-16
carbon	HO	YDL204W	RTN2	-0.0472035	0.0123207	-3.83123	0.000220548	8.23e-05
carbon	HO	YDL210W	UGA4	0.187728	0.0236194	7.94804	2.65e-12	2.91e-12
carbon	HO	YDL211C	YDL211C	-0.0849223	0.022625	-3.75346	0.000290152	0.000106206
carbon	HO	YDL214C	PRR2	0.0440164	0.0308793	1.42544	0.157084	0.0358901
carbon	HO	YDL215C	GDH2	0.0880741	0.0173552	5.0748	1.75e-06	8.87e-07
carbon	HO	YDL216C	RRI1	0.133624	0.0285246	4.6845	8.69e-06	3.99e-06
carbon	HO	YDL218W	YDL218W	-0.136514	0.0408516	-3.34171	0.00116463	0.000390962
carbon	HO	YDL219W	DTD1	-0.121978	0.0293608	-4.15445	6.79e-05	2.73e-05
carbon	HO	YDL222C	FMP45	-0.19657	0.0136888	-14.3599	3.09e-26	3.09e-25
carbon	HO	YDL223C	HBT1	0.124031	0.0409358	3.0299	0.00309989	0.000972318
carbon	HO	YDL224C	WHI4	-0.197112	0.0199976	-9.85681	1.69e-16	3.35e-16
carbon	HO	YDL226C	GCS1	0.145573	0.0367012	3.96645	0.000135721	5.23e-05
carbon	HO	YDL227C	HO	0.0746985	0.0331186	2.25548	0.0262384	0.0069739
carbon	HO	YDL229W	SSB1	0.0387923	0.0327084	1.186	0.238377	0.052343
carbon	HO	YDL230W	PTP1	0.0918555	0.0117931	7.78894	5.84e-12	6.17e-12
carbon	HO	YDL231C	BRE4	-0.0229266	0.0403823	-0.567738	0.57146	0.11352
carbon	HO	YDL232W	OST4	0.0750495	0.0316741	2.36943	0.0196973	0.0053617
carbon	HO	YDL233W	MFG1	0.0378685	0.0439724	0.861188	0.391155	0.0811854
carbon	HO	YDL234C	GYP7	0.129213	0.0293609	4.40084	2.66e-05	1.13e-05
carbon	HO	YDL236W	PHO13	0.0244781	0.0141678	1.72773	0.0870634	0.0210209
carbon	HO	YDL237W	AIM6	0.033444	0.0287873	1.16176	0.248043	0.0541947
carbon	HO	YDL238C	GUD1	-0.0890802	0.0370038	-2.40732	0.0178671	0.00490065
carbon	HO	YDL239C	ADY3	-0.0880049	0.0398569	-2.20802	0.0294823	0.00776166
carbon	HO	YDL240W	LRG1	0.170798	0.0276483	6.17752	1.35e-08	9.09e-09
carbon	HO	YDL241W	YDL241W	-0.0759262	0.0497076	-1.52746	0.129742	0.0301365
carbon	HO	YDL243C	AAD4	0.175393	0.0195389	8.97662	1.49e-14	2.22e-14
carbon	HO	YDR001C	NTH1	-0.252392	0.0232836	-10.8399	1.13e-18	3.12e-18
carbon	HO	YDR004W	RAD57	-0.230077	0.0219058	-10.503	6.28e-18	1.54e-17
carbon	HO	YDR005C	MAF1	-0.0878734	0.0323287	-2.71812	0.00771612	0.00225441
carbon	HO	YDR006C	SOK1	0.0356667	0.03517	1.01412	0.312924	0.0667846
carbon	HO	YDR009W	GAL3	-0.0299144	0.0118491	-2.52461	0.0131237	0.00368877
carbon	HO	YDR011W	SNQ2	-0.175865	0.0200483	-8.77207	4.21e-14	5.89e-14
carbon	HO	YDR014W	RAD61	-0.196577	0.0163457	-12.0262	2.84e-21	1.2e-20
carbon	HO	YDR018C	YDR018C	0.12701	0.0546733	2.32307	0.0221604	0.00597266
carbon	HO	YDR019C	GCV1	0.0275442	0.0317802	0.86671	0.388135	0.0806696
carbon	HO	YDR020C	DAS2	0.081071	0.0261299	3.10261	0.00248174	0.000791611
carbon	HO	YDR022C	CIS1	0.0545314	0.0152882	3.56689	0.000551918	0.000194288
carbon	HO	YDR025W	RPS11A	-0.0428893	0.0293221	-1.4627	0.146625	0.0336669
carbon	HO	YDR026C	NSI1	-0.329226	0.0376296	-8.74911	4.72e-14	6.58e-14
carbon	HO	YDR030C	RAD28	-0.11315	0.0136133	-8.31171	4.29e-13	5.18e-13
carbon	HO	YDR032C	PST2	-0.0222354	0.0271929	-0.817692	0.415439	0.085603
carbon	HO	YDR033W	MRH1	0.0499057	0.0285205	1.74981	0.0831578	0.020191
carbon	HO	YDR034C	LYS14	0.188472	0.0273225	6.89804	4.53e-10	3.69e-10
carbon	HO	YDR035W	ARO3	0.0347075	0.00860889	4.03158	0.000107011	4.18e-05
carbon	HO	YDR036C	EHD3	0.0461137	0.0232581	1.98269	0.0500908	0.0126259
carbon	HO	YDR043C	NRG1	-0.0794936	0.042866	-1.85447	0.0665614	0.0164399
carbon	HO	YDR046C	BAP3	0.097726	0.0213279	4.58206	1.31e-05	5.82e-06
carbon	HO	YDR049W	VMS1	-0.132445	0.022609	-5.85809	5.77e-08	3.59e-08
carbon	HO	YDR051C	DET1	-0.0654291	0.0131162	-4.9884	2.51e-06	1.24e-06
carbon	HO	YDR055W	PST1	-0.072641	0.0467398	-1.55416	0.123244	0.028751
carbon	HO	YDR056C	EMC10	0.0776523	0.0374432	2.07387	0.0406104	0.0104253
carbon	HO	YDR057W	YOS9	0.121655	0.0215292	5.6507	1.46e-07	8.58e-08
carbon	HO	YDR058C	TGL2	0.0735174	0.0286806	2.56332	0.0118268	0.003349
carbon	HO	YDR059C	UBC5	0.183294	0.0104271	17.5786	1.23e-32	4.86e-31
carbon	HO	YDR061W	YDR061W	0.113231	0.0113845	9.94606	1.07e-16	2.17e-16
carbon	HO	YDR063W	AIM7	0.0774498	0.0330911	2.3405	0.0212041	0.00574422
carbon	HO	YDR066C	RTR2	0.143169	0.0147485	9.70737	3.62e-16	6.83e-16
carbon	HO	YDR067C	OCA6	0.0340521	0.0177261	1.92101	0.0575223	0.0143381
carbon	HO	YDR068W	DOS2	0.0817528	0.0158171	5.16863	1.18e-06	6.11e-07
carbon	HO	YDR070C	FMP16	-0.0731671	0.031441	-2.32713	0.0219347	0.00592004
carbon	HO	YDR071C	PAA1	-0.105133	0.0292443	-3.595	0.000501654	0.000177788
carbon	HO	YDR072C	IPT1	0.0943468	0.0145673	6.47664	3.35e-09	2.46e-09
carbon	HO	YDR073W	SNF11	0.0995236	0.0135675	7.33541	5.45e-11	5.02e-11
carbon	HO	YDR074W	TPS2	-0.145361	0.0140523	-10.3443	1.41e-17	3.29e-17
carbon	HO	YDR075W	PPH3	0.013917	0.0345757	0.402508	0.688152	0.133182
carbon	HO	YDR076W	RAD55	-0.00348429	0.0177639	-0.196145	0.844887	0.158949
carbon	HO	YDR077W	SED1	-0.0221615	0.0403795	-0.548829	0.584322	0.115755
carbon	HO	YDR083W	RRP8	0.0938248	0.014209	6.60318	1.85e-09	1.39e-09
carbon	HO	YDR084C	TVP23	-0.0973451	0.042467	-2.29225	0.023945	0.00641
carbon	HO	YDR085C	AFR1	-0.0740652	0.0283296	-2.61441	0.0102916	0.00294394
carbon	HO	YDR089W	VTC5	-0.219114	0.021276	-10.2987	1.78e-17	4.09e-17
carbon	HO	YDR093W	DNF2	0.124324	0.0203845	6.09895	1.93e-08	1.28e-08
carbon	HO	YDR096W	GIS1	0.120762	0.0136001	8.87952	2.44e-14	3.53e-14
carbon	HO	YDR097C	MSH6	0.0854552	0.0144545	5.912	4.52e-08	2.85e-08
carbon	HO	YDR098C	GRX3	-0.316842	0.0223133	-14.1997	6.64e-26	6.41e-25
carbon	HO	YDR099W	BMH2	-0.00677838	0.0154189	-0.439614	0.661147	0.128648
carbon	HO	YDR100W	TVP15	0.0750574	0.0233088	3.22013	0.00171922	0.000562633
carbon	HO	YDR101C	ARX1	-0.375167	0.017148	-21.8781	2.61e-40	5.62e-38
carbon	HO	YDR104C	SPO71	0.145522	0.0138825	10.4824	6.97e-18	1.7e-17
carbon	HO	YDR105C	TMS1	-0.0804925	0.0353452	-2.27732	0.0248541	0.00663779
carbon	HO	YDR107C	TMN2	0.0540335	0.0185555	2.91199	0.00441177	0.00135083
carbon	HO	YDR108W	GSG1	-0.110486	0.0195665	-5.64671	1.48e-07	8.72e-08
carbon	HO	YDR109C	YDR109C	0.18398	0.0133425	13.7891	4.8e-25	4.08e-24
carbon	HO	YDR110W	FOB1	0.150102	0.0144673	10.3752	1.2e-17	2.84e-17
carbon	HO	YDR111C	ALT2	0.125622	0.0384623	3.2661	0.00148555	0.000490966
carbon	HO	YDR117C	TMA64	0.114739	0.00885025	12.9645	2.69e-23	1.61e-22
carbon	HO	YDR119W	VBA4	0.111266	0.0122281	9.09922	8e-15	1.24e-14
carbon	HO	YDR120C	TRM1	-0.27241	0.0266591	-10.2183	2.68e-17	6.01e-17
carbon	HO	YDR121W	DPB4	0.0389369	0.0155037	2.51146	0.0135925	0.00381391
carbon	HO	YDR122W	KIN1	0.0680075	0.0181185	3.75349	0.000290123	0.000106206
carbon	HO	YDR123C	INO2	-0.0263288	0.0352257	-0.74743	0.456524	0.0931387
carbon	HO	YDR124W	YDR124W	0.138115	0.011658	11.8472	6.98e-21	2.72e-20
carbon	HO	YDR125C	ECM18	-0.0390126	0.0331095	-1.17829	0.241422	0.0529577
carbon	HO	YDR126W	SWF1	-0.129428	0.0385784	-3.35492	0.00111571	0.000375517
carbon	HO	YDR128W	MTC5	-0.0564442	0.019568	-2.88451	0.00478338	0.00145519
carbon	HO	YDR130C	FIN1	0.0927887	0.0318485	2.91344	0.00439294	0.00134549
carbon	HO	YDR131C	YDR131C	0.0920186	0.0357791	2.57186	0.0115567	0.00327825
carbon	HO	YDR132C	YDR132C	0.0500272	0.0265808	1.88208	0.062675	0.0155366
carbon	HO	YDR135C	YCF1	0.148942	0.0150769	9.87885	1.51e-16	3.01e-16
carbon	HO	YDR139C	RUB1	0.0492401	0.0358385	1.37394	0.172471	0.0390517
carbon	HO	YDR142C	PEX7	0.118957	0.0336281	3.53743	0.00060968	0.000213498
carbon	HO	YDR143C	SAN1	0.0782335	0.0613285	1.27565	0.204978	0.0456815
carbon	HO	YDR144C	MKC7	0.142252	0.0174056	8.1728	8.61e-13	1e-12
carbon	HO	YDR146C	SWI5	0.138847	0.0166853	8.32147	4.08e-13	4.95e-13
carbon	HO	YDR148C	KGD2	-0.154167	0.0238052	-6.47617	3.36e-09	2.46e-09
carbon	HO	YDR150W	NUM1	0.00464693	0.0198677	0.233893	0.815537	0.15419
carbon	HO	YDR151C	CTH1	-0.19966	0.0252215	-7.91627	3.1e-12	3.38e-12
carbon	HO	YDR152W	GIR2	0.110013	0.0130769	8.41281	2.58e-13	3.22e-13
carbon	HO	YDR153C	ENT5	0.0768176	0.0621583	1.23584	0.219357	0.0485348
carbon	HO	YDR155C	CPR1	0.00363621	0.0416812	0.0872386	0.930653	0.172212
carbon	HO	YDR156W	RPA14	0.105373	0.0175493	6.00439	2.97e-08	1.92e-08
carbon	HO	YDR161W	ACL4	0.0791358	0.0171302	4.61966	1.13e-05	5.07e-06
carbon	HO	YDR162C	NBP2	-0.0366017	0.0234181	-1.56297	0.121157	0.0283118
carbon	HO	YDR163W	CWC15	0.101509	0.0287065	3.53612	0.000612385	0.000214275
carbon	HO	YDR165W	TRM82	0.0467041	0.0353279	1.32202	0.189119	0.0424986
carbon	HO	YDR169C	STB3	0.165293	0.0162973	10.1424	3.94e-17	8.64e-17
carbon	HO	YDR171W	HSP42	0.127474	0.00784633	16.2463	4.68e-30	1.07e-28
carbon	HO	YDR174W	HMO1	0.183333	0.0316942	5.78442	8.03e-08	4.91e-08
carbon	HO	YDR179C	CSN9	0.12045	0.0237626	5.06889	1.79e-06	9.07e-07
carbon	HO	YDR179W-A	NVJ3	-0.163403	0.0353628	-4.62075	1.12e-05	5.05e-06
carbon	HO	YDR181C	SAS4	0.161322	0.0139746	11.5439	3.21e-20	1.12e-19
carbon	HO	YDR183W	PLP1	-0.149843	0.038382	-3.904	0.000170063	6.45e-05
carbon	HO	YDR184C	ATC1	0.0740612	0.0175253	4.22596	5.19e-05	2.13e-05
carbon	HO	YDR185C	UPS3	0.159239	0.0117933	13.5025	1.93e-24	1.43e-23
carbon	HO	YDR186C	SND1	-0.146641	0.0317961	-4.6119	1.16e-05	5.22e-06
carbon	HO	YDR191W	HST4	0.159461	0.0165918	9.61085	5.92e-16	1.09e-15
carbon	HO	YDR192C	NUP42	0.0604793	0.0185606	3.25847	0.00152213	0.0005022
carbon	HO	YDR198C	RKM2	0.106732	0.0289292	3.68943	0.000362673	0.000130781
carbon	HO	YDR202C	RAV2	0.120927	0.0283128	4.27111	4.37e-05	1.81e-05
carbon	HO	YDR205W	MSC2	-0.0923046	0.0166283	-5.55106	2.26e-07	1.3e-07
carbon	HO	YDR206W	EBS1	-0.205745	0.0454437	-4.52747	1.62e-05	7.13e-06
carbon	HO	YDR207C	UME6	0.159022	0.0228976	6.94495	3.62e-10	2.99e-10
carbon	HO	YDR210W	YDR210W	0.0956263	0.0129415	7.38911	4.19e-11	3.93e-11
carbon	HO	YDR213W	UPC2	0.123803	0.0188683	6.5614	2.25e-09	1.68e-09
carbon	HO	YDR214W	AHA1	0.128708	0.0247588	5.19848	1.04e-06	5.43e-07
carbon	HO	YDR216W	ADR1	-0.211694	0.0275364	-7.68778	9.64e-12	9.88e-12
carbon	HO	YDR217C	RAD9	0.152185	0.0354025	4.2987	3.94e-05	1.64e-05
carbon	HO	YDR218C	SPR28	0.120654	0.036044	3.34742	0.00114324	0.000384117
carbon	HO	YDR219C	MFB1	0.103499	0.0422707	2.44847	0.0160525	0.00443997
carbon	HO	YDR221W	GTB1	-0.146418	0.0404513	-3.6196	0.000461242	0.000164306
carbon	HO	YDR222W	YDR222W	0.0744091	0.0568293	1.30934	0.19336	0.0433512
carbon	HO	YDR223W	CRF1	0.0276148	0.0255378	1.08133	0.2821	0.0608284
carbon	HO	YDR225W	HTA1	0.0386857	0.0336217	1.15062	0.25258	0.0550753
carbon	HO	YDR229W	IVY1	0.0703088	0.0244642	2.87394	0.00493372	0.00149741
carbon	HO	YDR233C	RTN1	-0.0134703	0.0136673	-0.985589	0.326667	0.0693667
carbon	HO	YDR239C	YDR239C	0.164797	0.0210096	7.84388	4.44e-12	4.78e-12
carbon	HO	YDR242W	AMD2	-0.00390886	0.0225885	-0.173046	0.862958	0.161815
carbon	HO	YDR244W	PEX5	-0.186626	0.0211194	-8.83669	3.03e-14	4.32e-14
carbon	HO	YDR245W	MNN10	0.0268838	0.03248	0.827704	0.40977	0.0846326
carbon	HO	YDR247W	VHS1	-0.0939319	0.0398778	-2.35549	0.0204109	0.00555048
carbon	HO	YDR248C	YDR248C	0.138064	0.013741	10.0476	6.39e-17	1.35e-16
carbon	HO	YDR249C	YDR249C	0.0761966	0.0142939	5.33072	5.89e-07	3.2e-07
carbon	HO	YDR252W	BTT1	0.0113026	0.0220069	0.513596	0.608645	0.119924
carbon	HO	YDR253C	MET32	-0.119716	0.01503	-7.96515	2.43e-12	2.69e-12
carbon	HO	YDR254W	CHL4	0.0720509	0.0250314	2.87843	0.0048694	0.00147904
carbon	HO	YDR255C	RMD5	0.0424453	0.0429479	0.988297	0.325346	0.069124
carbon	HO	YDR256C	CTA1	0.119579	0.0142959	8.36452	3.29e-13	4.03e-13
carbon	HO	YDR257C	SET7	0.168424	0.0202905	8.30065	4.53e-13	5.46e-13
carbon	HO	YDR258C	HSP78	0.0682846	0.017295	3.94822	0.000144993	5.56e-05
carbon	HO	YDR259C	YAP6	-0.239346	0.0247436	-9.67304	4.31e-16	8.05e-16
carbon	HO	YDR260C	SWM1	0.0537098	0.042563	1.26189	0.209867	0.0466639
carbon	HO	YDR261C	EXG2	0.0145754	0.0159656	0.912928	0.363433	0.0761651
carbon	HO	YDR262W	YDR262W	-0.0064567	0.019744	-0.32702	0.744323	0.14256
carbon	HO	YDR263C	DIN7	-0.236089	0.0171713	-13.749	5.83e-25	4.85e-24
carbon	HO	YDR265W	PEX10	0.111171	0.0194436	5.71761	1.08e-07	6.48e-08
carbon	HO	YDR266C	HEL2	-0.17596	0.0321429	-5.47429	3.16e-07	1.78e-07
carbon	HO	YDR270W	CCC2	-0.175102	0.0415642	-4.21282	5.45e-05	2.23e-05
carbon	HO	YDR272W	GLO2	-0.114274	0.0316974	-3.60516	0.000484569	0.000172047
carbon	HO	YDR273W	DON1	0.0361681	0.0277216	1.30469	0.194935	0.0436439
carbon	HO	YDR275W	BSC2	0.0896537	0.0114808	7.80905	5.28e-12	5.63e-12
carbon	HO	YDR276C	PMP3	-0.113025	0.0316593	-3.57003	0.000546067	0.000192438
carbon	HO	YDR277C	MTH1	-0.157171	0.0285347	-5.50807	2.73e-07	1.55e-07
carbon	HO	YDR279W	RNH202	0.0795871	0.0388977	2.04606	0.043323	0.0110704
carbon	HO	YDR281C	PHM6	-0.0443762	0.0280735	-1.58071	0.11704	0.0274489
carbon	HO	YDR282C	MRX10	0.0328732	0.0334656	0.982299	0.328277	0.069678
carbon	HO	YDR284C	DPP1	0.0374694	0.042817	0.875106	0.383572	0.0798513
carbon	HO	YDR285W	ZIP1	-0.147275	0.0287146	-5.12893	1.39e-06	7.17e-07
carbon	HO	YDR286C	MGP12	0.156461	0.0171902	9.10175	7.9e-15	1.22e-14
carbon	HO	YDR287W	INM2	0.158832	0.0136248	11.6575	1.81e-20	6.61e-20
carbon	HO	YDR289C	RTT103	0.1175	0.0250095	4.69822	8.22e-06	3.8e-06
carbon	HO	YDR291W	HRQ1	0.145898	0.0144482	10.098	4.94e-17	1.07e-16
carbon	HO	YDR293C	SSD1	-0.0634182	0.0226441	-2.80065	0.00610193	0.00181728
carbon	HO	YDR294C	DPL1	-0.0820312	0.0235236	-3.48719	0.000721574	0.000249974
carbon	HO	YDR297W	SUR2	-0.0564596	0.0323431	-1.74565	0.083883	0.0203416
carbon	HO	YDR304C	CPR5	-0.0591689	0.024703	-2.39521	0.0184351	0.00504289
carbon	HO	YDR305C	HNT2	-0.0447964	0.033925	-1.32045	0.18964	0.0426008
carbon	HO	YDR306C	YDR306C	0.158198	0.019318	8.18915	7.93e-13	9.27e-13
carbon	HO	YDR307W	PMT7	0.109056	0.0150998	7.22239	9.46e-11	8.44e-11
carbon	HO	YDR309C	GIC2	-0.111163	0.0206255	-5.38957	4.57e-07	2.52e-07
carbon	HO	YDR310C	SUM1	0.12904	0.0234444	5.50409	2.78e-07	1.58e-07
carbon	HO	YDR312W	SSF2	-0.368371	0.0456049	-8.07745	1.39e-12	1.57e-12
carbon	HO	YDR313C	PIB1	0.094119	0.0150526	6.25267	9.51e-09	6.56e-09
carbon	HO	YDR314C	RAD34	0.0266515	0.043438	0.613554	0.540876	0.108164
carbon	HO	YDR315C	IPK1	0.0540604	0.0278462	1.94139	0.0549699	0.0137531
carbon	HO	YDR316W	OMS1	0.0950751	0.0217392	4.37344	2.96e-05	1.25e-05
carbon	HO	YDR317W	HIM1	-0.00497687	0.0120917	-0.411592	0.681502	0.13204
carbon	HO	YDR318W	MCM21	0.0775836	0.0339927	2.28236	0.0245438	0.00655762
carbon	HO	YDR319C	YFT2	-0.103614	0.0240549	-4.30738	3.81e-05	1.59e-05
carbon	HO	YDR320C	SWA2	0.0762997	0.016678	4.57486	1.35e-05	5.98e-06
carbon	HO	YDR321W	ASP1	0.125587	0.0325432	3.85909	0.000199732	7.51e-05
carbon	HO	YDR326C	YSP2	-0.152762	0.0208271	-7.33479	5.47e-11	5.03e-11
carbon	HO	YDR329C	PEX3	0.0818151	0.0253399	3.2287	0.00167321	0.000548593
carbon	HO	YDR330W	UBX5	-0.1362	0.0138916	-9.80449	2.21e-16	4.3e-16
carbon	HO	YDR333C	RQC1	-0.302642	0.023688	-12.7762	6.81e-23	3.71e-22
carbon	HO	YDR334W	SWR1	0.0976994	0.0237211	4.11867	7.76e-05	3.09e-05
carbon	HO	YDR336W	MRX8	-0.012431	0.0426239	-0.291643	0.771152	0.146944
carbon	HO	YDR338C	YDR338C	-0.209483	0.0371208	-5.64327	1.5e-07	8.84e-08
carbon	HO	YDR345C	HXT3	0.0195727	0.0285372	0.685865	0.494354	0.0999008
carbon	HO	YDR346C	SVF1	-0.0434132	0.033557	-1.29371	0.198686	0.0444016
carbon	HO	YDR348C	PAL1	0.0192415	0.0366534	0.524956	0.600753	0.118574
carbon	HO	YDR349C	YPS7	0.0271441	0.0155489	1.74573	0.0838691	0.0203408
carbon	HO	YDR351W	SBE2	0.202164	0.0196104	10.309	1.69e-17	3.9e-17
carbon	HO	YDR352W	YPQ2	0.033523	0.0522695	0.641349	0.522735	0.104926
carbon	HO	YDR357C	CNL1	0.0115883	0.0320005	0.36213	0.718004	0.138297
carbon	HO	YDR358W	GGA1	0.0801056	0.0365216	2.19338	0.0305513	0.00801265
carbon	HO	YDR363W	ESC2	0.12897	0.0129335	9.97177	9.4e-17	1.93e-16
carbon	HO	YDR363W-A	SEM1	-0.144676	0.0215765	-6.70527	1.14e-09	8.78e-10
carbon	HO	YDR368W	YPR1	0.131266	0.0150368	8.72963	5.21e-14	7.18e-14
carbon	HO	YDR370C	DXO1	0.113107	0.0114264	9.89874	1.36e-16	2.74e-16
carbon	HO	YDR371W	CTS2	-0.257568	0.0191842	-13.4261	2.8e-24	1.99e-23
carbon	HO	YDR372C	VPS74	-0.30577	0.0163716	-18.6768	1.08e-34	6.79e-33
carbon	HO	YDR374C	PHO92	0.0636419	0.0395172	1.61049	0.110382	0.026007
carbon	HO	YDR378C	LSM6	0.10722	0.0255074	4.2035	5.65e-05	2.3e-05
carbon	HO	YDR379W	RGA2	0.0368309	0.0395801	0.930543	0.354287	0.0744817
carbon	HO	YDR380W	ARO10	-0.0935155	0.0304143	-3.07472	0.00270388	0.000857251
carbon	HO	YDR383C	NKP1	0.0753244	0.0265516	2.83691	0.00549565	0.00165321
carbon	HO	YDR384C	ATO3	0.109127	0.0383225	2.84759	0.00532781	0.00160671
carbon	HO	YDR385W	EFT2	0.0778577	0.00883904	8.80839	3.5e-14	4.94e-14
carbon	HO	YDR386W	MUS81	0.0755528	0.0162309	4.65489	9.78e-06	4.45e-06
carbon	HO	YDR387C	CIN10	0.0501639	0.0436289	1.14979	0.252921	0.0551434
carbon	HO	YDR388W	RVS167	-0.141034	0.0308246	-4.57537	1.34e-05	5.97e-06
carbon	HO	YDR389W	SAC7	-0.0727684	0.0282797	-2.57316	0.0115158	0.0032681
carbon	HO	YDR391C	YDR391C	-0.392198	0.0345671	-11.346	8.71e-20	2.79e-19
carbon	HO	YDR393W	SHE9	0.184735	0.0134394	13.7458	5.92e-25	4.91e-24
carbon	HO	YDR395W	SXM1	0.101964	0.0179745	5.67271	1.32e-07	7.82e-08
carbon	HO	YDR399W	HPT1	-0.124365	0.0168452	-7.38281	4.32e-11	4.04e-11
carbon	HO	YDR400W	URH1	0.138107	0.0143894	9.59782	6.33e-16	1.15e-15
carbon	HO	YDR402C	DIT2	0.157185	0.0124942	12.5807	1.79e-22	9.15e-22
carbon	HO	YDR403W	DIT1	-0.2228	0.0194609	-11.4486	5.19e-20	1.71e-19
carbon	HO	YDR406W	PDR15	0.0914718	0.021304	4.29365	4.01e-05	1.67e-05
carbon	HO	YDR409W	SIZ1	0.111971	0.0293183	3.81913	0.000230218	8.55e-05
carbon	HO	YDR411C	DFM1	-0.0939378	0.0204236	-4.59946	1.22e-05	5.47e-06
carbon	HO	YDR414C	ERD1	0.0521977	0.0222138	2.34979	0.0207098	0.00562388
carbon	HO	YDR415C	YDR415C	0.106299	0.0145173	7.32222	5.81e-11	5.33e-11
carbon	HO	YDR419W	RAD30	0.0689365	0.0416956	1.65333	0.101339	0.0240692
carbon	HO	YDR420W	HKR1	-0.252268	0.040332	-6.25478	9.42e-09	6.5e-09
carbon	HO	YDR421W	ARO80	-0.0150444	0.0191599	-0.785202	0.434155	0.0890716
carbon	HO	YDR422C	SIP1	0.0378799	0.0436339	0.868129	0.387362	0.080536
carbon	HO	YDR423C	CAD1	0.0384799	0.0141394	2.72147	0.00764376	0.00223495
carbon	HO	YDR424C	DYN2	0.195385	0.0198647	9.8358	1.88e-16	3.71e-16
carbon	HO	YDR425W	SNX41	-0.0199097	0.0110406	-1.80331	0.0742919	0.0181863
carbon	HO	YDR428C	BNA7	0.163234	0.0172887	9.44165	1.4e-15	2.41e-15
carbon	HO	YDR430C	CYM1	-0.0395331	0.0142626	-2.77181	0.0066272	0.00195868
carbon	HO	YDR435C	PPM1	0.11038	0.0197482	5.58938	1.91e-07	1.11e-07
carbon	HO	YDR436W	PPZ2	0.0921256	0.0140351	6.56395	2.22e-09	1.66e-09
carbon	HO	YDR438W	THI74	-0.048313	0.0103418	-4.67162	9.15e-06	4.18e-06
carbon	HO	YDR440W	DOT1	0.127399	0.0228145	5.58412	1.95e-07	1.13e-07
carbon	HO	YDR441C	APT2	0.0647976	0.0448268	1.44551	0.15138	0.0346931
carbon	HO	YDR444W	YDR444W	0.043391	0.0106699	4.06666	9.41e-05	3.7e-05
carbon	HO	YDR446W	ECM11	0.10858	0.027637	3.92879	0.000155539	5.93e-05
carbon	HO	YDR447C	RPS17B	0.161082	0.0264072	6.09991	1.92e-08	1.27e-08
carbon	HO	YDR451C	YHP1	0.102952	0.0120365	8.55329	1.27e-13	1.65e-13
carbon	HO	YDR452W	PPN1	0.153535	0.0379671	4.04388	0.000102286	4.01e-05
carbon	HO	YDR453C	TSA2	0.0828648	0.027883	2.97188	0.0036923	0.00114371
carbon	HO	YDR458C	HEH2	0.134479	0.0369894	3.6356	0.000436638	0.000156172
carbon	HO	YDR459C	PFA5	0.112951	0.0135616	8.32875	3.94e-13	4.79e-13
carbon	HO	YDR461W	MFA1	-0.153989	0.0402433	-3.82645	0.000224324	8.35e-05
carbon	HO	YDR463W	STP1	0.0978581	0.0336251	2.91026	0.00443433	0.00135645
carbon	HO	YDR465C	RMT2	0.138156	0.0301536	4.58174	1.31e-05	5.83e-06
carbon	HO	YDR466W	PKH3	0.0992805	0.0381824	2.60017	0.0107005	0.00305457
carbon	HO	YDR469W	SDC1	0.137646	0.0244656	5.62611	1.62e-07	9.52e-08
carbon	HO	YDR471W	RPL27B	0.0203974	0.0322624	0.632233	0.528649	0.105981
carbon	HO	YDR475C	JIP4	0.148582	0.0172112	8.63284	8.5e-14	1.14e-13
carbon	HO	YDR476C	YDR476C	0.033954	0.0293283	1.15772	0.249682	0.0545169
carbon	HO	YDR477W	SNF1	-0.269774	0.0484024	-5.57356	2.05e-07	1.19e-07
carbon	HO	YDR479C	PEX29	0.0516373	0.0430328	1.19995	0.232937	0.0512647
carbon	HO	YDR480W	DIG2	-0.0623952	0.0107265	-5.81689	6.94e-08	4.28e-08
carbon	HO	YDR481C	PHO8	-0.175264	0.041415	-4.23189	5.08e-05	2.08e-05
carbon	HO	YDR482C	CWC21	0.113992	0.0179631	6.3459	6.17e-09	4.36e-09
carbon	HO	YDR483W	KRE2	-0.216129	0.0170106	-12.7056	9.66e-23	5.16e-22
carbon	HO	YDR485C	VPS72	0.118586	0.0185747	6.38429	5.16e-09	3.69e-09
carbon	HO	YDR486C	VPS60	-0.0151185	0.0175134	-0.863257	0.390022	0.0809849
carbon	HO	YDR488C	PAC11	-0.143129	0.0236183	-6.06007	2.31e-08	1.51e-08
carbon	HO	YDR490C	PKH1	-0.333697	0.0342829	-9.73362	3.17e-16	6.03e-16
carbon	HO	YDR492W	IZH1	0.0789694	0.0135928	5.80966	7.17e-08	4.42e-08
carbon	HO	YDR493W	FMP36	0.0055655	0.0130577	0.426224	0.670843	0.130274
carbon	HO	YDR494W	RSM28	0.0190116	0.0415772	0.457261	0.648456	0.126624
carbon	HO	YDR496C	PUF6	-0.129788	0.0180515	-7.18988	1.11e-10	9.8e-11
carbon	HO	YDR497C	ITR1	0.0219417	0.014031	1.56381	0.12096	0.0282725
carbon	HO	YDR501W	PLM2	0.128227	0.0204986	6.25539	9.39e-09	6.49e-09
carbon	HO	YDR502C	SAM2	0.021174	0.0126636	1.67204	0.0975808	0.0232964
carbon	HO	YDR503C	LPP1	0.162117	0.0133156	12.175	1.35e-21	6e-21
carbon	HO	YDR504C	SPG3	0.0900896	0.0329752	2.73204	0.00741931	0.00217555
carbon	HO	YDR505C	PSP1	0.0570639	0.0262191	2.17643	0.0318308	0.00831674
carbon	HO	YDR506C	GMC1	-0.0893428	0.0297929	-2.99879	0.00340556	0.00106065
carbon	HO	YDR508C	GNP1	0.203301	0.0170701	11.9098	5.1e-21	2.06e-20
carbon	HO	YDR511W	ACN9	0.159776	0.0150369	10.6256	3.36e-18	8.64e-18
carbon	HO	YDR512C	EMI1	0.138231	0.0329122	4.19998	5.72e-05	2.33e-05
carbon	HO	YDR513W	GRX2	0.127343	0.0248982	5.11454	1.48e-06	7.59e-07
carbon	HO	YDR515W	SLF1	-0.0653167	0.00993361	-6.57532	2.11e-09	1.58e-09
carbon	HO	YDR516C	EMI2	0.0505018	0.0404458	1.24863	0.214659	0.0475929
carbon	HO	YDR517W	GRH1	0.190535	0.0110681	17.2149	6.09e-32	2.07e-30
carbon	HO	YDR519W	FPR2	-0.0326436	0.0264331	-1.23495	0.219686	0.048591
carbon	HO	YDR520C	URC2	0.236192	0.0255148	9.25708	3.59e-15	5.88e-15
carbon	HO	YDR522C	SPS2	-0.0860939	0.0151433	-5.68526	1.25e-07	7.43e-08
carbon	HO	YDR524C	AGE1	0.0514041	0.0369617	1.39074	0.167331	0.0380254
carbon	HO	YDR525W-A	SNA2	-0.347546	0.0203881	-17.0465	1.28e-31	3.89e-30
carbon	HO	YDR528W	HLR1	-0.00164264	0.0206047	-0.0797216	0.936615	0.173184
carbon	HO	YDR530C	APA2	0.0895703	0.0419092	2.13725	0.0349679	0.00907043
carbon	HO	YDR532C	KRE28	-0.0235582	0.0262434	-0.897681	0.37147	0.0776229
carbon	HO	YDR533C	HSP31	0.0585142	0.0166904	3.50586	0.000677893	0.000235641
carbon	HO	YDR534C	FIT1	0.0878066	0.0143239	6.13006	1.67e-08	1.12e-08
carbon	HO	YDR536W	STL1	-0.051351	0.0204633	-2.50942	0.0136664	0.0038319
carbon	HO	YDR538W	PAD1	0.16766	0.013485	12.433	3.73e-22	1.79e-21
carbon	HO	YDR539W	FDC1	0.161373	0.0110063	14.6619	7.34e-27	8.73e-26
carbon	HO	YDR540C	IRC4	0.117796	0.00908614	12.9644	2.69e-23	1.61e-22
carbon	HO	YDR541C	YDR541C	0.116069	0.0200057	5.80181	7.43e-08	4.57e-08
carbon	HO	YEL001C	IRC22	-0.132992	0.0143685	-9.25582	3.61e-15	5.91e-15
carbon	HO	YEL004W	YEA4	-0.210782	0.0195686	-10.7715	1.6e-18	4.33e-18
carbon	HO	YEL005C	VAB2	0.0390876	0.0197371	1.98042	0.0503501	0.0126823
carbon	HO	YEL006W	YEA6	0.0809565	0.0403132	2.00819	0.047267	0.0119898
carbon	HO	YEL007W	MIT1	-0.167107	0.0403743	-4.13894	7.19e-05	2.88e-05
carbon	HO	YEL011W	GLC3	-0.361409	0.0249682	-14.4747	1.79e-26	1.89e-25
carbon	HO	YEL012W	UBC8	-0.0246315	0.01978	-1.24528	0.215884	0.0478535
carbon	HO	YEL013W	VAC8	-0.325494	0.0431844	-7.53729	2.02e-11	1.98e-11
carbon	HO	YEL015W	EDC3	-0.0686621	0.0341105	-2.01293	0.0467567	0.0118728
carbon	HO	YEL016C	NPP2	-0.0841382	0.0177104	-4.75079	6.65e-06	3.11e-06
carbon	HO	YEL017C-A	PMP2	0.130772	0.0210604	6.20935	1.16e-08	7.92e-09
carbon	HO	YEL017W	GTT3	0.00818831	0.0388219	0.21092	0.833371	0.157041
carbon	HO	YEL020C	PXP1	-0.395718	0.0234002	-16.9109	2.35e-31	6.9e-30
carbon	HO	YEL023C	YEL023C	-0.0650416	0.0243628	-2.66971	0.00883515	0.00255797
carbon	HO	YEL025C	YEL025C	0.00558529	0.0211099	0.264581	0.791866	0.150448
carbon	HO	YEL030W	ECM10	0.0115252	0.0411446	0.280114	0.779958	0.148447
carbon	HO	YEL037C	RAD23	0.00719842	0.0386586	0.186205	0.852654	0.160193
carbon	HO	YEL038W	UTR4	0.158114	0.0127287	12.4218	3.95e-22	1.88e-21
carbon	HO	YEL039C	CYC7	-0.209702	0.0160994	-13.0255	1.99e-23	1.23e-22
carbon	HO	YEL040W	UTR2	0.11048	0.0370776	2.97969	0.00360682	0.0011183
carbon	HO	YEL041W	YEF1	0.08644	0.0114214	7.56823	1.74e-11	1.72e-11
carbon	HO	YEL042W	GDA1	0.126536	0.0200852	6.29995	7.64e-09	5.34e-09
carbon	HO	YEL043W	YEL043W	0.0779589	0.0353655	2.20438	0.0297452	0.00782555
carbon	HO	YEL047C	FRD1	0.142596	0.021446	6.64905	1.49e-09	1.13e-09
carbon	HO	YEL048C	TCA17	0.0371161	0.0181706	2.04264	0.0436676	0.0111511
carbon	HO	YEL049W	PAU2	0.0121466	0.0244036	0.497736	0.619742	0.121776
carbon	HO	YEL052W	AFG1	-0.0492484	0.0208878	-2.35776	0.0202933	0.00552083
carbon	HO	YEL053C	MAK10	0.192381	0.0196411	9.79482	2.32e-16	4.5e-16
carbon	HO	YEL056W	HAT2	0.120819	0.0188857	6.39739	4.85e-09	3.48e-09
carbon	HO	YEL057C	SDD1	0.165347	0.0128398	12.8777	4.13e-23	2.37e-22
carbon	HO	YEL060C	PRB1	0.0462145	0.0348886	1.32463	0.188254	0.042324
carbon	HO	YEL061C	CIN8	0.0671193	0.011073	6.06152	2.29e-08	1.5e-08
carbon	HO	YEL062W	NPR2	0.181625	0.0294214	6.17322	1.37e-08	9.26e-09
carbon	HO	YEL063C	CAN1	0.172208	0.0247466	6.95886	3.38e-10	2.8e-10
carbon	HO	YEL064C	AVT2	-0.00643751	0.027488	-0.234193	0.815304	0.154176
carbon	HO	YEL065W	SIT1	0.0106662	0.0142978	0.746007	0.457379	0.0932642
carbon	HO	YEL066W	HPA3	0.0906432	0.00963414	9.40854	1.66e-15	2.82e-15
carbon	HO	YEL071W	DLD3	0.122999	0.0110142	11.1674	2.15e-19	6.44e-19
carbon	HO	YER001W	MNN1	0.084057	0.00812453	10.3461	1.4e-17	3.26e-17
carbon	HO	YER002W	NOP16	-0.0752738	0.0132122	-5.69729	1.18e-07	7.06e-08
carbon	HO	YER004W	FMP52	-0.0143922	0.0358298	-0.401682	0.688758	0.133286
carbon	HO	YER005W	YND1	0.130219	0.0184824	7.04558	2.23e-10	1.89e-10
carbon	HO	YER007C-A	TMA20	0.151957	0.00994601	15.2782	4.04e-28	5.99e-27
carbon	HO	YER007W	PAC2	0.116528	0.0280401	4.15575	6.76e-05	2.72e-05
carbon	HO	YER010C	YER010C	0.109289	0.0174918	6.24799	9.72e-09	6.69e-09
carbon	HO	YER011W	TIR1	0.124233	0.0219103	5.6701	1.34e-07	7.91e-08
carbon	HO	YER016W	BIM1	0.199233	0.0167811	11.8725	6.15e-21	2.44e-20
carbon	HO	YER019C-A	SBH2	0.0905755	0.0136455	6.63777	1.57e-09	1.19e-09
carbon	HO	YER019W	ISC1	0.081221	0.0172752	4.7016	8.11e-06	3.75e-06
carbon	HO	YER020W	GPA2	-0.243618	0.0240738	-10.1196	4.42e-17	9.61e-17
carbon	HO	YER024W	YAT2	0.149584	0.0273215	5.47496	3.15e-07	1.77e-07
carbon	HO	YER027C	GAL83	-0.159356	0.0185104	-8.60901	9.59e-14	1.28e-13
carbon	HO	YER028C	MIG3	0.0928365	0.0203487	4.56227	1.41e-05	6.26e-06
carbon	HO	YER030W	CHZ1	-0.146636	0.0240023	-6.10923	1.84e-08	1.22e-08
carbon	HO	YER031C	YPT31	-0.0551377	0.0365484	-1.50862	0.134487	0.0311453
carbon	HO	YER032W	FIR1	0.136008	0.021909	6.20789	1.17e-08	7.97e-09
carbon	HO	YER033C	ZRG8	-0.154322	0.0174327	-8.85245	2.8e-14	4.02e-14
carbon	HO	YER034W	YER034W	0.117152	0.0119789	9.77983	2.5e-16	4.84e-16
carbon	HO	YER035W	EDC2	0.142227	0.0142943	9.9499	1.05e-16	2.13e-16
carbon	HO	YER039C	HVG1	0.0905185	0.0217542	4.16097	6.63e-05	2.67e-05
carbon	HO	YER039C-A	YER039C-A	0.158826	0.014995	10.5919	3.99e-18	1.01e-17
carbon	HO	YER041W	YEN1	0.180272	0.0197605	9.12285	7.1e-15	1.11e-14
carbon	HO	YER042W	MXR1	0.133521	0.016794	7.95051	2.61e-12	2.88e-12
carbon	HO	YER044C-A	MEI4	0.128819	0.0141921	9.07681	8.97e-15	1.38e-14
carbon	HO	YER045C	ACA1	0.12951	0.00808141	16.0257	1.28e-29	2.46e-28
carbon	HO	YER046W	SPO73	0.10844	0.0124304	8.72381	5.37e-14	7.39e-14
carbon	HO	YER047C	SAP1	0.0346573	0.0282065	1.2287	0.222012	0.0490606
carbon	HO	YER048C	CAJ1	0.1145	0.0252873	4.52796	1.62e-05	7.12e-06
carbon	HO	YER049W	TPA1	0.116896	0.0177833	6.57334	2.13e-09	1.59e-09
carbon	HO	YER051W	JHD1	0.0858841	0.0411105	2.08911	0.0391868	0.0100799
carbon	HO	YER053C	PIC2	0.121624	0.0183389	6.63203	1.61e-09	1.22e-09
carbon	HO	YER054C	GIP2	0.12686	0.0190831	6.64777	1.49e-09	1.14e-09
carbon	HO	YER056C	FCY2	-0.147103	0.0202371	-7.26896	7.54e-11	6.82e-11
carbon	HO	YER056C-A	RPL34A	0.164742	0.00957709	17.2016	6.45e-32	2.16e-30
carbon	HO	YER057C	HMF1	0.0930893	0.0101088	9.20874	4.59e-15	7.41e-15
carbon	HO	YER058W	PET117	-0.0530395	0.0343961	-1.54202	0.126166	0.029369
carbon	HO	YER059W	PCL6	0.192186	0.0171783	11.1877	1.94e-19	5.86e-19
carbon	HO	YER060W	FCY21	-0.136951	0.0161405	-8.48493	1.79e-13	2.28e-13
carbon	HO	YER060W-A	FCY22	0.0991691	0.0114637	8.65067	7.77e-14	1.05e-13
carbon	HO	YER062C	HOR2	-0.0377691	0.0364619	-1.03585	0.302721	0.0648212
carbon	HO	YER063W	THO1	0.0499447	0.0131659	3.7935	0.000252058	9.31e-05
carbon	HO	YER064C	VHR2	0.133522	0.0132653	10.0655	5.83e-17	1.24e-16
carbon	HO	YER065C	ICL1	-0.21525	0.02866	-7.51048	2.31e-11	2.24e-11
carbon	HO	YER066W	RRT13	-0.106252	0.0360043	-2.9511	0.00392865	0.00121286
carbon	HO	YER067W	RGI1	0.100756	0.0352304	2.85991	0.00514004	0.0015554
carbon	HO	YER069W	ARG5,6	-0.0301925	0.0303485	-0.994859	0.322159	0.0685144
carbon	HO	YER071C	TDA2	0.155577	0.0231105	6.73186	1e-09	7.8e-10
carbon	HO	YER072W	VTC1	0.175504	0.0157386	11.1512	2.33e-19	6.97e-19
carbon	HO	YER073W	ALD5	0.138111	0.0103607	13.3303	4.47e-24	3.11e-23
carbon	HO	YER074W	RPS24A	0.074551	0.0318496	2.34072	0.0211925	0.00574369
carbon	HO	YER075C	PTP3	0.100653	0.0133064	7.56429	1.77e-11	1.75e-11
carbon	HO	YER078C	ICP55	0.117839	0.0130648	9.01958	1.2e-14	1.81e-14
carbon	HO	YER079W	YER079W	-0.149073	0.0179243	-8.3168	4.18e-13	5.05e-13
carbon	HO	YER080W	FMP29	0.159417	0.0190598	8.36404	3.3e-13	4.04e-13
carbon	HO	YER081W	SER3	-0.237652	0.0113048	-21.0221	7.36e-39	1.02e-36
carbon	HO	YER083C	GET2	0.27472	0.0344722	7.96934	2.38e-12	2.64e-12
carbon	HO	YER085C	YER085C	0.0809861	0.0115435	7.01573	2.57e-10	2.17e-10
carbon	HO	YER088C	DOT6	-0.085843	0.0373888	-2.29596	0.0237241	0.00635612
carbon	HO	YER089C	PTC2	-0.209483	0.0138133	-15.1653	6.85e-28	9.78e-27
carbon	HO	YER092W	IES5	0.232433	0.0227225	10.2292	2.53e-17	5.7e-17
carbon	HO	YER093C-A	AIM11	0.109341	0.0212698	5.14065	1.33e-06	6.83e-07
carbon	HO	YER095W	RAD51	0.104404	0.0303774	3.4369	0.000852733	0.000292189
carbon	HO	YER096W	SHC1	0.0214225	0.0133417	1.60568	0.111436	0.0262361
carbon	HO	YER098W	UBP9	-0.0364242	0.0103248	-3.52783	0.000629714	0.000220038
carbon	HO	YER101C	AST2	-0.150837	0.0391282	-3.85494	0.000202709	7.61e-05
carbon	HO	YER106W	MAM1	0.0365253	0.0164053	2.22644	0.0281843	0.00744521
carbon	HO	YER111C	SWI4	0.124692	0.0231176	5.39378	4.49e-07	2.48e-07
carbon	HO	YER113C	TMN3	-0.173223	0.0182934	-9.46912	1.22e-15	2.12e-15
carbon	HO	YER114C	BOI2	0.133519	0.0132075	10.1093	4.66e-17	1.01e-16
carbon	HO	YER115C	SPR6	0.156638	0.0172017	9.10596	7.73e-15	1.2e-14
carbon	HO	YER116C	SLX8	0.0880503	0.0259571	3.39215	0.000988042	0.000335398
carbon	HO	YER118C	SHO1	-0.0382508	0.00944061	-4.05173	9.94e-05	3.9e-05
carbon	HO	YER119C	AVT6	-0.178099	0.0350404	-5.08269	1.69e-06	8.6e-07
carbon	HO	YER120W	SCS2	0.175875	0.0113837	15.4497	1.82e-28	2.87e-27
carbon	HO	YER123W	YCK3	-0.0903907	0.0177941	-5.07982	1.71e-06	8.7e-07
carbon	HO	YER124C	DSE1	-0.0515525	0.0079213	-6.50808	2.89e-09	2.13e-09
carbon	HO	YER128W	VFA1	-0.317405	0.0143429	-22.1298	9.93e-41	2.41e-38
carbon	HO	YER129W	SAK1	0.0524779	0.0185769	2.82489	0.00569009	0.00170588
carbon	HO	YER130C	COM2	-0.106705	0.0382014	-2.79322	0.00623339	0.00185301
carbon	HO	YER131W	RPS26B	-0.141577	0.0314924	-4.49558	1.84e-05	8.02e-06
carbon	HO	YER132C	PMD1	-0.175189	0.0130326	-13.4423	2.59e-24	1.87e-23
carbon	HO	YER134C	YER134C	0.0889322	0.0111886	7.94848	2.64e-12	2.91e-12
carbon	HO	YER137C	YER137C	0.134931	0.0185348	7.27985	7.15e-11	6.49e-11
carbon	HO	YER139C	RTR1	0.0830223	0.0189101	4.39037	2.77e-05	1.18e-05
carbon	HO	YER140W	EMP65	0.108319	0.0106057	10.2132	2.75e-17	6.15e-17
carbon	HO	YER142C	MAG1	-0.0333368	0.0121409	-2.74582	0.00713547	0.00209835
carbon	HO	YER143W	DDI1	0.0727855	0.0147859	4.92262	3.29e-06	1.61e-06
carbon	HO	YER144C	UBP5	0.117602	0.0215294	5.46238	3.33e-07	1.87e-07
carbon	HO	YER145C	FTR1	0.0309016	0.0265096	1.16567	0.246465	0.0539116
carbon	HO	YER149C	PEA2	0.123805	0.0106626	11.6111	2.29e-20	8.2e-20
carbon	HO	YER150W	SPI1	-0.142647	0.0145494	-9.80429	2.21e-16	4.3e-16
carbon	HO	YER151C	UBP3	0.166514	0.0319471	5.21216	9.79e-07	5.14e-07
carbon	HO	YER152C	YER152C	0.140694	0.0133635	10.5282	5.52e-18	1.36e-17
carbon	HO	YER153C	PET122	-0.00269756	0.0295018	-0.0914369	0.927325	0.171678
carbon	HO	YER155C	BEM2	0.0572228	0.0154119	3.71289	0.000334311	0.000121181
carbon	HO	YER158C	YER158C	0.0427269	0.0101374	4.21479	5.41e-05	2.21e-05
carbon	HO	YER161C	SPT2	0.0174152	0.0286958	0.606889	0.545273	0.108954
carbon	HO	YER162C	RAD4	-0.25344	0.0209418	-12.1022	1.94e-21	8.42e-21
carbon	HO	YER163C	GCG1	-0.0414342	0.00803769	-5.15499	1.25e-06	6.45e-07
carbon	HO	YER164W	CHD1	0.0783605	0.0224599	3.4889	0.00071745	0.000248634
carbon	HO	YER167W	BCK2	-0.111669	0.0167319	-6.67405	1.32e-09	1.01e-09
carbon	HO	YER170W	ADK2	-0.338633	0.0303661	-11.1517	2.33e-19	6.96e-19
carbon	HO	YER173W	RAD24	-0.0723167	0.0180969	-3.99608	0.000121848	4.73e-05
carbon	HO	YER174C	GRX4	0.0410308	0.00776379	5.28489	7.17e-07	3.85e-07
carbon	HO	YER175C	TMT1	-0.170433	0.0194688	-8.75415	4.61e-14	6.42e-14
carbon	HO	YER176W	ECM32	-0.179558	0.0129828	-13.8304	3.93e-25	3.37e-24
carbon	HO	YER177W	BMH1	-0.153839	0.0241558	-6.36859	5.55e-09	3.95e-09
carbon	HO	YER178W	PDA1	0.079602	0.030183	2.63731	0.00966404	0.00277916
carbon	HO	YER179W	DMC1	-0.132011	0.0347617	-3.7976	0.000248436	9.2e-05
carbon	HO	YER180C	ISC10	0.132787	0.00974217	13.6301	1.04e-24	8.05e-24
carbon	HO	YER182W	FMP10	-0.191779	0.016054	-11.9459	4.25e-21	1.74e-20
carbon	HO	YER183C	FAU1	0.112539	0.00757878	14.8493	3.03e-27	3.89e-26
carbon	HO	YER184C	TOG1	0.154411	0.00883702	17.4732	1.95e-32	7.28e-31
carbon	HO	YER185W	PUG1	-0.0745065	0.0134441	-5.54196	2.35e-07	1.35e-07
carbon	HO	YER186C	YER186C	0.0538882	0.0365193	1.47561	0.143129	0.0329462
carbon	HO	YER187W	YER187W	0.159739	0.0133215	11.9911	3.39e-21	1.41e-20
carbon	HO	YFL001W	DEG1	0.153879	0.030239	5.08878	1.65e-06	8.4e-07
carbon	HO	YFL003C	MSH4	0.113729	0.0164823	6.9001	4.49e-10	3.66e-10
carbon	HO	YFL004W	VTC2	-0.0135157	0.0259369	-0.521098	0.603428	0.119053
carbon	HO	YFL007W	BLM10	0.0262984	0.0382136	0.688195	0.492892	0.0996548
carbon	HO	YFL010C	WWM1	0.0776885	0.0517331	1.50172	0.13626	0.0315145
carbon	HO	YFL010W-A	AUA1	-0.0477935	0.0378865	-1.26149	0.21001	0.0466902
carbon	HO	YFL011W	HXT10	0.015854	0.0235643	0.672799	0.502597	0.101282
carbon	HO	YFL012W	YFL012W	-0.0609382	0.0371135	-1.64194	0.103682	0.0245745
carbon	HO	YFL013C	IES1	0.00750923	0.0350492	0.214248	0.830781	0.156584
carbon	HO	YFL014W	HSP12	-0.0622444	0.0427743	-1.45518	0.148689	0.0341005
carbon	HO	YFL018C	LPD1	0.110644	0.0235996	4.68838	8.55e-06	3.93e-06
carbon	HO	YFL020C	PAU5	-0.232757	0.0356353	-6.53163	2.59e-09	1.92e-09
carbon	HO	YFL021W	GAT1	-0.260208	0.0326908	-7.95966	2.5e-12	2.76e-12
carbon	HO	YFL023W	BUD27	-0.0335408	0.0325659	-1.02994	0.305475	0.0653459
carbon	HO	YFL025C	BST1	0.0231198	0.0369873	0.625073	0.533319	0.10684
carbon	HO	YFL027C	GYP8	-0.0207613	0.0105854	-1.96131	0.0525692	0.0132035
carbon	HO	YFL028C	CAF16	0.00893811	0.024691	0.361999	0.718102	0.138302
carbon	HO	YFL030W	AGX1	-0.0259532	0.0182413	-1.42277	0.157855	0.0360451
carbon	HO	YFL031W	HAC1	0.0857851	0.0220889	3.88362	0.000182962	6.92e-05
carbon	HO	YFL033C	RIM15	-0.365708	0.0410743	-8.90356	2.16e-14	3.14e-14
carbon	HO	YFL034C-A	RPL22B	-0.0997808	0.0184497	-5.40826	4.21e-07	2.34e-07
carbon	HO	YFL034W	MIL1	0.0648015	0.0272354	2.37931	0.0192048	0.00523498
carbon	HO	YFL040W	YFL040W	0.108755	0.0214018	5.08158	1.7e-06	8.64e-07
carbon	HO	YFL041W	FET5	-0.288512	0.0184454	-15.6414	7.49e-29	1.24e-27
carbon	HO	YFL042C	LAM5	-0.249962	0.0220344	-11.3442	8.79e-20	2.81e-19
carbon	HO	YFL044C	OTU1	0.125925	0.0111357	11.3082	1.05e-19	3.34e-19
carbon	HO	YFL046W	FMP32	0.116688	0.02672	4.36706	3.03e-05	1.28e-05
carbon	HO	YFL047W	RGD2	0.0394846	0.0147365	2.67936	0.00860088	0.00249413
carbon	HO	YFL048C	EMP47	0.144751	0.0130905	11.0577	3.75e-19	1.09e-18
carbon	HO	YFL049W	SWP82	-0.395844	0.0159937	-24.75	6.48e-45	2.1e-42
carbon	HO	YFL050C	ALR2	-0.256645	0.0203955	-12.5834	1.77e-22	9.06e-22
carbon	HO	YFL051C	YFL051C	0.0525813	0.0461426	1.13954	0.257148	0.0559706
carbon	HO	YFL052W	ZNF1	-0.305047	0.0244103	-12.4967	2.72e-22	1.34e-21
carbon	HO	YFL053W	DAK2	-0.15412	0.020171	-7.64067	1.22e-11	1.23e-11
carbon	HO	YFL054C	AQY3	0.061107	0.020842	2.93191	0.00415927	0.00128038
carbon	HO	YFL055W	AGP3	0.127087	0.0254834	4.98705	2.52e-06	1.25e-06
carbon	HO	YFL056C	AAD6	0.0717255	0.017281	4.15054	6.89e-05	2.77e-05
carbon	HO	YFR006W	YFR006W	-0.12322	0.0176441	-6.98364	3e-10	2.51e-10
carbon	HO	YFR007W	YFH7	-0.0693351	0.0146407	-4.73579	7.07e-06	3.29e-06
carbon	HO	YFR008W	FAR7	-0.215422	0.0218702	-9.85001	1.75e-16	3.46e-16
carbon	HO	YFR009W	GCN20	0.161548	0.0140364	11.5092	3.82e-20	1.31e-19
carbon	HO	YFR010W	UBP6	-0.131532	0.0476378	-2.76108	0.00683285	0.00201424
carbon	HO	YFR011C	MIC19	-0.0310422	0.0166819	-1.86083	0.0656488	0.0162364
carbon	HO	YFR012W	DCV1	-0.157686	0.0412538	-3.82234	0.000227617	8.47e-05
carbon	HO	YFR013W	IOC3	-0.178432	0.0293583	-6.07775	2.13e-08	1.4e-08
carbon	HO	YFR014C	CMK1	0.0557113	0.0223383	2.49399	0.0142386	0.00398025
carbon	HO	YFR015C	GSY1	0.116105	0.0135816	8.54869	1.3e-13	1.69e-13
carbon	HO	YFR016C	YFR016C	-0.0745732	0.0181381	-4.11142	7.97e-05	3.17e-05
carbon	HO	YFR017C	IGD1	0.15755	0.0157578	9.99822	8.22e-17	1.7e-16
carbon	HO	YFR018C	YFR018C	0.0164719	0.035708	0.461294	0.64557	0.126161
carbon	HO	YFR019W	FAB1	0.0686278	0.0262285	2.61654	0.0102319	0.00292962
carbon	HO	YFR021W	ATG18	0.0396633	0.0179825	2.20566	0.0296522	0.00780321
carbon	HO	YFR022W	ROG3	0.0945412	0.0314506	3.00602	0.00333217	0.00104047
carbon	HO	YFR023W	PES4	0.102702	0.0148693	6.90701	4.34e-10	3.55e-10
carbon	HO	YFR024C-A	LSB3	-0.129832	0.0216113	-6.00761	2.93e-08	1.9e-08
carbon	HO	YFR026C	ULI1	-0.170422	0.0136384	-12.4957	2.73e-22	1.34e-21
carbon	HO	YFR031C-A	RPL2A	-0.0830704	0.019725	-4.21142	5.48e-05	2.24e-05
carbon	HO	YFR032C	RRT5	0.166482	0.00909287	18.309	5.2e-34	2.73e-32
carbon	HO	YFR032C-A	RPL29	-0.197493	0.0170333	-11.5945	2.49e-20	8.82e-20
carbon	HO	YFR033C	QCR6	0.0295121	0.0232964	1.26681	0.208109	0.0463153
carbon	HO	YFR034C	PHO4	0.08464	0.0370236	2.28611	0.0243154	0.00650109
carbon	HO	YFR035C	YFR035C	0.179127	0.0186947	9.58173	6.87e-16	1.25e-15
carbon	HO	YFR039C	OSW7	-0.135887	0.035764	-3.79955	0.000246732	9.14e-05
carbon	HO	YFR040W	SAP155	-0.0882989	0.0404032	-2.18544	0.0311446	0.00815172
carbon	HO	YFR043C	IRC6	0.092225	0.0360571	2.55775	0.0120059	0.00339476
carbon	HO	YFR044C	DUG1	-0.028726	0.018303	-1.56947	0.119635	0.028
carbon	HO	YFR045W	YFR045W	0.148663	0.0163569	9.08869	8.44e-15	1.3e-14
carbon	HO	YFR046C	CNN1	0.0476458	0.0223403	2.13273	0.0353469	0.00915771
carbon	HO	YFR047C	BNA6	0.116437	0.0190752	6.1041	1.89e-08	1.25e-08
carbon	HO	YFR048W	RMD8	0.0714309	0.0391731	1.82347	0.0711609	0.0174639
carbon	HO	YFR049W	YMR31	0.0793335	0.0386404	2.05312	0.0426202	0.0109038
carbon	HO	YFR053C	HXK1	-0.274897	0.0292049	-9.41267	1.62e-15	2.76e-15
carbon	HO	YFR055W	IRC7	-0.0346344	0.0184184	-1.88043	0.062903	0.0155872
carbon	HO	YFR057W	YFR057W	0.0944811	0.0349297	2.70489	0.00800843	0.00233454
carbon	HO	YGL002W	ERP6	0.069558	0.0204189	3.40655	0.000942451	0.000321159
carbon	HO	YGL004C	RPN14	0.10888	0.037392	2.91185	0.00441362	0.00135097
carbon	HO	YGL005C	COG7	0.177778	0.0231002	7.69593	9.25e-12	9.49e-12
carbon	HO	YGL006W	PMC1	0.111193	0.0223071	4.98466	2.55e-06	1.26e-06
carbon	HO	YGL010W	MPO1	0.101851	0.0153649	6.62879	1.64e-09	1.24e-09
carbon	HO	YGL013C	PDR1	0.0813308	0.0381975	2.12922	0.035643	0.00922089
carbon	HO	YGL014W	PUF4	0.195389	0.022449	8.70366	5.95e-14	8.13e-14
carbon	HO	YGL015C	YGL015C	0.101377	0.0483203	2.09801	0.0383747	0.00988408
carbon	HO	YGL016W	KAP122	-0.106435	0.0550327	-1.93402	0.0558814	0.013956
carbon	HO	YGL017W	ATE1	-0.0351434	0.0150748	-2.33127	0.021706	0.00586485
carbon	HO	YGL018C	JAC1	-0.0417723	0.0281875	-1.48194	0.141438	0.0325957
carbon	HO	YGL019W	CKB1	0.0775151	0.0343472	2.25681	0.0261523	0.00695293
carbon	HO	YGL020C	GET1	-0.248363	0.0278082	-8.93127	1.88e-14	2.75e-14
carbon	HO	YGL021W	ALK1	0.173125	0.0173874	9.95693	1.01e-16	2.06e-16
carbon	HO	YGL023C	PIB2	0.151382	0.043089	3.51324	0.000661335	0.000230339
carbon	HO	YGL027C	CWH41	0.121951	0.027501	4.43441	2.33e-05	1e-05
carbon	HO	YGL029W	CGR1	0.134407	0.0125055	10.7478	1.81e-18	4.84e-18
carbon	HO	YGL030W	RPL30	-0.0209445	0.0241333	-0.867865	0.387505	0.0805547
carbon	HO	YGL031C	RPL24A	-0.202747	0.0182642	-11.1008	3.01e-19	8.85e-19
carbon	HO	YGL032C	AGA2	0.0932197	0.0328581	2.83704	0.00549357	0.00165284
carbon	HO	YGL035C	MIG1	-0.0790554	0.055431	-1.42619	0.156866	0.0358571
carbon	HO	YGL036W	YGL036W	0.116864	0.0389243	3.00234	0.00336935	0.00105072
carbon	HO	YGL037C	PNC1	0.11453	0.0146772	7.80329	5.44e-12	5.78e-12
carbon	HO	YGL039W	YGL039W	0.118237	0.0410272	2.88191	0.00481994	0.00146539
carbon	HO	YGL043W	DST1	0.0417468	0.0464643	0.898471	0.371051	0.0775462
carbon	HO	YGL045W	RIM8	0.161654	0.0248638	6.50158	2.98e-09	2.19e-09
carbon	HO	YGL049C	TIF4632	0.0881144	0.0272952	3.2282	0.00167586	0.000549276
carbon	HO	YGL050W	TYW3	0.0702035	0.02063	3.40298	0.000953565	0.000324717
carbon	HO	YGL051W	MST27	0.0981011	0.027024	3.63015	0.000444879	0.000158857
carbon	HO	YGL053W	PRM8	0.0538414	0.0387767	1.3885	0.16801	0.0381527
carbon	HO	YGL054C	ERV14	0.15406	0.0162688	9.46965	1.22e-15	2.11e-15
carbon	HO	YGL056C	SDS23	0.0401236	0.00859761	4.66683	9.33e-06	4.26e-06
carbon	HO	YGL057C	GEP7	0.167729	0.0176206	9.51891	9.46e-16	1.68e-15
carbon	HO	YGL059W	PKP2	0.0438426	0.0107279	4.08678	8.73e-05	3.45e-05
carbon	HO	YGL060W	YBP2	-0.0255581	0.0250104	-1.0219	0.309246	0.066087
carbon	HO	YGL062W	PYC1	0.119915	0.0258717	4.63499	1.06e-05	4.79e-06
carbon	HO	YGL063W	PUS2	-0.205756	0.0182961	-11.2459	1.45e-19	4.45e-19
carbon	HO	YGL066W	SGF73	-0.000821476	0.0309881	-0.0265094	0.978903	0.179412
carbon	HO	YGL067W	NPY1	0.0995617	0.0123027	8.09264	1.29e-12	1.47e-12
carbon	HO	YGL077C	HNM1	0.167556	0.0288325	5.81138	7.11e-08	4.38e-08
carbon	HO	YGL078C	DBP3	-0.101135	0.0256997	-3.93527	0.000151943	5.8e-05
carbon	HO	YGL079W	KXD1	-0.238659	0.0208707	-11.4351	5.55e-20	1.83e-19
carbon	HO	YGL080W	FMP37	0.191137	0.031596	6.04939	2.42e-08	1.58e-08
carbon	HO	YGL081W	YGL081W	0.0953069	0.0179622	5.30595	6.55e-07	3.54e-07
carbon	HO	YGL082W	YGL082W	0.104247	0.0274798	3.7936	0.000251963	9.31e-05
carbon	HO	YGL083W	SCY1	0.00213435	0.0328768	0.0649195	0.948365	0.174822
carbon	HO	YGL084C	GUP1	0.0328097	0.0276196	1.18791	0.237627	0.0522077
carbon	HO	YGL085W	LCL3	0.120071	0.0123847	9.69513	3.85e-16	7.25e-16
carbon	HO	YGL086W	MAD1	-0.165633	0.0121703	-13.6096	1.15e-24	8.82e-24
carbon	HO	YGL087C	MMS2	0.194594	0.0251424	7.73967	7.45e-12	7.74e-12
carbon	HO	YGL089C	MF(ALPHA)2	0.0407728	0.0237486	1.71685	0.089041	0.0214477
carbon	HO	YGL090W	LIF1	-0.159805	0.0186511	-8.56812	1.18e-13	1.55e-13
carbon	HO	YGL094C	PAN2	0.105288	0.0113172	9.3033	2.84e-15	4.71e-15
carbon	HO	YGL096W	TOS8	0.0966496	0.0109049	8.86299	2.65e-14	3.81e-14
carbon	HO	YGL101W	YGL101W	-0.243519	0.0338386	-7.19648	1.07e-10	9.51e-11
carbon	HO	YGL104C	VPS73	0.0940455	0.0384809	2.44395	0.0162435	0.00448638
carbon	HO	YGL105W	ARC1	0.0153011	0.0313124	0.488658	0.626133	0.122833
carbon	HO	YGL110C	CUE3	0.077936	0.0397385	1.96122	0.0525793	0.0132044
carbon	HO	YGL114W	YGL114W	0.16399	0.0196539	8.34391	3.65e-13	4.45e-13
carbon	HO	YGL115W	SNF4	-0.00319531	0.0375561	-0.0850811	0.932364	0.172512
carbon	HO	YGL117W	YGL117W	-0.0158319	0.0353103	-0.448366	0.65484	0.127639
carbon	HO	YGL121C	GPG1	-0.189617	0.012884	-14.7172	5.65e-27	6.98e-26
carbon	HO	YGL124C	MON1	-0.0801355	0.0216625	-3.69928	0.000350493	0.000126641
carbon	HO	YGL126W	SCS3	0.147798	0.00990935	14.915	2.22e-27	2.95e-26
carbon	HO	YGL127C	SOH1	0.0560886	0.028939	1.93817	0.0553675	0.0138436
carbon	HO	YGL131C	SNT2	0.115745	0.008965	12.9108	3.5e-23	2.04e-22
carbon	HO	YGL133W	ITC1	-0.0369517	0.0141554	-2.61043	0.0104044	0.00297445
carbon	HO	YGL136C	MRM2	0.0712438	0.0285579	2.49471	0.0142112	0.00397316
carbon	HO	YGL138C	YGL138C	0.0944695	0.0296482	3.18635	0.00191239	0.000621655
carbon	HO	YGL139W	FLC3	0.0686008	0.0402819	1.70302	0.0916097	0.0220008
carbon	HO	YGL140C	YGL140C	-0.0178649	0.0126981	-1.40689	0.162499	0.0370184
carbon	HO	YGL141W	HUL5	0.0172571	0.0306113	0.563749	0.574162	0.114033
carbon	HO	YGL144C	ROG1	0.0801761	0.00850753	9.42413	1.53e-15	2.62e-15
carbon	HO	YGL146C	RRT6	-0.214015	0.0324379	-6.5977	1.89e-09	1.42e-09
carbon	HO	YGL147C	RPL9A	-0.0338775	0.0297012	-1.14061	0.256702	0.0558862
carbon	HO	YGL151W	NUT1	0.0884047	0.0295582	2.99087	0.00348777	0.00108451
carbon	HO	YGL153W	PEX14	-0.20186	0.0199396	-10.1235	4.34e-17	9.47e-17
carbon	HO	YGL154C	LYS5	0.0747981	0.0236706	3.15995	0.00207719	0.000670284
carbon	HO	YGL156W	AMS1	0.00448769	0.0186061	0.241195	0.809888	0.153316
carbon	HO	YGL157W	ARI1	0.128736	0.016802	7.66194	1.09e-11	1.11e-11
carbon	HO	YGL158W	RCK1	0.00563831	0.0289895	0.194495	0.846175	0.159114
carbon	HO	YGL159W	YGL159W	0.0657929	0.00919607	7.15446	1.32e-10	1.15e-10
carbon	HO	YGL160W	AIM14	-0.104483	0.01473	-7.09319	1.77e-10	1.52e-10
carbon	HO	YGL161C	YIP5	-0.0142166	0.0169449	-0.83899	0.403437	0.0834934
carbon	HO	YGL162W	SUT1	-0.0804912	0.0455022	-1.76895	0.0798912	0.0194465
carbon	HO	YGL163C	RAD54	0.00693269	0.0214698	0.322905	0.747428	0.143056
carbon	HO	YGL164C	YRB30	0.0106645	0.0218699	0.487633	0.626856	0.122913
carbon	HO	YGL166W	CUP2	0.0500926	0.0463683	1.08032	0.282547	0.0609182
carbon	HO	YGL167C	PMR1	0.0137693	0.0360123	0.38235	0.702997	0.135756
carbon	HO	YGL168W	HUR1	0.00858263	0.0350351	0.244973	0.80697	0.152793
carbon	HO	YGL170C	SPO74	0.140328	0.0140461	9.99052	8.55e-17	1.76e-16
carbon	HO	YGL174W	BUD13	0.0281834	0.0344312	0.818543	0.414955	0.0855396
carbon	HO	YGL175C	SAE2	0.093827	0.0356922	2.62878	0.00989369	0.00284016
carbon	HO	YGL176C	YGL176C	-0.210877	0.0203414	-10.3669	1.26e-17	2.95e-17
carbon	HO	YGL179C	TOS3	-0.0632822	0.0327376	-1.93301	0.0560076	0.0139839
carbon	HO	YGL180W	ATG1	0.053873	0.0467795	1.15164	0.252162	0.0550028
carbon	HO	YGL181W	GTS1	0.171934	0.0157599	10.9096	7.95e-19	2.21e-18
carbon	HO	YGL194C	HOS2	0.0222472	0.0209087	1.06401	0.289835	0.0623171
carbon	HO	YGL195W	GCN1	0.111893	0.0398553	2.80747	0.00598336	0.0017858
carbon	HO	YGL196W	DSD1	0.116549	0.0228332	5.10438	1.54e-06	7.89e-07
carbon	HO	YGL197W	MDS3	-0.189217	0.018613	-10.1659	3.5e-17	7.73e-17
carbon	HO	YGL198W	YIP4	0.0382537	0.0358712	1.06642	0.288753	0.062118
carbon	HO	YGL202W	ARO8	-0.182815	0.0434717	-4.20537	5.61e-05	2.29e-05
carbon	HO	YGL203C	KEX1	0.107416	0.0361158	2.9742	0.00366665	0.00113595
carbon	HO	YGL205W	POX1	-0.187638	0.0600197	-3.12627	0.00230669	0.000738444
carbon	HO	YGL208W	SIP2	-0.163308	0.0195274	-8.36304	3.31e-13	4.06e-13
carbon	HO	YGL209W	MIG2	-0.101187	0.014454	-7.00058	2.77e-10	2.32e-10
carbon	HO	YGL211W	NCS6	-0.0156088	0.0104572	-1.49264	0.138619	0.0320029
carbon	HO	YGL213C	SKI8	0.101644	0.0162591	6.2515	9.57e-09	6.59e-09
carbon	HO	YGL215W	CLG1	-0.132076	0.027329	-4.83282	4.76e-06	2.28e-06
carbon	HO	YGL216W	KIP3	-0.117354	0.03675	-3.19329	0.00187111	0.000609462
carbon	HO	YGL219C	MDM34	0.130635	0.0291704	4.47834	1.97e-05	8.55e-06
carbon	HO	YGL221C	NIF3	-0.0945668	0.01839	-5.14228	1.32e-06	6.79e-07
carbon	HO	YGL222C	EDC1	-0.159727	0.0103375	-15.4512	1.81e-28	2.87e-27
carbon	HO	YGL226C-A	OST5	0.120358	0.0381969	3.151	0.00213601	0.000688006
carbon	HO	YGL226W	MTC3	-0.0356512	0.0304886	-1.16933	0.244997	0.0536328
carbon	HO	YGL227W	VID30	-0.130022	0.0197058	-6.59816	1.89e-09	1.42e-09
carbon	HO	YGL228W	SHE10	-0.13843	0.0436705	-3.16988	0.00201372	0.000651321
carbon	HO	YGL229C	SAP4	-0.12012	0.0393857	-3.04984	0.00291751	0.000920021
carbon	HO	YGL230C	YGL230C	-0.130897	0.0240346	-5.44617	3.57e-07	2e-07
carbon	HO	YGL231C	EMC4	0.0705201	0.0416619	1.69268	0.0935697	0.0224244
carbon	HO	YGL232W	TAN1	-0.0493377	0.0422347	-1.16818	0.245458	0.0537216
carbon	HO	YGL235W	YGL235W	-0.0975394	0.0142387	-6.8503	5.7e-10	4.58e-10
carbon	HO	YGL236C	MTO1	-0.0652801	0.0272795	-2.39301	0.0185399	0.00506869
carbon	HO	YGL237C	HAP2	0.137441	0.0256576	5.35672	5.27e-07	2.88e-07
carbon	HO	YGL241W	KAP114	-0.0383421	0.0349291	-1.09771	0.274914	0.0594244
carbon	HO	YGL242C	YGL242C	0.121189	0.0279286	4.33924	3.37e-05	1.42e-05
carbon	HO	YGL243W	TAD1	0.0336666	0.0167248	2.01298	0.0467517	0.0118728
carbon	HO	YGL244W	RTF1	0.10892	0.0249319	4.3687	3.01e-05	1.27e-05
carbon	HO	YGL248W	PDE1	0.0308103	0.0150025	2.05367	0.0425655	0.0108926
carbon	HO	YGL249W	ZIP2	0.058844	0.0198152	2.96965	0.00371701	0.001151
carbon	HO	YGL250W	RMR1	0.103576	0.0406178	2.55002	0.0122587	0.00346019
carbon	HO	YGL251C	HFM1	0.166986	0.0234726	7.11409	1.6e-10	1.39e-10
carbon	HO	YGL253W	HXK2	-0.00614769	0.0239839	-0.256326	0.798215	0.151446
carbon	HO	YGL254W	FZF1	-0.192045	0.0121778	-15.7701	4.14e-29	7.17e-28
carbon	HO	YGL255W	ZRT1	-0.403707	0.043382	-9.30585	2.8e-15	4.65e-15
carbon	HO	YGL256W	ADH4	0.120687	0.0110473	10.9246	7.36e-19	2.06e-18
carbon	HO	YGL257C	MNT2	0.0688217	0.0276248	2.4913	0.0143403	0.00400693
carbon	HO	YGL258W	VEL1	0.0845096	0.034115	2.4772	0.0148853	0.00414489
carbon	HO	YGL259W	YPS5	0.139923	0.0425772	3.28633	0.00139242	0.000461365
carbon	HO	YGL260W	YGL260W	-0.161889	0.0206622	-7.83503	4.64e-12	4.98e-12
carbon	HO	YGL261C	PAU11	-0.109334	0.00823281	-13.2802	5.71e-24	3.93e-23
carbon	HO	YGL262W	YGL262W	0.0814673	0.0296204	2.75038	0.00704384	0.00207266
carbon	HO	YGL263W	COS12	-0.0975171	0.013421	-7.26603	7.65e-11	6.91e-11
carbon	HO	YGR001C	EFM5	0.0860757	0.0364545	2.36118	0.0201168	0.00547357
carbon	HO	YGR003W	CUL3	0.0132841	0.0128975	1.02997	0.30546	0.0653459
carbon	HO	YGR004W	PEX31	-0.164101	0.0154154	-10.6453	3.04e-18	7.87e-18
carbon	HO	YGR007W	MUQ1	-0.232522	0.0360812	-6.44441	3.9e-09	2.83e-09
carbon	HO	YGR008C	STF2	0.0998894	0.00779568	12.8134	5.67e-23	3.15e-22
carbon	HO	YGR010W	NMA2	0.157567	0.0149328	10.5517	4.9e-18	1.22e-17
carbon	HO	YGR012W	MCY1	0.0489772	0.0421469	1.16206	0.247923	0.0541817
carbon	HO	YGR014W	MSB2	0.173265	0.0165679	10.4579	7.9e-18	1.92e-17
carbon	HO	YGR015C	EAT1	0.149839	0.0462682	3.23848	0.0016221	0.000532827
carbon	HO	YGR016W	YGR016W	0.119678	0.0104173	11.4885	4.24e-20	1.43e-19
carbon	HO	YGR017W	YGR017W	-0.117456	0.025861	-4.54182	1.53e-05	6.76e-06
carbon	HO	YGR019W	UGA1	0.15972	0.0172714	9.24765	3.76e-15	6.14e-15
carbon	HO	YGR021W	DPC29	0.110032	0.0275066	4.00019	0.000120035	4.66e-05
carbon	HO	YGR023W	MTL1	0.166249	0.0218336	7.61438	1.38e-11	1.39e-11
carbon	HO	YGR026W	YGR026W	0.142746	0.0304639	4.68574	8.64e-06	3.97e-06
carbon	HO	YGR027C	RPS25A	-0.0508546	0.0215862	-2.35589	0.0203905	0.00554571
carbon	HO	YGR028W	MSP1	-0.3173	0.0150206	-21.1243	4.92e-39	7.34e-37
carbon	HO	YGR031W	IMO32	0.069504	0.0082712	8.40313	2.71e-13	3.36e-13
carbon	HO	YGR032W	GSC2	-0.266633	0.0250021	-10.6644	2.76e-18	7.17e-18
carbon	HO	YGR033C	TIM21	0.145959	0.0159336	9.16045	5.86e-15	9.32e-15
carbon	HO	YGR034W	RPL26B	-0.253071	0.019266	-13.1356	1.16e-23	7.45e-23
carbon	HO	YGR035C	YGR035C	-0.119618	0.0399491	-2.99426	0.00345232	0.00107435
carbon	HO	YGR037C	ACB1	-0.149079	0.0275478	-5.41164	4.15e-07	2.3e-07
carbon	HO	YGR038W	ORM1	-0.200779	0.0281477	-7.13305	1.46e-10	1.27e-10
carbon	HO	YGR040W	KSS1	-0.0934288	0.0193198	-4.83591	4.7e-06	2.25e-06
carbon	HO	YGR041W	BUD9	-0.0254582	0.0479922	-0.530465	0.596942	0.117918
carbon	HO	YGR042W	MTE1	0.093488	0.0371391	2.51724	0.0133846	0.00375776
carbon	HO	YGR043C	NQM1	-0.00295687	0.0473951	-0.0623877	0.950376	0.175093
carbon	HO	YGR044C	RME1	0.082331	0.0299275	2.75101	0.00703122	0.00206926
carbon	HO	YGR049W	SCM4	0.0599085	0.0577939	1.03659	0.302379	0.0647621
carbon	HO	YGR052W	FMP48	-0.184098	0.0158871	-11.5879	2.57e-20	9.05e-20
carbon	HO	YGR053C	MCO32	-0.151174	0.0150399	-10.0515	6.26e-17	1.33e-16
carbon	HO	YGR055W	MUP1	0.0923721	0.0110752	8.34043	3.71e-13	4.52e-13
carbon	HO	YGR058W	PEF1	0.0570418	0.0232572	2.45265	0.0158779	0.00439669
carbon	HO	YGR059W	SPR3	-0.1934	0.0368928	-5.24221	8.61e-07	4.56e-07
carbon	HO	YGR066C	YGR066C	-0.026643	0.0170229	-1.56513	0.12065	0.0282103
carbon	HO	YGR067C	YGR067C	0.141011	0.0114518	12.3134	6.77e-22	3.13e-21
carbon	HO	YGR068C	ART5	-0.0774039	0.038797	-1.9951	0.0486991	0.0123096
carbon	HO	YGR070W	ROM1	0.0342809	0.0342198	1.00179	0.318817	0.0679005
carbon	HO	YGR071C	ENV11	-0.0306767	0.0133787	-2.29295	0.0239031	0.00640054
carbon	HO	YGR072W	UPF3	-0.210405	0.0171581	-12.2627	8.72e-22	3.97e-21
carbon	HO	YGR077C	PEX8	-0.0871808	0.0162777	-5.35586	5.29e-07	2.89e-07
carbon	HO	YGR078C	PAC10	-0.000230013	0.0360451	-0.00638126	0.994921	0.181969
carbon	HO	YGR079W	YGR079W	-0.199545	0.0320886	-6.21856	1.11e-08	7.6e-09
carbon	HO	YGR080W	TWF1	-0.15218	0.0141074	-10.7873	1.48e-18	4.02e-18
carbon	HO	YGR081C	SLX9	-0.17312	0.0369727	-4.68239	8.76e-06	4.02e-06
carbon	HO	YGR084C	MRP13	0.0834168	0.0142236	5.86467	5.6e-08	3.49e-08
carbon	HO	YGR085C	RPL11B	0.0709234	0.0097889	7.24528	8.46e-11	7.6e-11
carbon	HO	YGR086C	PIL1	-0.0805236	0.0191968	-4.19462	5.84e-05	2.37e-05
carbon	HO	YGR087C	PDC6	-0.116674	0.0389892	-2.99246	0.00347113	0.00107986
carbon	HO	YGR088W	CTT1	0.129047	0.0121262	10.642	3.09e-18	7.99e-18
carbon	HO	YGR089W	NNF2	-0.0882375	0.0164276	-5.37131	4.94e-07	2.71e-07
carbon	HO	YGR090W	UTP22	0.00499838	0.0340205	0.146922	0.883483	0.165073
carbon	HO	YGR092W	DBF2	0.0646062	0.019538	3.30669	0.0013042	0.000434136
carbon	HO	YGR093W	DRN1	-0.111193	0.0269284	-4.12922	7.46e-05	2.98e-05
carbon	HO	YGR096W	TPC1	-0.0246036	0.0397417	-0.619088	0.537239	0.107514
carbon	HO	YGR100W	MDR1	-0.212407	0.0157884	-13.4534	2.45e-24	1.77e-23
carbon	HO	YGR101W	PCP1	-0.0177759	0.0315451	-0.563506	0.574327	0.114054
carbon	HO	YGR106C	VOA1	-0.00201346	0.0268063	-0.0751113	0.940273	0.173633
carbon	HO	YGR108W	CLB1	0.000167822	0.0310524	0.00540446	0.995698	0.182077
carbon	HO	YGR109C	CLB6	0.069802	0.0156994	4.44615	2.23e-05	9.6e-06
carbon	HO	YGR110W	CLD1	0.0317534	0.0361244	0.879001	0.381467	0.0794807
carbon	HO	YGR111W	YGR111W	-0.132495	0.0184352	-7.18705	1.12e-10	9.92e-11
carbon	HO	YGR117C	YGR117C	-0.122893	0.0140924	-8.72048	5.46e-14	7.5e-14
carbon	HO	YGR118W	RPS23A	0.00446847	0.0395749	0.112912	0.910322	0.169192
carbon	HO	YGR121C	MEP1	0.0659423	0.0167361	3.94012	0.000149305	5.71e-05
carbon	HO	YGR122W	YGR122W	-0.0237974	0.0331008	-0.718936	0.473824	0.0962533
carbon	HO	YGR123C	PPT1	0.169682	0.0247806	6.84737	5.78e-10	4.64e-10
carbon	HO	YGR124W	ASN2	-0.0300262	0.0184658	-1.62605	0.107025	0.0252835
carbon	HO	YGR125W	YGR125W	-0.0219022	0.0124218	-1.76321	0.0808606	0.0196603
carbon	HO	YGR126W	YGR126W	-0.0988634	0.0130866	-7.55455	1.86e-11	1.82e-11
carbon	HO	YGR127W	YGR127W	0.102355	0.0133725	7.65415	1.14e-11	1.15e-11
carbon	HO	YGR129W	SYF2	0.151347	0.0285983	5.29219	6.95e-07	3.74e-07
carbon	HO	YGR130C	YGR130C	0.107642	0.0350946	3.0672	0.00276688	0.000876081
carbon	HO	YGR131W	FHN1	-0.0222533	0.023005	-0.967323	0.33567	0.071022
carbon	HO	YGR132C	PHB1	-0.0695834	0.0391582	-1.77698	0.0785521	0.0191388
carbon	HO	YGR133W	PEX4	0.0412998	0.0177979	2.32048	0.0223057	0.00600848
carbon	HO	YGR134W	CAF130	-0.10814	0.0253342	-4.26852	4.42e-05	1.83e-05
carbon	HO	YGR135W	PRE9	0.0356006	0.02164	1.64513	0.103022	0.024436
carbon	HO	YGR136W	LSB1	0.0923416	0.0289522	3.18944	0.00189389	0.000616053
carbon	HO	YGR138C	TPO2	0.0310248	0.0356932	0.869208	0.386774	0.0804398
carbon	HO	YGR141W	VPS62	0.0354269	0.0153401	2.30944	0.0229349	0.00616513
carbon	HO	YGR142W	BTN2	-0.207611	0.0198587	-10.4544	8.04e-18	1.94e-17
carbon	HO	YGR143W	SKN1	0.132977	0.0153448	8.66594	7.19e-14	9.73e-14
carbon	HO	YGR144W	THI4	-0.107878	0.0245128	-4.40088	2.66e-05	1.13e-05
carbon	HO	YGR146C	ECL1	0.0968914	0.00913576	10.6057	3.72e-18	9.46e-18
carbon	HO	YGR148C	RPL24B	0.16664	0.0113924	14.6273	8.65e-27	9.92e-26
carbon	HO	YGR149W	GPC1	0.0313719	0.0327439	0.958098	0.340279	0.0718484
carbon	HO	YGR152C	RSR1	0.132794	0.0158903	8.35694	3.42e-13	4.18e-13
carbon	HO	YGR153W	YGR153W	0.0424823	0.0557372	0.762189	0.447706	0.0916277
carbon	HO	YGR154C	GTO1	0.0820953	0.0130579	6.28703	8.11e-09	5.65e-09
carbon	HO	YGR157W	CHO2	0.374495	0.0235904	15.8749	2.55e-29	4.72e-28
carbon	HO	YGR161C	RTS3	0.00382584	0.0385058	0.0993575	0.921049	0.170809
carbon	HO	YGR163W	GTR2	-0.00331883	0.0224272	-0.147983	0.882649	0.164949
carbon	HO	YGR166W	KRE11	0.0268644	0.0438329	0.612883	0.541318	0.10823
carbon	HO	YGR168C	PEX35	0.0954407	0.0183745	5.1942	1.06e-06	5.52e-07
carbon	HO	YGR169C	PUS6	0.142479	0.0107692	13.2303	7.29e-24	4.93e-23
carbon	HO	YGR170W	PSD2	0.110959	0.0127735	8.68666	6.48e-14	8.79e-14
carbon	HO	YGR173W	RBG2	0.0461877	0.0298721	1.54618	0.125158	0.0291485
carbon	HO	YGR174C	CBP4	0.0378381	0.0308099	1.22811	0.222231	0.0490978
carbon	HO	YGR177C	ATF2	0.100785	0.0135654	7.42955	3.44e-11	3.25e-11
carbon	HO	YGR178C	PBP1	0.0379547	0.012432	3.05298	0.00288976	0.000912012
carbon	HO	YGR181W	TIM13	0.0762415	0.0204875	3.72137	0.000324582	0.000117875
carbon	HO	YGR183C	QCR9	0.0423766	0.0218943	1.93551	0.0556963	0.0139169
carbon	HO	YGR184C	UBR1	-0.183005	0.0526992	-3.47264	0.000757407	0.00026158
carbon	HO	YGR186W	TFG1	-0.0902934	0.0243919	-3.70178	0.00034747	0.000125646
carbon	HO	YGR187C	HGH1	0.155092	0.0136246	11.3833	7.22e-20	2.34e-19
carbon	HO	YGR188C	BUB1	0.237633	0.0202438	11.7386	1.2e-20	4.53e-20
carbon	HO	YGR189C	CRH1	0.174604	0.00984999	17.7263	6.45e-33	2.66e-31
carbon	HO	YGR192C	TDH3	0.0622998	0.0145167	4.29159	4.05e-05	1.68e-05
carbon	HO	YGR193C	PDX1	0.266848	0.0231982	11.503	3.94e-20	1.34e-19
carbon	HO	YGR194C	XKS1	0.0153269	0.0169465	0.904428	0.3679	0.0769706
carbon	HO	YGR196C	FYV8	0.121459	0.0102756	11.8201	7.99e-21	3.09e-20
carbon	HO	YGR197C	SNG1	0.00121051	0.0328135	0.0368905	0.970644	0.1781
carbon	HO	YGR199W	PMT6	-0.247694	0.0186683	-13.2682	6.06e-24	4.12e-23
carbon	HO	YGR200C	ELP2	-0.0109482	0.0166192	-0.658768	0.511529	0.102879
carbon	HO	YGR201C	YGR201C	0.128761	0.0180891	7.11816	1.57e-10	1.36e-10
carbon	HO	YGR202C	PCT1	0.131551	0.00954272	13.7855	4.88e-25	4.14e-24
carbon	HO	YGR203W	YCH1	-0.122692	0.00840285	-14.6012	9.78e-27	1.1e-25
carbon	HO	YGR205W	TDA10	0.0233796	0.012438	1.87969	0.0630037	0.0156101
carbon	HO	YGR206W	MVB12	-0.0226859	0.0212091	-1.06963	0.28731	0.0618351
carbon	HO	YGR207C	CIR1	-6.73e-05	0.0171687	-0.00392041	0.99688	0.182259
carbon	HO	YGR209C	TRX2	-0.155912	0.0172679	-9.02902	1.14e-14	1.73e-14
carbon	HO	YGR210C	YGR210C	0.0464736	0.0174277	2.66666	0.0089103	0.00257692
carbon	HO	YGR212W	SLI1	0.15979	0.0137954	11.5828	2.64e-20	9.27e-20
carbon	HO	YGR213C	RTA1	0.0889529	0.0409959	2.1698	0.0323435	0.00843592
carbon	HO	YGR214W	RPS0A	0.0355141	0.0350593	1.01297	0.313471	0.0668867
carbon	HO	YGR217W	CCH1	-0.0911352	0.0385952	-2.36131	0.0201102	0.00547254
carbon	HO	YGR221C	TOS2	-0.0571876	0.0110921	-5.15571	1.24e-06	6.44e-07
carbon	HO	YGR223C	HSV2	-0.131526	0.0276322	-4.75989	6.41e-06	3.01e-06
carbon	HO	YGR224W	AZR1	0.195934	0.0279234	7.01683	2.56e-10	2.16e-10
carbon	HO	YGR225W	AMA1	0.0519251	0.0300321	1.72898	0.0868375	0.0209742
carbon	HO	YGR227W	DIE2	-0.289183	0.0213195	-13.5642	1.43e-24	1.07e-23
carbon	HO	YGR229C	SMI1	0.0647041	0.0171476	3.77336	0.000270582	9.95e-05
carbon	HO	YGR230W	BNS1	0.150134	0.0321207	4.67407	9.06e-06	4.15e-06
carbon	HO	YGR231C	PHB2	0.10269	0.0239339	4.29055	4.06e-05	1.69e-05
carbon	HO	YGR232W	NAS6	-0.0645849	0.0149613	-4.31681	3.67e-05	1.54e-05
carbon	HO	YGR233C	PHO81	0.0718676	0.0310603	2.31381	0.0226842	0.00610281
carbon	HO	YGR234W	YHB1	0.0982908	0.0108576	9.05273	1.01e-14	1.55e-14
carbon	HO	YGR235C	MIC26	0.0440907	0.0154986	2.84481	0.00537095	0.00161871
carbon	HO	YGR236C	SPG1	-0.200445	0.00938612	-21.3554	1.98e-39	3.5e-37
carbon	HO	YGR237C	YGR237C	0.117299	0.0167537	7.00142	2.76e-10	2.31e-10
carbon	HO	YGR238C	KEL2	-0.199732	0.0143793	-13.8902	2.94e-25	2.6e-24
carbon	HO	YGR239C	PEX21	-0.102672	0.0362883	-2.82934	0.00561738	0.00168669
carbon	HO	YGR241C	YAP1802	0.188825	0.0111981	16.8622	2.92e-31	8.33e-30
carbon	HO	YGR243W	FMP43	0.161752	0.0202584	7.98441	2.21e-12	2.45e-12
carbon	HO	YGR244C	LSC2	0.081098	0.043781	1.85236	0.066866	0.0165038
carbon	HO	YGR247W	CPD1	0.0729763	0.0114035	6.39945	4.81e-09	3.45e-09
carbon	HO	YGR248W	SOL4	0.0197278	0.0224607	0.878324	0.381832	0.0795313
carbon	HO	YGR249W	MGA1	-0.0526158	0.0190335	-2.76438	0.00676894	0.00199874
carbon	HO	YGR250C	RIE1	-0.162576	0.0211844	-7.67434	1.03e-11	1.05e-11
carbon	HO	YGR254W	ENO1	-0.0978622	0.0134757	-7.26211	7.79e-11	7.03e-11
carbon	HO	YGR256W	GND2	-0.0554848	0.0129312	-4.29077	4.06e-05	1.69e-05
carbon	HO	YGR260W	TNA1	-0.0957433	0.0108012	-8.86416	2.64e-14	3.8e-14
carbon	HO	YGR261C	APL6	-0.163455	0.0371325	-4.40194	2.65e-05	1.13e-05
carbon	HO	YGR263C	SAY1	0.114525	0.0412757	2.77462	0.00657416	0.00194537
carbon	HO	YGR266W	YGR266W	0.00622725	0.0131023	0.475278	0.635605	0.124402
carbon	HO	YGR268C	HUA1	0.0967327	0.01283	7.53959	2e-11	1.95e-11
carbon	HO	YGR270W	YTA7	0.188323	0.0143171	13.1537	1.06e-23	6.91e-23
carbon	HO	YGR271W	SLH1	0.125556	0.013488	9.30868	2.76e-15	4.59e-15
carbon	HO	YGR273C	YGR273C	-0.119761	0.03447	-3.47435	0.000753108	0.000260155
carbon	HO	YGR275W	RTT102	-0.0706396	0.0296424	-2.38306	0.0190206	0.00518842
carbon	HO	YGR276C	RNH70	0.150065	0.0164167	9.14096	6.47e-15	1.02e-14
carbon	HO	YGR279C	SCW4	0.104115	0.0145605	7.15048	1.34e-10	1.17e-10
carbon	HO	YGR281W	YOR1	-0.307563	0.0183753	-16.7379	5.09e-31	1.35e-29
carbon	HO	YGR282C	BGL2	0.0649632	0.0361256	1.79826	0.0750943	0.0183665
carbon	HO	YGR283C	YGR283C	-0.194795	0.0213699	-9.11539	7.37e-15	1.15e-14
carbon	HO	YGR284C	ERV29	-0.0286746	0.0188663	-1.51989	0.131633	0.0305464
carbon	HO	YGR286C	BIO2	-0.000712178	0.0178505	-0.0398967	0.968253	0.177728
carbon	HO	YGR287C	IMA1	-0.0909946	0.0133435	-6.81937	6.61e-10	5.26e-10
carbon	HO	YGR288W	MAL13	0.14521	0.0127663	11.3745	7.55e-20	2.43e-19
carbon	HO	YGR289C	MAL11	0.065973	0.0370297	1.78163	0.0777864	0.0189795
carbon	HO	YGR292W	MAL12	-0.248367	0.0315574	-7.87034	3.9e-12	4.2e-12
carbon	HO	YGR295C	COS6	-0.0426446	0.0101193	-4.21419	5.43e-05	2.22e-05
carbon	HO	YHL002W	HSE1	0.0172547	0.0176616	0.976962	0.330899	0.0701732
carbon	HO	YHL003C	LAG1	-0.172165	0.0260795	-6.60155	1.86e-09	1.4e-09
carbon	HO	YHL006C	SHU1	-0.182308	0.0198418	-9.1881	5.09e-15	8.17e-15
carbon	HO	YHL007C	STE20	0.0795945	0.0280366	2.83895	0.00546317	0.0016442
carbon	HO	YHL008C	YHL008C	-0.116071	0.0210781	-5.50671	2.74e-07	1.56e-07
carbon	HO	YHL009C	YAP3	-0.122094	0.0133474	-9.1474	6.26e-15	9.87e-15
carbon	HO	YHL010C	ETP1	-0.0909288	0.029494	-3.08296	0.00263639	0.000837222
carbon	HO	YHL012W	YHL012W	-0.0514243	0.0165411	-3.10887	0.00243423	0.000777351
carbon	HO	YHL013C	OTU2	-0.0743683	0.05403	-1.37643	0.171704	0.0388961
carbon	HO	YHL014C	YLF2	-0.212674	0.0183462	-11.5923	2.51e-20	8.9e-20
carbon	HO	YHL016C	DUR3	-0.0368147	0.0368662	-0.998604	0.320349	0.0682043
carbon	HO	YHL017W	YHL017W	-0.0858857	0.0122112	-7.03337	2.36e-10	2e-10
carbon	HO	YHL019C	APM2	-0.0762601	0.015957	-4.77911	5.93e-06	2.8e-06
carbon	HO	YHL020C	OPI1	0.068241	0.027503	2.48122	0.014728	0.00410521
carbon	HO	YHL021C	FMP12	-0.0786189	0.0141528	-5.55499	2.22e-07	1.28e-07
carbon	HO	YHL022C	SPO11	0.0566609	0.00705899	8.02677	1.79e-12	2e-12
carbon	HO	YHL023C	RMD11	0.0287028	0.0213556	1.34404	0.181917	0.0409799
carbon	HO	YHL024W	RIM4	-0.0920344	0.0142697	-6.44963	3.8e-09	2.77e-09
carbon	HO	YHL025W	SNF6	0.130544	0.0257176	5.07605	1.74e-06	8.83e-07
carbon	HO	YHL026C	YHL026C	-0.0974601	0.0313352	-3.11025	0.00242393	0.000774316
carbon	HO	YHL027W	RIM101	-0.00402214	0.0295957	-0.135903	0.892166	0.166327
carbon	HO	YHL028W	WSC4	-0.144384	0.0307561	-4.6945	8.35e-06	3.85e-06
carbon	HO	YHL029C	OCA5	-0.0970079	0.0203103	-4.77629	6e-06	2.83e-06
carbon	HO	YHL030W	ECM29	-0.0747138	0.0200042	-3.73491	0.000309607	0.000112817
carbon	HO	YHL031C	GOS1	0.334833	0.0305496	10.9603	6.14e-19	1.74e-18
carbon	HO	YHL032C	GUT1	-0.123519	0.0139	-8.88624	2.36e-14	3.42e-14
carbon	HO	YHL033C	RPL8A	-0.121505	0.0200356	-6.06448	2.26e-08	1.48e-08
carbon	HO	YHL034C	SBP1	-0.0555584	0.0204337	-2.71896	0.00769802	0.00224946
carbon	HO	YHL035C	VMR1	0.0163347	0.0279343	0.584755	0.560004	0.111495
carbon	HO	YHL036W	MUP3	-0.147409	0.0331335	-4.44894	2.21e-05	9.51e-06
carbon	HO	YHL039W	EFM1	-0.0377852	0.0451565	-0.836761	0.404683	0.0837068
carbon	HO	YHL040C	ARN1	-0.0181593	0.0248796	-0.729887	0.467132	0.0950631
carbon	HO	YHL042W	YHL042W	-0.212251	0.0435214	-4.87693	3.98e-06	1.92e-06
carbon	HO	YHL043W	ECM34	-0.100289	0.0142828	-7.02166	2.5e-10	2.11e-10
carbon	HO	YHL044W	YHL044W	-0.0654444	0.0362941	-1.80317	0.0743144	0.0181895
carbon	HO	YHL046C	PAU13	-0.0162011	0.0370072	-0.437783	0.662469	0.128828
carbon	HO	YHL047C	ARN2	-0.110875	0.0127624	-8.68762	6.45e-14	8.75e-14
carbon	HO	YHR001W-A	QCR10	-0.0417156	0.0118447	-3.52188	0.000642427	0.000224156
carbon	HO	YHR003C	TCD1	-0.0772294	0.0315001	-2.45172	0.0159168	0.0044062
carbon	HO	YHR004C	NEM1	-0.157963	0.0247456	-6.38349	5.18e-09	3.7e-09
carbon	HO	YHR006W	STP2	-0.172043	0.00967125	-17.7891	4.9e-33	2.07e-31
carbon	HO	YHR008C	SOD2	-0.0182853	0.0302053	-0.605369	0.546279	0.109121
carbon	HO	YHR009C	TDA3	0.182744	0.0149104	12.2561	9.01e-22	4.08e-21
carbon	HO	YHR012W	VPS29	-0.063122	0.0421686	-1.4969	0.137509	0.0317693
carbon	HO	YHR014W	SPO13	0.104849	0.0383742	2.73227	0.00741445	0.00217446
carbon	HO	YHR015W	MIP6	-0.0543688	0.0342737	-1.58631	0.115764	0.027176
carbon	HO	YHR016C	YSC84	0.0491836	0.0242693	2.02657	0.0453157	0.0115356
carbon	HO	YHR017W	YSC83	0.0104831	0.0153243	0.684085	0.495473	0.100096
carbon	HO	YHR021C	RPS27B	-0.0132413	0.0214979	-0.615933	0.539311	0.107884
carbon	HO	YHR021W-A	ECM12	-0.0498598	0.0202543	-2.46169	0.0155055	0.004304
carbon	HO	YHR022C	YHR022C	-0.165197	0.0277275	-5.95788	3.67e-08	2.34e-08
carbon	HO	YHR028C	DAP2	-0.304241	0.0256352	-11.8681	6.28e-21	2.48e-20
carbon	HO	YHR029C	YHI9	0.0185999	0.0534504	0.347985	0.728568	0.139998
carbon	HO	YHR030C	SLT2	-0.17927	0.0374589	-4.78577	5.77e-06	2.73e-06
carbon	HO	YHR031C	RRM3	-0.0892696	0.0131632	-6.78173	7.91e-10	6.22e-10
carbon	HO	YHR032W	ERC1	-0.110299	0.0166013	-6.64399	1.52e-09	1.16e-09
carbon	HO	YHR033W	YHR033W	-0.167413	0.0178406	-9.38381	1.88e-15	3.18e-15
carbon	HO	YHR034C	PIH1	-0.0672215	0.0194678	-3.45295	0.000808615	0.000278228
carbon	HO	YHR035W	NEL1	-0.0844934	0.022254	-3.79678	0.000249156	9.22e-05
carbon	HO	YHR037W	PUT2	-0.0882514	0.0205506	-4.29434	4e-05	1.67e-05
carbon	HO	YHR038W	RRF1	-0.0215277	0.0182882	-1.17714	0.241881	0.0530404
carbon	HO	YHR039C	MSC7	0.0615558	0.0429466	1.43331	0.154827	0.0354246
carbon	HO	YHR041C	SRB2	0.0921393	0.02308	3.99217	0.000123599	4.78e-05
carbon	HO	YHR043C	DOG2	-0.167133	0.0216767	-7.71025	8.62e-12	8.88e-12
carbon	HO	YHR044C	DOG1	-0.20009	0.0121799	-16.428	2.06e-30	5.05e-29
carbon	HO	YHR045W	YHR045W	0.158096	0.0126984	12.45	3.43e-22	1.66e-21
carbon	HO	YHR046C	INM1	-0.204483	0.0397333	-5.14637	1.29e-06	6.68e-07
carbon	HO	YHR047C	AAP1'	-0.30921	0.0195358	-15.8279	3.17e-29	5.7e-28
carbon	HO	YHR048W	YHK8	-0.0408122	0.0426404	-0.957127	0.340766	0.0719344
carbon	HO	YHR049W	FSH1	0.165465	0.0132515	12.4865	2.86e-22	1.39e-21
carbon	HO	YHR057C	CPR2	0.0531317	0.0331456	1.60298	0.112031	0.0263603
carbon	HO	YHR059W	FYV4	-0.40224	0.027963	-14.3847	2.74e-26	2.77e-25
carbon	HO	YHR061C	GIC1	-0.0840845	0.0313532	-2.68185	0.00854158	0.00247804
carbon	HO	YHR066W	SSF1	-0.0526888	0.0319685	-1.64815	0.1024	0.0243033
carbon	HO	YHR067W	HTD2	0.095834	0.0198123	4.8371	4.68e-06	2.24e-06
carbon	HO	YHR073W	OSH3	0.153104	0.0118429	12.9279	3.22e-23	1.89e-22
carbon	HO	YHR075C	PPE1	0.140412	0.0163537	8.58597	1.08e-13	1.43e-13
carbon	HO	YHR076W	PTC7	0.0728884	0.0380677	1.91471	0.0583316	0.0145193
carbon	HO	YHR077C	NMD2	-0.0836388	0.0219525	-3.81	0.000237786	8.82e-05
carbon	HO	YHR078W	YHR078W	0.126751	0.0169319	7.48593	2.61e-11	2.5e-11
carbon	HO	YHR079C	IRE1	0.0754421	0.0225829	3.34068	0.00116853	0.000392139
carbon	HO	YHR080C	LAM4	-0.144769	0.014435	-10.029	7.02e-17	1.48e-16
carbon	HO	YHR081W	LRP1	-0.19109	0.0267187	-7.1519	1.33e-10	1.17e-10
carbon	HO	YHR082C	KSP1	-0.0679115	0.0304011	-2.23385	0.0276762	0.00732094
carbon	HO	YHR086W	NAM8	-0.00887566	0.0328501	-0.270187	0.787562	0.149689
carbon	HO	YHR087W	RTC3	0.132763	0.0167179	7.94142	2.74e-12	3.01e-12
carbon	HO	YHR092C	HXT4	0.0841476	0.0145364	5.78874	7.87e-08	4.82e-08
carbon	HO	YHR094C	HXT1	-0.138742	0.0130878	-10.6008	3.82e-18	9.69e-18
carbon	HO	YHR096C	HXT5	-0.205493	0.0268525	-7.65268	1.15e-11	1.16e-11
carbon	HO	YHR097C	YHR097C	-0.115774	0.0373251	-3.10176	0.00248822	0.000793415
carbon	HO	YHR103W	SBE22	-0.0582588	0.0077693	-7.49859	2.45e-11	2.36e-11
carbon	HO	YHR104W	GRE3	-0.0858603	0.00841601	-10.202	2.91e-17	6.48e-17
carbon	HO	YHR105W	YPT35	-0.00698207	0.0103251	-0.676226	0.500428	0.100918
carbon	HO	YHR106W	TRR2	0.0934742	0.0425538	2.19661	0.0303122	0.00795855
carbon	HO	YHR108W	GGA2	-0.131796	0.0197014	-6.68966	1.23e-09	9.42e-10
carbon	HO	YHR109W	CTM1	0.0331223	0.0347678	0.952671	0.343009	0.0723616
carbon	HO	YHR110W	ERP5	-0.336256	0.0287744	-11.686	1.57e-20	5.78e-20
carbon	HO	YHR111W	UBA4	-0.188943	0.0143939	-13.1266	1.21e-23	7.76e-23
carbon	HO	YHR112C	YHR112C	0.137193	0.0268002	5.1191	1.45e-06	7.46e-07
carbon	HO	YHR113W	APE4	-0.00098061	0.0218625	-0.0448535	0.964312	0.177138
carbon	HO	YHR114W	BZZ1	-0.0485389	0.0144051	-3.36957	0.00106374	0.000359271
carbon	HO	YHR115C	DMA1	-0.0340177	0.0201033	-1.69215	0.0936708	0.0224458
carbon	HO	YHR116W	COX23	0.102105	0.0232246	4.3964	2.71e-05	1.15e-05
carbon	HO	YHR117W	TOM71	-0.216655	0.0395287	-5.48096	3.07e-07	1.73e-07
carbon	HO	YHR121W	LSM12	-0.10518	0.0125019	-8.41316	2.58e-13	3.21e-13
carbon	HO	YHR123W	EPT1	-0.101164	0.017563	-5.76006	8.95e-08	5.42e-08
carbon	HO	YHR124W	NDT80	-0.22208	0.0422561	-5.25557	8.13e-07	4.33e-07
carbon	HO	YHR126C	ANS1	-0.197297	0.0173178	-11.3928	6.88e-20	2.25e-19
carbon	HO	YHR127W	YHR127W	0.123899	0.0128055	9.6755	4.26e-16	7.96e-16
carbon	HO	YHR129C	ARP1	0.0555757	0.0191585	2.90084	0.00455927	0.00139269
carbon	HO	YHR131C	YHR131C	0.0604632	0.0398044	1.51901	0.131854	0.030583
carbon	HO	YHR132C	ECM14	0.0867638	0.011486	7.55388	1.87e-11	1.83e-11
carbon	HO	YHR132W-A	IGO2	0.062402	0.0112515	5.5461	2.31e-07	1.33e-07
carbon	HO	YHR133C	NSG1	0.14399	0.0138336	10.4087	1.01e-17	2.41e-17
carbon	HO	YHR134W	WSS1	0.0938403	0.0158844	5.90769	4.61e-08	2.9e-08
carbon	HO	YHR135C	YCK1	0.00172058	0.015001	0.114698	0.90891	0.168978
carbon	HO	YHR136C	SPL2	-0.083769	0.0138632	-6.04253	2.5e-08	1.63e-08
carbon	HO	YHR137W	ARO9	0.14799	0.0123598	11.9736	3.7e-21	1.53e-20
carbon	HO	YHR138C	YHR138C	-0.0624403	0.017449	-3.57845	0.000530694	0.000187326
carbon	HO	YHR139C	SPS100	0.142009	0.0125194	11.3432	8.84e-20	2.82e-19
carbon	HO	YHR140W	YHR140W	0.128007	0.0240189	5.32942	5.92e-07	3.22e-07
carbon	HO	YHR142W	CHS7	-0.10445	0.0349912	-2.98504	0.00354942	0.00110174
carbon	HO	YHR143W	DSE2	0.0256523	0.0204426	1.25484	0.212403	0.0471574
carbon	HO	YHR146W	CRP1	-0.043005	0.0191713	-2.2432	0.0270465	0.00716708
carbon	HO	YHR150W	PEX28	-0.0462969	0.0223796	-2.06872	0.0411018	0.0105403
carbon	HO	YHR151C	MTC6	-0.276842	0.020378	-13.5853	1.29e-24	9.77e-24
carbon	HO	YHR152W	SPO12	-0.110409	0.0241219	-4.57712	1.33e-05	5.93e-06
carbon	HO	YHR153C	SPO16	0.128651	0.0163262	7.88	3.71e-12	4.01e-12
carbon	HO	YHR154W	RTT107	0.147067	0.0190447	7.72223	8.13e-12	8.38e-12
carbon	HO	YHR155W	YSP1	0.0724796	0.0391811	1.84986	0.0672284	0.016589
carbon	HO	YHR156C	LIN1	-0.272175	0.0211851	-12.8475	4.79e-23	2.72e-22
carbon	HO	YHR157W	REC104	-0.155425	0.0405117	-3.83653	0.000216433	8.08e-05
carbon	HO	YHR158C	KEL1	0.154781	0.0121482	12.7411	8.1e-23	4.38e-22
carbon	HO	YHR160C	PEX18	-0.0357787	0.0383398	-0.933199	0.352921	0.0742186
carbon	HO	YHR161C	YAP1801	-0.225109	0.0172995	-13.0125	2.12e-23	1.3e-22
carbon	HO	YHR162W	MPC2	0.13767	0.0311178	4.42415	2.43e-05	1.04e-05
carbon	HO	YHR163W	SOL3	-0.00763464	0.0146913	-0.519669	0.60442	0.119237
carbon	HO	YHR167W	THP2	-0.123909	0.03826	-3.23861	0.00162145	0.000532702
carbon	HO	YHR168W	MTG2	-0.126656	0.041728	-3.03528	0.0030497	0.000958434
carbon	HO	YHR171W	ATG7	-0.318502	0.0198025	-16.0839	9.81e-30	1.98e-28
carbon	HO	YHR176W	FMO1	-0.0302739	0.0376542	-0.803998	0.423268	0.0870589
carbon	HO	YHR179W	OYE2	0.139439	0.0163673	8.51935	1.51e-13	1.94e-13
carbon	HO	YHR182W	YHR182W	-0.0281016	0.0200084	-1.40449	0.16321	0.0371542
carbon	HO	YHR184W	SSP1	-0.0504854	0.0210909	-2.3937	0.0185067	0.00506034
carbon	HO	YHR185C	PFS1	0.0279514	0.0268933	1.03934	0.301103	0.0645173
carbon	HO	YHR189W	PTH1	0.125433	0.0208273	6.02252	2.74e-08	1.78e-08
carbon	HO	YHR195W	NVJ1	0.0787427	0.0340408	2.31318	0.0227198	0.00611155
carbon	HO	YHR198C	FMP22	-0.168914	0.0159697	-10.5772	4.3e-18	1.08e-17
carbon	HO	YHR199C	FMP34	-0.126854	0.00944594	-13.4295	2.75e-24	1.97e-23
carbon	HO	YHR200W	RPN10	0.11691	0.0182488	6.40645	4.65e-09	3.35e-09
carbon	HO	YHR202W	YHR202W	-0.049801	0.0229461	-2.17035	0.0323008	0.00842706
carbon	HO	YHR203C	RPS4B	0.131653	0.0184085	7.15176	1.33e-10	1.17e-10
carbon	HO	YHR204W	MNL1	0.0170876	0.0345448	0.494651	0.62191	0.122131
carbon	HO	YHR206W	SKN7	-0.00443654	0.022425	-0.197839	0.843565	0.158762
carbon	HO	YHR207C	SET5	0.143793	0.0103778	13.8559	3.47e-25	3.04e-24
carbon	HO	YHR209W	CRG1	-0.127451	0.0104792	-12.1623	1.44e-21	6.38e-21
carbon	HO	YHR210C	YHR210C	-0.0363644	0.0281768	-1.29058	0.199768	0.0446382
carbon	HO	YIL001W	YIL001W	0.105608	0.0147724	7.14901	1.35e-10	1.18e-10
carbon	HO	YIL005W	EPS1	-0.00282751	0.0403212	-0.0701246	0.944232	0.174226
carbon	HO	YIL006W	YIA6	-0.0274745	0.0134873	-2.03707	0.0442332	0.0112748
carbon	HO	YIL007C	NAS2	-0.0624541	0.0165114	-3.7825	0.000262023	9.66e-05
carbon	HO	YIL008W	URM1	-0.114324	0.0271601	-4.20927	5.53e-05	2.26e-05
carbon	HO	YIL009C-A	EST3	0.156649	0.0201848	7.76075	6.71e-12	7.01e-12
carbon	HO	YIL010W	DOT5	0.0686494	0.0192362	3.56876	0.000548424	0.000193198
carbon	HO	YIL013C	PDR11	-0.275966	0.0246496	-11.1956	1.86e-19	5.66e-19
carbon	HO	YIL014W	MNT3	0.135076	0.0137962	9.79079	2.37e-16	4.58e-16
carbon	HO	YIL016W	SNL1	0.0869613	0.0456774	1.90381	0.0597527	0.0148464
carbon	HO	YIL023C	YKE4	-0.0781614	0.0312193	-2.50363	0.0138787	0.00388804
carbon	HO	YIL024C	YIL024C	-0.0721344	0.0338696	-2.12977	0.0355963	0.00921125
carbon	HO	YIL027C	KRE27	-0.165004	0.0346472	-4.76241	6.34e-06	2.98e-06
carbon	HO	YIL029C	YIL029C	-0.0795071	0.0487212	-1.63188	0.105788	0.0250188
carbon	HO	YIL030C	SSM4	0.14334	0.0133872	10.7072	2.22e-18	5.85e-18
carbon	HO	YIL034C	CAP2	0.0480953	0.0207215	2.32103	0.0222752	0.00600108
carbon	HO	YIL035C	CKA1	0.0291165	0.0372182	0.782318	0.43584	0.0893889
carbon	HO	YIL036W	CST6	0.180182	0.0348939	5.16372	1.2e-06	6.23e-07
carbon	HO	YIL037C	PRM2	0.00380994	0.0294582	0.129334	0.897348	0.167085
carbon	HO	YIL039W	TED1	-0.0914374	0.0166899	-5.47861	3.1e-07	1.75e-07
carbon	HO	YIL040W	APQ12	-0.147054	0.0180677	-8.13906	1.02e-12	1.18e-12
carbon	HO	YIL041W	GVP36	-0.253211	0.0212323	-11.9257	4.7e-21	1.92e-20
carbon	HO	YIL042C	PKP1	0.0132115	0.0270266	0.488834	0.626009	0.122821
carbon	HO	YIL043C	CBR1	0.0935636	0.0265583	3.52296	0.00064011	0.000223509
carbon	HO	YIL044C	AGE2	-0.059942	0.0360126	-1.66447	0.0990871	0.0236066
carbon	HO	YIL045W	PIG2	0.0906684	0.0110136	8.23243	6.39e-13	7.56e-13
carbon	HO	YIL050W	PCL7	-0.159595	0.0234222	-6.81384	6.78e-10	5.39e-10
carbon	HO	YIL053W	RHR2	-0.0897674	0.0421697	-2.12872	0.0356857	0.00923071
carbon	HO	YIL055C	YIL055C	0.086777	0.0135679	6.39574	4.89e-09	3.51e-09
carbon	HO	YIL056W	VHR1	0.111288	0.0079885	13.931	2.42e-25	2.14e-24
carbon	HO	YIL057C	RGI2	0.120443	0.0411669	2.92573	0.00423619	0.00130159
carbon	HO	YIL060W	YIL060W	-0.00705618	0.0146161	-0.482767	0.630296	0.123488
carbon	HO	YIL064W	EFM4	-0.241761	0.036123	-6.69271	1.21e-09	9.29e-10
carbon	HO	YIL065C	FIS1	-0.063774	0.0152294	-4.18756	6e-05	2.43e-05
carbon	HO	YIL066C	RNR3	0.0130422	0.0151781	0.859274	0.392204	0.0813858
carbon	HO	YIL067C	YIL067C	0.00253875	0.0269215	0.0943019	0.925054	0.171339
carbon	HO	YIL071C	PCI8	0.146272	0.0275887	5.30188	6.67e-07	3.6e-07
carbon	HO	YIL072W	HOP1	0.0618334	0.0492915	1.25444	0.212548	0.0471735
carbon	HO	YIL073C	SPO22	-0.180103	0.0409306	-4.40021	2.67e-05	1.13e-05
carbon	HO	YIL074C	SER33	0.0588502	0.0233994	2.51503	0.0134636	0.00377939
carbon	HO	YIL076W	SEC28	-0.000991944	0.0358838	-0.0276432	0.978001	0.179294
carbon	HO	YIL077C	RCI37	-0.192715	0.0391908	-4.91736	3.37e-06	1.64e-06
carbon	HO	YIL084C	SDS3	0.207763	0.0185672	11.1898	1.92e-19	5.82e-19
carbon	HO	YIL085C	KTR7	-0.000493454	0.0119231	-0.0413864	0.967069	0.177561
carbon	HO	YIL087C	AIM19	0.0379336	0.0131275	2.88963	0.00471207	0.0014353
carbon	HO	YIL088C	AVT7	-0.131994	0.0159169	-8.29272	4.72e-13	5.67e-13
carbon	HO	YIL089W	YIL089W	-0.15115	0.0102204	-14.7891	4.02e-27	5.06e-26
carbon	HO	YIL090W	ICE2	-0.14622	0.0169835	-8.60951	9.57e-14	1.28e-13
carbon	HO	YIL092W	YIL092W	-0.0127125	0.0222982	-0.570114	0.569854	0.113247
carbon	HO	YIL094C	LYS12	0.0684438	0.0286947	2.38524	0.0189144	0.00516161
carbon	HO	YIL095W	PRK1	0.110267	0.0132963	8.29307	4.71e-13	5.67e-13
carbon	HO	YIL096C	BMT5	0.136175	0.0196215	6.94008	3.7e-10	3.05e-10
carbon	HO	YIL097W	FYV10	-0.0248138	0.0322412	-0.76963	0.443298	0.0907746
carbon	HO	YIL098C	FMC1	0.0859069	0.0368902	2.32872	0.0218467	0.00589875
carbon	HO	YIL099W	SGA1	0.11977	0.048987	2.44495	0.0162014	0.00447667
carbon	HO	YIL101C	XBP1	0.0717645	0.0346003	2.0741	0.0405885	0.0104211
carbon	HO	YIL102C	YIL102C	0.0063071	0.0130211	0.484376	0.629158	0.123314
carbon	HO	YIL103W	DPH1	-0.0671731	0.0316667	-2.12125	0.036324	0.00938205
carbon	HO	YIL105C	SLM1	-0.179708	0.0185114	-9.70795	3.61e-16	6.82e-16
carbon	HO	YIL107C	PFK26	0.13767	0.0308171	4.46731	2.05e-05	8.89e-06
carbon	HO	YIL108W	YIL108W	-0.0734714	0.0170358	-4.31278	3.73e-05	1.56e-05
carbon	HO	YIL110W	HPM1	-0.324486	0.0399928	-8.1136	1.16e-12	1.33e-12
carbon	HO	YIL111W	COX5B	0.117707	0.00982558	11.9796	3.59e-21	1.49e-20
carbon	HO	YIL112W	HOS4	-0.1035	0.0152755	-6.77554	8.14e-10	6.39e-10
carbon	HO	YIL113W	SDP1	0.170797	0.0219906	7.76684	6.51e-12	6.83e-12
carbon	HO	YIL114C	POR2	-0.129366	0.0170953	-7.5673	1.75e-11	1.73e-11
carbon	HO	YIL117C	PRM5	0.0581801	0.042756	1.36075	0.176593	0.0398918
carbon	HO	YIL119C	RPI1	0.123187	0.0166925	7.37981	4.39e-11	4.1e-11
carbon	HO	YIL120W	QDR1	0.0631762	0.0138946	4.54683	1.5e-05	6.63e-06
carbon	HO	YIL122W	POG1	-0.09784	0.0178106	-5.49336	2.91e-07	1.65e-07
carbon	HO	YIL123W	SIM1	0.0997992	0.0406748	2.45359	0.0158389	0.00438714
carbon	HO	YIL124W	AYR1	-0.158337	0.0114344	-13.8474	3.62e-25	3.15e-24
carbon	HO	YIL128W	MET18	0.225611	0.0273477	8.2497	5.86e-13	6.97e-13
carbon	HO	YIL130W	ASG1	0.0343266	0.0104178	3.295	0.00135418	0.000449695
carbon	HO	YIL131C	FKH1	-0.0137494	0.0262506	-0.523775	0.601571	0.118723
carbon	HO	YIL132C	CSM2	-0.199403	0.0379142	-5.25932	8e-07	4.26e-07
carbon	HO	YIL133C	RPL16A	-0.0801158	0.0133737	-5.99054	3.17e-08	2.03e-08
carbon	HO	YIL134W	FLX1	0.109663	0.0348647	3.14539	0.00217367	0.000699093
carbon	HO	YIL135C	VHS2	0.139943	0.00894034	15.653	7.1e-29	1.19e-27
carbon	HO	YIL136W	OM45	0.0580832	0.0303058	1.91657	0.0580911	0.0144668
carbon	HO	YIL137C	TMA108	-0.176794	0.019846	-8.90829	2.11e-14	3.08e-14
carbon	HO	YIL138C	TPM2	0.171926	0.0160765	10.6942	2.37e-18	6.2e-18
carbon	HO	YIL140W	AXL2	0.168477	0.0125996	13.3716	3.65e-24	2.56e-23
carbon	HO	YIL145C	PAN6	-0.0813446	0.0244331	-3.32928	0.00121251	0.000405982
carbon	HO	YIL146C	ECM37	0.0930231	0.00954826	9.74242	3.03e-16	5.78e-16
carbon	HO	YIL148W	RPL40A	-0.0680667	0.0166896	-4.07839	9.01e-05	3.56e-05
carbon	HO	YIL149C	MLP2	0.0244202	0.0435837	0.560304	0.5765	0.114427
carbon	HO	YIL152W	YIL152W	-0.0935038	0.0127106	-7.35637	4.92e-11	4.57e-11
carbon	HO	YIL153W	RRD1	-0.218315	0.0374517	-5.82923	6.57e-08	4.06e-08
carbon	HO	YIL155C	GUT2	-0.0325532	0.013329	-2.44228	0.0163148	0.0045035
carbon	HO	YIL156W	UBP7	0.0996889	0.0206367	4.83066	4.81e-06	2.3e-06
carbon	HO	YIL158W	AIM20	0.0992958	0.0428682	2.3163	0.022542	0.00606707
carbon	HO	YIL160C	POT1	0.072006	0.0112801	6.38344	5.18e-09	3.7e-09
carbon	HO	YIL161W	YIL161W	0.0695792	0.00918844	7.57248	1.7e-11	1.69e-11
carbon	HO	YIL162W	SUC2	0.116024	0.0101904	11.3856	7.13e-20	2.32e-19
carbon	HO	YIL164C	NIT1	0.111462	0.0266028	4.18984	5.95e-05	2.41e-05
carbon	HO	YIL165C	YIL165C	0.157192	0.0223541	7.03192	2.38e-10	2.02e-10
carbon	HO	YIL166C	SOA1	-0.159979	0.038829	-4.12008	7.72e-05	3.08e-05
carbon	HO	YIL167W	SDL1	0.0748119	0.0269805	2.77281	0.00660822	0.00195337
carbon	HO	YIL168W	YIL168W	-0.0873078	0.00866342	-10.0778	5.48e-17	1.17e-16
carbon	HO	YIL170W	HXT12	0.102378	0.0114717	8.92437	1.94e-14	2.84e-14
carbon	HO	YIL173W	VTH1	-0.138245	0.0180957	-7.63967	1.22e-11	1.24e-11
carbon	HO	YIR001C	SGN1	-0.0692517	0.018745	-3.69441	0.000356464	0.000128707
carbon	HO	YIR002C	MPH1	-0.0346392	0.039816	-0.869982	0.386353	0.0803866
carbon	HO	YIR003W	AIM21	0.0611613	0.0390196	1.56745	0.120107	0.0281002
carbon	HO	YIR005W	IST3	0.116353	0.0150665	7.72264	8.11e-12	8.37e-12
carbon	HO	YIR007W	EGH1	-0.0683175	0.0290258	-2.35368	0.0205056	0.00557466
carbon	HO	YIR013C	GAT4	0.135962	0.0171517	7.92698	2.94e-12	3.22e-12
carbon	HO	YIR014W	VLD1	-0.217821	0.0181855	-11.9777	3.63e-21	1.5e-20
carbon	HO	YIR016W	YIR016W	-0.215024	0.0179455	-11.9821	3.55e-21	1.47e-20
carbon	HO	YIR017C	MET28	0.273619	0.0220827	12.3907	4.61e-22	2.17e-21
carbon	HO	YIR018W	YAP5	0.0188478	0.0264819	0.711724	0.47826	0.0970223
carbon	HO	YIR019C	MUC1	0.0959821	0.0163726	5.86235	5.66e-08	3.52e-08
carbon	HO	YIR023W	DAL81	0.0258079	0.0251402	1.02656	0.307057	0.0656481
carbon	HO	YIR024C	INA22	-0.0426874	0.0120703	-3.53657	0.000611455	0.000214042
carbon	HO	YIR025W	MND2	0.0681947	0.0410646	1.66067	0.0998508	0.0237682
carbon	HO	YIR027C	DAL1	0.0551257	0.012519	4.40336	2.63e-05	1.12e-05
carbon	HO	YIR028W	DAL4	0.021509	0.035736	0.601886	0.548586	0.109536
carbon	HO	YIR029W	DAL2	0.0705288	0.0363232	1.9417	0.0549324	0.0137465
carbon	HO	YIR030C	DCG1	0.116219	0.0126134	9.21387	4.47e-15	7.23e-15
carbon	HO	YIR031C	DAL7	-0.424097	0.039591	-10.712	2.17e-18	5.74e-18
carbon	HO	YIR032C	DAL3	-0.244653	0.019697	-12.4208	3.97e-22	1.88e-21
carbon	HO	YIR033W	MGA2	0.0465753	0.0248039	1.87774	0.0632736	0.015675
carbon	HO	YIR035C	YIR035C	-0.0700482	0.0121107	-5.78399	8.04e-08	4.91e-08
carbon	HO	YIR036C	IRC24	0.158037	0.015122	10.4508	8.19e-18	1.98e-17
carbon	HO	YIR037W	HYR1	-0.0161799	0.0440731	-0.367114	0.714294	0.137713
carbon	HO	YIR038C	GTT1	-0.0194576	0.0205106	-0.948658	0.345037	0.0727104
carbon	HO	YIR039C	YPS6	-0.154283	0.0303035	-5.09125	1.63e-06	8.32e-07
carbon	HO	YIR042C	YIR042C	0.125778	0.0164117	7.66394	1.08e-11	1.1e-11
carbon	HO	YIR043C	YIR043C	0.0646211	0.0135036	4.78546	5.78e-06	2.73e-06
carbon	HO	YIR044C	YIR044C	-0.114122	0.017697	-6.44864	3.82e-09	2.78e-09
carbon	HO	YJL004C	SYS1	0.0928598	0.00917465	10.1214	4.39e-17	9.55e-17
carbon	HO	YJL012C	VTC4	0.0279971	0.0414314	0.675745	0.500732	0.100967
carbon	HO	YJL013C	MAD3	0.0861198	0.0219632	3.9211	0.000159913	6.09e-05
carbon	HO	YJL016W	TPH3	0.153747	0.0189864	8.09774	1.25e-12	1.43e-12
carbon	HO	YJL020C	BBC1	0.112696	0.0147961	7.61661	1.37e-11	1.38e-11
carbon	HO	YJL024C	APS3	0.0996848	0.0153885	6.47789	3.33e-09	2.44e-09
carbon	HO	YJL027C	YJL027C	0.164317	0.0106273	15.4617	1.72e-28	2.78e-27
carbon	HO	YJL029C	VPS53	-0.150417	0.0381105	-3.94686	0.000145707	5.58e-05
carbon	HO	YJL030W	MAD2	0.124734	0.00894616	13.9427	2.29e-25	2.03e-24
carbon	HO	YJL036W	SNX4	0.110273	0.0198661	5.55079	2.26e-07	1.3e-07
carbon	HO	YJL037W	IRC18	0.133154	0.0119228	11.168	2.14e-19	6.44e-19
carbon	HO	YJL038C	LOH1	0.123152	0.0104985	11.7305	1.25e-20	4.7e-20
carbon	HO	YJL042W	MHP1	0.0819007	0.0118583	6.90659	4.35e-10	3.55e-10
carbon	HO	YJL043W	YJL043W	-0.060155	0.0440629	-1.36521	0.175191	0.039612
carbon	HO	YJL044C	GYP6	0.139176	0.0115126	12.0891	2.08e-21	8.93e-21
carbon	HO	YJL045W	YJL045W	-0.028357	0.00800001	-3.54462	0.000595079	0.000208686
carbon	HO	YJL047C	RTT101	0.113948	0.0160212	7.11231	1.61e-10	1.4e-10
carbon	HO	YJL048C	UBX6	0.0417728	0.0189513	2.20422	0.0297567	0.00782591
carbon	HO	YJL049W	CHM7	0.117252	0.016032	7.3136	6.06e-11	5.55e-11
carbon	HO	YJL051W	IRC8	0.0798537	0.0105041	7.60212	1.47e-11	1.47e-11
carbon	HO	YJL053W	PEP8	0.104676	0.0184699	5.66742	1.35e-07	8e-08
carbon	HO	YJL055W	YJL055W	-0.208692	0.0393061	-5.3094	6.46e-07	3.49e-07
carbon	HO	YJL057C	IKS1	0.0939803	0.0490566	1.91575	0.0581969	0.0144895
carbon	HO	YJL058C	BIT61	0.15904	0.0185797	8.5599	1.23e-13	1.6e-13
carbon	HO	YJL060W	BNA3	0.158862	0.0133457	11.9037	5.26e-21	2.11e-20
carbon	HO	YJL062W	LAS21	0.0908867	0.0256362	3.54526	0.000593801	0.000208351
carbon	HO	YJL065C	DLS1	-0.186333	0.0114129	-16.3266	3.25e-30	7.69e-29
carbon	HO	YJL066C	MPM1	0.086764	0.0377148	2.30053	0.0234536	0.00628974
carbon	HO	YJL068C	YJL068C	0.122258	0.0120786	10.1219	4.38e-17	9.54e-17
carbon	HO	YJL070C	YJL070C	0.102308	0.0122977	8.31932	4.13e-13	4.99e-13
carbon	HO	YJL073W	JEM1	0.170907	0.0179352	9.52915	8.98e-16	1.6e-15
carbon	HO	YJL077C	ICS3	0.108857	0.0153931	7.07181	1.96e-10	1.68e-10
carbon	HO	YJL078C	PRY3	-0.180499	0.0376517	-4.7939	5.58e-06	2.64e-06
carbon	HO	YJL079C	PRY1	0.0183821	0.0202173	0.909226	0.365374	0.0765471
carbon	HO	YJL082W	IML2	-0.172315	0.0423493	-4.06889	9.33e-05	3.68e-05
carbon	HO	YJL083W	TAX4	-0.0194125	0.0182447	-1.06401	0.289839	0.0623171
carbon	HO	YJL084C	ALY2	-0.060895	0.0119534	-5.09436	1.61e-06	8.22e-07
carbon	HO	YJL092W	HPR5	0.159872	0.0167294	9.55634	7.82e-16	1.41e-15
carbon	HO	YJL093C	TOK1	0.0335583	0.0166654	2.01365	0.0466795	0.0118578
carbon	HO	YJL094C	KHA1	0.100343	0.00816636	12.2874	7.71e-22	3.54e-21
carbon	HO	YJL095W	BCK1	-0.0909421	0.0337453	-2.69496	0.0082344	0.00239717
carbon	HO	YJL098W	SAP185	0.0434485	0.0237623	1.82846	0.0704026	0.0172953
carbon	HO	YJL099W	CHS6	-0.156388	0.0318509	-4.90998	3.47e-06	1.69e-06
carbon	HO	YJL100W	LSB6	0.0933223	0.0144127	6.47501	3.38e-09	2.47e-09
carbon	HO	YJL103C	GSM1	-0.0870751	0.0215055	-4.04898	0.000100388	3.94e-05
carbon	HO	YJL105W	SET4	-0.0803685	0.01335	-6.02011	2.77e-08	1.79e-08
carbon	HO	YJL106W	IME2	-0.0591536	0.0195123	-3.0316	0.00308394	0.000967943
carbon	HO	YJL107C	YJL107C	0.0191797	0.0168007	1.1416	0.256294	0.0558037
carbon	HO	YJL108C	PRM10	0.0926757	0.012643	7.33018	5.59e-11	5.14e-11
carbon	HO	YJL110C	GZF3	0.104028	0.0138675	7.50158	2.41e-11	2.33e-11
carbon	HO	YJL112W	MDV1	-0.244297	0.0196359	-12.4413	3.58e-22	1.72e-21
carbon	HO	YJL115W	ASF1	0.0133781	0.0245497	0.544939	0.586985	0.116187
carbon	HO	YJL116C	NCA3	-0.124061	0.0110226	-11.2552	1.38e-19	4.27e-19
carbon	HO	YJL117W	PHO86	0.187858	0.0246754	7.61315	1.39e-11	1.4e-11
carbon	HO	YJL121C	RPE1	0.00607196	0.0309487	0.196194	0.844848	0.158949
carbon	HO	YJL122W	ALB1	0.0390303	0.0436136	0.894911	0.372942	0.0778718
carbon	HO	YJL123C	MTC1	0.102711	0.0143279	7.16864	1.23e-10	1.08e-10
carbon	HO	YJL124C	LSM1	-0.0585251	0.0270772	-2.16141	0.0330028	0.00859518
carbon	HO	YJL126W	NIT2	-0.191652	0.0429132	-4.46604	2.06e-05	8.93e-06
carbon	HO	YJL128C	PBS2	0.0372182	0.0341124	1.09104	0.277824	0.0599931
carbon	HO	YJL131C	AIM23	0.0346707	0.0422097	0.821391	0.413339	0.0852518
carbon	HO	YJL132W	YJL132W	-0.0607538	0.0428643	-1.41735	0.159427	0.0363698
carbon	HO	YJL133W	MRS3	-0.0664871	0.0410541	-1.6195	0.108428	0.0255745
carbon	HO	YJL134W	LCB3	0.03719	0.0173651	2.14165	0.0346026	0.00898047
carbon	HO	YJL136C	RPS21B	-0.00898493	0.0334526	-0.268587	0.78879	0.149878
carbon	HO	YJL137C	GLG2	-0.160633	0.0152849	-10.5093	6.08e-18	1.5e-17
carbon	HO	YJL138C	TIF2	-0.148985	0.0186425	-7.9917	2.13e-12	2.37e-12
carbon	HO	YJL139C	YUR1	0.018271	0.0350251	0.521655	0.603041	0.119001
carbon	HO	YJL144W	YJL144W	0.0234784	0.0145282	1.61606	0.10917	0.025734
carbon	HO	YJL145W	SFH5	0.0406139	0.0223843	1.81439	0.0725572	0.0177908
carbon	HO	YJL146W	IDS2	0.040462	0.0167781	2.4116	0.0176706	0.00485153
carbon	HO	YJL147C	MRX5	-0.121173	0.0160291	-7.55955	1.81e-11	1.79e-11
carbon	HO	YJL148W	RPA34	0.0720253	0.0138676	5.19379	1.06e-06	5.53e-07
carbon	HO	YJL149W	DAS1	0.16866	0.0321154	5.25168	8.27e-07	4.39e-07
carbon	HO	YJL151C	SNA3	-0.0705285	0.0478146	-1.47504	0.143281	0.0329773
carbon	HO	YJL153C	INO1	-0.117904	0.0340668	-3.46096	0.000787413	0.000271281
carbon	HO	YJL154C	VPS35	0.0956106	0.0364929	2.61998	0.0101359	0.00290366
carbon	HO	YJL155C	FBP26	0.0815332	0.0130086	6.26765	8.88e-09	6.14e-09
carbon	HO	YJL157C	FAR1	-0.1046	0.0107506	-9.72975	3.23e-16	6.14e-16
carbon	HO	YJL158C	CIS3	0.0677413	0.0475217	1.42548	0.157071	0.0358901
carbon	HO	YJL159W	HSP150	0.0526077	0.0398599	1.31981	0.189852	0.0426435
carbon	HO	YJL160C	PIR5	-0.0860434	0.0251284	-3.42415	0.000889397	0.00030388
carbon	HO	YJL161W	FMP33	-0.00454067	0.0210305	-0.215909	0.82949	0.156401
carbon	HO	YJL162C	JJJ2	-0.0657253	0.0441371	-1.48911	0.139543	0.032197
carbon	HO	YJL163C	YJL163C	-0.0600573	0.0315248	-1.90508	0.0595859	0.0148106
carbon	HO	YJL164C	TPK1	-0.145802	0.016996	-8.57862	1.12e-13	1.47e-13
carbon	HO	YJL165C	HAL5	-0.11414	0.0441177	-2.58718	0.0110859	0.00315485
carbon	HO	YJL166W	QCR8	-0.0449503	0.0252575	-1.77968	0.0781059	0.0190406
carbon	HO	YJL168C	SET2	-0.0952866	0.0373333	-2.55232	0.0121828	0.00344078
carbon	HO	YJL170C	ASG7	0.136777	0.0313071	4.36887	3.01e-05	1.27e-05
carbon	HO	YJL171C	TOH1	0.113184	0.0101263	11.1771	2.05e-19	6.16e-19
carbon	HO	YJL172W	CPS1	-0.0322852	0.0538612	-0.599414	0.550226	0.109796
carbon	HO	YJL177W	RPL17B	-0.0848281	0.0211996	-4.00141	0.000119502	4.65e-05
carbon	HO	YJL178C	ATG27	-0.137309	0.0157241	-8.73239	5.14e-14	7.11e-14
carbon	HO	YJL181W	RBH1	0.106414	0.00908151	11.7177	1.34e-20	4.97e-20
carbon	HO	YJL185C	ATG36	-0.298887	0.0142917	-20.9133	1.13e-38	1.29e-36
carbon	HO	YJL186W	MNN5	0.0599096	0.0384232	1.5592	0.122045	0.0284988
carbon	HO	YJL187C	SWE1	0.0973199	0.0111474	8.73029	5.2e-14	7.17e-14
carbon	HO	YJL190C	RPS22A	0.159656	0.0387473	4.12045	7.71e-05	3.07e-05
carbon	HO	YJL192C	SOP4	-0.120881	0.011389	-10.6138	3.57e-18	9.1e-18
carbon	HO	YJL193W	YJL193W	-0.114499	0.0396714	-2.88618	0.00475992	0.00144851
carbon	HO	YJL196C	ELO1	0.0236487	0.0280699	0.842493	0.401483	0.0831423
carbon	HO	YJL197W	UBP12	-0.0333598	0.0367103	-0.908731	0.365634	0.0765933
carbon	HO	YJL198W	PHO90	-0.151551	0.0213964	-7.08302	1.86e-10	1.59e-10
carbon	HO	YJL201W	ECM25	0.0729958	0.0450604	1.61995	0.10833	0.0255575
carbon	HO	YJL206C	YJL206C	-0.116076	0.0431188	-2.69201	0.00830249	0.00241518
carbon	HO	YJL207C	LAA1	-0.0426656	0.0241577	-1.76613	0.0803662	0.0195523
carbon	HO	YJL208C	NUC1	-0.135171	0.0224271	-6.02712	2.68e-08	1.74e-08
carbon	HO	YJL210W	PEX2	-0.190876	0.0245474	-7.77579	6.23e-12	6.55e-12
carbon	HO	YJL212C	OPT1	-0.19441	0.0123425	-15.7513	4.51e-29	7.68e-28
carbon	HO	YJL213W	YJL213W	-0.0818209	0.0192828	-4.24321	4.86e-05	2e-05
carbon	HO	YJL214W	HXT8	0.101341	0.0423741	2.39158	0.0186082	0.00508594
carbon	HO	YJL216C	IMA5	-0.0680966	0.0164044	-4.15112	6.87e-05	2.76e-05
carbon	HO	YJL217W	REE1	-0.290744	0.0226537	-12.8343	5.11e-23	2.87e-22
carbon	HO	YJL218W	YJL218W	-0.110599	0.0137104	-8.06682	1.46e-12	1.65e-12
carbon	HO	YJR001W	AVT1	0.14959	0.0143887	10.3963	1.08e-17	2.56e-17
carbon	HO	YJR003C	MRX12	-0.204701	0.0146683	-13.9553	2.15e-25	1.92e-24
carbon	HO	YJR005W	APL1	-0.0129728	0.0154866	-0.837678	0.40417	0.0836274
carbon	HO	YJR008W	MHO1	0.122822	0.0236922	5.18406	1.1e-06	5.74e-07
carbon	HO	YJR009C	TDH2	0.159349	0.0117913	13.5141	1.82e-24	1.36e-23
carbon	HO	YJR010C-A	SPC1	-0.0307875	0.0263213	-1.16968	0.244856	0.0536081
carbon	HO	YJR011C	YJR011C	0.0645086	0.0352008	1.83259	0.0697813	0.0171557
carbon	HO	YJR015W	YJR015W	0.0333137	0.01228	2.71285	0.00783146	0.0022857
carbon	HO	YJR019C	TES1	-0.0851551	0.0209706	-4.0607	9.61e-05	3.78e-05
carbon	HO	YJR021C	REC107	0.0424588	0.0417241	1.01761	0.311271	0.0664977
carbon	HO	YJR024C	MDE1	0.05151	0.010972	4.6947	8.34e-06	3.85e-06
carbon	HO	YJR025C	BNA1	0.0551708	0.0355457	1.55211	0.123734	0.0288445
carbon	HO	YJR030C	RBH2	-0.548371	0.0287846	-19.0508	2.24e-35	1.67e-33
carbon	HO	YJR031C	GEA1	-0.0221121	0.0449619	-0.491796	0.62392	0.122473
carbon	HO	YJR032W	CPR7	0.0666445	0.0182527	3.65121	0.000413836	0.000148454
carbon	HO	YJR033C	RAV1	-0.208774	0.0248563	-8.39925	2.76e-13	3.42e-13
carbon	HO	YJR035W	RAD26	-0.194113	0.0228612	-8.49094	1.74e-13	2.22e-13
carbon	HO	YJR036C	HUL4	-0.12011	0.0383892	-3.12874	0.00228909	0.000733781
carbon	HO	YJR039W	MLO127	-0.351944	0.0412408	-8.53388	1.4e-13	1.81e-13
carbon	HO	YJR040W	GEF1	-0.0100082	0.0126448	-0.791489	0.430495	0.0884142
carbon	HO	YJR043C	POL32	-0.0399286	0.020053	-1.99115	0.0491384	0.0124093
carbon	HO	YJR044C	VPS55	-0.00723424	0.0416962	-0.173499	0.862603	0.161764
carbon	HO	YJR047C	ANB1	-0.0192608	0.0485247	-0.396928	0.69225	0.133881
carbon	HO	YJR050W	ISY1	0.0514511	0.0236467	2.17582	0.0318772	0.00832662
carbon	HO	YJR052W	RAD7	-0.0758122	0.0269492	-2.81316	0.00588617	0.00175978
carbon	HO	YJR053W	BFA1	0.084593	0.0317913	2.66089	0.00905418	0.00261502
carbon	HO	YJR054W	KCH1	0.117701	0.0276917	4.25042	4.73e-05	1.95e-05
carbon	HO	YJR058C	APS2	-0.12837	0.0132922	-9.65755	4.67e-16	8.67e-16
carbon	HO	YJR059W	PTK2	0.00100625	0.0430585	0.0233694	0.981401	0.179852
carbon	HO	YJR061W	MNN14	0.142691	0.0136296	10.4692	7.46e-18	1.81e-17
carbon	HO	YJR062C	NTA1	-0.132204	0.012698	-10.4114	1e-17	2.39e-17
carbon	HO	YJR066W	TOR1	-0.100992	0.0181434	-5.56632	2.11e-07	1.22e-07
carbon	HO	YJR069C	HAM1	0.029601	0.0342808	0.863486	0.389896	0.0809696
carbon	HO	YJR070C	LIA1	-0.0472521	0.0283868	-1.66458	0.0990649	0.0236043
carbon	HO	YJR073C	OPI3	0.50654	0.0432351	11.7159	1.35e-20	5e-20
carbon	HO	YJR074W	MOG1	0.14622	0.0332715	4.39475	2.72e-05	1.16e-05
carbon	HO	YJR075W	HOC1	0.112766	0.0209617	5.37962	4.77e-07	2.63e-07
carbon	HO	YJR078W	BNA2	-0.0901073	0.0184356	-4.88769	3.8e-06	1.85e-06
carbon	HO	YJR079W	YJR079W	0.058154	0.0455815	1.27582	0.204915	0.0456727
carbon	HO	YJR080C	FMP26	0.121723	0.0181059	6.72284	1.05e-09	8.11e-10
carbon	HO	YJR082C	EAF6	-0.225022	0.0365701	-6.15317	1.51e-08	1.01e-08
carbon	HO	YJR083C	ACF4	-0.120204	0.0119756	-10.0374	6.73e-17	1.42e-16
carbon	HO	YJR084W	CSN12	-0.0975745	0.0104635	-9.32523	2.54e-15	4.24e-15
carbon	HO	YJR088C	EMC2	-0.0499086	0.0231131	-2.15932	0.0331689	0.00863611
carbon	HO	YJR091C	JSN1	0.091547	0.0190407	4.80797	5.27e-06	2.51e-06
carbon	HO	YJR092W	BUD4	0.100755	0.0122369	8.23371	6.35e-13	7.52e-13
carbon	HO	YJR094C	IME1	-0.0117852	0.0446482	-0.263957	0.792346	0.150524
carbon	HO	YJR094W-A	RPL43B	-0.011098	0.0135986	-0.816114	0.416337	0.0857697
carbon	HO	YJR095W	SFC1	-0.172657	0.0390268	-4.42406	2.43e-05	1.04e-05
carbon	HO	YJR096W	YJR096W	-0.000575581	0.0178649	-0.0322186	0.974361	0.17868
carbon	HO	YJR097W	JJJ3	0.0630845	0.0211768	2.97895	0.00361488	0.00112031
carbon	HO	YJR098C	YJR098C	-0.0561525	0.0157353	-3.56856	0.000548794	0.000193258
carbon	HO	YJR099W	YUH1	0.0243659	0.0111145	2.19227	0.0306337	0.00803101
carbon	HO	YJR100C	AIM25	0.0712209	0.0332365	2.14285	0.0345034	0.00895713
carbon	HO	YJR103W	URA8	0.0200718	0.0151219	1.32734	0.187361	0.0421329
carbon	HO	YJR106W	ECM27	0.12478	0.0348717	3.57826	0.000531032	0.000187412
carbon	HO	YJR107W	LIH1	0.0309025	0.0285472	1.08251	0.281579	0.0607297
carbon	HO	YJR108W	ABM1	-0.0148566	0.0150392	-0.987858	0.32556	0.0691619
carbon	HO	YJR109C	CPA2	0.115874	0.0237706	4.87469	4.01e-06	1.94e-06
carbon	HO	YJR110W	YMR1	0.0909986	0.030115	3.0217	0.00317787	0.00099581
carbon	HO	YJR111C	PXP2	0.0343788	0.0350839	0.979901	0.329453	0.0699048
carbon	HO	YJR115W	YJR115W	-0.156225	0.0225282	-6.93462	3.8e-10	3.13e-10
carbon	HO	YJR116W	TDA4	0.040848	0.0143392	2.84868	0.00531088	0.00160185
carbon	HO	YJR117W	STE24	0.0269493	0.0320524	0.840789	0.402433	0.0833123
carbon	HO	YJR118C	ILM1	0.0681729	0.0256694	2.6558	0.00918264	0.00265055
carbon	HO	YJR119C	JHD2	0.150243	0.0127509	11.783	9.63e-21	3.67e-20
carbon	HO	YJR120W	YJR120W	0.0931063	0.0182813	5.09299	1.62e-06	8.26e-07
carbon	HO	YJR124C	YJR124C	-0.0694771	0.0114473	-6.0693	2.21e-08	1.45e-08
carbon	HO	YJR125C	ENT3	-0.159259	0.0384569	-4.14124	7.13e-05	2.86e-05
carbon	HO	YJR126C	VPS70	-0.295484	0.0151524	-19.5008	3.45e-36	2.91e-34
carbon	HO	YJR127C	RSF2	0.140307	0.0134645	10.4205	9.55e-18	2.29e-17
carbon	HO	YJR129C	EFM3	-0.237935	0.0173334	-13.727	6.48e-25	5.31e-24
carbon	HO	YJR130C	STR2	-0.211593	0.0303687	-6.96747	3.25e-10	2.7e-10
carbon	HO	YJR131W	MNS1	-0.226379	0.0124927	-18.1209	1.17e-33	5.8e-32
carbon	HO	YJR133W	XPT1	-0.124991	0.0102655	-12.1758	1.35e-21	5.99e-21
carbon	HO	YJR134C	SGM1	0.071525	0.017145	4.17178	6.36e-05	2.57e-05
carbon	HO	YJR135C	MCM22	0.128862	0.042542	3.02905	0.00310792	0.000974365
carbon	HO	YJR137C	ECM17	0.201257	0.0178971	11.2453	1.45e-19	4.45e-19
carbon	HO	YJR140C	HIR3	-0.153012	0.0229696	-6.66149	1.4e-09	1.07e-09
carbon	HO	YJR142W	YJR142W	0.079732	0.0174845	4.56015	1.43e-05	6.31e-06
carbon	HO	YJR147W	HMS2	-0.190942	0.0450545	-4.23803	4.96e-05	2.04e-05
carbon	HO	YJR148W	BAT2	-0.00460316	0.0158984	-0.289537	0.772758	0.147221
carbon	HO	YJR149W	YJR149W	-0.232793	0.0382447	-6.08694	2.04e-08	1.35e-08
carbon	HO	YJR150C	DAN1	0.058311	0.0108173	5.39056	4.55e-07	2.51e-07
carbon	HO	YJR152W	DAL5	0.0220689	0.00964098	2.28907	0.0241362	0.00645674
carbon	HO	YJR153W	PGU1	0.161846	0.0126504	12.7937	6.24e-23	3.44e-22
carbon	HO	YJR154W	YJR154W	-0.132696	0.0427151	-3.10654	0.0024518	0.000782316
carbon	HO	YKL001C	MET14	0.334815	0.0234694	14.266	4.83e-26	4.74e-25
carbon	HO	YKL005C	BYE1	0.115567	0.014997	7.70599	8.8e-12	9.06e-12
carbon	HO	YKL006W	RPL14A	0.129664	0.0137716	9.41531	1.6e-15	2.73e-15
carbon	HO	YKL007W	CAP1	-0.114693	0.0319446	-3.59037	0.000509626	0.000180481
carbon	HO	YKL008C	LAC1	0.12664	0.0136488	9.27849	3.22e-15	5.31e-15
carbon	HO	YKL009W	MRT4	0.0360719	0.0287237	1.25583	0.212048	0.0470895
carbon	HO	YKL010C	UFD4	-0.0152044	0.00973076	-1.56251	0.121266	0.0283339
carbon	HO	YKL015W	PUT3	0.0539681	0.0147791	3.65166	0.000413192	0.000148251
carbon	HO	YKL017C	HCS1	0.0864503	0.0176229	4.90555	3.53e-06	1.72e-06
carbon	HO	YKL020C	SPT23	0.0694196	0.037357	1.85827	0.0660138	0.0163163
carbon	HO	YKL023W	YKL023W	0.0930252	0.0397966	2.33751	0.0213655	0.00578413
carbon	HO	YKL025C	PAN3	0.135675	0.0211051	6.42854	4.2e-09	3.04e-09
carbon	HO	YKL027W	TCD2	0.151895	0.0206587	7.35255	5.01e-11	4.65e-11
carbon	HO	YKL029C	MAE1	-0.0407181	0.02287	-1.78042	0.0779853	0.019016
carbon	HO	YKL032C	IXR1	0.15381	0.0235126	6.54161	2.47e-09	1.84e-09
carbon	HO	YKL033W-A	YKL033W-A	0.127801	0.0285753	4.47242	2.01e-05	8.73e-06
carbon	HO	YKL034W	TUL1	-0.103075	0.0331739	-3.10712	0.00244747	0.000781192
carbon	HO	YKL037W	AIM26	0.0747933	0.0154098	4.85363	4.38e-06	2.1e-06
carbon	HO	YKL038W	RGT1	0.123182	0.0141508	8.70497	5.91e-14	8.08e-14
carbon	HO	YKL039W	PTM1	-0.0686836	0.00877011	-7.83155	4.72e-12	5.06e-12
carbon	HO	YKL040C	NFU1	0.222366	0.0298075	7.46008	2.96e-11	2.82e-11
carbon	HO	YKL043W	PHD1	0.146837	0.0254852	5.76164	8.89e-08	5.38e-08
carbon	HO	YKL046C	DCW1	-0.056643	0.0152626	-3.71124	0.000336231	0.000121832
carbon	HO	YKL047W	ANR2	0.13337	0.019626	6.79556	7.4e-10	5.84e-10
carbon	HO	YKL048C	ELM1	0.0465242	0.0300105	1.55026	0.124176	0.0289371
carbon	HO	YKL050C	YKL050C	0.119994	0.0131139	9.15014	6.18e-15	9.76e-15
carbon	HO	YKL051W	SFK1	-0.0416506	0.0160305	-2.59821	0.0107577	0.00306955
carbon	HO	YKL053C-A	MDM35	0.0810644	0.0155177	5.22401	9.3e-07	4.91e-07
carbon	HO	YKL055C	OAR1	-0.049659	0.0223621	-2.22067	0.028585	0.00753975
carbon	HO	YKL056C	TMA19	0.0494422	0.0231597	2.13484	0.0351692	0.00911534
carbon	HO	YKL057C	NUP120	0.120464	0.0274919	4.38181	2.86e-05	1.21e-05
carbon	HO	YKL061W	BLI1	0.169048	0.0429458	3.9363	0.000151381	5.78e-05
carbon	HO	YKL062W	MSN4	0.170744	0.0163427	10.4477	8.32e-18	2e-17
carbon	HO	YKL063C	YKL063C	0.0424677	0.0283812	1.49633	0.137655	0.0317994
carbon	HO	YKL064W	MNR2	0.0616772	0.015231	4.04945	0.000100215	3.93e-05
carbon	HO	YKL067W	YNK1	0.13639	0.0135136	10.0928	5.07e-17	1.09e-16
carbon	HO	YKL068W	NUP100	-0.12841	0.0295608	-4.34392	3.31e-05	1.4e-05
carbon	HO	YKL070W	YKL070W	0.114691	0.00965635	11.8773	6e-21	2.38e-20
carbon	HO	YKL071W	YKL071W	-0.104555	0.0185082	-5.64912	1.47e-07	8.63e-08
carbon	HO	YKL072W	STB6	0.16725	0.0189082	8.84541	2.9e-14	4.15e-14
carbon	HO	YKL073W	LHS1	0.114668	0.0319215	3.59221	0.000506442	0.000179386
carbon	HO	YKL074C	MUD2	0.14151	0.0179506	7.88327	3.65e-12	3.95e-12
carbon	HO	YKL075C	YKL075C	0.098223	0.0194155	5.05901	1.87e-06	9.43e-07
carbon	HO	YKL077W	PSG1	-0.21458	0.0193488	-11.0901	3.18e-19	9.31e-19
carbon	HO	YKL079W	SMY1	0.0582988	0.0195204	2.98655	0.00353331	0.00109709
carbon	HO	YKL081W	TEF4	-0.0953754	0.0192218	-4.96183	2.8e-06	1.38e-06
carbon	HO	YKL084W	HOT13	-0.00747274	0.0177418	-0.421195	0.674499	0.130931
carbon	HO	YKL085W	MDH1	0.0283504	0.0226525	1.25154	0.213601	0.0473854
carbon	HO	YKL086W	SRX1	-0.214217	0.0370271	-5.78542	7.99e-08	4.89e-08
carbon	HO	YKL087C	CYT2	0.153983	0.0238463	6.45731	3.67e-09	2.68e-09
carbon	HO	YKL090W	CUE2	0.151637	0.0118484	12.7982	6.11e-23	3.39e-22
carbon	HO	YKL091C	YKL091C	-0.251531	0.021742	-11.5689	2.83e-20	9.91e-20
carbon	HO	YKL092C	BUD2	0.0930771	0.0354772	2.62358	0.0100362	0.00287808
carbon	HO	YKL093W	MBR1	-0.0593804	0.017596	-3.37465	0.00104624	0.000353855
carbon	HO	YKL094W	YJU3	0.137804	0.014419	9.55713	7.78e-16	1.4e-15
carbon	HO	YKL096W	CWP1	0.138571	0.0345802	4.00724	0.000116984	4.55e-05
carbon	HO	YKL096W-A	CWP2	0.0371995	0.0308981	1.20394	0.231397	0.0509605
carbon	HO	YKL098W	MTC2	0.02596	0.0343436	0.755892	0.451456	0.0922504
carbon	HO	YKL100C	YPF1	0.114045	0.0161448	7.0639	2.04e-10	1.74e-10
carbon	HO	YKL101W	HSL1	0.0941396	0.0377958	2.49074	0.0143616	0.00401233
carbon	HO	YKL103C	LAP4	0.122844	0.00960832	12.7852	6.51e-23	3.58e-22
carbon	HO	YKL105C	SEG2	0.114549	0.0326492	3.50847	0.000671986	0.000233755
carbon	HO	YKL106W	AAT1	-0.272859	0.0245638	-11.1082	2.9e-19	8.53e-19
carbon	HO	YKL107W	YKL107W	-0.123014	0.034114	-3.60597	0.00048323	0.000171634
carbon	HO	YKL109W	HAP4	0.0526988	0.0244358	2.15662	0.0333849	0.0086842
carbon	HO	YKL110C	KTI12	0.0183746	0.0180425	1.01841	0.310895	0.0664292
carbon	HO	YKL113C	RAD27	0.130484	0.0130998	9.96074	9.95e-17	2.02e-16
carbon	HO	YKL114C	APN1	0.140718	0.0163379	8.613	9.4e-14	1.26e-13
carbon	HO	YKL116C	PRR1	0.114244	0.0128585	8.88467	2.38e-14	3.44e-14
carbon	HO	YKL117W	SBA1	-0.013613	0.021986	-0.619166	0.537188	0.107514
carbon	HO	YKL120W	OAC1	0.0473569	0.0126782	3.7353	0.00030919	0.000112686
carbon	HO	YKL121W	DGR2	0.0664538	0.0144991	4.58331	1.3e-05	5.8e-06
carbon	HO	YKL124W	SSH4	0.136976	0.0168054	8.1507	9.62e-13	1.11e-12
carbon	HO	YKL127W	PGM1	0.106279	0.0299367	3.55014	0.000584093	0.000205205
carbon	HO	YKL128C	PMU1	0.0783317	0.0396218	1.97699	0.0507425	0.0127745
carbon	HO	YKL129C	MYO3	-0.117612	0.0310012	-3.79377	0.000251811	9.31e-05
carbon	HO	YKL130C	SHE2	-0.0954472	0.0142053	-6.71911	1.07e-09	8.25e-10
carbon	HO	YKL132C	RMA1	0.143161	0.0236835	6.04476	2.47e-08	1.61e-08
carbon	HO	YKL133C	RCI50	0.0826999	0.0141212	5.85646	5.81e-08	3.62e-08
carbon	HO	YKL137W	CMC1	0.0463517	0.0284845	1.62726	0.106767	0.0252288
carbon	HO	YKL140W	TGL1	-0.205831	0.0162134	-12.6951	1.02e-22	5.42e-22
carbon	HO	YKL142W	MRP8	-0.0084149	0.0219329	-0.383666	0.702024	0.135623
carbon	HO	YKL146W	AVT3	0.125842	0.013297	9.46394	1.25e-15	2.17e-15
carbon	HO	YKL148C	SDH1	0.0556307	0.0268325	2.07326	0.0406687	0.0104389
carbon	HO	YKL149C	DBR1	0.060864	0.0333604	1.82444	0.071013	0.0174342
carbon	HO	YKL150W	MCR1	0.13648	0.047589	2.8679	0.00502167	0.00152267
carbon	HO	YKL151C	NNR2	-0.0925495	0.0185784	-4.98158	2.58e-06	1.28e-06
carbon	HO	YKL156W	RPS27A	0.169741	0.0118201	14.3604	3.08e-26	3.09e-25
carbon	HO	YKL157W	APE2	-0.0754704	0.012008	-6.28502	8.19e-09	5.7e-09
carbon	HO	YKL159C	RCN1	0.0286033	0.040031	0.714529	0.476532	0.0967426
carbon	HO	YKL160W	ELF1	0.0471535	0.0350831	1.34405	0.181914	0.0409799
carbon	HO	YKL161C	KDX1	0.031419	0.0130062	2.4157	0.0174835	0.00480561
carbon	HO	YKL162C	YKL162C	-0.121108	0.0216295	-5.59918	1.83e-07	1.07e-07
carbon	HO	YKL163W	PIR3	-0.0883855	0.0178854	-4.94178	3.04e-06	1.49e-06
carbon	HO	YKL164C	PIR1	0.0555567	0.00892829	6.22255	1.09e-08	7.47e-09
carbon	HO	YKL166C	TPK3	-0.450779	0.0398238	-11.3194	9.97e-20	3.17e-19
carbon	HO	YKL167C	MRP49	0.0792639	0.0238694	3.32073	0.00124645	0.000416056
carbon	HO	YKL168C	KKQ8	-0.0193833	0.0280122	-0.691961	0.490534	0.0992218
carbon	HO	YKL171W	NNK1	-0.0776184	0.0301748	-2.57229	0.011543	0.00327534
carbon	HO	YKL174C	TPO5	0.158028	0.0158145	9.99262	8.46e-17	1.74e-16
carbon	HO	YKL175W	ZRT3	0.168429	0.0205531	8.19481	7.71e-13	9.02e-13
carbon	HO	YKL176C	LST4	0.00290755	0.0299552	0.0970634	0.922866	0.171064
carbon	HO	YKL178C	STE3	-0.127324	0.0448514	-2.83879	0.00546575	0.00164473
carbon	HO	YKL179C	COY1	0.136174	0.0101809	13.3754	3.59e-24	2.53e-23
carbon	HO	YKL183W	LOT5	-0.0848399	0.0143245	-5.92271	4.31e-08	2.72e-08
carbon	HO	YKL184W	SPE1	-0.0198188	0.0168864	-1.17365	0.243268	0.0533085
carbon	HO	YKL185W	ASH1	-0.0517324	0.0176879	-2.92473	0.00424872	0.00130482
carbon	HO	YKL187C	FAT3	0.149371	0.0199574	7.48451	2.62e-11	2.52e-11
carbon	HO	YKL188C	PXA2	-0.0364497	0.0222453	-1.63854	0.104391	0.0247244
carbon	HO	YKL190W	CNB1	0.107738	0.015478	6.96077	3.35e-10	2.78e-10
carbon	HO	YKL191W	DPH2	0.0817439	0.0265121	3.08327	0.00263393	0.000836715
carbon	HO	YKL197C	PEX1	-0.28368	0.0290746	-9.75695	2.81e-16	5.38e-16
carbon	HO	YKL198C	PTK1	-0.141399	0.0133281	-10.609	3.66e-18	9.32e-18
carbon	HO	YKL201C	MNN4	0.0179978	0.0142586	1.26225	0.209739	0.0466461
carbon	HO	YKL204W	EAP1	0.147654	0.0368883	4.00272	0.000118931	4.63e-05
carbon	HO	YKL205W	LOS1	-0.1543	0.0185714	-8.30849	4.36e-13	5.25e-13
carbon	HO	YKL206C	ADD66	0.113925	0.0274933	4.14375	7.07e-05	2.84e-05
carbon	HO	YKL207W	EMC3	0.112965	0.0107558	10.5027	6.29e-18	1.54e-17
carbon	HO	YKL208W	CBT1	0.0508115	0.0316441	1.60572	0.111428	0.0262361
carbon	HO	YKL213C	DOA1	0.114626	0.0291193	3.93642	0.000151312	5.78e-05
carbon	HO	YKL214C	YRA2	-0.0658538	0.0237466	-2.77319	0.00660109	0.00195156
carbon	HO	YKL215C	OXP1	-0.119985	0.015182	-7.90315	3.31e-12	3.6e-12
carbon	HO	YKL217W	JEN1	-0.106035	0.0190137	-5.57679	2.02e-07	1.17e-07
carbon	HO	YKL218C	SRY1	-0.0839582	0.0454129	-1.84877	0.0673869	0.0166239
carbon	HO	YKL220C	FRE2	-0.153239	0.0182463	-8.39833	2.77e-13	3.43e-13
carbon	HO	YKL222C	YKL222C	-0.20198	0.0214353	-9.42278	1.54e-15	2.64e-15
carbon	HO	YKR001C	VPS1	-0.0795218	0.0201739	-3.94183	0.000148386	5.68e-05
carbon	HO	YKR003W	OSH6	-0.0966341	0.0107334	-9.00311	1.3e-14	1.95e-14
carbon	HO	YKR005C	YKR005C	0.103309	0.0345818	2.98738	0.00352457	0.00109495
carbon	HO	YKR007W	MEH1	-0.0591806	0.0227224	-2.60451	0.0105743	0.00302033
carbon	HO	YKR009C	FOX2	0.131936	0.0117629	11.2163	1.68e-19	5.11e-19
carbon	HO	YKR010C	TOF2	0.0283934	0.0339054	0.83743	0.404309	0.0836471
carbon	HO	YKR011C	YKR011C	-0.0595286	0.0243049	-2.44924	0.0160203	0.00443231
carbon	HO	YKR013W	PRY2	-0.03054	0.0170344	-1.79284	0.0759618	0.0185599
carbon	HO	YKR014C	YPT52	0.116887	0.0162732	7.18279	1.15e-10	1.01e-10
carbon	HO	YKR015C	YKR015C	0.0299818	0.0390838	0.767116	0.444785	0.0910597
[truncated: 8,618 more rows]
