# Supplementary material for: Genetic interaction profiles of regulatory kinases differ between environmental conditions and cellular states
Source: Mol Syst Biol. 2020 May 25;16(5):e9167. doi: 10.15252/msb.20199167 (PMC7247079; doi:10.15252/msb.20199167)
Supplement: Supplementary file 14 — Dataset EV4 [file MSB-16-e9167-s014.xls]

## Sheet: Description
Dataset EV4: Genetic interaction scores quantified by ANCOVA using different phenotypic readouts for cells in proliferation and quiescence.
Source data for Fig3B, Fig3D.

## Sheet: Dataset EV4
nutrient	Systematic	GrowStage	GIS	std.error	statistic	p.value	q.value	LibraryName
carbon	YAL001C	Pro	-0.0347904	0.126443	-0.275147	0.78652	0.528397	RIM15
carbon	YAL001C	Qui	-0.034243	0.0686765	-0.498613	0.623234	0.470668	RIM15
carbon	YAL004W	Pro	-0.0247356	0.0347177	-0.712479	0.485833	0.413077	RIM15
carbon	YAL004W	Qui	0.153459	0.0530456	2.89296	0.00870236	0.0334407	RIM15
carbon	YAL005C	Pro	-0.0655612	0.0361207	-1.81506	0.0871987	0.15131	RIM15
carbon	YAL005C	Qui	0.213304	0.0728798	2.92679	0.00805985	0.0317737	RIM15
carbon	YAL008W	Pro	-0.0952178	0.0657744	-1.44764	0.165908	0.224977	RIM15
carbon	YAL008W	Qui	-0.0932453	0.0747213	-1.24791	0.225801	0.269618	RIM15
carbon	YAL010C	Pro	0.103495	0.0965306	1.07215	0.298638	0.316457	RIM15
carbon	YAL010C	Qui	-0.154559	0.122353	-1.26323	0.220353	0.266657	RIM15
carbon	YAL013W	Pro	-0.159098	0.0734699	-2.16549	0.0448615	0.0986258	RIM15
carbon	YAL013W	Qui	-0.124647	0.0618957	-2.01382	0.057018	0.115451	RIM15
carbon	YAL014C	Pro	-0.0341834	0.0301009	-1.13563	0.27187	0.300203	RIM15
carbon	YAL014C	Qui	-0.0695394	0.0262456	-2.64956	0.0149915	0.0480785	RIM15
carbon	YAL015C	Pro	-0.109482	0.0407254	-2.6883	0.01555	0.0491499	RIM15
carbon	YAL015C	Qui	0.0178876	0.0720786	0.248167	0.806415	0.534911	RIM15
carbon	YAL017W	Pro	-0.0088313	0.0521071	-0.169484	0.867417	0.554534	RIM15
carbon	YAL017W	Qui	0.195658	0.0668811	2.92546	0.00808425	0.0318094	RIM15
carbon	YAL018C	Pro	-0.0895784	0.0512445	-1.74806	0.0984891	0.162461	RIM15
carbon	YAL018C	Qui	0.0191891	0.0362724	0.529027	0.602334	0.46221	RIM15
carbon	YAL019W	Pro	-0.0692104	0.0371501	-1.86299	0.0798344	0.143319	RIM15
carbon	YAL019W	Qui	-0.23768	0.0598227	-3.97308	0.000692875	0.0055967	RIM15
carbon	YAL020C	Pro	-0.0334271	0.0614352	-0.544103	0.593436	0.458935	RIM15
carbon	YAL020C	Qui	-0.116855	0.0538963	-2.16814	0.0417836	0.094062	RIM15
carbon	YAL022C	Pro	-0.0701224	0.105411	-0.665228	0.514829	0.425016	RIM15
carbon	YAL022C	Qui	0.0540954	0.0891268	0.606949	0.550391	0.441498	RIM15
carbon	YAL023C	Pro	0.0118074	0.0812298	0.145358	0.886138	0.559615	RIM15
carbon	YAL023C	Qui	-0.00567526	0.056228	-0.100933	0.920561	0.568536	RIM15
carbon	YAL024C	Pro	0.167588	0.0368435	4.54865	0.000284578	0.00304018	RIM15
carbon	YAL024C	Qui	0.0645207	0.0488719	1.3202	0.200978	0.252309	RIM15
carbon	YAL026C	Pro	-0.059305	0.0655905	-0.90417	0.37854	0.361459	RIM15
carbon	YAL026C	Qui	0.133989	0.0779728	1.71841	0.100432	0.164233	RIM15
carbon	YAL029C	Pro	-0.0319957	0.0366349	-0.873368	0.394633	0.369329	RIM15
carbon	YAL029C	Qui	-0.0752112	0.0389192	-1.9325	0.0668987	0.127946	RIM15
carbon	YAL030W	Pro	-0.0526562	0.0969568	-0.543089	0.594118	0.45911	RIM15
carbon	YAL030W	Qui	-0.0539191	0.082296	-0.655185	0.519462	0.427313	RIM15
carbon	YAL031C	Pro	-0.00644211	0.0954547	-0.0674886	0.94698	0.575219	RIM15
carbon	YAL031C	Qui	-0.0351866	0.0825312	-0.426343	0.674196	0.489922	RIM15
carbon	YAL034C	Pro	-0.0200508	0.0949287	-0.21122	0.835227	0.543994	RIM15
carbon	YAL034C	Qui	-0.040346	0.0678422	-0.594703	0.558396	0.445144	RIM15
carbon	YAL036C	Pro	-0.0387259	0.048503	-0.798423	0.435638	0.390085	RIM15
carbon	YAL036C	Qui	-0.0568692	0.0524623	-1.084	0.290653	0.311345	RIM15
carbon	YAL037W	Pro	-0.00402433	0.046581	-0.0863942	0.932162	0.571548	RIM15
carbon	YAL037W	Qui	-0.00265965	0.0464159	-0.0573003	0.954848	0.577301	RIM15
carbon	YAL040C	Pro	-0.0421724	0.0485992	-0.867758	0.397611	0.370857	RIM15
carbon	YAL040C	Qui	-0.0436055	0.0569653	-0.765476	0.452506	0.398136	RIM15
carbon	YAL042W	Pro	-0.136901	0.0458764	-2.98411	0.00833206	0.0325679	RIM15
carbon	YAL042W	Qui	0.30543	0.0605536	5.04396	5.4e-05	0.00100684	RIM15
carbon	YAL046C	Pro	-0.000181068	0.0641065	-0.00282448	0.997779	0.587513	RIM15
carbon	YAL046C	Qui	-0.227959	0.032646	-6.98274	6.78e-07	4.86e-05	RIM15
carbon	YAL048C	Pro	-0.0464753	0.0749807	-0.619829	0.54359	0.438503	RIM15
carbon	YAL048C	Qui	0.00316999	0.0696802	0.0454934	0.964144	0.579364	RIM15
carbon	YAL049C	Pro	-0.241098	0.0818514	-2.94556	0.00904438	0.0343583	RIM15
carbon	YAL049C	Qui	0.0397962	0.0426515	0.933055	0.361396	0.352742	RIM15
carbon	YAL051W	Pro	-0.0474345	0.0363436	-1.30517	0.209226	0.258376	RIM15
carbon	YAL051W	Qui	-0.258169	0.038543	-6.6982	1.25e-06	7.01e-05	RIM15
carbon	YAL053W	Pro	-0.0147665	0.0670865	-0.220111	0.828406	0.542233	RIM15
carbon	YAL053W	Qui	-0.0205569	0.0609358	-0.337353	0.739199	0.512124	RIM15
carbon	YAL054C	Pro	0.0219192	0.0322977	0.67866	0.506488	0.421146	RIM15
carbon	YAL054C	Qui	0.0923716	0.0547357	1.68759	0.106288	0.170371	RIM15
carbon	YAL055W	Pro	-0.0940442	0.0676688	-1.38977	0.182531	0.238504	RIM15
carbon	YAL055W	Qui	-0.292756	0.080983	-3.61503	0.00162468	0.0102725	RIM15
carbon	YAL056W	Pro	-0.106568	0.0341944	-3.11654	0.00627796	0.0267847	RIM15
carbon	YAL056W	Qui	0.239034	0.124791	1.91547	0.0691497	0.130479	RIM15
carbon	YAL058W	Pro	-0.0639204	0.0994315	-0.642859	0.528892	0.431755	RIM15
carbon	YAL058W	Qui	0.0532555	0.069564	0.765562	0.452456	0.398136	RIM15
carbon	YAL059W	Pro	-0.0279614	0.0627982	-0.445258	0.661751	0.485797	RIM15
carbon	YAL059W	Qui	0.000760523	0.0575554	0.0132138	0.989582	0.585597	RIM15
carbon	YAL060W	Pro	-0.0374422	0.0404263	-0.926185	0.367313	0.355799	RIM15
carbon	YAL060W	Qui	0.0206735	0.0310191	0.666476	0.512363	0.423745	RIM15
carbon	YAL061W	Pro	-0.0207146	0.057823	-0.35824	0.724573	0.507165	RIM15
carbon	YAL061W	Qui	0.119914	0.0356089	3.36754	0.0029115	0.0155475	RIM15
carbon	YAL062W	Pro	-0.0383329	0.0637554	-0.601249	0.555607	0.443881	RIM15
carbon	YAL062W	Qui	0.120763	0.0637963	1.89294	0.0722301	0.134011	RIM15
carbon	YAL064C-A	Pro	0.0684049	0.0263354	2.59745	0.0187788	0.0558222	RIM15
carbon	YAL064C-A	Qui	-0.0447855	0.0448059	-0.999545	0.32891	0.334101	RIM15
carbon	YAL065C	Pro	-0.0308211	0.0278131	-1.10815	0.28323	0.307185	RIM15
carbon	YAL065C	Qui	-0.164877	0.0340091	-4.84803	8.59e-05	0.00137108	RIM15
carbon	YAL067C	Pro	0.0128405	0.0573077	0.224063	0.825379	0.540988	RIM15
carbon	YAL067C	Qui	-0.101432	0.0431808	-2.34899	0.0286889	0.0741575	RIM15
carbon	YAL068C	Pro	-0.0367818	0.0306134	-1.20149	0.246032	0.28342	RIM15
carbon	YAL068C	Qui	-0.148897	0.0317705	-4.68663	0.000126012	0.00176177	RIM15
carbon	YAR002C-A	Pro	0.0703425	0.0505506	1.39153	0.182008	0.23804	RIM15
carbon	YAR002C-A	Qui	0.313409	0.0538185	5.82344	8.83e-06	0.000274963	RIM15
carbon	YAR002W	Pro	-0.107051	0.0665937	-1.60752	0.126353	0.19004	RIM15
carbon	YAR002W	Qui	-0.0113087	0.0508071	-0.222581	0.826012	0.541267	RIM15
carbon	YAR003W	Pro	-0.070797	0.107594	-0.658004	0.519348	0.427313	RIM15
carbon	YAR003W	Qui	-0.225425	0.0672916	-3.34996	0.00303387	0.0160363	RIM15
carbon	YAR020C	Pro	-0.0501966	0.0528103	-0.950507	0.355173	0.349324	RIM15
carbon	YAR020C	Qui	-0.0631558	0.0350317	-1.80282	0.0857874	0.149966	RIM15
carbon	YAR023C	Pro	-0.0265986	0.0347868	-0.764616	0.454984	0.399206	RIM15
carbon	YAR023C	Qui	0.0529161	0.0583355	0.907101	0.374645	0.359721	RIM15
carbon	YAR027W	Pro	-0.0901463	0.0559345	-1.61164	0.12545	0.188977	RIM15
carbon	YAR027W	Qui	0.0113286	0.081965	0.138213	0.891389	0.560767	RIM15
carbon	YAR028W	Pro	-0.00960587	0.0438809	-0.218908	0.829329	0.542415	RIM15
carbon	YAR028W	Qui	-0.063862	0.0491674	-1.29887	0.20807	0.257714	RIM15
carbon	YAR029W	Pro	-0.0285645	0.0437399	-0.653053	0.522457	0.428742	RIM15
carbon	YAR029W	Qui	0.00775629	0.0520914	0.148898	0.883055	0.558601	RIM15
carbon	YAR031W	Pro	0.000647457	0.0455976	0.0141994	0.988836	0.585281	RIM15
carbon	YAR031W	Qui	0.048644	0.0357552	1.36047	0.188105	0.242691	RIM15
carbon	YAR035W	Pro	-0.0029133	0.0442662	-0.0658133	0.948294	0.575513	RIM15
carbon	YAR035W	Qui	0.0409176	0.0490259	0.834612	0.41333	0.378719	RIM15
carbon	YAR042W	Pro	-0.0904322	0.0928849	-0.973595	0.343909	0.343325	RIM15
carbon	YAR042W	Qui	-0.146593	0.0577925	-2.53654	0.0191973	0.056769	RIM15
carbon	YAR050W	Pro	0.0613484	0.0547932	1.11963	0.27844	0.304647	RIM15
carbon	YAR050W	Qui	0.103015	0.0691655	1.48941	0.151247	0.21284	RIM15
carbon	YBL001C	Pro	0.229146	0.096193	2.38214	0.0291598	0.0748633	RIM15
carbon	YBL001C	Qui	-0.0926106	0.0696113	-1.3304	0.197655	0.249871	RIM15
carbon	YBL003C	Pro	0.188719	0.128087	1.47336	0.158928	0.219008	RIM15
carbon	YBL003C	Qui	0.034468	0.0929812	0.370698	0.714575	0.503883	RIM15
carbon	YBL005W	Pro	0.0228275	0.0259377	0.88009	0.391082	0.367975	RIM15
carbon	YBL005W	Qui	0.117866	0.0560107	2.10435	0.0475691	0.102627	RIM15
carbon	YBL007C	Pro	-0.0385725	0.0426761	-0.903843	0.378709	0.361537	RIM15
carbon	YBL007C	Qui	-0.218883	0.0587251	-3.72724	0.00124486	0.00848365	RIM15
carbon	YBL008W	Pro	0.0280395	0.0646311	0.433839	0.669861	0.488648	RIM15
carbon	YBL008W	Qui	0.176212	0.0555363	3.17292	0.00458231	0.021411	RIM15
carbon	YBL009W	Pro	0.0254013	0.0375082	0.67722	0.507378	0.421549	RIM15
carbon	YBL009W	Qui	-0.123888	0.0525791	-2.35623	0.0282537	0.0733516	RIM15
carbon	YBL010C	Pro	-0.0441974	0.0999452	-0.442216	0.663907	0.48682	RIM15
carbon	YBL010C	Qui	0.154852	0.0692279	2.23684	0.0362738	0.0860991	RIM15
carbon	YBL011W	Pro	0.045034	0.02527	1.78211	0.0926005	0.156975	RIM15
carbon	YBL011W	Qui	0.00194393	0.0228377	0.0851193	0.932973	0.571708	RIM15
carbon	YBL013W	Pro	-0.0564372	0.0925136	-0.610042	0.549902	0.441347	RIM15
carbon	YBL013W	Qui	-0.0158865	0.05413	-0.293488	0.77203	0.523392	RIM15
carbon	YBL015W	Pro	0.00731727	0.0461454	0.15857	0.875876	0.556654	RIM15
carbon	YBL015W	Qui	0.359264	0.10484	3.42677	0.0025336	0.0140963	RIM15
carbon	YBL016W	Pro	0.0180368	0.0831387	0.216948	0.830831	0.542846	RIM15
carbon	YBL016W	Qui	0.00401304	0.0602599	0.0665955	0.947534	0.575331	RIM15
carbon	YBL017C	Pro	0.125092	0.0697214	1.79417	0.0905903	0.154977	RIM15
carbon	YBL017C	Qui	0.0361022	0.0713699	0.505847	0.618233	0.468336	RIM15
carbon	YBL019W	Pro	-0.0581302	0.0454772	-1.27823	0.218346	0.265206	RIM15
carbon	YBL019W	Qui	0.0446544	0.0659566	0.677028	0.505778	0.42078	RIM15
carbon	YBL021C	Pro	-0.000402855	0.0850568	-0.00473631	0.996276	0.587346	RIM15
carbon	YBL021C	Qui	0.0881817	0.0574631	1.53458	0.139817	0.202036	RIM15
carbon	YBL024W	Pro	0.0860258	0.0491428	1.75053	0.0980512	0.162034	RIM15
carbon	YBL024W	Qui	-0.138518	0.0543181	-2.55012	0.0186389	0.0555254	RIM15
carbon	YBL027W	Pro	-0.106567	0.0553399	-1.92568	0.0710378	0.132651	RIM15
carbon	YBL027W	Qui	-0.0898487	0.0792969	-1.13307	0.269957	0.299196	RIM15
carbon	YBL028C	Pro	0.0246147	0.0489679	0.50267	0.621646	0.470107	RIM15
carbon	YBL028C	Qui	-0.184149	0.0329811	-5.58347	1.53e-05	0.000406277	RIM15
carbon	YBL029W	Pro	-0.061263	0.043768	-1.39972	0.179581	0.236157	RIM15
carbon	YBL029W	Qui	0.125442	0.0725657	1.72868	0.0985435	0.162504	RIM15
carbon	YBL031W	Pro	0.0320863	0.044958	0.713697	0.485099	0.412678	RIM15
carbon	YBL031W	Qui	0.500596	0.117702	4.2531	0.000354732	0.00352294	RIM15
carbon	YBL032W	Pro	-0.065136	0.0350957	-1.85596	0.0808802	0.144421	RIM15
carbon	YBL032W	Qui	-0.150764	0.0722454	-2.08683	0.0492797	0.1048	RIM15
carbon	YBL036C	Pro	-0.0118755	0.0563909	-0.210593	0.835709	0.544177	RIM15
carbon	YBL036C	Qui	-0.341281	0.150803	-2.26308	0.0343501	0.0831085	RIM15
carbon	YBL037W	Pro	0.0980515	0.0626006	1.5663	0.135702	0.198784	RIM15
carbon	YBL037W	Qui	0.0885264	0.0849879	1.04164	0.309425	0.322797	RIM15
carbon	YBL039C	Pro	0.0470172	0.0433434	1.08476	0.293172	0.312981	RIM15
carbon	YBL039C	Qui	0.0101873	0.0235143	0.43324	0.669258	0.488559	RIM15
carbon	YBL042C	Pro	-0.0189574	0.0623791	-0.303906	0.764888	0.520872	RIM15
carbon	YBL042C	Qui	-0.0540799	0.0485417	-1.11409	0.277829	0.304193	RIM15
carbon	YBL043W	Pro	0.076698	0.0728871	1.05229	0.307397	0.321755	RIM15
carbon	YBL043W	Qui	0.0901954	0.0687713	1.31153	0.203838	0.254696	RIM15
carbon	YBL046W	Pro	-0.0870128	0.0954481	-0.911624	0.374713	0.359758	RIM15
carbon	YBL046W	Qui	0.150339	0.100602	1.49439	0.149949	0.211562	RIM15
carbon	YBL047C	Pro	0.128162	0.114986	1.11459	0.280535	0.30586	RIM15
carbon	YBL047C	Qui	0.197111	0.0913243	2.15836	0.0426268	0.0953072	RIM15
carbon	YBL049W	Pro	0.0142879	0.0422605	0.33809	0.739435	0.512254	RIM15
carbon	YBL049W	Qui	-0.173918	0.0335833	-5.1787	3.94e-05	0.000779853	RIM15
carbon	YBL051C	Pro	-0.0365954	0.0435396	-0.84051	0.412289	0.378126	RIM15
carbon	YBL051C	Qui	0.00487421	0.0561618	0.0867888	0.931662	0.571447	RIM15
carbon	YBL052C	Pro	-0.0914292	0.0724336	-1.26225	0.223902	0.268754	RIM15
carbon	YBL052C	Qui	0.0160421	0.0738426	0.217248	0.830112	0.542667	RIM15
carbon	YBL054W	Pro	-0.0605259	0.0593573	-1.01969	0.32217	0.330481	RIM15
carbon	YBL054W	Qui	-0.09537	0.0501617	-1.90125	0.0710802	0.132691	RIM15
carbon	YBL055C	Pro	-0.0965701	0.0351881	-2.74439	0.0138295	0.0455692	RIM15
carbon	YBL055C	Qui	0.107872	0.0454438	2.37375	0.027225	0.071604	RIM15
carbon	YBL056W	Pro	0.0180693	0.0320771	0.56331	0.580579	0.454251	RIM15
carbon	YBL056W	Qui	-0.355629	0.0641045	-5.54764	1.67e-05	0.000427744	RIM15
carbon	YBL057C	Pro	0.0102441	0.021638	0.473432	0.641927	0.478632	RIM15
carbon	YBL057C	Qui	-0.119195	0.0576516	-2.06751	0.0512295	0.107545	RIM15
carbon	YBL059W	Pro	-0.015613	0.0362263	-0.430985	0.671894	0.489164	RIM15
carbon	YBL059W	Qui	-0.0889209	0.0395557	-2.24799	0.0354448	0.0848663	RIM15
carbon	YBL060W	Pro	0.0323947	0.0617329	0.524756	0.606529	0.463688	RIM15
carbon	YBL060W	Qui	0.000231177	0.0386242	0.00598529	0.995281	0.586957	RIM15
carbon	YBL061C	Pro	0.0204634	0.0398423	0.513608	0.614137	0.466705	RIM15
carbon	YBL061C	Qui	-0.144662	0.0363723	-3.97726	0.00068598	0.00556134	RIM15
carbon	YBL063W	Pro	0.0168794	0.0333284	0.506459	0.61904	0.468805	RIM15
carbon	YBL063W	Qui	-0.0645017	0.0369743	-1.7445	0.0956916	0.159785	RIM15
carbon	YBL064C	Pro	0.0500214	0.0609185	0.82112	0.422944	0.383375	RIM15
carbon	YBL064C	Qui	0.112821	0.0675817	1.6694	0.109878	0.173884	RIM15
carbon	YBL066C	Pro	0.00359513	0.0507127	0.070892	0.944311	0.574554	RIM15
carbon	YBL066C	Qui	0.0862446	0.0443887	1.94294	0.0655504	0.126569	RIM15
carbon	YBL067C	Pro	0.0217743	0.0338154	0.643916	0.528222	0.431431	RIM15
carbon	YBL067C	Qui	-0.071616	0.0814481	-0.879285	0.389198	0.367032	RIM15
carbon	YBL068W	Pro	0.0414826	0.0291807	1.42158	0.173235	0.2309	RIM15
carbon	YBL068W	Qui	0.0844067	0.0374503	2.25383	0.0350172	0.0841559	RIM15
carbon	YBL069W	Pro	0.0533768	0.0412815	1.293	0.213308	0.261453	RIM15
carbon	YBL069W	Qui	0.0834364	0.029979	2.78316	0.0111422	0.0394303	RIM15
carbon	YBL072C	Pro	0.0736958	0.10729	0.686883	0.50142	0.419176	RIM15
carbon	YBL072C	Qui	0.000676377	0.14681	0.00460715	0.996368	0.587349	RIM15
carbon	YBL075C	Pro	0.141227	0.0725562	1.94645	0.0683208	0.129499	RIM15
carbon	YBL075C	Qui	0.0125241	0.0793137	0.157906	0.876039	0.556654	RIM15
carbon	YBL078C	Pro	-0.00209118	0.0413657	-0.0505534	0.960271	0.578698	RIM15
carbon	YBL078C	Qui	-0.124858	0.0722156	-1.72896	0.0984916	0.162461	RIM15
carbon	YBL079W	Pro	-0.0912107	0.0267706	-3.40712	0.00335565	0.0171632	RIM15
carbon	YBL079W	Qui	0.139892	0.0589316	2.37381	0.0272215	0.071604	RIM15
carbon	YBL081W	Pro	-0.0554839	0.0554149	-1.00125	0.330748	0.335341	RIM15
carbon	YBL081W	Qui	-0.115903	0.030949	-3.74495	0.00119352	0.00824178	RIM15
carbon	YBL082C	Pro	-0.102328	0.0685595	-1.49254	0.153883	0.214885	RIM15
carbon	YBL082C	Qui	-0.0368732	0.0504006	-0.731603	0.472497	0.406779	RIM15
carbon	YBL085W	Pro	0.00484562	0.0300751	0.161117	0.8739	0.556098	RIM15
carbon	YBL085W	Qui	0.140808	0.0300744	4.68199	0.000127411	0.00176943	RIM15
carbon	YBL086C	Pro	0.104297	0.0281481	3.70529	0.00175753	0.0108081	RIM15
carbon	YBL086C	Qui	0.157954	0.0841931	1.8761	0.0746113	0.136912	RIM15
carbon	YBL087C	Pro	-0.0731894	0.0443095	-1.65178	0.116929	0.180939	RIM15
carbon	YBL087C	Qui	0.0485012	0.0311636	1.55635	0.134569	0.197844	RIM15
carbon	YBL088C	Pro	0.0297452	0.0437991	0.679128	0.506199	0.421017	RIM15
carbon	YBL088C	Qui	-0.0757317	0.031603	-2.39635	0.0259495	0.069318	RIM15
carbon	YBL089W	Pro	0.01019	0.0590554	0.172549	0.865043	0.553764	RIM15
carbon	YBL089W	Qui	0.0627293	0.0466145	1.3457	0.192749	0.246079	RIM15
carbon	YBL091C	Pro	-0.0901325	0.0459067	-1.96338	0.0661742	0.127253	RIM15
carbon	YBL091C	Qui	-0.117549	0.0418997	-2.80548	0.0105987	0.0382552	RIM15
carbon	YBL091C-A	Pro	0.027331	0.0392104	0.697034	0.495204	0.416591	RIM15
carbon	YBL091C-A	Qui	0.0232581	0.0281669	0.825726	0.418242	0.381115	RIM15
carbon	YBL095W	Pro	0.0126065	0.0598915	0.210488	0.835789	0.544177	RIM15
carbon	YBL095W	Qui	0.313301	0.0852537	3.67492	0.00140959	0.00929892	RIM15
carbon	YBL098W	Pro	0.0498624	0.0197145	2.52923	0.0216133	0.0615657	RIM15
carbon	YBL098W	Qui	-0.000590933	0.0189567	-0.0311727	0.975426	0.58198	RIM15
carbon	YBL102W	Pro	0.0149221	0.0425788	0.350458	0.7303	0.508911	RIM15
carbon	YBL102W	Qui	0.0381316	0.0510255	0.747305	0.463166	0.403167	RIM15
carbon	YBL104C	Pro	-0.061365	0.0423564	-1.44878	0.165594	0.224649	RIM15
carbon	YBL104C	Qui	0.0937171	0.0631576	1.48386	0.152701	0.213876	RIM15
carbon	YBL106C	Pro	0.0476414	0.0535701	0.889328	0.386239	0.365567	RIM15
carbon	YBL106C	Qui	0.0801656	0.0533303	1.50319	0.14768	0.20926	RIM15
carbon	YBL107C	Pro	0.0244783	0.0356093	0.687414	0.501094	0.419089	RIM15
carbon	YBL107C	Qui	-0.158634	0.0341642	-4.64328	0.000139711	0.00188175	RIM15
carbon	YBR001C	Pro	0.00140922	0.0267222	0.0527361	0.958557	0.578452	RIM15
carbon	YBR001C	Qui	-0.0175397	0.0425069	-0.412632	0.684058	0.493564	RIM15
carbon	YBR005W	Pro	-0.0307991	0.0547339	-0.562706	0.580981	0.454251	RIM15
carbon	YBR005W	Qui	-0.069692	0.0522482	-1.33387	0.196535	0.249212	RIM15
carbon	YBR006W	Pro	0.129381	0.0664835	1.94606	0.0683705	0.129548	RIM15
carbon	YBR006W	Qui	0.0434276	0.0713962	0.608262	0.549537	0.441231	RIM15
carbon	YBR007C	Pro	-0.101304	0.0229223	-4.41947	0.000375183	0.00364691	RIM15
carbon	YBR007C	Qui	-0.255592	0.0899861	-2.84035	0.00979968	0.0362623	RIM15
carbon	YBR008C	Pro	0.00872932	0.0220266	0.396309	0.696807	0.49809	RIM15
carbon	YBR008C	Qui	0.00319011	0.0294352	0.108378	0.914725	0.567089	RIM15
carbon	YBR009C	Pro	-0.0120583	0.0348013	-0.346491	0.733226	0.510075	RIM15
carbon	YBR009C	Qui	-0.0330501	0.0489483	-0.675204	0.506913	0.421359	RIM15
carbon	YBR010W	Pro	-0.0177485	0.0506636	-0.350322	0.7304	0.508911	RIM15
carbon	YBR010W	Qui	0.134391	0.036973	3.63485	0.00155015	0.00995043	RIM15
carbon	YBR013C	Pro	-0.0235561	0.0276626	-0.85155	0.4063	0.375058	RIM15
carbon	YBR013C	Qui	-0.135175	0.0468266	-2.88672	0.00882604	0.0337395	RIM15
carbon	YBR014C	Pro	-0.00428722	0.0426556	-0.100508	0.921117	0.568667	RIM15
carbon	YBR014C	Qui	-0.0287873	0.0323312	-0.890386	0.383346	0.364016	RIM15
carbon	YBR016W	Pro	0.0169319	0.0520965	0.325009	0.74914	0.515471	RIM15
carbon	YBR016W	Qui	-0.00696726	0.0445788	-0.156291	0.877297	0.556942	RIM15
carbon	YBR018C	Pro	-0.057977	0.0289663	-2.00153	0.061559	0.121435	RIM15
carbon	YBR018C	Qui	-0.204208	0.13669	-1.49395	0.150063	0.211676	RIM15
carbon	YBR019C	Pro	0.072414	0.0644219	1.12406	0.27661	0.303416	RIM15
carbon	YBR019C	Qui	-0.121742	0.0748957	-1.62549	0.118973	0.182855	RIM15
carbon	YBR020W	Pro	0.00675654	0.0318745	0.211973	0.834648	0.543849	RIM15
carbon	YBR020W	Qui	0.157547	0.0542687	2.90309	0.00850494	0.0329049	RIM15
carbon	YBR022W	Pro	-0.0506575	0.0223275	-2.26884	0.036589	0.0865997	RIM15
carbon	YBR022W	Qui	0.142967	0.0345772	4.13471	0.000470837	0.00428004	RIM15
carbon	YBR023C	Pro	-0.233442	0.115467	-2.02173	0.059235	0.118227	RIM15
carbon	YBR023C	Qui	-0.141702	0.0575475	-2.46235	0.0225341	0.0632789	RIM15
carbon	YBR024W	Pro	-0.0339154	0.0522948	-0.648544	0.525298	0.430098	RIM15
carbon	YBR024W	Qui	-0.0470384	0.055347	-0.849883	0.404976	0.374472	RIM15
carbon	YBR025C	Pro	0.0116121	0.0529197	0.219429	0.828929	0.542324	RIM15
carbon	YBR025C	Qui	0.188905	0.0489559	3.85868	0.000910368	0.0068346	RIM15
carbon	YBR028C	Pro	0.057603	0.0433095	1.33003	0.201078	0.252383	RIM15
carbon	YBR028C	Qui	-0.0967506	0.0574712	-1.68346	0.107095	0.171113	RIM15
carbon	YBR030W	Pro	-0.0574469	0.0770782	-0.745308	0.466266	0.404206	RIM15
carbon	YBR030W	Qui	-0.0621991	0.0635278	-0.979085	0.338684	0.340155	RIM15
carbon	YBR031W	Pro	0.0074384	0.0409282	0.181743	0.857934	0.551333	RIM15
carbon	YBR031W	Qui	-0.114187	0.0344948	-3.31028	0.00332892	0.0170684	RIM15
carbon	YBR033W	Pro	0.0119369	0.0313688	0.380534	0.708262	0.502024	RIM15
carbon	YBR033W	Qui	-0.11986	0.0402604	-2.97711	0.00718779	0.0295002	RIM15
carbon	YBR034C	Pro	-0.0455178	0.0335247	-1.35774	0.192297	0.24575	RIM15
carbon	YBR034C	Qui	0.289126	0.0507662	5.69524	1.18e-05	0.00034259	RIM15
carbon	YBR040W	Pro	0.0637134	0.0403081	1.58066	0.132381	0.195781	RIM15
carbon	YBR040W	Qui	0.00544742	0.049134	0.110869	0.912773	0.566974	RIM15
carbon	YBR041W	Pro	0.0259455	0.0203217	1.27674	0.218859	0.265544	RIM15
carbon	YBR041W	Qui	0.0214265	0.0458732	0.467081	0.645252	0.479636	RIM15
carbon	YBR042C	Pro	0.127677	0.0664541	1.92127	0.0716269	0.133274	RIM15
carbon	YBR042C	Qui	0.113924	0.0545107	2.08994	0.0489718	0.104426	RIM15
carbon	YBR043C	Pro	0.00889021	0.0453365	0.196094	0.846862	0.547835	RIM15
carbon	YBR043C	Qui	0.0316636	0.0703074	0.45036	0.657066	0.484291	RIM15
carbon	YBR044C	Pro	0.0245573	0.0619809	0.396207	0.696881	0.498094	RIM15
carbon	YBR044C	Qui	-0.0778562	0.0582198	-1.33728	0.195437	0.248277	RIM15
carbon	YBR045C	Pro	0.0354785	0.0560315	0.633188	0.535037	0.434524	RIM15
carbon	YBR045C	Qui	0.0863208	0.0465889	1.85282	0.078015	0.141039	RIM15
carbon	YBR046C	Pro	0.00377767	0.0388626	0.0972057	0.9237	0.569473	RIM15
carbon	YBR046C	Qui	-0.249669	0.0317525	-7.86296	1.09e-07	1.69e-05	RIM15
carbon	YBR047W	Pro	0.0926806	0.0742056	1.24897	0.228601	0.271559	RIM15
carbon	YBR047W	Qui	0.162373	0.0631446	2.57145	0.0177925	0.053878	RIM15
carbon	YBR048W	Pro	0.0715664	0.0705684	1.01414	0.324732	0.331784	RIM15
carbon	YBR048W	Qui	-0.113796	0.0515664	-2.20678	0.0385979	0.0894464	RIM15
carbon	YBR052C	Pro	-0.00271666	0.0171661	-0.158258	0.876119	0.556654	RIM15
carbon	YBR052C	Qui	0.0191537	0.0650806	0.294308	0.771412	0.523201	RIM15
carbon	YBR053C	Pro	0.0501122	0.0566403	0.884744	0.388637	0.366725	RIM15
carbon	YBR053C	Qui	-0.0810446	0.0351718	-2.30425	0.0315207	0.078849	RIM15
carbon	YBR054W	Pro	0.00305076	0.0331711	0.0919705	0.927797	0.570618	RIM15
carbon	YBR054W	Qui	-0.0531398	0.0481653	-1.10328	0.282388	0.306743	RIM15
carbon	YBR056W	Pro	0.0410591	0.0560912	0.732006	0.474136	0.407535	RIM15
carbon	YBR056W	Qui	-0.146591	0.064522	-2.27196	0.0337213	0.0822251	RIM15
carbon	YBR057C	Pro	0.0897942	0.0726984	1.23516	0.23357	0.275258	RIM15
carbon	YBR057C	Qui	0.0511503	0.0871352	0.587022	0.563447	0.447269	RIM15
carbon	YBR058C	Pro	0.0264734	0.0384895	0.687809	0.500851	0.418998	RIM15
carbon	YBR058C	Qui	0.0766394	0.0648799	1.18125	0.250709	0.286325	RIM15
carbon	YBR059C	Pro	-0.0277228	0.0293536	-0.944445	0.358173	0.350646	RIM15
carbon	YBR059C	Qui	-0.177309	0.0709426	-2.49933	0.0208083	0.060137	RIM15
carbon	YBR061C	Pro	-0.0243764	0.0220455	-1.10573	0.284246	0.307793	RIM15
carbon	YBR061C	Qui	-0.121068	0.0404478	-2.9932	0.00692862	0.0287197	RIM15
carbon	YBR062C	Pro	-0.0600659	0.0395578	-1.51843	0.147283	0.209003	RIM15
carbon	YBR062C	Qui	0.086989	0.0699022	1.24444	0.227049	0.270461	RIM15
carbon	YBR063C	Pro	-0.00720144	0.0311706	-0.231033	0.820047	0.539273	RIM15
carbon	YBR063C	Qui	0.168003	0.0311048	5.4012	2.34e-05	0.000541802	RIM15
carbon	YBR065C	Pro	-0.0145597	0.0396048	-0.367624	0.717691	0.504923	RIM15
carbon	YBR065C	Qui	0.138875	0.0315322	4.40422	0.000247164	0.00276852	RIM15
carbon	YBR066C	Pro	0.0869962	0.030708	2.83301	0.0114786	0.0402782	RIM15
carbon	YBR066C	Qui	-0.037033	0.056236	-0.658528	0.517354	0.426149	RIM15
carbon	YBR067C	Pro	0.0539132	0.0634109	0.850219	0.407019	0.375485	RIM15
carbon	YBR067C	Qui	0.151803	0.084042	1.80628	0.0852288	0.149366	RIM15
carbon	YBR068C	Pro	0.0425041	0.0423689	1.00319	0.329835	0.334769	RIM15
carbon	YBR068C	Qui	-0.0156471	0.0543379	-0.287959	0.776201	0.52506	RIM15
carbon	YBR069C	Pro	-0.0165445	0.0394755	-0.419108	0.680385	0.492232	RIM15
carbon	YBR069C	Qui	-0.0356822	0.0552549	-0.645775	0.525419	0.430098	RIM15
carbon	YBR071W	Pro	-0.0106894	0.0282935	-0.377804	0.710252	0.502661	RIM15
carbon	YBR071W	Qui	0.203068	0.0354495	5.72838	1.1e-05	0.000326867	RIM15
carbon	YBR072W	Pro	-0.00520679	0.0225284	-0.231121	0.819979	0.539273	RIM15
carbon	YBR072W	Qui	0.136275	0.0217204	6.27405	3.19e-06	0.000134293	RIM15
carbon	YBR073W	Pro	0.0134023	0.0347029	0.386201	0.704138	0.500493	RIM15
carbon	YBR073W	Qui	0.0954938	0.0280345	3.40629	0.00265851	0.0145517	RIM15
carbon	YBR074W	Pro	0.0450409	0.0342992	1.31318	0.206573	0.256596	RIM15
carbon	YBR074W	Qui	0.120101	0.0316054	3.80002	0.00104693	0.00758613	RIM15
carbon	YBR076W	Pro	0.0309512	0.0393937	0.78569	0.442863	0.393954	RIM15
carbon	YBR076W	Qui	-0.0819178	0.0695205	-1.17833	0.251847	0.287152	RIM15
carbon	YBR077C	Pro	-0.019083	0.0441232	-0.432493	0.670819	0.488862	RIM15
carbon	YBR077C	Qui	0.342876	0.0661675	5.18194	3.91e-05	0.000775406	RIM15
carbon	YBR078W	Pro	0.0885308	0.0334167	2.6493	0.0168653	0.0519525	RIM15
carbon	YBR078W	Qui	-0.0276496	0.0387675	-0.713215	0.483564	0.411869	RIM15
carbon	YBR082C	Pro	-0.0570873	0.0805407	-0.708801	0.488055	0.413844	RIM15
carbon	YBR082C	Qui	0.015597	0.0619714	0.25168	0.803735	0.534139	RIM15
carbon	YBR083W	Pro	0.00594804	0.0194998	0.30503	0.764046	0.520841	RIM15
carbon	YBR083W	Qui	0.00959208	0.0208494	0.460064	0.650198	0.481878	RIM15
carbon	YBR084C-A	Pro	-0.0137516	0.0334731	-0.410826	0.686332	0.494128	RIM15
carbon	YBR084C-A	Qui	0.0569116	0.0263567	2.15929	0.0425466	0.0951621	RIM15
carbon	YBR084W	Pro	-0.0395774	0.0426356	-0.928271	0.366261	0.35503	RIM15
carbon	YBR084W	Qui	-0.208399	0.0424418	-4.91023	7.41e-05	0.00125205	RIM15
carbon	YBR085W	Pro	-0.0780184	0.0359113	-2.17253	0.0442473	0.0976883	RIM15
carbon	YBR085W	Qui	0.170712	0.0506916	3.36766	0.0029107	0.0155475	RIM15
carbon	YBR086C	Pro	0.0142799	0.0367232	0.388854	0.702212	0.499864	RIM15
carbon	YBR086C	Qui	-0.0247444	0.0376839	-0.65663	0.51855	0.426826	RIM15
carbon	YBR090C	Pro	-0.0646957	0.0217264	-2.97775	0.00844581	0.032808	RIM15
carbon	YBR090C	Qui	0.0452942	0.0409159	1.10701	0.280811	0.30586	RIM15
carbon	YBR092C	Pro	0.0247897	0.0333244	0.74389	0.467101	0.404505	RIM15
carbon	YBR092C	Qui	-0.238127	0.037012	-6.43378	2.24e-06	0.00010313	RIM15
carbon	YBR095C	Pro	0.0275207	0.0522133	0.527083	0.604946	0.463097	RIM15
carbon	YBR095C	Qui	-0.134949	0.0428859	-3.14669	0.00486904	0.0223489	RIM15
carbon	YBR098W	Pro	0.0245748	0.0350545	0.701047	0.492759	0.41562	RIM15
carbon	YBR098W	Qui	-0.0427146	0.0471156	-0.906592	0.374908	0.359807	RIM15
carbon	YBR103W	Pro	0.0817409	0.0579269	1.4111	0.176253	0.233353	RIM15
carbon	YBR103W	Qui	-0.255445	0.0860402	-2.9689	0.00732365	0.029842	RIM15
carbon	YBR104W	Pro	0.0389341	0.0281756	1.38184	0.184913	0.24034	RIM15
carbon	YBR104W	Qui	-0.214873	0.0655104	-3.27998	0.00357286	0.0178858	RIM15
carbon	YBR105C	Pro	-0.0322555	0.0314042	-1.02711	0.318764	0.328533	RIM15
carbon	YBR105C	Qui	-0.0778206	0.0334052	-2.3296	0.0298863	0.076223	RIM15
carbon	YBR107C	Pro	-0.0291481	0.0313528	-0.929678	0.365552	0.354699	RIM15
carbon	YBR107C	Qui	0.149445	0.0312815	4.77743	0.000101544	0.00154231	RIM15
carbon	YBR108W	Pro	0.104334	0.0594781	1.75416	0.0974113	0.161447	RIM15
carbon	YBR108W	Qui	-0.0237988	0.0784091	-0.30352	0.76448	0.52086	RIM15
carbon	YBR111C	Pro	0.0654996	0.0416312	1.57333	0.134068	0.197503	RIM15
carbon	YBR111C	Qui	-0.0347186	0.0828343	-0.419133	0.679375	0.491796	RIM15
carbon	YBR114W	Pro	0.0417981	0.0618433	0.67587	0.508214	0.421822	RIM15
carbon	YBR114W	Qui	0.0471041	0.0631695	0.745677	0.464128	0.403358	RIM15
carbon	YBR118W	Pro	-0.0851789	0.0892353	-0.954543	0.353186	0.348579	RIM15
carbon	YBR118W	Qui	0.176789	0.0849035	2.08224	0.0497367	0.105376	RIM15
carbon	YBR119W	Pro	0.0537534	0.0235075	2.28664	0.0353153	0.0846929	RIM15
carbon	YBR119W	Qui	-0.0204416	0.0321387	-0.636044	0.531619	0.432871	RIM15
carbon	YBR121C	Pro	-0.0226895	0.0607988	-0.37319	0.71362	0.50366	RIM15
carbon	YBR121C	Qui	0.158677	0.0661548	2.39857	0.0258272	0.0691365	RIM15
carbon	YBR125C	Pro	-0.0674588	0.0380732	-1.77182	0.0943465	0.158599	RIM15
carbon	YBR125C	Qui	0.0214565	0.0432813	0.495746	0.625222	0.471656	RIM15
carbon	YBR126C	Pro	-0.0830906	0.0417701	-1.98924	0.063014	0.123582	RIM15
carbon	YBR126C	Qui	-0.359166	0.0671994	-5.34478	2.67e-05	0.000602298	RIM15
carbon	YBR128C	Pro	-0.0531753	0.0413652	-1.28551	0.215852	0.263458	RIM15
carbon	YBR128C	Qui	-0.0469618	0.0798583	-0.588065	0.56276	0.446951	RIM15
carbon	YBR129C	Pro	0.0184293	0.031869	0.578281	0.570656	0.450471	RIM15
carbon	YBR129C	Qui	0.0822667	0.026315	3.12623	0.00510474	0.0232142	RIM15
carbon	YBR130C	Pro	0.0686753	0.0451903	1.51969	0.146969	0.208792	RIM15
carbon	YBR130C	Qui	-0.139915	0.0684056	-2.04537	0.0535503	0.110728	RIM15
carbon	YBR131W	Pro	0.076028	0.0690981	1.10029	0.286542	0.30907	RIM15
carbon	YBR131W	Qui	-0.14821	0.126558	-1.17108	0.254684	0.289142	RIM15
carbon	YBR132C	Pro	0.0298617	0.0247962	1.20429	0.244979	0.282591	RIM15
carbon	YBR132C	Qui	-0.0870962	0.0380869	-2.28678	0.0326942	0.0806057	RIM15
carbon	YBR137W	Pro	0.00233251	0.0457943	0.0509346	0.959971	0.578634	RIM15
carbon	YBR137W	Qui	-0.0406759	0.0390184	-1.04248	0.309042	0.322589	RIM15
carbon	YBR138C	Pro	0.0114862	0.0312064	0.368071	0.717363	0.504778	RIM15
carbon	YBR138C	Qui	-0.0279148	0.0660865	-0.422398	0.677028	0.491222	RIM15
carbon	YBR139W	Pro	0.0822116	0.0676206	1.21578	0.240683	0.279633	RIM15
carbon	YBR139W	Qui	0.055807	0.0633252	0.881275	0.388144	0.36656	RIM15
carbon	YBR141C	Pro	-0.0442874	0.0405809	-1.09134	0.290351	0.311269	RIM15
carbon	YBR141C	Qui	-0.158799	0.0322687	-4.92116	7.22e-05	0.00122672	RIM15
carbon	YBR145W	Pro	-0.0516982	0.0368186	-1.40413	0.178285	0.234967	RIM15
carbon	YBR145W	Qui	0.248312	0.0779516	3.18547	0.00445099	0.0209701	RIM15
carbon	YBR146W	Pro	0.0533484	0.0680778	0.783638	0.444034	0.394265	RIM15
carbon	YBR146W	Qui	-0.187323	0.0731845	-2.5596	0.018258	0.0547564	RIM15
carbon	YBR147W	Pro	0.00871771	0.0286258	0.30454	0.764413	0.52086	RIM15
carbon	YBR147W	Qui	-0.222858	0.0504561	-4.41686	0.000239807	0.00270216	RIM15
carbon	YBR148W	Pro	0.0178654	0.0276731	0.645585	0.527167	0.430851	RIM15
carbon	YBR148W	Qui	0.148651	0.0514295	2.89039	0.00875307	0.0335633	RIM15
carbon	YBR149W	Pro	0.0696124	0.0683543	1.01841	0.322761	0.330802	RIM15
carbon	YBR149W	Qui	0.168319	0.0980576	1.71653	0.10078	0.164627	RIM15
carbon	YBR150C	Pro	0.0616391	0.0604097	1.02035	0.321864	0.330384	RIM15
carbon	YBR150C	Qui	-0.0172272	0.0749757	-0.229771	0.820493	0.539349	RIM15
carbon	YBR151W	Pro	0.0459431	0.027566	1.66666	0.113899	0.177976	RIM15
carbon	YBR151W	Qui	-0.130614	0.0311356	-4.19502	0.00040759	0.00385805	RIM15
carbon	YBR156C	Pro	0.181944	0.0784388	2.31956	0.0330683	0.0811433	RIM15
carbon	YBR156C	Qui	0.223703	0.089289	2.50538	0.020538	0.0595902	RIM15
carbon	YBR157C	Pro	0.0150038	0.0515403	0.291108	0.77449	0.524263	RIM15
carbon	YBR157C	Qui	-0.194962	0.0679188	-2.87051	0.0091553	0.034648	RIM15
carbon	YBR158W	Pro	0.0757379	0.127261	0.595137	0.559591	0.445482	RIM15
carbon	YBR158W	Qui	0.0783345	0.0960508	0.815552	0.42391	0.383828	RIM15
carbon	YBR161W	Pro	0.0683747	0.0339922	2.01148	0.0604041	0.11982	RIM15
carbon	YBR161W	Qui	-0.0238227	0.0567525	-0.419764	0.678921	0.491716	RIM15
carbon	YBR162C	Pro	-0.0952785	0.0625214	-1.52393	0.145911	0.207858	RIM15
carbon	YBR162C	Qui	0.312628	0.0792189	3.94638	0.000738484	0.00585395	RIM15
carbon	YBR162W-A	Pro	0.0153792	0.03745	0.410661	0.686451	0.494128	RIM15
carbon	YBR162W-A	Qui	-0.144443	0.045155	-3.19882	0.00431529	0.0204542	RIM15
carbon	YBR164C	Pro	0.0544776	0.0310981	1.7518	0.0978264	0.161834	RIM15
carbon	YBR164C	Qui	-0.0893245	0.0391951	-2.27897	0.0332317	0.0813634	RIM15
carbon	YBR165W	Pro	0.0266752	0.0244411	1.09141	0.290321	0.311263	RIM15
carbon	YBR165W	Qui	0.0120027	0.0273406	0.439005	0.665142	0.486944	RIM15
carbon	YBR166C	Pro	0.087691	0.0746558	1.17461	0.256344	0.290186	RIM15
carbon	YBR166C	Qui	-0.034754	0.0712857	-0.48753	0.630933	0.473931	RIM15
carbon	YBR168W	Pro	0.00902069	0.0366511	0.246123	0.808534	0.535463	RIM15
carbon	YBR168W	Qui	-0.0481771	0.0679604	-0.7089	0.486183	0.413093	RIM15
carbon	YBR169C	Pro	0.0135902	0.0681159	0.199515	0.844227	0.546962	RIM15
carbon	YBR169C	Qui	0.0257218	0.0782347	0.328777	0.74558	0.514485	RIM15
carbon	YBR171W	Pro	0.0378692	0.0512255	0.739264	0.469832	0.405639	RIM15
carbon	YBR171W	Qui	-0.182349	0.067659	-2.69511	0.013556	0.0449287	RIM15
carbon	YBR172C	Pro	0.123941	0.125943	0.984102	0.338865	0.34021	RIM15
carbon	YBR172C	Qui	-0.0430172	0.062619	-0.686968	0.499619	0.418248	RIM15
carbon	YBR175W	Pro	0.0232439	0.0501866	0.463149	0.649131	0.481415	RIM15
carbon	YBR175W	Qui	-0.391663	0.0518125	-7.55924	2.02e-07	2.4e-05	RIM15
carbon	YBR176W	Pro	-0.0531027	0.0534514	-0.993476	0.334409	0.337617	RIM15
carbon	YBR176W	Qui	0.0778319	0.0558091	1.39461	0.177713	0.234407	RIM15
carbon	YBR177C	Pro	0.0604187	0.0283348	2.13231	0.0478621	0.102956	RIM15
carbon	YBR177C	Qui	-0.140834	0.0347571	-4.05195	0.000573865	0.00489882	RIM15
carbon	YBR180W	Pro	0.0723203	0.0593714	1.2181	0.239822	0.279125	RIM15
carbon	YBR180W	Qui	0.33521	0.0998123	3.3584	0.00297449	0.0158028	RIM15
carbon	YBR181C	Pro	0.00899868	0.0427813	0.210341	0.835902	0.544206	RIM15
carbon	YBR181C	Qui	-0.00792094	0.0365392	-0.216779	0.830473	0.542737	RIM15
carbon	YBR182C	Pro	-0.0398106	0.0872925	-0.45606	0.654119	0.483254	RIM15
carbon	YBR182C	Qui	0.132375	0.0713591	1.85506	0.0776814	0.14064	RIM15
carbon	YBR183W	Pro	0.0312396	0.0308992	1.01101	0.326184	0.332631	RIM15
carbon	YBR183W	Qui	0.228903	0.0662838	3.45338	0.00237993	0.0134632	RIM15
carbon	YBR184W	Pro	0.0271904	0.0392557	0.692647	0.497885	0.417619	RIM15
carbon	YBR184W	Qui	0.0612451	0.0329713	1.85753	0.0773162	0.140141	RIM15
carbon	YBR185C	Pro	0.00960633	0.0450785	0.213102	0.833782	0.543632	RIM15
carbon	YBR185C	Qui	-0.25012	0.0545368	-4.58627	0.000160045	0.0020494	RIM15
carbon	YBR186W	Pro	0.0305308	0.0305007	1.00099	0.330868	0.335381	RIM15
carbon	YBR186W	Qui	-0.0118616	0.048267	-0.24575	0.808261	0.535415	RIM15
carbon	YBR187W	Pro	0.167	0.0797295	2.09458	0.0514967	0.10793	RIM15
carbon	YBR187W	Qui	0.246929	0.0715788	3.44975	0.00240029	0.0135478	RIM15
carbon	YBR188C	Pro	-0.00982041	0.0321155	-0.305785	0.763481	0.520716	RIM15
carbon	YBR188C	Qui	-0.0115459	0.0625519	-0.184582	0.855328	0.550477	RIM15
carbon	YBR189W	Pro	0.00651411	0.0704822	0.092422	0.927443	0.570488	RIM15
carbon	YBR189W	Qui	-0.098531	0.0581527	-1.69435	0.10498	0.169097	RIM15
carbon	YBR194W	Pro	0.0300192	0.0880829	0.340807	0.737425	0.511566	RIM15
carbon	YBR194W	Qui	-0.117939	0.063065	-1.87013	0.0754718	0.137899	RIM15
carbon	YBR195C	Pro	0.0562318	0.0474187	1.18586	0.25199	0.287158	RIM15
carbon	YBR195C	Qui	-0.0952418	0.0519599	-1.83298	0.0810215	0.144549	RIM15
carbon	YBR197C	Pro	-0.0593179	0.0354481	-1.67337	0.112554	0.176448	RIM15
carbon	YBR197C	Qui	-0.0842617	0.0316542	-2.66195	0.0145876	0.0471464	RIM15
carbon	YBR199W	Pro	0.0130447	0.0354116	0.368373	0.717142	0.504742	RIM15
carbon	YBR199W	Qui	-0.0519272	0.0483755	-1.07342	0.295263	0.314113	RIM15
carbon	YBR200W	Pro	0.0015606	0.0685646	0.022761	0.982106	0.583691	RIM15
carbon	YBR200W	Qui	0.297652	0.131723	2.25968	0.0345942	0.0834503	RIM15
carbon	YBR201W	Pro	0.0544921	0.0655179	0.831713	0.417101	0.380669	RIM15
carbon	YBR201W	Qui	-0.0551871	0.0799264	-0.690474	0.497458	0.417586	RIM15
carbon	YBR203W	Pro	0.00627811	0.0594365	0.105627	0.917114	0.567432	RIM15
carbon	YBR203W	Qui	0.0357514	0.0518049	0.690117	0.497678	0.417602	RIM15
carbon	YBR204C	Pro	-0.0377379	0.103355	-0.365128	0.719519	0.505355	RIM15
carbon	YBR204C	Qui	-0.0232126	0.0460055	-0.50456	0.619121	0.468838	RIM15
carbon	YBR205W	Pro	-0.000636889	0.0428416	-0.0148661	0.988312	0.585191	RIM15
carbon	YBR205W	Qui	-0.145347	0.0305057	-4.76458	0.000104692	0.00157793	RIM15
carbon	YBR207W	Pro	0.0270248	0.0215757	1.25256	0.227325	0.27063	RIM15
carbon	YBR207W	Qui	-0.0281298	0.0229568	-1.22534	0.234015	0.27539	RIM15
carbon	YBR208C	Pro	0.032315	0.0219269	1.47376	0.158822	0.218925	RIM15
carbon	YBR208C	Qui	0.0793462	0.0254311	3.12004	0.00517815	0.0234406	RIM15
carbon	YBR210W	Pro	0.00416304	0.0338324	0.123049	0.903511	0.564659	RIM15
carbon	YBR210W	Qui	-0.0682112	0.0433761	-1.57255	0.130769	0.194356	RIM15
carbon	YBR212W	Pro	0.0596326	0.0269712	2.21098	0.0410281	0.0930324	RIM15
carbon	YBR212W	Qui	-0.0795452	0.0370901	-2.14465	0.0438359	0.0972097	RIM15
carbon	YBR213W	Pro	0.147413	0.0998817	1.47587	0.158261	0.218457	RIM15
carbon	YBR213W	Qui	-0.032354	0.0358799	-0.901731	0.377426	0.361085	RIM15
carbon	YBR214W	Pro	0.0132249	0.0531511	0.248816	0.806484	0.534921	RIM15
carbon	YBR214W	Qui	-0.157209	0.0543554	-2.89225	0.00871625	0.0334735	RIM15
carbon	YBR215W	Pro	0.202617	0.0631895	3.20649	0.00517477	0.0234406	RIM15
carbon	YBR215W	Qui	0.125161	0.0568368	2.2021	0.038971	0.0899193	RIM15
carbon	YBR216C	Pro	-0.142105	0.0514346	-2.76282	0.0133053	0.0443805	RIM15
carbon	YBR216C	Qui	0.149958	0.0647069	2.31749	0.0306569	0.0774519	RIM15
carbon	YBR217W	Pro	-0.00834981	0.0370651	-0.225274	0.824452	0.540784	RIM15
carbon	YBR217W	Qui	-0.266841	0.0533625	-5.00054	5.99e-05	0.00107536	RIM15
carbon	YBR218C	Pro	0.0227891	0.031825	0.716077	0.483665	0.411879	RIM15
carbon	YBR218C	Qui	-0.0813329	0.0461563	-1.76212	0.0926009	0.156975	RIM15
carbon	YBR219C	Pro	0.0491131	0.037978	1.2932	0.213241	0.261396	RIM15
carbon	YBR219C	Qui	0.00339541	0.064931	0.0522925	0.95879	0.57848	RIM15
carbon	YBR220C	Pro	-0.0038944	0.0344093	-0.113179	0.911215	0.566672	RIM15
carbon	YBR220C	Qui	0.00915054	0.050238	0.182144	0.857217	0.551043	RIM15
carbon	YBR221C	Pro	0.0349521	0.063141	0.553556	0.58709	0.456512	RIM15
carbon	YBR221C	Qui	-0.101038	0.0563094	-1.79433	0.0871716	0.151284	RIM15
carbon	YBR222C	Pro	0.148398	0.0690423	2.14938	0.0462963	0.100839	RIM15
carbon	YBR222C	Qui	-0.0377348	0.085753	-0.44004	0.664404	0.486844	RIM15
carbon	YBR223C	Pro	0.0646296	0.0369191	1.75057	0.0980434	0.162034	RIM15
carbon	YBR223C	Qui	-0.0787036	0.0431475	-1.82406	0.0824075	0.146124	RIM15
carbon	YBR225W	Pro	0.00227261	0.0446171	0.0509358	0.95997	0.578634	RIM15
carbon	YBR225W	Qui	0.0534227	0.0243619	2.19288	0.0397174	0.091099	RIM15
carbon	YBR227C	Pro	0.0583565	0.0452692	1.2891	0.214629	0.26253	RIM15
carbon	YBR227C	Qui	0.158691	0.0377054	4.20872	0.000394454	0.00377377	RIM15
carbon	YBR228W	Pro	0.0113679	0.0300466	0.378341	0.70986	0.502601	RIM15
carbon	YBR228W	Qui	-0.0955646	0.0416961	-2.29193	0.0323438	0.0801927	RIM15
carbon	YBR229C	Pro	0.0394586	0.0322796	1.2224	0.238235	0.277978	RIM15
carbon	YBR229C	Qui	-0.0562387	0.0407908	-1.37871	0.182494	0.238481	RIM15
carbon	YBR230C	Pro	-0.0225676	0.043905	-0.51401	0.613861	0.466682	RIM15
carbon	YBR230C	Qui	-0.196058	0.0761018	-2.57626	0.0176065	0.0534578	RIM15
carbon	YBR231C	Pro	-0.0487096	0.102129	-0.476942	0.639477	0.477647	RIM15
carbon	YBR231C	Qui	-0.118009	0.077109	-1.53042	0.140839	0.203008	RIM15
carbon	YBR233W	Pro	0.107906	0.0628131	1.71789	0.103975	0.167998	RIM15
carbon	YBR233W	Qui	-0.0183156	0.0791751	-0.23133	0.819297	0.53896	RIM15
carbon	YBR235W	Pro	-0.000657697	0.0551583	-0.0119238	0.990625	0.585884	RIM15
carbon	YBR235W	Qui	-0.165839	0.0716996	-2.31297	0.0309492	0.0779272	RIM15
carbon	YBR238C	Pro	0.119015	0.079328	1.50029	0.151882	0.213259	RIM15
carbon	YBR238C	Qui	0.132468	0.0517238	2.56106	0.0182001	0.0546879	RIM15
carbon	YBR239C	Pro	0.0622763	0.0334463	1.86198	0.0799849	0.14342	RIM15
carbon	YBR239C	Qui	0.0647987	0.047873	1.35355	0.19027	0.244269	RIM15
carbon	YBR240C	Pro	0.0221769	0.0311316	0.712361	0.485904	0.413081	RIM15
carbon	YBR240C	Qui	0.229374	0.0385134	5.95569	6.54e-06	0.000221711	RIM15
carbon	YBR241C	Pro	0.0129028	0.0327248	0.39428	0.698276	0.498567	RIM15
carbon	YBR241C	Qui	-0.00645158	0.0592277	-0.108928	0.914293	0.566993	RIM15
carbon	YBR242W	Pro	0.0447951	0.0231346	1.93628	0.0696394	0.13098	RIM15
carbon	YBR242W	Qui	-0.0840576	0.0364483	-2.30622	0.0313907	0.0786184	RIM15
carbon	YBR244W	Pro	0.0421599	0.037312	1.12993	0.274198	0.30191	RIM15
carbon	YBR244W	Qui	-0.0850521	0.0449972	-1.89016	0.072618	0.134452	RIM15
carbon	YBR245C	Pro	0.0355301	0.0309254	1.1489	0.266507	0.297111	RIM15
carbon	YBR245C	Qui	-0.0248237	0.0453388	-0.547515	0.589797	0.457577	RIM15
carbon	YBR246W	Pro	0.0399641	0.0431453	0.926268	0.36727	0.355786	RIM15
carbon	YBR246W	Qui	-0.255049	0.0484924	-5.25956	3.26e-05	0.000681995	RIM15
carbon	YBR250W	Pro	-0.0389043	0.0511756	-0.760212	0.457542	0.400503	RIM15
carbon	YBR250W	Qui	-0.058458	0.047024	-1.24315	0.227513	0.27073	RIM15
carbon	YBR255W	Pro	0.0617706	0.0396253	1.55887	0.137449	0.200123	RIM15
carbon	YBR255W	Qui	0.0810896	0.068421	1.18516	0.249195	0.285284	RIM15
carbon	YBR258C	Pro	0.0850125	0.0648244	1.31143	0.20715	0.257034	RIM15
carbon	YBR258C	Qui	-0.156522	0.0303765	-5.15275	4.18e-05	0.000819752	RIM15
carbon	YBR259W	Pro	0.0492089	0.0476986	1.03166	0.316685	0.327553	RIM15
carbon	YBR259W	Qui	0.165986	0.05463	3.03838	0.00624813	0.026715	RIM15
carbon	YBR260C	Pro	0.0141848	0.0389629	0.36406	0.720302	0.505791	RIM15
carbon	YBR260C	Qui	-0.129842	0.0477886	-2.71701	0.012913	0.0434436	RIM15
carbon	YBR261C	Pro	0.0615089	0.0603683	1.01889	0.322535	0.33071	RIM15
carbon	YBR261C	Qui	0.248518	0.0516285	4.81358	9.32e-05	0.00145417	RIM15
carbon	YBR262C	Pro	-0.0286895	0.0422641	-0.678813	0.506393	0.421106	RIM15
carbon	YBR262C	Qui	-0.156846	0.0369706	-4.24245	0.000363878	0.00358501	RIM15
carbon	YBR263W	Pro	-0.0336823	0.0197152	-1.70844	0.105747	0.169829	RIM15
carbon	YBR263W	Qui	0.00706835	0.0800097	0.0883437	0.930441	0.571019	RIM15
carbon	YBR264C	Pro	0.107075	0.0566581	1.88984	0.0759556	0.138479	RIM15
carbon	YBR264C	Qui	0.020272	0.0931804	0.217556	0.829875	0.542648	RIM15
carbon	YBR267W	Pro	-0.0238428	0.0345592	-0.689912	0.49956	0.418248	RIM15
carbon	YBR267W	Qui	0.178638	0.0473539	3.77241	0.00111806	0.00788641	RIM15
carbon	YBR270C	Pro	0.0559651	0.0457018	1.22457	0.237435	0.277491	RIM15
carbon	YBR270C	Qui	-0.0487185	0.0320084	-1.52205	0.142912	0.20504	RIM15
carbon	YBR272C	Pro	0.0309943	0.068599	0.451818	0.657111	0.484291	RIM15
carbon	YBR272C	Qui	0.026085	0.0783487	0.332934	0.742485	0.513256	RIM15
carbon	YBR273C	Pro	-0.0189268	0.0347252	-0.545046	0.592802	0.458729	RIM15
carbon	YBR273C	Qui	0.177441	0.042863	4.13972	0.000465228	0.0042521	RIM15
carbon	YBR274W	Pro	-0.0284958	0.152419	-0.186957	0.853907	0.550133	RIM15
carbon	YBR274W	Qui	0.00146336	0.0830638	0.0176173	0.98611	0.584705	RIM15
carbon	YBR275C	Pro	0.0615605	0.0361733	1.70183	0.107003	0.171077	RIM15
carbon	YBR275C	Qui	0.126833	0.0353233	3.59064	0.00172126	0.010659	RIM15
carbon	YBR276C	Pro	0.0772707	0.0260232	2.9693	0.00859911	0.0332057	RIM15
carbon	YBR276C	Qui	-0.143135	0.0367187	-3.89814	0.000828593	0.00635832	RIM15
carbon	YBR278W	Pro	-0.0334692	0.0694332	-0.482035	0.635928	0.476344	RIM15
carbon	YBR278W	Qui	0.118775	0.0689994	1.7214	0.0998792	0.163735	RIM15
carbon	YBR280C	Pro	0.167986	0.12236	1.37288	0.187628	0.242499	RIM15
carbon	YBR280C	Qui	0.0955182	0.0439295	2.17435	0.0412558	0.093379	RIM15
carbon	YBR281C	Pro	-0.00289065	0.0303785	-0.0951546	0.925305	0.570068	RIM15
carbon	YBR281C	Qui	-0.115811	0.0439838	-2.63303	0.0155473	0.0491499	RIM15
carbon	YBR283C	Pro	-0.0523724	0.0414344	-1.26398	0.223293	0.268265	RIM15
carbon	YBR283C	Qui	0.0789251	0.0445533	1.77147	0.0909946	0.155285	RIM15
carbon	YBR284W	Pro	0.0391914	0.0362204	1.08202	0.294352	0.313703	RIM15
carbon	YBR284W	Qui	0.0286633	0.0536223	0.534541	0.598582	0.460767	RIM15
carbon	YBR285W	Pro	0.0126686	0.0283381	0.447051	0.660482	0.485408	RIM15
carbon	YBR285W	Qui	-0.0444547	0.0686881	-0.647197	0.524517	0.429755	RIM15
carbon	YBR286W	Pro	0.0964957	0.0646904	1.49165	0.154113	0.21508	RIM15
carbon	YBR286W	Qui	-0.0790733	0.0723368	-1.09313	0.28672	0.309098	RIM15
carbon	YBR287W	Pro	0.0550671	0.0607658	0.906218	0.377486	0.361088	RIM15
carbon	YBR287W	Qui	-0.0856048	0.0776046	-1.10309	0.282469	0.30677	RIM15
carbon	YBR288C	Pro	-0.00629305	0.0599591	-0.104956	0.917639	0.567508	RIM15
carbon	YBR288C	Qui	0.0259044	0.0693656	0.373448	0.712559	0.503319	RIM15
carbon	YBR289W	Pro	0.156529	0.081544	1.91957	0.0718565	0.133601	RIM15
carbon	YBR289W	Qui	-0.0565195	0.0635982	-0.888697	0.384233	0.364552	RIM15
carbon	YBR290W	Pro	0.124689	0.125119	0.996562	0.332951	0.336695	RIM15
carbon	YBR290W	Qui	0.0987127	0.0675707	1.46088	0.15885	0.218925	RIM15
carbon	YBR293W	Pro	0.0496283	0.0866188	0.572951	0.574179	0.451994	RIM15
carbon	YBR293W	Qui	0.0894664	0.0689134	1.29824	0.208281	0.257797	RIM15
carbon	YBR295W	Pro	-0.0370323	0.0467839	-0.791561	0.439522	0.392054	RIM15
carbon	YBR295W	Qui	-0.0978395	0.0437421	-2.23674	0.0362815	0.0861005	RIM15
carbon	YBR296C	Pro	-0.0852379	0.0504289	-1.69026	0.109231	0.17313	RIM15
carbon	YBR296C	Qui	0.414804	0.0687803	6.03085	5.51e-06	0.000193851	RIM15
carbon	YBR298C	Pro	0.0836286	0.0666683	1.2544	0.226671	0.270114	RIM15
carbon	YBR298C	Qui	-0.030761	0.0796825	-0.386045	0.703347	0.500153	RIM15
carbon	YBR299W	Pro	0.00609191	0.0628453	0.096935	0.923912	0.569519	RIM15
carbon	YBR299W	Qui	0.250375	0.0814464	3.0741	0.00575606	0.0253222	RIM15
carbon	YBR301W	Pro	-0.00634411	0.0264474	-0.239877	0.813294	0.536782	RIM15
carbon	YBR301W	Qui	0.00604389	0.064838	0.0932152	0.926616	0.570311	RIM15
carbon	YCL001W	Pro	0.0448173	0.031554	1.42034	0.173591	0.231152	RIM15
carbon	YCL001W	Qui	-0.0204914	0.0827538	-0.247619	0.806834	0.535047	RIM15
carbon	YCL001W-A	Pro	0.0651996	0.0661859	0.985099	0.338389	0.340043	RIM15
carbon	YCL001W-A	Qui	-0.0622379	0.0888173	-0.700741	0.491157	0.415172	RIM15
carbon	YCL002C	Pro	0.137944	0.0684314	2.01579	0.0599096	0.119104	RIM15
carbon	YCL002C	Qui	-0.00981995	0.0913051	-0.107551	0.915373	0.567224	RIM15
carbon	YCL009C	Pro	0.0344141	0.0389561	0.883408	0.389338	0.367116	RIM15
carbon	YCL009C	Qui	-0.0650469	0.0336889	-1.93081	0.0671189	0.128269	RIM15
carbon	YCL010C	Pro	0.0616222	0.039	1.58006	0.132519	0.195892	RIM15
carbon	YCL010C	Qui	-0.190595	0.0582952	-3.26948	0.00366147	0.0182416	RIM15
carbon	YCL011C	Pro	-0.164895	0.10472	-1.57462	0.133769	0.197272	RIM15
carbon	YCL011C	Qui	0.0410961	0.045072	0.911786	0.37223	0.358477	RIM15
carbon	YCL014W	Pro	-0.0421606	0.0407299	-1.03513	0.315111	0.326459	RIM15
carbon	YCL014W	Qui	-0.119233	0.0768974	-1.55055	0.13595	0.199031	RIM15
carbon	YCL016C	Pro	0.00926193	0.0628078	0.147465	0.8845	0.55894	RIM15
carbon	YCL016C	Qui	0.0412576	0.0649074	0.635638	0.531879	0.432932	RIM15
carbon	YCL024W	Pro	0.0043252	0.0922786	0.0468711	0.963162	0.579227	RIM15
carbon	YCL024W	Qui	-0.298921	0.112725	-2.65179	0.0149182	0.0479214	RIM15
carbon	YCL025C	Pro	0.0562962	0.0702736	0.801101	0.434128	0.38943	RIM15
carbon	YCL025C	Qui	-0.069164	0.0681992	-1.01415	0.322056	0.330433	RIM15
carbon	YCL026C-A	Pro	-0.106717	0.0537862	-1.98409	0.0636318	0.124358	RIM15
carbon	YCL026C-A	Qui	-0.0247901	0.0457426	-0.541947	0.593559	0.459002	RIM15
carbon	YCL027W	Pro	0.049503	0.0545137	0.908085	0.376527	0.360861	RIM15
carbon	YCL027W	Qui	0.0710228	0.0704137	1.00865	0.324624	0.331745	RIM15
carbon	YCL028W	Pro	-0.0529338	0.0421287	-1.25648	0.225934	0.269623	RIM15
carbon	YCL028W	Qui	-0.124695	0.0588326	-2.11948	0.0461345	0.100539	RIM15
carbon	YCL029C	Pro	-0.00439399	0.0456764	-0.0961981	0.924488	0.569818	RIM15
carbon	YCL029C	Qui	0.0045082	0.0533236	0.0845441	0.933425	0.57177	RIM15
carbon	YCL032W	Pro	-0.0221858	0.0768317	-0.288759	0.776257	0.52506	RIM15
carbon	YCL032W	Qui	0.036029	0.0720232	0.500241	0.622107	0.470274	RIM15
carbon	YCL033C	Pro	0.0135018	0.065136	0.207286	0.838249	0.545012	RIM15
carbon	YCL033C	Qui	0.262081	0.0694289	3.77482	0.00111167	0.00786506	RIM15
carbon	YCL034W	Pro	0.0645892	0.0531842	1.21444	0.24118	0.279949	RIM15
carbon	YCL034W	Qui	-0.104493	0.0703685	-1.48494	0.152417	0.213596	RIM15
carbon	YCL035C	Pro	-0.0267172	0.0363107	-0.735794	0.471887	0.406563	RIM15
carbon	YCL035C	Qui	-0.00262385	0.0529393	-0.0495634	0.960939	0.57882	RIM15
carbon	YCL036W	Pro	0.096857	0.072182	1.34184	0.197296	0.249619	RIM15
carbon	YCL036W	Qui	0.555661	0.102435	5.42452	2.22e-05	0.000518014	RIM15
carbon	YCL037C	Pro	-0.0890728	0.0875722	-1.01714	0.323347	0.331118	RIM15
carbon	YCL037C	Qui	0.046138	0.0407331	1.13269	0.270111	0.299196	RIM15
carbon	YCL038C	Pro	-0.00472155	0.0446277	-0.105799	0.916981	0.567432	RIM15
carbon	YCL038C	Qui	0.0309041	0.0973341	0.317506	0.753995	0.517432	RIM15
carbon	YCL039W	Pro	0.0206848	0.0459891	0.449775	0.658555	0.48482	RIM15
carbon	YCL039W	Qui	-0.334137	0.053033	-6.30055	3.01e-06	0.000129537	RIM15
carbon	YCL040W	Pro	0.0707058	0.0644805	1.09655	0.288131	0.309875	RIM15
carbon	YCL040W	Qui	-0.126493	0.0739423	-1.71069	0.101872	0.165651	RIM15
carbon	YCL042W	Pro	0.178159	0.076367	2.33293	0.0321945	0.0799739	RIM15
carbon	YCL042W	Qui	-0.106741	0.0464085	-2.30003	0.0318001	0.0792938	RIM15
carbon	YCL044C	Pro	0.170767	0.0776275	2.19982	0.0419392	0.0942502	RIM15
carbon	YCL044C	Qui	-0.179658	0.0695262	-2.58403	0.0173104	0.0527896	RIM15
carbon	YCL045C	Pro	0.00163964	0.0590935	0.0277465	0.978187	0.582805	RIM15
carbon	YCL045C	Qui	-0.255961	0.0757886	-3.3773	0.00284564	0.0152874	RIM15
carbon	YCL047C	Pro	0.0365373	0.0709241	0.515161	0.613075	0.466352	RIM15
carbon	YCL047C	Qui	0.0154962	0.0759936	0.203914	0.840384	0.545672	RIM15
carbon	YCL048W	Pro	0.136137	0.0665429	2.04585	0.0565634	0.114847	RIM15
carbon	YCL048W	Qui	0.0346762	0.0804143	0.431219	0.670703	0.48886	RIM15
carbon	YCL049C	Pro	0.0836318	0.0288334	2.90052	0.00995168	0.0366402	RIM15
carbon	YCL049C	Qui	0.124624	0.0352733	3.5331	0.00197213	0.0117136	RIM15
carbon	YCL050C	Pro	0.0165326	0.0403566	0.409663	0.687169	0.494342	RIM15
carbon	YCL050C	Qui	0.272743	0.0816908	3.33872	0.00311475	0.0163051	RIM15
carbon	YCL051W	Pro	-0.00674187	0.0881194	-0.0765084	0.939908	0.57361	RIM15
carbon	YCL051W	Qui	-0.0265038	0.0637704	-0.415613	0.68191	0.492802	RIM15
carbon	YCL055W	Pro	0.0103456	0.0417792	0.247626	0.80739	0.535201	RIM15
carbon	YCL055W	Qui	-0.266481	0.0827104	-3.22186	0.00409057	0.0197032	RIM15
carbon	YCL056C	Pro	0.0564992	0.0635451	0.88912	0.386348	0.365605	RIM15
carbon	YCL056C	Qui	0.346123	0.064432	5.3719	2.5e-05	0.000571582	RIM15
carbon	YCL057W	Pro	0.065	0.0298751	2.17572	0.0439718	0.0973698	RIM15
carbon	YCL057W	Qui	-0.0741818	0.0291546	-2.54443	0.0188708	0.0560158	RIM15
carbon	YCL061C	Pro	-0.124436	0.0437	-2.84749	0.011133	0.0394089	RIM15
carbon	YCL061C	Qui	0.0050942	0.0405156	0.125734	0.901138	0.564007	RIM15
carbon	YCL063W	Pro	-0.0443619	0.0420847	-1.05411	0.306585	0.321224	RIM15
carbon	YCL063W	Qui	0.189914	0.0661474	2.87107	0.00914385	0.0346257	RIM15
carbon	YCL069W	Pro	-0.0099558	0.0281817	-0.353272	0.728227	0.508383	RIM15
carbon	YCL069W	Qui	0.0380548	0.0539507	0.705363	0.488335	0.413993	RIM15
carbon	YCR005C	Pro	0.0382135	0.0389099	0.982103	0.33982	0.340885	RIM15
carbon	YCR005C	Qui	-0.126831	0.0600602	-2.11172	0.0468651	0.101733	RIM15
carbon	YCR007C	Pro	0.0295407	0.0752425	0.392606	0.699489	0.498843	RIM15
carbon	YCR007C	Qui	0.203774	0.0717649	2.83947	0.00981912	0.036302	RIM15
carbon	YCR008W	Pro	0.0866076	0.0444689	1.9476	0.0681727	0.129372	RIM15
carbon	YCR008W	Qui	0.21758	0.0937906	2.31985	0.030505	0.0772212	RIM15
carbon	YCR009C	Pro	-0.0185366	0.077444	-0.239355	0.813692	0.536854	RIM15
carbon	YCR009C	Qui	-0.24083	0.0940679	-2.56017	0.0182354	0.0547245	RIM15
carbon	YCR010C	Pro	0.039131	0.059104	0.66207	0.516802	0.425921	RIM15
carbon	YCR010C	Qui	0.136123	0.0853272	1.59531	0.125584	0.189087	RIM15
carbon	YCR011C	Pro	0.206823	0.0937156	2.20692	0.0413572	0.0935519	RIM15
carbon	YCR011C	Qui	0.125778	0.0838277	1.50043	0.148388	0.209882	RIM15
carbon	YCR014C	Pro	0.0428658	0.0490731	0.87351	0.394557	0.369329	RIM15
carbon	YCR014C	Qui	0.0475058	0.0759299	0.625652	0.538284	0.435913	RIM15
carbon	YCR015C	Pro	0.0369144	0.025974	1.42121	0.173341	0.23099	RIM15
carbon	YCR015C	Qui	0.0648563	0.0347717	1.8652	0.0761876	0.1387	RIM15
carbon	YCR016W	Pro	0.0507199	0.0349456	1.4514	0.164874	0.224023	RIM15
carbon	YCR016W	Qui	-0.160973	0.0392223	-4.1041	0.000506588	0.00448246	RIM15
carbon	YCR017C	Pro	0.0473825	0.0447515	1.05879	0.304508	0.31998	RIM15
carbon	YCR017C	Qui	-0.0996893	0.0347958	-2.86498	0.00927043	0.0349355	RIM15
carbon	YCR019W	Pro	-0.038273	0.0303812	-1.25976	0.224776	0.269165	RIM15
carbon	YCR019W	Qui	0.252324	0.0468787	5.38249	2.44e-05	0.000561765	RIM15
carbon	YCR020C	Pro	-0.05102	0.142915	-0.356994	0.725489	0.507182	RIM15
carbon	YCR020C	Qui	0.111962	0.0613439	1.82516	0.0822352	0.145922	RIM15
carbon	YCR020C-A	Pro	0.29521	0.100278	2.94391	0.00907607	0.0344212	RIM15
carbon	YCR020C-A	Qui	0.269702	0.0838792	3.21536	0.00415275	0.0199182	RIM15
carbon	YCR021C	Pro	-0.0276059	0.0495195	-0.557476	0.584469	0.455514	RIM15
carbon	YCR021C	Qui	-0.184303	0.0306682	-6.00958	5.78e-06	0.000202267	RIM15
carbon	YCR023C	Pro	0.014584	0.0298518	0.488549	0.631404	0.474123	RIM15
carbon	YCR023C	Qui	-0.108078	0.0409383	-2.64003	0.0153097	0.0486738	RIM15
carbon	YCR026C	Pro	0.0781442	0.0580288	1.34665	0.195775	0.248502	RIM15
carbon	YCR026C	Qui	-0.00219646	0.0657277	-0.0334176	0.973657	0.58153	RIM15
carbon	YCR027C	Pro	-0.0634722	0.0936468	-0.677783	0.50703	0.421388	RIM15
carbon	YCR027C	Qui	0.0532306	0.0833509	0.638632	0.529966	0.432346	RIM15
carbon	YCR030C	Pro	-0.0646905	0.0453939	-1.42509	0.172233	0.230284	RIM15
carbon	YCR030C	Qui	0.113912	0.0431553	2.6396	0.0153242	0.0487075	RIM15
carbon	YCR031C	Pro	0.0935103	0.0762912	1.2257	0.237021	0.277287	RIM15
carbon	YCR031C	Qui	-0.0985349	0.0441635	-2.23114	0.0367044	0.0867907	RIM15
carbon	YCR032W	Pro	0.0438693	0.0283049	1.54988	0.139585	0.201914	RIM15
carbon	YCR032W	Qui	0.0754845	0.0676833	1.11526	0.277339	0.303922	RIM15
carbon	YCR033W	Pro	0.0387488	0.0392156	0.988096	0.336962	0.339053	RIM15
carbon	YCR033W	Qui	-0.137988	0.06155	-2.24189	0.0358964	0.0854727	RIM15
carbon	YCR034W	Pro	0.0895341	0.074637	1.19959	0.246749	0.283749	RIM15
carbon	YCR034W	Qui	0.197595	0.0840801	2.35007	0.0286236	0.0740347	RIM15
carbon	YCR036W	Pro	0.0800061	0.0529724	1.51034	0.149321	0.21082	RIM15
carbon	YCR036W	Qui	0.172465	0.0548086	3.14668	0.00486921	0.0223489	RIM15
carbon	YCR037C	Pro	0.0589541	0.0440239	1.33914	0.198157	0.250201	RIM15
carbon	YCR037C	Qui	0.0535491	0.054404	0.984285	0.33618	0.33884	RIM15
carbon	YCR043C	Pro	0.157769	0.108424	1.45511	0.163855	0.22309	RIM15
carbon	YCR043C	Qui	0.256251	0.0973006	2.6336	0.0155277	0.0491402	RIM15
carbon	YCR044C	Pro	-0.0291501	0.033023	-0.882723	0.389698	0.367336	RIM15
carbon	YCR044C	Qui	0.037769	0.0376346	1.00357	0.32701	0.333144	RIM15
carbon	YCR045C	Pro	0.037451	0.0273595	1.36885	0.188863	0.243263	RIM15
carbon	YCR045C	Qui	-0.00450845	0.0650722	-0.0692837	0.945419	0.574914	RIM15
carbon	YCR048W	Pro	0.075068	0.0727933	1.03125	0.316874	0.327556	RIM15
carbon	YCR048W	Qui	-0.0897004	0.0787058	-1.13969	0.267247	0.297677	RIM15
carbon	YCR051W	Pro	0.022848	0.0254843	0.896551	0.382479	0.363469	RIM15
carbon	YCR051W	Qui	-0.0667101	0.0519056	-1.28522	0.212711	0.261079	RIM15
carbon	YCR059C	Pro	-0.0407675	0.0428038	-0.952426	0.354228	0.349037	RIM15
carbon	YCR059C	Qui	-0.101728	0.0385228	-2.64073	0.0152859	0.0486515	RIM15
carbon	YCR060W	Pro	-0.0122494	0.0515641	-0.237557	0.815064	0.537283	RIM15
carbon	YCR060W	Qui	-0.00965304	0.0577099	-0.167268	0.868759	0.554847	RIM15
carbon	YCR061W	Pro	-0.0504621	0.0325728	-1.54921	0.139747	0.202007	RIM15
carbon	YCR061W	Qui	0.422086	0.0531696	7.93848	9.32e-08	1.54e-05	RIM15
carbon	YCR063W	Pro	-0.045136	0.100484	-0.449184	0.658973	0.485013	RIM15
carbon	YCR063W	Qui	0.227675	0.0664649	3.42549	0.00254125	0.0141136	RIM15
carbon	YCR065W	Pro	-0.0362098	0.0586051	-0.617861	0.544856	0.43913	RIM15
carbon	YCR065W	Qui	-0.185428	0.0509189	-3.64164	0.00152539	0.0098358	RIM15
carbon	YCR067C	Pro	0.0669916	0.0214545	3.12249	0.0061983	0.0265657	RIM15
carbon	YCR067C	Qui	0.0420147	0.0289289	1.45234	0.161185	0.220779	RIM15
carbon	YCR068W	Pro	0.0961139	0.0385259	2.49478	0.0231941	0.0644501	RIM15
carbon	YCR068W	Qui	-0.304013	0.0435988	-6.97297	6.92e-07	4.86e-05	RIM15
carbon	YCR069W	Pro	-0.035592	0.0375707	-0.947335	0.356741	0.350228	RIM15
carbon	YCR069W	Qui	-0.0271677	0.0274319	-0.990369	0.333269	0.336884	RIM15
carbon	YCR071C	Pro	0.0889762	0.080684	1.10277	0.285493	0.308438	RIM15
carbon	YCR071C	Qui	0.0302189	0.0522501	0.578351	0.569178	0.449907	RIM15
carbon	YCR073C	Pro	0.023447	0.0717047	0.326994	0.747664	0.51504	RIM15
carbon	YCR073C	Qui	0.0618832	0.0717271	0.86276	0.398016	0.371001	RIM15
carbon	YCR073W-A	Pro	0.0666149	0.0496854	1.34073	0.197649	0.249871	RIM15
carbon	YCR073W-A	Qui	-0.0540668	0.0625117	-0.864908	0.396862	0.370426	RIM15
carbon	YCR075C	Pro	0.0737615	0.0258938	2.84861	0.0111067	0.0394019	RIM15
carbon	YCR075C	Qui	-0.00509878	0.0479816	-0.106265	0.916381	0.567432	RIM15
carbon	YCR076C	Pro	0.0390813	0.035285	1.10759	0.283465	0.307306	RIM15
carbon	YCR076C	Qui	-0.170738	0.0396632	-4.30471	0.000313544	0.00323589	RIM15
carbon	YCR077C	Pro	0.0122996	0.0501142	0.245431	0.809061	0.535585	RIM15
carbon	YCR077C	Qui	-0.111617	0.0666311	-1.67515	0.108733	0.172753	RIM15
carbon	YCR079W	Pro	0.137426	0.0486932	2.82228	0.0117414	0.0407538	RIM15
carbon	YCR079W	Qui	-0.0327725	0.0838844	-0.390686	0.699964	0.499061	RIM15
carbon	YCR081W	Pro	0.0431887	0.0620488	0.696045	0.495808	0.416866	RIM15
carbon	YCR081W	Qui	0.0153834	0.0887498	0.173334	0.864049	0.553503	RIM15
carbon	YCR082W	Pro	-0.101837	0.0702329	-1.44999	0.165262	0.224393	RIM15
carbon	YCR082W	Qui	-0.129143	0.0488976	-2.64108	0.0152741	0.0486396	RIM15
carbon	YCR086W	Pro	0.000477292	0.0413363	0.0115466	0.990922	0.586001	RIM15
carbon	YCR086W	Qui	0.119513	0.0519537	2.30037	0.0317774	0.0792846	RIM15
carbon	YCR087C-A	Pro	0.00241331	0.0207562	0.11627	0.908801	0.566074	RIM15
carbon	YCR087C-A	Qui	-0.0552968	0.0514971	-1.07378	0.295103	0.314044	RIM15
carbon	YCR088W	Pro	-0.0126543	0.0303389	-0.417098	0.681826	0.49278	RIM15
carbon	YCR088W	Qui	-0.189079	0.0401064	-4.71443	0.000117946	0.00169259	RIM15
carbon	YCR089W	Pro	0.0966355	0.0599048	1.61315	0.125119	0.188615	RIM15
carbon	YCR089W	Qui	-0.127299	0.0604851	-2.10463	0.0475421	0.102604	RIM15
carbon	YCR090C	Pro	0.0266298	0.0329401	0.808429	0.430012	0.387303	RIM15
carbon	YCR090C	Qui	-0.0276569	0.0366011	-0.75563	0.458264	0.400804	RIM15
carbon	YCR091W	Pro	-0.0298898	0.0402896	-0.741874	0.46829	0.404833	RIM15
carbon	YCR091W	Qui	-0.138262	0.0411941	-3.35634	0.0029889	0.0158456	RIM15
carbon	YCR092C	Pro	-0.0345337	0.0667909	-0.517041	0.611789	0.465743	RIM15
carbon	YCR092C	Qui	0.0754188	0.0604671	1.24727	0.22603	0.26968	RIM15
carbon	YCR095C	Pro	-0.0222969	0.0354617	-0.62876	0.537864	0.435799	RIM15
carbon	YCR095C	Qui	-0.347275	0.0517322	-6.71293	1.21e-06	6.89e-05	RIM15
carbon	YCR098C	Pro	-0.0775967	0.0524399	-1.47973	0.157239	0.217546	RIM15
carbon	YCR098C	Qui	0.0690532	0.0677311	1.01952	0.319559	0.329006	RIM15
carbon	YCR099C	Pro	-0.033884	0.0442908	-0.765037	0.45474	0.399191	RIM15
carbon	YCR099C	Qui	-0.124594	0.0458599	-2.71685	0.0129177	0.0434477	RIM15
carbon	YCR100C	Pro	-0.0227415	0.0560059	-0.406056	0.689767	0.495412	RIM15
carbon	YCR100C	Qui	0.0834977	0.0555899	1.50203	0.147978	0.209539	RIM15
carbon	YCR101C	Pro	-0.0915051	0.108082	-0.846629	0.408962	0.376471	RIM15
carbon	YCR101C	Qui	0.0326667	0.0659942	0.494992	0.625745	0.471836	RIM15
carbon	YCR102C	Pro	0.0102106	0.0536791	0.190215	0.851393	0.549442	RIM15
carbon	YCR102C	Qui	-0.0203718	0.0565072	-0.360516	0.722062	0.506372	RIM15
carbon	YCR105W	Pro	-0.0122393	0.0172174	-0.710871	0.486804	0.413219	RIM15
carbon	YCR105W	Qui	0.00804702	0.0423731	0.189909	0.851204	0.549413	RIM15
carbon	YCR106W	Pro	-0.00655491	0.0358458	-0.182864	0.857068	0.550986	RIM15
carbon	YCR106W	Qui	-0.1458	0.0438643	-3.3239	0.00322468	0.0166876	RIM15
carbon	YCR107W	Pro	-0.00332884	0.0488622	-0.0681271	0.946479	0.575028	RIM15
carbon	YCR107W	Qui	0.0473073	0.0349152	1.35492	0.189841	0.243962	RIM15
carbon	YDL001W	Pro	-0.013826	0.0537169	-0.257386	0.79997	0.532713	RIM15
carbon	YDL001W	Qui	-0.265954	0.0529499	-5.02274	5.68e-05	0.00104296	RIM15
carbon	YDL002C	Pro	0.0397316	0.0280731	1.41529	0.175042	0.232346	RIM15
carbon	YDL002C	Qui	-0.060728	0.0301444	-2.01457	0.0569339	0.115337	RIM15
carbon	YDL006W	Pro	0.0632631	0.0739066	0.855988	0.403909	0.374067	RIM15
carbon	YDL006W	Qui	-0.105897	0.0645922	-1.63948	0.11601	0.180125	RIM15
carbon	YDL010W	Pro	-0.0157108	0.0651518	-0.241141	0.81233	0.536537	RIM15
carbon	YDL010W	Qui	0.00462092	0.0426933	0.108235	0.914837	0.567089	RIM15
carbon	YDL012C	Pro	0.0157741	0.0372824	0.423097	0.677528	0.491338	RIM15
carbon	YDL012C	Qui	-0.068061	0.0393997	-1.72745	0.0987671	0.162645	RIM15
carbon	YDL013W	Pro	0.0156597	0.0520005	0.301146	0.766955	0.521556	RIM15
carbon	YDL013W	Qui	0.338375	0.0878445	3.85198	0.000925033	0.00691559	RIM15
carbon	YDL018C	Pro	0.00542187	0.0385459	0.14066	0.889792	0.560412	RIM15
carbon	YDL018C	Qui	0.152868	0.0701885	2.17796	0.0409522	0.0929277	RIM15
carbon	YDL019C	Pro	0.14972	0.081813	1.83002	0.0848376	0.14891	RIM15
carbon	YDL019C	Qui	0.0265808	0.0497617	0.534161	0.59884	0.460802	RIM15
carbon	YDL020C	Pro	0.111111	0.0369216	3.00938	0.0078952	0.0313922	RIM15
carbon	YDL020C	Qui	-0.0534489	0.0674236	-0.792733	0.436798	0.390619	RIM15
carbon	YDL024C	Pro	0.0724541	0.0395714	1.83097	0.08469	0.148735	RIM15
carbon	YDL024C	Qui	-0.0490014	0.0586581	-0.835373	0.412912	0.378558	RIM15
carbon	YDL025C	Pro	0.0792031	0.0309917	2.55562	0.0204717	0.0594392	RIM15
carbon	YDL025C	Qui	-0.279648	0.0327704	-8.53355	2.88e-08	7.49e-06	RIM15
carbon	YDL027C	Pro	0.0114271	0.0315461	0.362235	0.72164	0.506317	RIM15
carbon	YDL027C	Qui	-0.0502173	0.0459396	-1.09312	0.286725	0.309098	RIM15
carbon	YDL033C	Pro	0.0440461	0.027963	1.57515	0.133646	0.197184	RIM15
carbon	YDL033C	Qui	0.164718	0.0568314	2.89836	0.00859652	0.0332057	RIM15
carbon	YDL035C	Pro	0.000123015	0.0645808	0.00190482	0.998502	0.58759	RIM15
carbon	YDL035C	Qui	0.493919	0.0691946	7.13812	4.87e-07	3.82e-05	RIM15
carbon	YDL036C	Pro	0.128068	0.0580826	2.20492	0.0415206	0.0937612	RIM15
carbon	YDL036C	Qui	0.267735	0.0716493	3.73674	0.00121706	0.00836729	RIM15
carbon	YDL037C	Pro	0.0385492	0.0399381	0.965223	0.347964	0.345859	RIM15
carbon	YDL037C	Qui	-0.0753477	0.0431588	-1.74582	0.0954568	0.15963	RIM15
carbon	YDL038C	Pro	0.0167158	0.0316572	0.528024	0.604308	0.462869	RIM15
carbon	YDL038C	Qui	-0.196815	0.0345811	-5.6914	1.2e-05	0.00034304	RIM15
carbon	YDL039C	Pro	0.0439267	0.0322523	1.36197	0.190983	0.244933	RIM15
carbon	YDL039C	Qui	-0.123322	0.0330519	-3.73116	0.00123332	0.00843728	RIM15
carbon	YDL046W	Pro	0.0752071	0.0551176	1.36448	0.190206	0.244213	RIM15
carbon	YDL046W	Qui	-0.0328582	0.0728087	-0.451295	0.656403	0.483978	RIM15
carbon	YDL048C	Pro	0.0434389	0.0238692	1.81987	0.0864329	0.150543	RIM15
carbon	YDL048C	Qui	-0.0999219	0.0352929	-2.83122	0.0100032	0.0367433	RIM15
carbon	YDL051W	Pro	-0.0140925	0.0395596	-0.356234	0.726048	0.507457	RIM15
carbon	YDL051W	Qui	-0.0125982	0.0574182	-0.219411	0.828448	0.542233	RIM15
carbon	YDL052C	Pro	0.105477	0.0630785	1.67216	0.112795	0.176694	RIM15
carbon	YDL052C	Qui	0.111938	0.0668824	1.67365	0.109031	0.172958	RIM15
carbon	YDL053C	Pro	0.0768377	0.0735713	1.0444	0.310926	0.323714	RIM15
carbon	YDL053C	Qui	0.315062	0.076291	4.12973	0.000476473	0.0043107	RIM15
carbon	YDL054C	Pro	0.083082	0.0612733	1.35592	0.192863	0.246079	RIM15
carbon	YDL054C	Qui	0.261195	0.080901	3.22857	0.0040272	0.0195076	RIM15
carbon	YDL056W	Pro	0.00188992	0.0458738	0.0411982	0.967618	0.580194	RIM15
carbon	YDL056W	Qui	0.0748813	0.0404936	1.84921	0.0785545	0.141686	RIM15
carbon	YDL059C	Pro	0.0246015	0.0410005	0.600028	0.556402	0.44419	RIM15
carbon	YDL059C	Qui	-0.100248	0.0350708	-2.85845	0.00940807	0.0352658	RIM15
carbon	YDL061C	Pro	0.060912	0.0469673	1.2969	0.211991	0.260462	RIM15
carbon	YDL061C	Qui	-0.175885	0.0643663	-2.73257	0.012474	0.0425004	RIM15
carbon	YDL063C	Pro	-0.0241316	0.0389665	-0.619291	0.543936	0.438575	RIM15
carbon	YDL063C	Qui	-0.0382046	0.0403465	-0.946911	0.354453	0.349085	RIM15
carbon	YDL065C	Pro	0.0906955	0.146356	0.619692	0.543678	0.438518	RIM15
carbon	YDL065C	Qui	-0.0031628	0.104173	-0.030361	0.976066	0.582152	RIM15
carbon	YDL066W	Pro	-0.0228087	0.063865	-0.357139	0.725383	0.507182	RIM15
carbon	YDL066W	Qui	-0.343786	0.0802242	-4.28531	0.00032843	0.00334458	RIM15
carbon	YDL070W	Pro	0.0864384	0.0326187	2.64996	0.0168419	0.0519187	RIM15
carbon	YDL070W	Qui	0.0341251	0.0397714	0.858031	0.400563	0.37246	RIM15
carbon	YDL074C	Pro	0.0942382	0.0473485	1.99031	0.0628857	0.123428	RIM15
carbon	YDL074C	Qui	-0.194029	0.0810671	-2.39343	0.0261109	0.0696259	RIM15
carbon	YDL076C	Pro	0.103719	0.097217	1.06688	0.300943	0.31782	RIM15
carbon	YDL076C	Qui	-0.0597701	0.0891486	-0.670454	0.509875	0.422611	RIM15
carbon	YDL078C	Pro	0.0440654	0.0504907	0.872742	0.394964	0.369444	RIM15
carbon	YDL078C	Qui	-0.295038	0.0439792	-6.70857	1.22e-06	6.92e-05	RIM15
carbon	YDL079C	Pro	-0.078355	0.0410301	-1.90969	0.0731953	0.135224	RIM15
carbon	YDL079C	Qui	-0.0622968	0.0504107	-1.23578	0.230185	0.272739	RIM15
carbon	YDL080C	Pro	0.0930071	0.0594419	1.56467	0.136083	0.199179	RIM15
carbon	YDL080C	Qui	0.0100622	0.0616856	0.163121	0.871983	0.555643	RIM15
carbon	YDL081C	Pro	-0.184722	0.0953123	-1.93807	0.0694056	0.130717	RIM15
carbon	YDL081C	Qui	-0.136125	0.0736061	-1.84937	0.0785313	0.141665	RIM15
carbon	YDL082W	Pro	0.0406803	0.0414346	0.981796	0.339967	0.340978	RIM15
carbon	YDL082W	Qui	-0.0660281	0.050445	-1.30891	0.204707	0.255424	RIM15
carbon	YDL085W	Pro	-0.0291539	0.0558483	-0.522018	0.608393	0.464447	RIM15
carbon	YDL085W	Qui	0.0171767	0.0706637	0.243077	0.810304	0.535886	RIM15
carbon	YDL086W	Pro	0.00268983	0.0289889	0.0927884	0.927156	0.570417	RIM15
carbon	YDL086W	Qui	-0.0717955	0.0369063	-1.94534	0.0652438	0.126114	RIM15
carbon	YDL088C	Pro	0.0170545	0.0370275	0.460589	0.650931	0.482177	RIM15
carbon	YDL088C	Qui	-0.00707225	0.0775619	-0.091182	0.928212	0.570761	RIM15
carbon	YDL089W	Pro	-0.0442001	0.0602025	-0.73419	0.472839	0.406842	RIM15
carbon	YDL089W	Qui	0.0117802	0.0549075	0.214546	0.832191	0.543292	RIM15
carbon	YDL091C	Pro	0.0237685	0.0725281	0.327715	0.747129	0.514909	RIM15
carbon	YDL091C	Qui	0.333247	0.0816573	4.08104	0.000535304	0.00467173	RIM15
carbon	YDL093W	Pro	0.0538457	0.0436223	1.23436	0.233859	0.275343	RIM15
carbon	YDL093W	Qui	0.0856566	0.0369227	2.31989	0.0305026	0.0772212	RIM15
carbon	YDL095W	Pro	0.0701222	0.0622091	1.1272	0.275317	0.302504	RIM15
carbon	YDL095W	Qui	-0.0135607	0.0716679	-0.189215	0.851741	0.549487	RIM15
carbon	YDL099W	Pro	0.120489	0.0495121	2.43352	0.0262789	0.0699109	RIM15
carbon	YDL099W	Qui	-0.0471366	0.0517259	-0.911277	0.372492	0.358674	RIM15
carbon	YDL100C	Pro	0.0862421	0.0577215	1.49411	0.153477	0.214527	RIM15
carbon	YDL100C	Qui	0.353824	0.0835793	4.23339	0.000371852	0.00362984	RIM15
carbon	YDL104C	Pro	0.0467735	0.0282704	1.6545	0.116369	0.180577	RIM15
carbon	YDL104C	Qui	0.0991966	0.0560988	1.76825	0.0915459	0.155776	RIM15
carbon	YDL106C	Pro	0.0263643	0.054127	0.487083	0.63242	0.474619	RIM15
carbon	YDL106C	Qui	-0.244887	0.0538064	-4.55127	0.000173978	0.00216778	RIM15
carbon	YDL109C	Pro	0.0119244	0.0350007	0.34069	0.737511	0.511566	RIM15
carbon	YDL109C	Qui	-0.0628319	0.0260716	-2.40997	0.0252073	0.0681839	RIM15
carbon	YDL110C	Pro	0.0387773	0.0369064	1.05069	0.308108	0.32209	RIM15
carbon	YDL110C	Qui	0.0470527	0.043081	1.09219	0.287121	0.309277	RIM15
carbon	YDL112W	Pro	0.00984911	0.036313	0.271228	0.789482	0.529543	RIM15
carbon	YDL112W	Qui	-0.0280205	0.0335934	-0.834108	0.413608	0.378863	RIM15
carbon	YDL114W	Pro	-0.0271089	0.0391394	-0.692625	0.497898	0.417619	RIM15
carbon	YDL114W	Qui	-0.0543565	0.0535725	-1.01463	0.321828	0.330384	RIM15
carbon	YDL117W	Pro	0.0466898	0.0619018	0.754256	0.461016	0.402061	RIM15
carbon	YDL117W	Qui	0.273883	0.0521535	5.25149	3.32e-05	0.000690379	RIM15
carbon	YDL119C	Pro	-0.0352544	0.0352751	-0.999412	0.331609	0.335942	RIM15
carbon	YDL119C	Qui	0.0745434	0.0706423	1.05522	0.303313	0.319243	RIM15
carbon	YDL121C	Pro	0.157049	0.0594819	2.64028	0.017184	0.0525698	RIM15
carbon	YDL121C	Qui	-0.0275942	0.0537305	-0.513567	0.612916	0.46626	RIM15
carbon	YDL122W	Pro	0.0580603	0.0320354	1.81238	0.0876269	0.1518	RIM15
carbon	YDL122W	Qui	-0.0475899	0.0625167	-0.761235	0.454981	0.399206	RIM15
carbon	YDL123W	Pro	-0.0324891	0.095451	-0.340375	0.737744	0.51164	RIM15
carbon	YDL123W	Qui	0.0383412	0.0491675	0.779807	0.444205	0.394333	RIM15
carbon	YDL125C	Pro	0.0413559	0.0564695	0.732358	0.473927	0.407421	RIM15
carbon	YDL125C	Qui	0.0277895	0.0740007	0.375531	0.711032	0.502789	RIM15
carbon	YDL127W	Pro	0.231118	0.107607	2.14779	0.0464405	0.101012	RIM15
carbon	YDL127W	Qui	0.201168	0.0938935	2.14251	0.0440265	0.0973698	RIM15
carbon	YDL128W	Pro	0.0873766	0.0552853	1.58047	0.132426	0.1958	RIM15
carbon	YDL128W	Qui	0.142445	0.052547	2.71081	0.0130922	0.0438711	RIM15
carbon	YDL129W	Pro	0.0850107	0.0666845	1.27482	0.219522	0.266065	RIM15
carbon	YDL129W	Qui	-0.0243038	0.0657634	-0.369564	0.715408	0.504255	RIM15
carbon	YDL130W	Pro	0.00134339	0.0492306	0.0272877	0.978548	0.582853	RIM15
carbon	YDL130W	Qui	-0.13821	0.0648865	-2.13003	0.045158	0.0990682	RIM15
carbon	YDL130W-A	Pro	-0.0231016	0.0407176	-0.567362	0.577885	0.453481	RIM15
carbon	YDL130W-A	Qui	-0.141538	0.0396908	-3.566	0.00182458	0.0110582	RIM15
carbon	YDL131W	Pro	0.000887972	0.0384142	0.0231157	0.981827	0.583581	RIM15
carbon	YDL131W	Qui	0.167984	0.0434574	3.86549	0.000895714	0.0067538	RIM15
carbon	YDL133C-A	Pro	0.0195448	0.0366626	0.533101	0.600864	0.461677	RIM15
carbon	YDL133C-A	Qui	0.0799721	0.0361583	2.21172	0.0382064	0.0889354	RIM15
carbon	YDL133W	Pro	0.128263	0.0637826	2.01095	0.0604656	0.119904	RIM15
carbon	YDL133W	Qui	0.0490853	0.089567	0.548029	0.589451	0.457468	RIM15
carbon	YDL134C	Pro	0.0229991	0.0260233	0.883787	0.389139	0.367004	RIM15
carbon	YDL134C	Qui	0.408685	0.0491727	8.31121	4.44e-08	9.91e-06	RIM15
carbon	YDL136W	Pro	0.0474299	0.0373844	1.26871	0.221643	0.267261	RIM15
carbon	YDL136W	Qui	-0.048231	0.0301518	-1.5996	0.124624	0.188178	RIM15
carbon	YDL137W	Pro	0.185552	0.0644019	2.88116	0.0103682	0.0377508	RIM15
carbon	YDL137W	Qui	0.0340603	0.0689429	0.494036	0.626409	0.472109	RIM15
carbon	YDL138W	Pro	-0.0325839	0.0703962	-0.462865	0.649331	0.481489	RIM15
carbon	YDL138W	Qui	0.313706	0.0610631	5.13741	4.34e-05	0.00084322	RIM15
carbon	YDL142C	Pro	-0.0216629	0.0376404	-0.575524	0.572477	0.451102	RIM15
carbon	YDL142C	Qui	-0.20217	0.0596282	-3.39051	0.00275885	0.0149174	RIM15
carbon	YDL144C	Pro	0.00979091	0.0485162	0.201807	0.842463	0.546539	RIM15
carbon	YDL144C	Qui	0.0237916	0.0956119	0.248835	0.805906	0.534802	RIM15
carbon	YDL149W	Pro	0.0893531	0.0389688	2.29294	0.034875	0.083911	RIM15
carbon	YDL149W	Qui	-0.125399	0.0581621	-2.15602	0.042831	0.095607	RIM15
carbon	YDL154W	Pro	0.00578838	0.0286253	0.202212	0.842151	0.546394	RIM15
carbon	YDL154W	Qui	-0.0250776	0.0366714	-0.683847	0.501549	0.419176	RIM15
carbon	YDL155W	Pro	0.08597	0.0344804	2.4933	0.0232645	0.0645317	RIM15
carbon	YDL155W	Qui	-0.273439	0.0409571	-6.67623	1.31e-06	7.2e-05	RIM15
carbon	YDL156W	Pro	0.0335766	0.0239902	1.3996	0.179617	0.236157	RIM15
carbon	YDL156W	Qui	0.10727	0.0270683	3.96293	0.000709873	0.00569778	RIM15
carbon	YDL157C	Pro	0.0915484	0.0667856	1.37078	0.188271	0.242827	RIM15
carbon	YDL157C	Qui	0.121672	0.080488	1.51168	0.14552	0.207495	RIM15
carbon	YDL161W	Pro	-0.00928521	0.061611	-0.150707	0.881981	0.558394	RIM15
carbon	YDL161W	Qui	-0.0415618	0.0611499	-0.679672	0.504136	0.419917	RIM15
carbon	YDL168W	Pro	-0.00377033	0.0371711	-0.101432	0.920395	0.568522	RIM15
carbon	YDL168W	Qui	-0.0577472	0.0287739	-2.00693	0.0578023	0.116401	RIM15
carbon	YDL169C	Pro	0.0756327	0.0413445	1.82933	0.0849463	0.149057	RIM15
carbon	YDL169C	Qui	-0.083182	0.0335754	-2.47747	0.0218131	0.061889	RIM15
carbon	YDL170W	Pro	0.0150657	0.0475971	0.316526	0.755457	0.51791	RIM15
carbon	YDL170W	Qui	0.0641257	0.0765428	0.837776	0.411591	0.377707	RIM15
carbon	YDL171C	Pro	0.0328538	0.0254878	1.289	0.214663	0.262542	RIM15
carbon	YDL171C	Qui	0.113087	0.0273243	4.13871	0.000466354	0.00425619	RIM15
carbon	YDL173W	Pro	0.0457627	0.0333666	1.37151	0.188047	0.242689	RIM15
carbon	YDL173W	Qui	0.467116	0.122877	3.80148	0.0010433	0.00756863	RIM15
carbon	YDL174C	Pro	0.0473687	0.0508403	0.931717	0.364527	0.354173	RIM15
carbon	YDL174C	Qui	0.099634	0.0564825	1.76398	0.0922793	0.156664	RIM15
carbon	YDL176W	Pro	0.0582648	0.0890956	0.653958	0.521887	0.428528	RIM15
carbon	YDL176W	Qui	-0.0135834	0.0628184	-0.216233	0.830893	0.542846	RIM15
carbon	YDL177C	Pro	0.057243	0.0214138	2.67318	0.0160478	0.0501989	RIM15
carbon	YDL177C	Qui	-0.0178742	0.0283636	-0.630179	0.535375	0.434601	RIM15
carbon	YDL178W	Pro	0.035883	0.0383351	0.936034	0.362364	0.353166	RIM15
carbon	YDL178W	Qui	-0.0221351	0.0322114	-0.687182	0.499488	0.418248	RIM15
carbon	YDL179W	Pro	0.0441226	0.0331405	1.33138	0.200643	0.252039	RIM15
carbon	YDL179W	Qui	0.00503351	0.0518884	0.0970066	0.923641	0.569473	RIM15
carbon	YDL180W	Pro	0.0416306	0.0321606	1.29446	0.212814	0.261103	RIM15
carbon	YDL180W	Qui	-0.0140893	0.0330128	-0.426784	0.67388	0.489888	RIM15
carbon	YDL182W	Pro	0.0798302	0.0439715	1.8155	0.0871282	0.151248	RIM15
carbon	YDL182W	Qui	0.0509558	0.0401526	1.26905	0.218308	0.265185	RIM15
carbon	YDL184C	Pro	0.0044767	0.0213751	0.209435	0.836598	0.544403	RIM15
carbon	YDL184C	Qui	0.0224914	0.063635	0.353444	0.727279	0.508033	RIM15
carbon	YDL186W	Pro	0.105258	0.0674277	1.56106	0.136933	0.199813	RIM15
carbon	YDL186W	Qui	0.172264	0.0602653	2.85843	0.0094085	0.0352658	RIM15
carbon	YDL188C	Pro	0.02677	0.0396404	0.675321	0.508554	0.422048	RIM15
carbon	YDL188C	Qui	0.330785	0.0595671	5.55315	1.64e-05	0.000425407	RIM15
carbon	YDL189W	Pro	0.0135625	0.0216395	0.62675	0.53915	0.436142	RIM15
carbon	YDL189W	Qui	0.224812	0.0311909	7.20763	4.2e-07	3.5e-05	RIM15
carbon	YDL190C	Pro	0.136302	0.0539849	2.52483	0.0218094	0.061889	RIM15
carbon	YDL190C	Qui	0.0280475	0.0572224	0.49015	0.62911	0.473102	RIM15
carbon	YDL191W	Pro	0.107703	0.0552383	1.94978	0.0678935	0.129026	RIM15
carbon	YDL191W	Qui	-0.113748	0.0538664	-2.11167	0.0468697	0.101733	RIM15
carbon	YDL192W	Pro	0.126564	0.0695144	1.82069	0.0863042	0.150415	RIM15
carbon	YDL192W	Qui	-0.240143	0.0887141	-2.70693	0.0132052	0.0441412	RIM15
carbon	YDL194W	Pro	0.0406357	0.0644727	0.630278	0.536894	0.43539	RIM15
carbon	YDL194W	Qui	-0.100938	0.0358673	-2.81422	0.0103928	0.0377851	RIM15
carbon	YDL197C	Pro	0.0679916	0.0613001	1.10916	0.282806	0.307055	RIM15
carbon	YDL197C	Qui	-0.0159406	0.0846628	-0.188283	0.852462	0.549685	RIM15
carbon	YDL199C	Pro	-0.00139448	0.0471495	-0.0295756	0.97675	0.582415	RIM15
carbon	YDL199C	Qui	-0.0968773	0.0333026	-2.90901	0.00839173	0.0326898	RIM15
carbon	YDL200C	Pro	0.000469683	0.0368247	0.0127546	0.989972	0.585681	RIM15
carbon	YDL200C	Qui	0.0247217	0.0524379	0.471448	0.642182	0.478665	RIM15
carbon	YDL201W	Pro	0.0248688	0.0432629	0.574829	0.572937	0.451329	RIM15
carbon	YDL201W	Qui	-0.119635	0.0650843	-1.83816	0.0802273	0.143645	RIM15
carbon	YDL203C	Pro	-0.0447103	0.0380624	-1.17466	0.256323	0.290186	RIM15
carbon	YDL203C	Qui	-0.139271	0.0314456	-4.42894	0.000232984	0.00264197	RIM15
carbon	YDL204W	Pro	0.0413302	0.0291748	1.41664	0.174652	0.231947	RIM15
carbon	YDL204W	Qui	0.0461196	0.0221149	2.08545	0.0494165	0.10493	RIM15
carbon	YDL210W	Pro	0.0994631	0.0907812	1.09564	0.288518	0.310236	RIM15
carbon	YDL210W	Qui	-0.00726733	0.0423481	-0.17161	0.865387	0.553871	RIM15
carbon	YDL211C	Pro	0.0160219	0.0391522	0.409222	0.687487	0.494382	RIM15
carbon	YDL211C	Qui	0.0876795	0.0478797	1.83124	0.08129	0.144862	RIM15
carbon	YDL214C	Pro	-0.0843134	0.0867106	-0.972354	0.344508	0.343602	RIM15
carbon	YDL214C	Qui	-0.150198	0.0588592	-2.55181	0.0185702	0.0553472	RIM15
carbon	YDL215C	Pro	0.043892	0.0381307	1.1511	0.265627	0.296632	RIM15
carbon	YDL215C	Qui	-0.324805	0.0650379	-4.99409	6.08e-05	0.00108716	RIM15
carbon	YDL216C	Pro	0.123152	0.0534318	2.30485	0.0340554	0.0826559	RIM15
carbon	YDL216C	Qui	-0.0181314	0.0596533	-0.303946	0.76416	0.520841	RIM15
carbon	YDL218W	Pro	-0.00741052	0.0619165	-0.119686	0.906135	0.565335	RIM15
carbon	YDL218W	Qui	0.0015765	0.0767625	0.0205374	0.983809	0.584248	RIM15
carbon	YDL219W	Pro	0.0508764	0.0653916	0.778026	0.447247	0.395984	RIM15
carbon	YDL219W	Qui	0.12956	0.0605986	2.13801	0.0444317	0.0979914	RIM15
carbon	YDL222C	Pro	-0.0343965	0.0334434	-1.0285	0.318128	0.328142	RIM15
carbon	YDL222C	Qui	0.119423	0.0319867	3.73352	0.00122642	0.00840848	RIM15
carbon	YDL223C	Pro	0.084646	0.130313	0.649559	0.524657	0.429785	RIM15
carbon	YDL223C	Qui	0.115634	0.0707799	1.63372	0.117222	0.181153	RIM15
carbon	YDL224C	Pro	-0.0237805	0.0330643	-0.719219	0.481777	0.410903	RIM15
carbon	YDL224C	Qui	0.0511668	0.0579285	0.883275	0.387088	0.365982	RIM15
carbon	YDL226C	Pro	0.0916727	0.0743898	1.23233	0.234599	0.275772	RIM15
carbon	YDL226C	Qui	0.0438116	0.0469393	0.933369	0.361238	0.35268	RIM15
carbon	YDL227C	Pro	0.0865177	0.0666057	1.29895	0.211303	0.259862	RIM15
carbon	YDL227C	Qui	0.00730681	0.0278942	0.261947	0.795914	0.531598	RIM15
carbon	YDL229W	Pro	0.152511	0.0466737	3.2676	0.00453644	0.0212287	RIM15
carbon	YDL229W	Qui	-0.093067	0.0791374	-1.17602	0.252748	0.287811	RIM15
carbon	YDL230W	Pro	0.0328966	0.0278201	1.18248	0.253291	0.288272	RIM15
carbon	YDL230W	Qui	-0.150943	0.0275196	-5.48492	1.93e-05	0.000468613	RIM15
carbon	YDL231C	Pro	0.107999	0.0724726	1.49021	0.15449	0.215414	RIM15
carbon	YDL231C	Qui	0.0501528	0.070928	0.707094	0.487281	0.413492	RIM15
carbon	YDL232W	Pro	-0.0725427	0.091335	-0.794249	0.437998	0.391299	RIM15
carbon	YDL232W	Qui	-0.187081	0.0635144	-2.94549	0.00772459	0.0309237	RIM15
carbon	YDL233W	Pro	0.244021	0.0924413	2.63974	0.0172034	0.0525823	RIM15
carbon	YDL233W	Qui	0.108814	0.0932981	1.1663	0.256567	0.290294	RIM15
carbon	YDL234C	Pro	0.19796	0.0881788	2.24498	0.0383626	0.0891142	RIM15
carbon	YDL234C	Qui	0.0715226	0.0493666	1.44881	0.16216	0.221531	RIM15
carbon	YDL236W	Pro	-0.0269614	0.0284742	-0.94687	0.356971	0.350257	RIM15
carbon	YDL236W	Qui	-0.0814786	0.0395681	-2.0592	0.0520898	0.108836	RIM15
carbon	YDL237W	Pro	0.0928189	0.0660774	1.4047	0.178119	0.234803	RIM15
carbon	YDL237W	Qui	0.0560019	0.079651	0.703091	0.489721	0.414413	RIM15
carbon	YDL238C	Pro	0.171576	0.103471	1.65821	0.115612	0.179797	RIM15
carbon	YDL238C	Qui	0.143656	0.0862205	1.66615	0.110531	0.174501	RIM15
carbon	YDL239C	Pro	-0.0759428	0.0567887	-1.33729	0.198748	0.250745	RIM15
carbon	YDL239C	Qui	0.0881061	0.0667311	1.32032	0.20094	0.252287	RIM15
carbon	YDL240W	Pro	-0.081325	0.115616	-0.703407	0.491324	0.415218	RIM15
carbon	YDL240W	Qui	-0.0743492	0.0507534	-1.46491	0.157757	0.217904	RIM15
carbon	YDL241W	Pro	-0.0609558	0.0823594	-0.740119	0.469327	0.405483	RIM15
carbon	YDL241W	Qui	0.0843559	0.0810626	1.04063	0.309882	0.323134	RIM15
carbon	YDL243C	Pro	0.00276309	0.0260912	0.105901	0.916901	0.567432	RIM15
carbon	YDL243C	Qui	-0.0431548	0.0526276	-0.820002	0.421425	0.382682	RIM15
carbon	YDR001C	Pro	-0.0298458	0.0727181	-0.410432	0.686615	0.494143	RIM15
carbon	YDR001C	Qui	0.247929	0.0524934	4.72306	0.000115551	0.00167556	RIM15
carbon	YDR004W	Pro	0.0431465	0.0725604	0.594629	0.559924	0.445526	RIM15
carbon	YDR004W	Qui	0.184977	0.0374031	4.94551	6.82e-05	0.00117828	RIM15
carbon	YDR005C	Pro	0.088481	0.0484822	1.82502	0.0856208	0.1498	RIM15
carbon	YDR005C	Qui	-0.0437995	0.0700717	-0.625066	0.538661	0.436042	RIM15
carbon	YDR006C	Pro	-0.0547757	0.0434111	-1.26179	0.224063	0.268759	RIM15
carbon	YDR006C	Qui	0.226929	0.0659978	3.43843	0.00246509	0.013826	RIM15
carbon	YDR009W	Pro	0.00719884	0.0226363	0.318022	0.754342	0.517556	RIM15
carbon	YDR009W	Qui	0.0343461	0.0313839	1.09439	0.286179	0.308784	RIM15
carbon	YDR011W	Pro	-0.00943345	0.0413819	-0.227961	0.822396	0.540105	RIM15
carbon	YDR011W	Qui	0.0211174	0.0610284	0.346025	0.732767	0.509983	RIM15
carbon	YDR014W	Pro	0.0387987	0.0364097	1.06561	0.3015	0.318208	RIM15
carbon	YDR014W	Qui	0.219746	0.0299847	7.32861	3.26e-07	3.13e-05	RIM15
carbon	YDR018C	Pro	-0.0969225	0.100076	-0.968492	0.346376	0.344888	RIM15
carbon	YDR018C	Qui	0.0152679	0.0746535	0.204517	0.839919	0.545484	RIM15
carbon	YDR019C	Pro	0.120657	0.0642213	1.87876	0.0775352	0.140436	RIM15
carbon	YDR019C	Qui	-0.024203	0.0590412	-0.409934	0.686006	0.494046	RIM15
carbon	YDR020C	Pro	0.0538598	0.0957609	0.56244	0.581158	0.454251	RIM15
carbon	YDR020C	Qui	-0.0701783	0.0487071	-1.44082	0.164379	0.223601	RIM15
carbon	YDR022C	Pro	-0.0230729	0.0367857	-0.627226	0.538845	0.436085	RIM15
carbon	YDR022C	Qui	-0.262978	0.0552907	-4.75629	0.000106774	0.00158888	RIM15
carbon	YDR025W	Pro	0.129722	0.0487784	2.65941	0.0165144	0.0512762	RIM15
carbon	YDR025W	Qui	0.0325225	0.0573051	0.567532	0.576371	0.45292	RIM15
carbon	YDR026C	Pro	0.0397265	0.0682244	0.582292	0.568013	0.449419	RIM15
carbon	YDR026C	Qui	0.31695	0.0633259	5.00507	5.92e-05	0.00107088	RIM15
carbon	YDR030C	Pro	-0.034485	0.0282572	-1.2204	0.238973	0.278422	RIM15
carbon	YDR030C	Qui	0.1323	0.044988	2.94078	0.00780776	0.0311637	RIM15
carbon	YDR032C	Pro	-0.178381	0.0911181	-1.95769	0.0668887	0.127946	RIM15
carbon	YDR032C	Qui	-0.0281436	0.0546531	-0.51495	0.611966	0.465768	RIM15
carbon	YDR033W	Pro	-0.0308218	0.0559403	-0.550976	0.588819	0.45712	RIM15
carbon	YDR033W	Qui	-0.0740435	0.0560169	-1.32181	0.200452	0.251906	RIM15
carbon	YDR034C	Pro	0.0141505	0.0742748	0.190515	0.851162	0.549413	RIM15
carbon	YDR034C	Qui	-0.00405902	0.0539823	-0.0751917	0.940774	0.573817	RIM15
carbon	YDR035W	Pro	0.00218305	0.0295439	0.0738919	0.941959	0.57412	RIM15
carbon	YDR035W	Qui	-0.0637974	0.0315174	-2.0242	0.0558563	0.113874	RIM15
carbon	YDR036C	Pro	-0.00410563	0.0486683	-0.0843593	0.933756	0.571899	RIM15
carbon	YDR036C	Qui	0.0973423	0.0379525	2.56484	0.0180507	0.0544486	RIM15
carbon	YDR043C	Pro	0.264385	0.0718461	3.67988	0.00185722	0.0112179	RIM15
carbon	YDR043C	Qui	0.360696	0.0922582	3.90964	0.000806179	0.00624388	RIM15
carbon	YDR046C	Pro	-0.0590464	0.0508072	-1.16217	0.261225	0.293419	RIM15
carbon	YDR046C	Qui	0.0265399	0.0385035	0.689286	0.49819	0.417723	RIM15
carbon	YDR049W	Pro	0.0347971	0.0384852	0.90417	0.378541	0.361459	RIM15
carbon	YDR049W	Qui	-0.0222652	0.0835896	-0.266363	0.792557	0.530568	RIM15
carbon	YDR051C	Pro	-0.0222189	0.0347609	-0.639192	0.531217	0.432788	RIM15
carbon	YDR051C	Qui	0.0254942	0.0274503	0.92874	0.363577	0.353718	RIM15
carbon	YDR055W	Pro	0.00986213	0.0775582	0.127158	0.900307	0.563793	RIM15
carbon	YDR055W	Qui	-0.0499171	0.084614	-0.589939	0.561526	0.446311	RIM15
carbon	YDR056C	Pro	-0.0470822	0.0653768	-0.720167	0.481207	0.410602	RIM15
carbon	YDR056C	Qui	-0.0214686	0.0634744	-0.338224	0.738552	0.51204	RIM15
carbon	YDR057W	Pro	-0.138673	0.0805469	-1.72164	0.103279	0.167264	RIM15
carbon	YDR057W	Qui	0.0474861	0.0433607	1.09514	0.285856	0.308623	RIM15
carbon	YDR058C	Pro	0.0537849	0.053207	1.01086	0.326255	0.33265	RIM15
carbon	YDR058C	Qui	0.10622	0.0495791	2.14244	0.0440328	0.0973698	RIM15
carbon	YDR059C	Pro	0.0490397	0.0285682	1.71659	0.104218	0.168282	RIM15
carbon	YDR059C	Qui	-0.0444249	0.0278016	-1.59792	0.124999	0.188502	RIM15
carbon	YDR061W	Pro	0.0628445	0.0359043	1.75034	0.0980853	0.162052	RIM15
carbon	YDR061W	Qui	-0.0593859	0.0287365	-2.06657	0.0513269	0.107682	RIM15
carbon	YDR063W	Pro	0.0519014	0.0483523	1.0734	0.298092	0.316039	RIM15
carbon	YDR063W	Qui	-0.144166	0.066159	-2.17908	0.040858	0.0927645	RIM15
carbon	YDR066C	Pro	0.0570888	0.0334013	1.70918	0.105607	0.16972	RIM15
carbon	YDR066C	Qui	-0.0959704	0.0439575	-2.18326	0.0405099	0.0923268	RIM15
carbon	YDR067C	Pro	-0.00250452	0.0224726	-0.111448	0.912566	0.566974	RIM15
carbon	YDR067C	Qui	-0.352016	0.055439	-6.3496	2.7e-06	0.000120291	RIM15
carbon	YDR068W	Pro	0.0842427	0.0409189	2.05877	0.0551777	0.112989	RIM15
carbon	YDR068W	Qui	0.0761982	0.0702185	1.08516	0.290152	0.311241	RIM15
carbon	YDR070C	Pro	0.0263425	0.0490988	0.536519	0.598551	0.460767	RIM15
carbon	YDR070C	Qui	0.0165717	0.0635762	0.260659	0.796894	0.531817	RIM15
carbon	YDR071C	Pro	-0.0361711	0.0265084	-1.36451	0.190197	0.244213	RIM15
carbon	YDR071C	Qui	-0.343242	0.0838164	-4.09517	0.000517533	0.00456158	RIM15
carbon	YDR072C	Pro	0.0464984	0.0309567	1.50205	0.151432	0.212908	RIM15
carbon	YDR072C	Qui	-0.304028	0.0531259	-5.72279	1.11e-05	0.000328227	RIM15
carbon	YDR073W	Pro	0.0433056	0.0295611	1.46496	0.161183	0.220779	RIM15
carbon	YDR073W	Qui	-0.0892761	0.0591341	-1.50972	0.146014	0.207867	RIM15
carbon	YDR074W	Pro	-0.0778105	0.0558579	-1.39301	0.181567	0.237779	RIM15
carbon	YDR074W	Qui	-0.10597	0.092637	-1.14393	0.265526	0.296546	RIM15
carbon	YDR075W	Pro	0.0937624	0.0596711	1.57132	0.134534	0.197816	RIM15
carbon	YDR075W	Qui	0.0592981	0.0695898	0.852109	0.403767	0.374042	RIM15
carbon	YDR076W	Pro	0.00743247	0.0402429	0.18469	0.855657	0.550477	RIM15
carbon	YDR076W	Qui	-0.0505711	0.03754	-1.34713	0.192297	0.24575	RIM15
carbon	YDR077W	Pro	0.12308	0.0638023	1.92908	0.0705867	0.132183	RIM15
carbon	YDR077W	Qui	0.0563156	0.0757426	0.743513	0.465409	0.403908	RIM15
carbon	YDR083W	Pro	-0.012672	0.0446084	-0.284073	0.779786	0.526255	RIM15
carbon	YDR083W	Qui	-0.191566	0.0368788	-5.19446	3.79e-05	0.000758757	RIM15
carbon	YDR084C	Pro	0.0330241	0.067367	0.490212	0.630251	0.473586	RIM15
carbon	YDR084C	Qui	0.0602651	0.0751484	0.801949	0.431565	0.388246	RIM15
carbon	YDR085C	Pro	-0.0267206	0.0345619	-0.773122	0.450067	0.397305	RIM15
carbon	YDR085C	Qui	0.102018	0.0556519	1.83315	0.0809965	0.144525	RIM15
carbon	YDR089W	Pro	-0.0911176	0.0446709	-2.03975	0.0572281	0.115764	RIM15
carbon	YDR089W	Qui	0.238216	0.038865	6.12933	4.41e-06	0.000166004	RIM15
carbon	YDR093W	Pro	0.0507499	0.0420954	1.20559	0.244488	0.28229	RIM15
carbon	YDR093W	Qui	-0.0703068	0.0527293	-1.33335	0.1967	0.249379	RIM15
carbon	YDR096W	Pro	0.0697338	0.0328944	2.11993	0.049028	0.104494	RIM15
carbon	YDR096W	Qui	-0.0841144	0.0626333	-1.34296	0.193619	0.24665	RIM15
carbon	YDR097C	Pro	0.0328787	0.0342824	0.959054	0.350974	0.347302	RIM15
carbon	YDR097C	Qui	0.0252031	0.0513114	0.49118	0.628393	0.472905	RIM15
carbon	YDR098C	Pro	-0.0521296	0.0325547	-1.60129	0.12773	0.191426	RIM15
carbon	YDR098C	Qui	0.065475	0.0680339	0.962388	0.346806	0.345148	RIM15
carbon	YDR099W	Pro	0.0176816	0.0229567	0.770215	0.451744	0.397931	RIM15
carbon	YDR099W	Qui	-0.0778817	0.0451086	-1.72654	0.0989341	0.162822	RIM15
carbon	YDR100W	Pro	0.0341624	0.05652	0.60443	0.55354	0.442868	RIM15
carbon	YDR100W	Qui	0.0285904	0.0522972	0.546691	0.590353	0.457707	RIM15
carbon	YDR101C	Pro	-0.0846403	0.0358887	-2.35841	0.0305881	0.0773375	RIM15
carbon	YDR101C	Qui	0.206799	0.0434542	4.759	0.000106087	0.00158729	RIM15
carbon	YDR104C	Pro	0.0199365	0.0379797	0.524925	0.606414	0.463659	RIM15
carbon	YDR104C	Qui	-0.0803494	0.0580429	-1.38431	0.180799	0.237158	RIM15
carbon	YDR105C	Pro	-0.0256275	0.0697415	-0.367464	0.717808	0.504941	RIM15
carbon	YDR105C	Qui	-0.0807755	0.0639101	-1.26389	0.220119	0.266566	RIM15
carbon	YDR107C	Pro	0.0598277	0.0421053	1.42091	0.173427	0.23102	RIM15
carbon	YDR107C	Qui	-0.122446	0.0397621	-3.07947	0.00568547	0.0251201	RIM15
carbon	YDR108W	Pro	-0.0295423	0.0371556	-0.795097	0.437518	0.39101	RIM15
carbon	YDR108W	Qui	-0.145554	0.0580594	-2.50698	0.0204669	0.0594392	RIM15
carbon	YDR109C	Pro	0.0975524	0.0334241	2.91863	0.00957668	0.0357439	RIM15
carbon	YDR109C	Qui	-0.0687488	0.0483027	-1.42329	0.16934	0.227835	RIM15
carbon	YDR110W	Pro	0.0585841	0.0320324	1.8289	0.0850129	0.149113	RIM15
carbon	YDR110W	Qui	0.0023995	0.0558794	0.0429406	0.966155	0.579953	RIM15
carbon	YDR111C	Pro	-0.170988	0.0940067	-1.81889	0.0865887	0.150607	RIM15
carbon	YDR111C	Qui	-0.0507899	0.0491475	-1.03342	0.313163	0.325089	RIM15
carbon	YDR117C	Pro	0.00829497	0.0278099	0.298274	0.769109	0.52243	RIM15
carbon	YDR117C	Qui	-0.10286	0.0306458	-3.35641	0.00298841	0.0158456	RIM15
carbon	YDR119W	Pro	0.0141028	0.0312163	0.451777	0.657141	0.484291	RIM15
carbon	YDR119W	Qui	-0.176364	0.0384147	-4.59105	0.000158229	0.00203659	RIM15
carbon	YDR120C	Pro	-0.0624106	0.032484	-1.92127	0.0716273	0.133274	RIM15
carbon	YDR120C	Qui	0.0899155	0.0790792	1.13703	0.268333	0.29825	RIM15
carbon	YDR121W	Pro	-0.0187934	0.0280172	-0.670779	0.511373	0.423293	RIM15
carbon	YDR121W	Qui	-0.056447	0.040292	-1.40095	0.175834	0.232972	RIM15
carbon	YDR122W	Pro	-0.0674568	0.0421271	-1.60127	0.127735	0.191426	RIM15
carbon	YDR122W	Qui	-0.107574	0.0469578	-2.29087	0.0324155	0.0803019	RIM15
carbon	YDR123C	Pro	-0.0313437	0.11631	-0.269485	0.7908	0.529985	RIM15
carbon	YDR123C	Qui	-0.00376736	0.0572567	-0.0657978	0.948161	0.57546	RIM15
carbon	YDR124W	Pro	0.00236061	0.0298921	0.0789713	0.937978	0.573099	RIM15
carbon	YDR124W	Qui	-0.0245968	0.0265101	-0.927829	0.364039	0.354084	RIM15
carbon	YDR125C	Pro	0.108399	0.0824555	1.31463	0.206094	0.256181	RIM15
carbon	YDR125C	Qui	0.0949209	0.0545669	1.73953	0.0965796	0.160537	RIM15
carbon	YDR126W	Pro	-0.150862	0.07082	-2.13022	0.0480574	0.103163	RIM15
carbon	YDR126W	Qui	-0.122162	0.107648	-1.13483	0.269233	0.298842	RIM15
carbon	YDR128W	Pro	0.0875593	0.0476095	1.83911	0.0834317	0.14722	RIM15
carbon	YDR128W	Qui	-0.0515868	0.082199	-0.627584	0.537042	0.435472	RIM15
carbon	YDR130C	Pro	0.0252381	0.0477536	0.528507	0.603979	0.462846	RIM15
carbon	YDR130C	Qui	-0.0198471	0.0627537	-0.316269	0.754921	0.517804	RIM15
carbon	YDR131C	Pro	0.0457901	0.0331007	1.38336	0.184455	0.240031	RIM15
carbon	YDR131C	Qui	-0.171613	0.072434	-2.36923	0.0274873	0.072066	RIM15
carbon	YDR132C	Pro	-0.00668256	0.0449161	-0.148779	0.883479	0.558679	RIM15
carbon	YDR132C	Qui	-0.0335407	0.0597625	-0.561233	0.580579	0.454251	RIM15
carbon	YDR135C	Pro	0.0391065	0.0364349	1.07332	0.298126	0.316048	RIM15
carbon	YDR135C	Qui	-0.104285	0.0439132	-2.37481	0.0271641	0.071481	RIM15
carbon	YDR139C	Pro	0.125825	0.105525	1.19237	0.249493	0.285386	RIM15
carbon	YDR139C	Qui	0.113197	0.0804219	1.40754	0.173899	0.231365	RIM15
carbon	YDR142C	Pro	-0.0130503	0.0784179	-0.166421	0.869789	0.555176	RIM15
carbon	YDR142C	Qui	-0.322876	0.0874093	-3.69384	0.00134768	0.00898816	RIM15
carbon	YDR143C	Pro	-0.0411868	0.126004	-0.32687	0.747756	0.515075	RIM15
carbon	YDR143C	Qui	0.133636	0.0874707	1.52778	0.14149	0.203702	RIM15
carbon	YDR144C	Pro	0.104438	0.0485125	2.15281	0.045987	0.100288	RIM15
carbon	YDR144C	Qui	0.102011	0.0423656	2.40788	0.02532	0.0683208	RIM15
carbon	YDR146C	Pro	0.0385171	0.0497655	0.773972	0.449578	0.397074	RIM15
carbon	YDR146C	Qui	-0.192319	0.0532907	-3.60886	0.00164859	0.0103604	RIM15
carbon	YDR148C	Pro	-0.116036	0.0465173	-2.49446	0.0232092	0.0644501	RIM15
carbon	YDR148C	Qui	-0.0654137	0.1178	-0.555293	0.584562	0.455514	RIM15
carbon	YDR150W	Pro	-0.0193446	0.0337536	-0.573114	0.574071	0.451937	RIM15
carbon	YDR150W	Qui	0.261423	0.075322	3.47074	0.00228461	0.0131004	RIM15
carbon	YDR151C	Pro	-0.0350534	0.0467839	-0.749263	0.463942	0.403358	RIM15
carbon	YDR151C	Qui	0.0863246	0.0449597	1.92004	0.0685386	0.129739	RIM15
carbon	YDR152W	Pro	0.0833002	0.0280661	2.968	0.0086228	0.0332373	RIM15
carbon	YDR152W	Qui	-0.00393849	0.054977	-0.0716388	0.943567	0.574465	RIM15
carbon	YDR153C	Pro	-0.0191194	0.110723	-0.172678	0.864944	0.553752	RIM15
carbon	YDR153C	Qui	-0.0180204	0.103471	-0.174159	0.863409	0.553357	RIM15
carbon	YDR155C	Pro	0.0938188	0.0733093	1.27977	0.217818	0.264796	RIM15
carbon	YDR155C	Qui	0.0463793	0.0748566	0.619575	0.542202	0.437794	RIM15
carbon	YDR156W	Pro	0.0507713	0.0319519	1.58899	0.130486	0.194012	RIM15
carbon	YDR156W	Qui	-0.182193	0.0417552	-4.36336	0.000272521	0.00294837	RIM15
carbon	YDR161W	Pro	0.0681284	0.0553144	1.23166	0.234843	0.275903	RIM15
carbon	YDR161W	Qui	-0.1717	0.0421837	-4.0703	0.000549228	0.00475199	RIM15
carbon	YDR162C	Pro	0.0159397	0.0481885	0.330778	0.744854	0.514182	RIM15
carbon	YDR162C	Qui	0.113664	0.0566412	2.00675	0.0578231	0.116401	RIM15
carbon	YDR163W	Pro	0.112024	0.0451858	2.47918	0.0239456	0.0658005	RIM15
carbon	YDR163W	Qui	0.147306	0.060321	2.44204	0.0235379	0.0650878	RIM15
carbon	YDR165W	Pro	0.0536111	0.056841	0.943176	0.358803	0.351015	RIM15
carbon	YDR165W	Qui	-0.14736	0.0785969	-1.87488	0.0747855	0.13714	RIM15
carbon	YDR169C	Pro	0.0575547	0.0380593	1.51224	0.148841	0.210406	RIM15
carbon	YDR169C	Qui	-0.32118	0.0734435	-4.37316	0.000266209	0.0029142	RIM15
carbon	YDR171W	Pro	0.069206	0.0241022	2.87136	0.0105854	0.0382337	RIM15
carbon	YDR171W	Qui	0.00784336	0.0515787	0.152066	0.880587	0.557936	RIM15
carbon	YDR174W	Pro	0.117374	0.0857698	1.36848	0.188977	0.243361	RIM15
carbon	YDR174W	Qui	-0.186865	0.0561347	-3.32887	0.00318742	0.0165446	RIM15
carbon	YDR179C	Pro	0.230267	0.104369	2.20628	0.0414096	0.0935942	RIM15
carbon	YDR179C	Qui	0.0915622	0.0529144	1.73038	0.0982324	0.162162	RIM15
carbon	YDR179W-A	Pro	-0.0246678	0.0728279	-0.338714	0.738973	0.512106	RIM15
carbon	YDR179W-A	Qui	0.0656785	0.0673349	0.9754	0.340465	0.341175	RIM15
carbon	YDR181C	Pro	0.0449763	0.0381074	1.18025	0.254152	0.288856	RIM15
carbon	YDR181C	Qui	-0.0470892	0.04659	-1.01071	0.323657	0.331191	RIM15
carbon	YDR183W	Pro	0.021087	0.0685412	0.307655	0.762082	0.520378	RIM15
carbon	YDR183W	Qui	0.0900228	0.063907	1.40865	0.173572	0.231152	RIM15
carbon	YDR184C	Pro	-0.0212984	0.028523	-0.746711	0.465441	0.403908	RIM15
carbon	YDR184C	Qui	-0.160782	0.0426755	-3.76753	0.00113111	0.0079515	RIM15
carbon	YDR185C	Pro	0.0564687	0.0287407	1.96476	0.066002	0.127115	RIM15
carbon	YDR185C	Qui	-0.132554	0.0342676	-3.8682	0.000889925	0.00672561	RIM15
carbon	YDR186C	Pro	-0.0553861	0.0612235	-0.904654	0.378291	0.361383	RIM15
carbon	YDR186C	Qui	0.289371	0.0667313	4.33636	0.000290687	0.00307562	RIM15
carbon	YDR191W	Pro	0.0170856	0.0430229	0.397128	0.696215	0.497809	RIM15
carbon	YDR191W	Qui	-0.0947559	0.0430102	-2.20311	0.0388908	0.0898889	RIM15
carbon	YDR192C	Pro	-0.020495	0.0455485	-0.449959	0.658425	0.484753	RIM15
carbon	YDR192C	Qui	-0.106198	0.0352413	-3.01346	0.00661511	0.0277519	RIM15
carbon	YDR198C	Pro	0.0096403	0.0458046	0.210466	0.835806	0.544177	RIM15
carbon	YDR198C	Qui	-0.00238746	0.0557986	-0.0427871	0.966275	0.579983	RIM15
carbon	YDR202C	Pro	0.0277972	0.0799693	0.347598	0.732408	0.509832	RIM15
carbon	YDR202C	Qui	0.0809965	0.0466592	1.73592	0.0972294	0.161231	RIM15
carbon	YDR205W	Pro	-0.0218588	0.033363	-0.65518	0.52112	0.428207	RIM15
carbon	YDR205W	Qui	0.049673	0.0390098	1.27335	0.216811	0.26406	RIM15
carbon	YDR206W	Pro	0.0264111	0.0623566	0.423549	0.677205	0.491222	RIM15
carbon	YDR206W	Qui	0.0714776	0.0792962	0.9014	0.377598	0.361111	RIM15
carbon	YDR207C	Pro	0.00359562	0.0664484	0.0541115	0.957477	0.578107	RIM15
carbon	YDR207C	Qui	-0.255861	0.0497546	-5.14245	4.28e-05	0.000834586	RIM15
carbon	YDR210W	Pro	-0.0543676	0.0393833	-1.38048	0.185323	0.240691	RIM15
carbon	YDR210W	Qui	-0.140965	0.0226745	-6.21689	3.63e-06	0.000147022	RIM15
carbon	YDR213W	Pro	0.00983051	0.0577632	0.170186	0.866873	0.554321	RIM15
carbon	YDR213W	Qui	-0.119995	0.0387326	-3.09803	0.00544766	0.024369	RIM15
carbon	YDR214W	Pro	0.0764465	0.0526525	1.45191	0.164734	0.223871	RIM15
carbon	YDR214W	Qui	-0.0147627	0.0658477	-0.224195	0.824773	0.540841	RIM15
carbon	YDR216W	Pro	0.0408292	0.0633106	0.644903	0.527598	0.431118	RIM15
carbon	YDR216W	Qui	-0.0140288	0.0818781	-0.171338	0.865598	0.553872	RIM15
carbon	YDR217C	Pro	0.0355643	0.103247	0.34446	0.734725	0.510635	RIM15
carbon	YDR217C	Qui	0.0171843	0.0553556	0.310435	0.75929	0.519411	RIM15
carbon	YDR218C	Pro	0.0160951	0.0444994	0.361692	0.722038	0.506372	RIM15
carbon	YDR218C	Qui	-0.0530155	0.0663433	-0.799109	0.433173	0.388966	RIM15
carbon	YDR219C	Pro	-0.0555508	0.0748188	-0.742471	0.467938	0.404725	RIM15
carbon	YDR219C	Qui	0.0322002	0.0711893	0.452318	0.655677	0.483833	RIM15
carbon	YDR221W	Pro	0.0667857	0.0696836	0.958413	0.351288	0.347502	RIM15
carbon	YDR221W	Qui	0.0927259	0.0699484	1.32563	0.199203	0.251039	RIM15
carbon	YDR222W	Pro	-0.189109	0.125136	-1.51124	0.149094	0.210654	RIM15
carbon	YDR222W	Qui	0.0571013	0.0710708	0.803442	0.43072	0.387738	RIM15
carbon	YDR223W	Pro	-0.0734994	0.047678	-1.54158	0.141584	0.203707	RIM15
carbon	YDR223W	Qui	-0.0354911	0.0500739	-0.708775	0.486259	0.413101	RIM15
carbon	YDR225W	Pro	0.0145228	0.0499378	0.290818	0.774709	0.524383	RIM15
carbon	YDR225W	Qui	0.000421598	0.0640165	0.00658578	0.994808	0.586851	RIM15
carbon	YDR229W	Pro	0.00515256	0.0515246	0.100002	0.921513	0.568883	RIM15
carbon	YDR229W	Qui	-0.153003	0.0597925	-2.55889	0.0182863	0.0547886	RIM15
carbon	YDR233C	Pro	-0.000751532	0.0319239	-0.0235414	0.981493	0.583514	RIM15
carbon	YDR233C	Qui	-0.0907128	0.0320001	-2.83477	0.00992356	0.036569	RIM15
carbon	YDR239C	Pro	-0.0384216	0.0515081	-0.745933	0.465898	0.40408	RIM15
carbon	YDR239C	Qui	-0.195301	0.0386719	-5.05019	5.32e-05	0.000995144	RIM15
carbon	YDR242W	Pro	-0.0068325	0.0608519	-0.112281	0.911916	0.566974	RIM15
carbon	YDR242W	Qui	-0.0215044	0.037927	-0.566995	0.576729	0.453002	RIM15
carbon	YDR244W	Pro	0.0141836	0.0324156	0.437556	0.667217	0.487757	RIM15
carbon	YDR244W	Qui	-0.186119	0.0716334	-2.59822	0.0167813	0.0518473	RIM15
carbon	YDR245W	Pro	0.0846842	0.0741008	1.14283	0.268951	0.298659	RIM15
carbon	YDR245W	Qui	-0.0730754	0.0641939	-1.13835	0.267794	0.297863	RIM15
carbon	YDR247W	Pro	-0.0733836	0.0754381	-0.972766	0.344308	0.343548	RIM15
carbon	YDR247W	Qui	0.245343	0.0909179	2.69851	0.0134541	0.0446358	RIM15
carbon	YDR248C	Pro	-0.0206643	0.0316697	-0.652494	0.522808	0.428945	RIM15
carbon	YDR248C	Qui	-0.116932	0.0324481	-3.60366	0.00166903	0.0104241	RIM15
carbon	YDR249C	Pro	0.100609	0.0455149	2.21046	0.0410702	0.093094	RIM15
carbon	YDR249C	Qui	-0.17249	0.035332	-4.88198	7.92e-05	0.00130268	RIM15
carbon	YDR252W	Pro	0.00802979	0.0569934	0.14089	0.889613	0.560328	RIM15
carbon	YDR252W	Qui	0.0902685	0.0520181	1.73533	0.097336	0.161344	RIM15
carbon	YDR253C	Pro	0.0321739	0.0429202	0.74962	0.463732	0.403326	RIM15
carbon	YDR253C	Qui	0.0493779	0.0372605	1.32521	0.19934	0.251136	RIM15
carbon	YDR254W	Pro	-0.00635706	0.0454517	-0.139864	0.890411	0.560542	RIM15
carbon	YDR254W	Qui	-0.130875	0.0447553	-2.92424	0.00810673	0.031878	RIM15
carbon	YDR255C	Pro	-0.111487	0.115355	-0.966467	0.347359	0.345595	RIM15
carbon	YDR255C	Qui	-0.266484	0.0754028	-3.53414	0.00196729	0.0116905	RIM15
carbon	YDR256C	Pro	0.0761589	0.0285964	2.66323	0.0163836	0.0509507	RIM15
carbon	YDR256C	Qui	-0.118956	0.0427944	-2.77971	0.0112284	0.0396569	RIM15
carbon	YDR257C	Pro	0.0377184	0.0266446	1.41561	0.174949	0.232267	RIM15
carbon	YDR257C	Qui	-0.0974397	0.0574961	-1.69472	0.104909	0.169027	RIM15
carbon	YDR258C	Pro	-0.00663068	0.0712181	-0.0931039	0.926909	0.570325	RIM15
carbon	YDR258C	Qui	-0.108864	0.0235441	-4.62381	0.000146347	0.00193964	RIM15
carbon	YDR259C	Pro	-0.0142632	0.0360241	-0.395934	0.697079	0.49817	RIM15
carbon	YDR259C	Qui	0.0392717	0.0560749	0.700344	0.491399	0.415218	RIM15
carbon	YDR260C	Pro	0.0735425	0.0690436	1.06516	0.301699	0.318376	RIM15
carbon	YDR260C	Qui	-0.0904135	0.0740573	-1.22086	0.235671	0.276433	RIM15
carbon	YDR261C	Pro	0.0639868	0.0199545	3.20664	0.00517309	0.0234406	RIM15
carbon	YDR261C	Qui	-0.135815	0.0463265	-2.93169	0.0079707	0.0315872	RIM15
carbon	YDR262W	Pro	0.0290221	0.0324532	0.894276	0.383661	0.364231	RIM15
carbon	YDR262W	Qui	0.0427765	0.0514267	0.831795	0.414884	0.379502	RIM15
carbon	YDR263C	Pro	-0.00858678	0.027131	-0.316493	0.755481	0.51791	RIM15
carbon	YDR263C	Qui	0.220234	0.0357905	6.15342	4.18e-06	0.000160148	RIM15
carbon	YDR265W	Pro	0.0944894	0.0489424	1.93062	0.0703826	0.131921	RIM15
carbon	YDR265W	Qui	-0.392016	0.0477259	-8.2139	5.38e-08	1.1e-05	RIM15
carbon	YDR266C	Pro	0.1558	0.0711405	2.19003	0.0427544	0.0955069	RIM15
carbon	YDR266C	Qui	0.253462	0.0588628	4.30598	0.000312591	0.00323183	RIM15
carbon	YDR270W	Pro	-0.0350904	0.0635369	-0.552284	0.587942	0.456818	RIM15
carbon	YDR270W	Qui	-0.0333085	0.0737346	-0.451735	0.656091	0.483925	RIM15
carbon	YDR272W	Pro	0.0293235	0.0481041	0.609584	0.550199	0.441496	RIM15
carbon	YDR272W	Qui	0.11514	0.0590922	1.94848	0.0648446	0.125751	RIM15
carbon	YDR273W	Pro	0.0467457	0.0463496	1.00855	0.327333	0.333286	RIM15
carbon	YDR273W	Qui	0.0122353	0.0539228	0.226903	0.822693	0.540198	RIM15
carbon	YDR275W	Pro	0.0285438	0.033888	0.842298	0.411315	0.37751	RIM15
carbon	YDR275W	Qui	-0.0921287	0.0353786	-2.60408	0.0165672	0.0514051	RIM15
carbon	YDR276C	Pro	0.042808	0.0495501	0.863934	0.39965	0.371833	RIM15
carbon	YDR276C	Qui	-0.0706564	0.0532644	-1.32652	0.198913	0.250889	RIM15
carbon	YDR277C	Pro	-0.00970485	0.0368537	-0.263334	0.795458	0.531561	RIM15
carbon	YDR277C	Qui	0.26424	0.0526016	5.02342	5.67e-05	0.00104296	RIM15
carbon	YDR279W	Pro	0.0930136	0.0692951	1.34228	0.197157	0.249584	RIM15
carbon	YDR279W	Qui	0.0290216	0.0882032	0.329032	0.745391	0.514382	RIM15
carbon	YDR281C	Pro	-0.0339581	0.0447609	-0.758656	0.458448	0.400845	RIM15
carbon	YDR281C	Qui	0.00633264	0.0542644	0.1167	0.908207	0.565929	RIM15
carbon	YDR282C	Pro	0.108425	0.0873619	1.2411	0.231421	0.273683	RIM15
carbon	YDR282C	Qui	0.0778104	0.0675047	1.15267	0.261999	0.293949	RIM15
carbon	YDR284C	Pro	0.111681	0.067399	1.65701	0.115856	0.179963	RIM15
carbon	YDR284C	Qui	-0.0162871	0.0767867	-0.212109	0.834068	0.54372	RIM15
carbon	YDR285W	Pro	-0.00226945	0.0568779	-0.0399003	0.968637	0.580376	RIM15
carbon	YDR285W	Qui	0.127431	0.0674519	1.88922	0.072751	0.134589	RIM15
carbon	YDR286C	Pro	0.0440273	0.033378	1.31905	0.204644	0.25537	RIM15
carbon	YDR286C	Qui	-0.108534	0.0484312	-2.24098	0.0359636	0.0855694	RIM15
carbon	YDR287W	Pro	0.0323479	0.0356876	0.90642	0.377382	0.361085	RIM15
carbon	YDR287W	Qui	-0.0751824	0.0548439	-1.37084	0.184899	0.24034	RIM15
carbon	YDR289C	Pro	0.0986077	0.0345329	2.85547	0.010947	0.0390274	RIM15
carbon	YDR289C	Qui	-0.0441395	0.110233	-0.400422	0.69289	0.496552	RIM15
carbon	YDR291W	Pro	-0.0281082	0.0280445	-1.00227	0.330266	0.33507	RIM15
carbon	YDR291W	Qui	0.0299852	0.0350488	0.855528	0.401915	0.373217	RIM15
carbon	YDR293C	Pro	-0.031286	0.0680421	-0.459803	0.651483	0.482398	RIM15
carbon	YDR293C	Qui	-0.228741	0.118027	-1.93804	0.0661796	0.127253	RIM15
carbon	YDR294C	Pro	0.0448841	0.0453207	0.990367	0.335883	0.338731	RIM15
carbon	YDR294C	Qui	0.174446	0.0538732	3.23808	0.00393914	0.0191892	RIM15
carbon	YDR297W	Pro	-0.0120465	0.0458653	-0.262649	0.795977	0.531598	RIM15
carbon	YDR297W	Qui	0.176415	0.069541	2.53684	0.0191846	0.056769	RIM15
carbon	YDR304C	Pro	-0.0653359	0.0656507	-0.995205	0.333592	0.337129	RIM15
carbon	YDR304C	Qui	-0.280077	0.155387	-1.80245	0.0858475	0.150008	RIM15
carbon	YDR305C	Pro	0.0512091	0.0404467	1.26609	0.222556	0.267767	RIM15
carbon	YDR305C	Qui	-0.0202628	0.0729614	-0.27772	0.783943	0.527717	RIM15
carbon	YDR306C	Pro	0.101231	0.0385308	2.62727	0.0176545	0.053551	RIM15
carbon	YDR306C	Qui	-0.231297	0.0432294	-5.35045	2.63e-05	0.000597618	RIM15
carbon	YDR307W	Pro	-0.000250424	0.0345437	-0.00724948	0.9943	0.586721	RIM15
carbon	YDR307W	Qui	-0.147657	0.0329568	-4.48033	0.000206074	0.0024295	RIM15
carbon	YDR309C	Pro	-0.00632559	0.040477	-0.156276	0.877656	0.557013	RIM15
carbon	YDR309C	Qui	0.113905	0.0419343	2.71627	0.0129342	0.0434796	RIM15
carbon	YDR310C	Pro	0.0380077	0.0398428	0.953941	0.353482	0.348679	RIM15
carbon	YDR310C	Qui	-0.119987	0.0543337	-2.20834	0.0384734	0.0892372	RIM15
carbon	YDR312W	Pro	0.0429117	0.061021	0.703228	0.491433	0.415218	RIM15
carbon	YDR312W	Qui	0.217596	0.0857237	2.53834	0.0191224	0.0566413	RIM15
carbon	YDR313C	Pro	-0.0349547	0.0296034	-1.18077	0.253953	0.28878	RIM15
carbon	YDR313C	Qui	-0.142671	0.0426456	-3.34551	0.00306565	0.0161564	RIM15
carbon	YDR314C	Pro	0.0950998	0.0556273	1.70959	0.10553	0.169699	RIM15
carbon	YDR314C	Qui	-0.169197	0.076357	-2.21586	0.0378814	0.0884698	RIM15
carbon	YDR315C	Pro	0.132293	0.0466251	2.83737	0.0113734	0.0400104	RIM15
carbon	YDR315C	Qui	0.0890179	0.0543736	1.63715	0.116497	0.180638	RIM15
carbon	YDR316W	Pro	-0.0209692	0.0415047	-0.505225	0.619888	0.469248	RIM15
carbon	YDR316W	Qui	-0.0588623	0.0515193	-1.14253	0.266094	0.296782	RIM15
carbon	YDR317W	Pro	-0.00164257	0.025448	-0.0645463	0.949288	0.57572	RIM15
carbon	YDR317W	Qui	0.0351648	0.0325031	1.08189	0.291568	0.31193	RIM15
carbon	YDR318W	Pro	0.0784321	0.0595436	1.31722	0.205244	0.255655	RIM15
carbon	YDR318W	Qui	0.0646312	0.0736226	0.877871	0.389947	0.36735	RIM15
carbon	YDR319C	Pro	-0.0313588	0.075731	-0.414081	0.683992	0.493564	RIM15
carbon	YDR319C	Qui	0.0113644	0.0628353	0.180859	0.858212	0.551399	RIM15
carbon	YDR320C	Pro	-0.00957928	0.0368556	-0.259914	0.798052	0.53216	RIM15
carbon	YDR320C	Qui	-0.263459	0.0744332	-3.53954	0.00194234	0.0116029	RIM15
carbon	YDR321W	Pro	0.0480484	0.0447503	1.0737	0.297962	0.315928	RIM15
carbon	YDR321W	Qui	-0.128692	0.0622407	-2.06764	0.051216	0.10754	RIM15
carbon	YDR326C	Pro	0.0378972	0.028859	1.31318	0.206571	0.256596	RIM15
carbon	YDR326C	Qui	-0.161958	0.0868973	-1.86379	0.0763944	0.138934	RIM15
carbon	YDR329C	Pro	0.0417033	0.0439336	0.949235	0.355802	0.349625	RIM15
carbon	YDR329C	Qui	-0.424205	0.0586461	-7.2333	3.98e-07	3.47e-05	RIM15
carbon	YDR330W	Pro	0.0139254	0.0240238	0.579649	0.569755	0.450143	RIM15
carbon	YDR330W	Qui	-0.0365201	0.0525474	-0.694994	0.494678	0.416408	RIM15
carbon	YDR333C	Pro	-0.0844041	0.0595658	-1.41699	0.174552	0.231912	RIM15
carbon	YDR333C	Qui	0.039979	0.0586497	0.681657	0.502905	0.419508	RIM15
carbon	YDR334W	Pro	-0.0096587	0.0555068	-0.174009	0.863913	0.553503	RIM15
carbon	YDR334W	Qui	-0.142887	0.0542754	-2.63263	0.0155609	0.0491593	RIM15
carbon	YDR336W	Pro	0.0726361	0.103987	0.698508	0.494305	0.416277	RIM15
carbon	YDR336W	Qui	-0.135309	0.078286	-1.72839	0.0985957	0.162547	RIM15
carbon	YDR338C	Pro	-0.0464382	0.0662838	-0.700597	0.493033	0.415716	RIM15
carbon	YDR338C	Qui	0.140391	0.0810546	1.73205	0.0979296	0.161941	RIM15
carbon	YDR345C	Pro	0.0637284	0.0428871	1.48596	0.1556	0.216108	RIM15
carbon	YDR345C	Qui	0.0159553	0.0524018	0.304479	0.76376	0.520779	RIM15
carbon	YDR346C	Pro	-0.213243	0.134632	-1.58389	0.131643	0.195197	RIM15
carbon	YDR346C	Qui	-0.000576842	0.0732539	-0.00787456	0.993791	0.586706	RIM15
carbon	YDR348C	Pro	0.0679031	0.0606264	1.12002	0.278278	0.304496	RIM15
carbon	YDR348C	Qui	0.0365578	0.0820183	0.445728	0.660355	0.485391	RIM15
carbon	YDR349C	Pro	0.0717499	0.0289442	2.4789	0.0239591	0.0658005	RIM15
carbon	YDR349C	Qui	0.00747794	0.0457077	0.163604	0.871607	0.555583	RIM15
carbon	YDR351W	Pro	0.0629535	0.0275537	2.28475	0.0354487	0.0848663	RIM15
carbon	YDR351W	Qui	-0.0450675	0.0597354	-0.754452	0.458955	0.401096	RIM15
carbon	YDR352W	Pro	0.136817	0.0849752	1.61008	0.125791	0.189285	RIM15
carbon	YDR352W	Qui	0.00981998	0.0940393	0.104424	0.917824	0.56756	RIM15
carbon	YDR357C	Pro	0.142103	0.0806554	1.76186	0.0960644	0.160086	RIM15
carbon	YDR357C	Qui	0.13215	0.0628307	2.10328	0.047672	0.102742	RIM15
carbon	YDR358W	Pro	0.0693283	0.0679223	1.0207	0.321703	0.330356	RIM15
carbon	YDR358W	Qui	-0.0361211	0.0738659	-0.48901	0.629903	0.473442	RIM15
carbon	YDR363W	Pro	0.0323708	0.0397819	0.813708	0.427063	0.38563	RIM15
carbon	YDR363W	Qui	0.0152252	0.0583756	0.260815	0.796776	0.531817	RIM15
carbon	YDR363W-A	Pro	0.0241067	0.0313247	0.769574	0.452114	0.398043	RIM15
carbon	YDR363W-A	Qui	-0.190356	0.0717998	-2.6512	0.0149374	0.047954	RIM15
carbon	YDR368W	Pro	0.0548516	0.0387053	1.41716	0.174504	0.231898	RIM15
carbon	YDR368W	Qui	-0.0325763	0.0454889	-0.716138	0.481794	0.410903	RIM15
carbon	YDR370C	Pro	0.0282069	0.031472	0.896253	0.382634	0.363533	RIM15
carbon	YDR370C	Qui	-0.101469	0.0266533	-3.80701	0.00102964	0.0074928	RIM15
carbon	YDR371W	Pro	0.0494695	0.0445565	1.11026	0.282343	0.306743	RIM15
carbon	YDR371W	Qui	0.225967	0.0406948	5.55272	1.65e-05	0.000425407	RIM15
carbon	YDR372C	Pro	0.0522357	0.0300395	1.7389	0.100127	0.163929	RIM15
carbon	YDR372C	Qui	0.220496	0.0826552	2.66767	0.0144046	0.0467786	RIM15
carbon	YDR374C	Pro	0.0593366	0.0643754	0.921728	0.369567	0.357106	RIM15
carbon	YDR374C	Qui	-0.0563093	0.0730862	-0.77045	0.449614	0.397074	RIM15
carbon	YDR378C	Pro	0.0469991	0.0721643	0.651279	0.523574	0.429291	RIM15
carbon	YDR378C	Qui	-0.0168203	0.0681806	-0.246702	0.807534	0.535201	RIM15
carbon	YDR379W	Pro	0.130002	0.0620085	2.09652	0.0513042	0.107653	RIM15
carbon	YDR379W	Qui	0.0164028	0.0762594	0.215093	0.83177	0.543187	RIM15
carbon	YDR380W	Pro	1.82e-05	0.0642113	0.00028292	0.999778	0.587841	RIM15
carbon	YDR380W	Qui	-0.0797547	0.0776925	-1.02654	0.316315	0.327381	RIM15
carbon	YDR383C	Pro	0.0672511	0.046161	1.45688	0.163372	0.222601	RIM15
carbon	YDR383C	Qui	0.0033256	0.0582414	0.0571002	0.955005	0.577341	RIM15
carbon	YDR384C	Pro	0.023638	0.0618708	0.382054	0.707155	0.501524	RIM15
carbon	YDR384C	Qui	-0.00202262	0.0748962	-0.0270057	0.97871	0.582885	RIM15
carbon	YDR385W	Pro	0.122762	0.0268776	4.56744	0.000273394	0.0029527	RIM15
carbon	YDR385W	Qui	0.226128	0.0644037	3.5111	0.00207725	0.0121933	RIM15
carbon	YDR386W	Pro	0.0411284	0.0434868	0.945766	0.357518	0.350438	RIM15
carbon	YDR386W	Qui	0.0359448	0.0237589	1.5129	0.145211	0.207219	RIM15
carbon	YDR387C	Pro	0.0542308	0.0660527	0.821024	0.422997	0.383375	RIM15
carbon	YDR387C	Qui	-0.0789236	0.076846	-1.02704	0.316089	0.327173	RIM15
carbon	YDR388W	Pro	0.0181554	0.0621137	0.292292	0.7736	0.523916	RIM15
carbon	YDR388W	Qui	0.00522866	0.0973927	0.0536864	0.957692	0.578167	RIM15
carbon	YDR389W	Pro	0.0363205	0.0358375	1.01348	0.325041	0.33187	RIM15
carbon	YDR389W	Qui	0.0750182	0.0532401	1.40906	0.173455	0.23102	RIM15
carbon	YDR391C	Pro	-0.0723067	0.0590114	-1.2253	0.237168	0.27735	RIM15
carbon	YDR391C	Qui	0.361915	0.0751812	4.8139	9.31e-05	0.00145417	RIM15
carbon	YDR393W	Pro	0.092985	0.0359145	2.58906	0.0191072	0.0566097	RIM15
carbon	YDR393W	Qui	-0.142631	0.0553042	-2.57902	0.0175008	0.0532401	RIM15
carbon	YDR395W	Pro	0.0454531	0.0270634	1.67951	0.111336	0.175212	RIM15
carbon	YDR395W	Qui	-0.212382	0.0401223	-5.29336	3.01e-05	0.000644198	RIM15
carbon	YDR399W	Pro	0.0201831	0.0370377	0.544934	0.592877	0.458759	RIM15
carbon	YDR399W	Qui	0.0909984	0.0336219	2.70652	0.0132173	0.0441696	RIM15
carbon	YDR400W	Pro	0.0166201	0.0254425	0.653241	0.522338	0.428739	RIM15
carbon	YDR400W	Qui	-0.130384	0.0450444	-2.89458	0.00867056	0.0333596	RIM15
carbon	YDR402C	Pro	0.0880681	0.0303846	2.89844	0.0099955	0.0367433	RIM15
carbon	YDR402C	Qui	-0.0546102	0.0444894	-1.22749	0.233222	0.274973	RIM15
carbon	YDR403W	Pro	0.0439171	0.0376483	1.16651	0.259513	0.292236	RIM15
carbon	YDR403W	Qui	0.164564	0.0528679	3.11273	0.00526615	0.02371	RIM15
carbon	YDR406W	Pro	-0.0652755	0.0473726	-1.37792	0.186097	0.241294	RIM15
carbon	YDR406W	Qui	0.0132704	0.0431897	0.307258	0.761674	0.520241	RIM15
carbon	YDR409W	Pro	0.0174824	0.0403935	0.432803	0.670599	0.48886	RIM15
carbon	YDR409W	Qui	-0.110074	0.0617073	-1.78381	0.0889128	0.153242	RIM15
carbon	YDR411C	Pro	0.0503713	0.0347561	1.44928	0.165456	0.224559	RIM15
carbon	YDR411C	Qui	-0.0924767	0.0498813	-1.85393	0.0778489	0.140836	RIM15
carbon	YDR414C	Pro	-0.0309939	0.0398335	-0.778086	0.447213	0.395984	RIM15
carbon	YDR414C	Qui	-0.196125	0.0594437	-3.29934	0.00341511	0.0173677	RIM15
carbon	YDR415C	Pro	0.00450931	0.0300743	0.149939	0.882577	0.558482	RIM15
carbon	YDR415C	Qui	-0.0582979	0.0423491	-1.3766	0.183136	0.239019	RIM15
carbon	YDR419W	Pro	0.114529	0.0734572	1.55912	0.137388	0.200081	RIM15
carbon	YDR419W	Qui	0.00688538	0.0800726	0.0859893	0.93229	0.571548	RIM15
carbon	YDR420W	Pro	0.0839278	0.0648531	1.29412	0.212929	0.261115	RIM15
carbon	YDR420W	Qui	0.237255	0.0663277	3.57701	0.00177771	0.0108879	RIM15
carbon	YDR421W	Pro	-0.00433042	0.0348876	-0.124125	0.902672	0.564509	RIM15
carbon	YDR421W	Qui	0.024591	0.0663284	0.370746	0.714541	0.503883	RIM15
carbon	YDR422C	Pro	0.0564116	0.0721	0.782407	0.444738	0.394534	RIM15
carbon	YDR422C	Qui	-0.0733249	0.0777132	-0.943532	0.356138	0.349834	RIM15
carbon	YDR423C	Pro	0.00485311	0.0363183	0.133627	0.895267	0.562046	RIM15
carbon	YDR423C	Qui	-0.0480334	0.0577055	-0.83239	0.414555	0.379286	RIM15
carbon	YDR424C	Pro	0.0358527	0.0506058	0.708471	0.488255	0.413952	RIM15
carbon	YDR424C	Qui	-0.0985874	0.0426828	-2.30977	0.0311576	0.078286	RIM15
carbon	YDR425W	Pro	0.00292399	0.0315299	0.0927371	0.927197	0.570417	RIM15
carbon	YDR425W	Qui	-0.00634978	0.0343872	-0.184655	0.855271	0.550477	RIM15
carbon	YDR428C	Pro	-0.0426525	0.0368586	-1.15719	0.263195	0.294767	RIM15
carbon	YDR428C	Qui	-0.0364035	0.0416566	-0.873894	0.39206	0.36831	RIM15
carbon	YDR430C	Pro	0.0352668	0.0373712	0.94369	0.358548	0.350848	RIM15
carbon	YDR430C	Qui	0.0914351	0.0274545	3.33042	0.00317585	0.0165142	RIM15
carbon	YDR435C	Pro	0.0690129	0.0391481	1.76286	0.0958896	0.159992	RIM15
carbon	YDR435C	Qui	0.353722	0.074347	4.75771	0.000106413	0.00158729	RIM15
carbon	YDR436W	Pro	-0.0081296	0.0363435	-0.223688	0.825666	0.541069	RIM15
carbon	YDR436W	Qui	-0.191463	0.0315381	-6.07084	5.04e-06	0.00018331	RIM15
carbon	YDR438W	Pro	0.0464456	0.0260437	1.78337	0.0923879	0.156784	RIM15
carbon	YDR438W	Qui	0.0994859	0.0313107	3.17737	0.00453529	0.0212287	RIM15
carbon	YDR440W	Pro	0.00469931	0.0520791	0.0902341	0.929156	0.570863	RIM15
carbon	YDR440W	Qui	0.0989528	0.0600448	1.64798	0.114238	0.178417	RIM15
carbon	YDR441C	Pro	-0.0263885	0.0649978	-0.40599	0.689814	0.495417	RIM15
carbon	YDR441C	Qui	0.212707	0.0485369	4.38237	0.000260411	0.00286958	RIM15
carbon	YDR444W	Pro	0.120883	0.0246055	4.91283	0.000131555	0.00180249	RIM15
carbon	YDR444W	Qui	0.0258126	0.0245755	1.05034	0.305499	0.32067	RIM15
carbon	YDR446W	Pro	0.111655	0.0850974	1.31208	0.206933	0.256809	RIM15
carbon	YDR446W	Qui	0.0185144	0.0675864	0.273936	0.78681	0.528505	RIM15
carbon	YDR447C	Pro	0.114327	0.036096	3.16729	0.00562995	0.0249428	RIM15
carbon	YDR447C	Qui	-0.101354	0.0523317	-1.93677	0.0663446	0.127433	RIM15
carbon	YDR451C	Pro	0.00763686	0.0277221	0.275479	0.786269	0.528356	RIM15
carbon	YDR451C	Qui	0.00932921	0.0276402	0.337523	0.739073	0.512124	RIM15
carbon	YDR452W	Pro	0.0559259	0.0491494	1.13788	0.270955	0.299608	RIM15
carbon	YDR452W	Qui	-0.0461622	0.0752415	-0.61352	0.546121	0.439949	RIM15
carbon	YDR453C	Pro	0.109362	0.0762361	1.43452	0.169565	0.227979	RIM15
carbon	YDR453C	Qui	0.00542555	0.0537741	0.100895	0.920591	0.568536	RIM15
carbon	YDR458C	Pro	-0.104298	0.129897	-0.802926	0.433101	0.388966	RIM15
carbon	YDR458C	Qui	-0.011584	0.0538186	-0.215241	0.831656	0.543169	RIM15
carbon	YDR459C	Pro	0.0355978	0.0370495	0.960818	0.350111	0.346836	RIM15
carbon	YDR459C	Qui	0.102575	0.0841326	1.21921	0.236282	0.276769	RIM15
carbon	YDR461W	Pro	-0.0511451	0.0702069	-0.728491	0.476229	0.408108	RIM15
carbon	YDR461W	Qui	0.251808	0.0547494	4.59929	0.000155154	0.00201153	RIM15
carbon	YDR463W	Pro	0.131961	0.0558924	2.36099	0.03043	0.0771096	RIM15
carbon	YDR463W	Qui	-0.061582	0.0675125	-0.912157	0.372039	0.358403	RIM15
carbon	YDR465C	Pro	0.0247793	0.0436705	0.567414	0.57785	0.453481	RIM15
carbon	YDR465C	Qui	-0.135703	0.0537719	-2.52368	0.0197405	0.0578409	RIM15
carbon	YDR466W	Pro	0.338123	0.125853	2.68665	0.0156035	0.0492442	RIM15
carbon	YDR466W	Qui	0.083436	0.0704602	1.18416	0.249581	0.285402	RIM15
carbon	YDR469W	Pro	0.00519232	0.0357836	0.145103	0.886336	0.559615	RIM15
carbon	YDR469W	Qui	-0.349942	0.0726566	-4.81638	9.26e-05	0.00145018	RIM15
carbon	YDR471W	Pro	0.145786	0.0524572	2.77915	0.012857	0.043311	RIM15
carbon	YDR471W	Qui	0.272576	0.094992	2.86946	0.00917716	0.0346887	RIM15
carbon	YDR475C	Pro	0.0868454	0.0279342	3.10893	0.00638124	0.0271078	RIM15
carbon	YDR475C	Qui	-0.0716362	0.0439975	-1.62819	0.118396	0.1823	RIM15
carbon	YDR476C	Pro	0.0315541	0.0431912	0.730567	0.474992	0.407771	RIM15
carbon	YDR476C	Qui	0.0419314	0.054255	0.772856	0.44822	0.396459	RIM15
carbon	YDR477W	Pro	0.0895279	0.0827424	1.08201	0.294359	0.313703	RIM15
carbon	YDR477W	Qui	0.298892	0.0850454	3.5145	0.00206063	0.0121353	RIM15
carbon	YDR479C	Pro	0.199363	0.0750345	2.65695	0.0165992	0.0514755	RIM15
carbon	YDR479C	Qui	0.115085	0.0884805	1.30069	0.207459	0.257161	RIM15
carbon	YDR480W	Pro	0.0133812	0.0265273	0.504433	0.620433	0.469574	RIM15
carbon	YDR480W	Qui	0.0942544	0.046864	2.01123	0.0573117	0.115844	RIM15
carbon	YDR481C	Pro	0.129757	0.092782	1.39852	0.179935	0.236423	RIM15
carbon	YDR481C	Qui	0.264028	0.0820295	3.21869	0.00412074	0.0198103	RIM15
carbon	YDR482C	Pro	0.0603536	0.0488908	1.23446	0.233825	0.275343	RIM15
carbon	YDR482C	Qui	0.0350647	0.0493369	0.710719	0.485078	0.412678	RIM15
carbon	YDR483W	Pro	0.048465	0.0448413	1.08081	0.294876	0.313883	RIM15
carbon	YDR483W	Qui	0.23492	0.0311968	7.53027	2.14e-07	2.52e-05	RIM15
carbon	YDR485C	Pro	-0.00573698	0.0533162	-0.107603	0.91557	0.567239	RIM15
carbon	YDR485C	Qui	-0.200129	0.03643	-5.49353	1.89e-05	0.000462958	RIM15
carbon	YDR486C	Pro	0.0263643	0.0377362	0.698648	0.49422	0.416277	RIM15
carbon	YDR486C	Qui	-0.195234	0.0516574	-3.77939	0.00109964	0.00780942	RIM15
carbon	YDR488C	Pro	-0.0381554	0.0551901	-0.691345	0.498682	0.418024	RIM15
carbon	YDR488C	Qui	0.156092	0.0735751	2.12153	0.0459437	0.100263	RIM15
carbon	YDR490C	Pro	-0.0453411	0.0743788	-0.609597	0.55019	0.441496	RIM15
carbon	YDR490C	Qui	0.270645	0.0601512	4.4994	0.0001969	0.00236148	RIM15
carbon	YDR492W	Pro	0.0280157	0.0356944	0.784878	0.443326	0.394129	RIM15
carbon	YDR492W	Qui	0.0218434	0.0320657	0.681207	0.503184	0.419575	RIM15
carbon	YDR493W	Pro	-0.00939187	0.0291686	-0.321986	0.751389	0.516154	RIM15
carbon	YDR493W	Qui	0.0140401	0.0462355	0.303666	0.764371	0.52086	RIM15
carbon	YDR494W	Pro	0.164456	0.0745461	2.20609	0.0414249	0.0936091	RIM15
carbon	YDR494W	Qui	0.0544212	0.0811077	0.670975	0.50955	0.42251	RIM15
carbon	YDR496C	Pro	0.0278729	0.0476909	0.584449	0.566594	0.448825	RIM15
carbon	YDR496C	Qui	0.140444	0.0504362	2.78458	0.0111067	0.0394019	RIM15
carbon	YDR497C	Pro	0.0628668	0.0387201	1.62362	0.122852	0.186594	RIM15
carbon	YDR497C	Qui	-0.215782	0.0441989	-4.88208	7.92e-05	0.00130268	RIM15
carbon	YDR501W	Pro	0.0568423	0.0397506	1.42998	0.170846	0.229085	RIM15
carbon	YDR501W	Qui	-0.116277	0.0398161	-2.92036	0.00817836	0.0320889	RIM15
carbon	YDR502C	Pro	0.00151102	0.0329874	0.0458058	0.963999	0.579327	RIM15
carbon	YDR502C	Qui	-0.0444037	0.0250592	-1.77195	0.0909141	0.15519	RIM15
carbon	YDR503C	Pro	0.0460058	0.0351035	1.31057	0.207433	0.257154	RIM15
carbon	YDR503C	Qui	-0.00764649	0.0376065	-0.203329	0.840835	0.545852	RIM15
carbon	YDR504C	Pro	0.0652072	0.0482061	1.35268	0.193878	0.246921	RIM15
carbon	YDR504C	Qui	0.0662624	0.0753333	0.879589	0.389037	0.366963	RIM15
carbon	YDR505C	Pro	0.0156064	0.0477216	0.32703	0.747637	0.51504	RIM15
carbon	YDR505C	Qui	0.200329	0.0473844	4.22775	0.000376907	0.00365632	RIM15
carbon	YDR506C	Pro	-0.0373914	0.0935917	-0.399516	0.694488	0.497172	RIM15
carbon	YDR506C	Qui	0.0521579	0.0469865	1.11006	0.279523	0.305193	RIM15
carbon	YDR508C	Pro	0.0430131	0.0503855	0.85368	0.405151	0.374577	RIM15
carbon	YDR508C	Qui	-0.0508709	0.0409444	-1.24244	0.227771	0.270882	RIM15
carbon	YDR511W	Pro	-0.0214747	0.0405408	-0.529705	0.603166	0.462511	RIM15
carbon	YDR511W	Qui	0.0551317	0.0756552	0.728723	0.47422	0.407535	RIM15
carbon	YDR512C	Pro	0.0878731	0.0577887	1.52059	0.146744	0.208586	RIM15
carbon	YDR512C	Qui	-0.0481179	0.108397	-0.443905	0.661651	0.485753	RIM15
carbon	YDR513W	Pro	0.0245709	0.0608861	0.403556	0.69157	0.495965	RIM15
carbon	YDR513W	Qui	-0.111499	0.0441372	-2.52618	0.0196336	0.0577118	RIM15
carbon	YDR515W	Pro	-0.0154691	0.0226379	-0.683327	0.503608	0.419673	RIM15
carbon	YDR515W	Qui	-0.0773634	0.0260184	-2.97341	0.00724871	0.029656	RIM15
carbon	YDR516C	Pro	0.0672947	0.0684233	0.983506	0.33915	0.340376	RIM15
carbon	YDR516C	Qui	-0.016224	0.0758089	-0.214011	0.832602	0.543375	RIM15
carbon	YDR517W	Pro	0.0366162	0.0358146	1.02238	0.320929	0.329884	RIM15
carbon	YDR517W	Qui	-0.0524236	0.0297051	-1.7648	0.092138	0.156504	RIM15
carbon	YDR519W	Pro	0.0314499	0.0526031	0.597872	0.557807	0.444941	RIM15
carbon	YDR519W	Qui	0.0705027	0.0428709	1.64454	0.114953	0.179086	RIM15
carbon	YDR520C	Pro	0.0861659	0.0448474	1.92131	0.0716218	0.133274	RIM15
carbon	YDR520C	Qui	-0.0335543	0.0533908	-0.628466	0.536475	0.435239	RIM15
carbon	YDR522C	Pro	0.0205487	0.0252408	0.814108	0.42684	0.385561	RIM15
carbon	YDR522C	Qui	0.148439	0.024782	5.98979	6.05e-06	0.000210358	RIM15
carbon	YDR524C	Pro	0.0802829	0.0700858	1.1455	0.267874	0.297864	RIM15
carbon	YDR524C	Qui	-0.0598186	0.0711335	-0.840935	0.409858	0.376972	RIM15
carbon	YDR525W-A	Pro	-0.00350433	0.0253966	-0.137984	0.891874	0.560938	RIM15
carbon	YDR525W-A	Qui	0.16275	0.0572384	2.84337	0.00973326	0.0361117	RIM15
carbon	YDR528W	Pro	0.0601726	0.0504469	1.19279	0.249335	0.285308	RIM15
carbon	YDR528W	Qui	-0.0636096	0.0614767	-1.03469	0.312581	0.324764	RIM15
carbon	YDR530C	Pro	-0.0027345	0.087019	-0.0314242	0.975297	0.58198	RIM15
carbon	YDR530C	Qui	0.0909892	0.0616132	1.47678	0.154574	0.215482	RIM15
carbon	YDR532C	Pro	0.0116681	0.0691506	0.168734	0.867997	0.554699	RIM15
carbon	YDR532C	Qui	-0.0420933	0.0551431	-0.763346	0.453748	0.398834	RIM15
carbon	YDR533C	Pro	-0.00121684	0.0278175	-0.0437438	0.965618	0.579798	RIM15
carbon	YDR533C	Qui	-0.0201585	0.0375661	-0.536616	0.597173	0.460284	RIM15
carbon	YDR534C	Pro	0.0448727	0.0341437	1.31423	0.206226	0.256269	RIM15
carbon	YDR534C	Qui	-0.145411	0.0441645	-3.2925	0.00347007	0.0175613	RIM15
carbon	YDR536W	Pro	-0.0189459	0.0363888	-0.520652	0.609324	0.464916	RIM15
carbon	YDR536W	Qui	-0.341786	0.0964803	-3.54255	0.00192858	0.0115375	RIM15
carbon	YDR538W	Pro	0.0661063	0.0337308	1.95982	0.0666206	0.127637	RIM15
carbon	YDR538W	Qui	-0.0409261	0.025402	-1.61114	0.122079	0.185872	RIM15
carbon	YDR539W	Pro	0.061287	0.0213717	2.86767	0.0106683	0.0383983	RIM15
carbon	YDR539W	Qui	-0.0565431	0.0505784	-1.11793	0.276223	0.303124	RIM15
carbon	YDR540C	Pro	0.0236921	0.0316539	0.748473	0.464405	0.403404	RIM15
carbon	YDR540C	Qui	-0.0494691	0.0256132	-1.93139	0.0670434	0.128144	RIM15
carbon	YDR541C	Pro	0.0179677	0.0358413	0.501312	0.622581	0.470402	RIM15
carbon	YDR541C	Qui	-0.037864	0.0494824	-0.765202	0.452666	0.398164	RIM15
carbon	YEL001C	Pro	-0.00532198	0.0375978	-0.141551	0.889099	0.560117	RIM15
carbon	YEL001C	Qui	-0.00811643	0.0428882	-0.189246	0.851717	0.549487	RIM15
carbon	YEL004W	Pro	-0.117152	0.0549686	-2.13126	0.04796	0.103046	RIM15
carbon	YEL004W	Qui	-0.146819	0.129696	-1.13202	0.270386	0.299287	RIM15
carbon	YEL005C	Pro	-0.015271	0.0404614	-0.377421	0.710531	0.502676	RIM15
carbon	YEL005C	Qui	0.0464357	0.075898	0.611818	0.547226	0.440454	RIM15
carbon	YEL006W	Pro	-0.0150929	0.0735449	-0.205221	0.839837	0.545459	RIM15
carbon	YEL006W	Qui	0.0439272	0.0683096	0.64306	0.527145	0.430851	RIM15
carbon	YEL007W	Pro	0.0521502	0.0821723	0.634644	0.534109	0.434166	RIM15
carbon	YEL007W	Qui	0.290909	0.0853941	3.40667	0.00265616	0.0145517	RIM15
carbon	YEL011W	Pro	-0.054702	0.0547735	-0.998694	0.331947	0.336175	RIM15
carbon	YEL011W	Qui	0.0721474	0.0529977	1.36133	0.187839	0.242621	RIM15
carbon	YEL012W	Pro	-0.0979646	0.0295931	-3.31039	0.00413627	0.0198773	RIM15
carbon	YEL012W	Qui	-0.328843	0.0627766	-5.23831	3.42e-05	0.000705898	RIM15
carbon	YEL013W	Pro	-0.0486889	0.0624563	-0.779567	0.446363	0.395518	RIM15
carbon	YEL013W	Qui	0.0974069	0.0840834	1.15846	0.259683	0.292322	RIM15
carbon	YEL015W	Pro	0.018304	0.0423962	0.431738	0.671358	0.489009	RIM15
carbon	YEL015W	Qui	-0.279067	0.160561	-1.73807	0.0968425	0.160803	RIM15
carbon	YEL016C	Pro	-0.0634679	0.0430332	-1.47486	0.15853	0.218765	RIM15
carbon	YEL016C	Qui	-0.0736307	0.0563889	-1.30576	0.205757	0.25607	RIM15
carbon	YEL017C-A	Pro	-0.0212812	0.0535519	-0.397395	0.696021	0.497734	RIM15
carbon	YEL017C-A	Qui	-0.39396	0.130312	-3.0232	0.00646915	0.0273788	RIM15
carbon	YEL017W	Pro	-0.0745851	0.0725482	-1.02808	0.31832	0.328286	RIM15
carbon	YEL017W	Qui	-0.101168	0.0706269	-1.43242	0.166742	0.225789	RIM15
carbon	YEL020C	Pro	-0.0272083	0.053527	-0.508309	0.617769	0.468277	RIM15
carbon	YEL020C	Qui	0.0815601	0.134593	0.605976	0.551025	0.441758	RIM15
carbon	YEL023C	Pro	-0.0648379	0.0641204	-1.01119	0.326103	0.33263	RIM15
carbon	YEL023C	Qui	-0.223095	0.125495	-1.77772	0.0899363	0.154217	RIM15
carbon	YEL025C	Pro	-0.0779491	0.033396	-2.33408	0.0321201	0.0798929	RIM15
carbon	YEL025C	Qui	-0.239628	0.124375	-1.92665	0.0676638	0.128823	RIM15
carbon	YEL030W	Pro	0.243795	0.0932615	2.6141	0.0181427	0.0546074	RIM15
carbon	YEL030W	Qui	0.187598	0.0885196	2.11928	0.046153	0.100562	RIM15
carbon	YEL037C	Pro	0.0205202	0.0516363	0.397398	0.696019	0.497734	RIM15
carbon	YEL037C	Qui	-0.189771	0.0761881	-2.49083	0.0211939	0.0607331	RIM15
carbon	YEL038W	Pro	-0.0168626	0.0375897	-0.448597	0.659388	0.485125	RIM15
carbon	YEL038W	Qui	0.0131233	0.0884292	0.148405	0.883439	0.558679	RIM15
carbon	YEL039C	Pro	0.0443671	0.0324867	1.3657	0.189831	0.243962	RIM15
carbon	YEL039C	Qui	0.0758475	0.0434778	1.74451	0.0956899	0.159785	RIM15
carbon	YEL040W	Pro	-0.019397	0.063939	-0.303367	0.765292	0.521003	RIM15
carbon	YEL040W	Qui	0.204315	0.0811958	2.51633	0.0200572	0.0584572	RIM15
carbon	YEL041W	Pro	-0.0528811	0.0419186	-1.26152	0.224157	0.268838	RIM15
carbon	YEL041W	Qui	-0.18243	0.0309158	-5.90086	7.4e-06	0.000241299	RIM15
carbon	YEL042W	Pro	-0.0141374	0.0447971	-0.315587	0.756157	0.518157	RIM15
carbon	YEL042W	Qui	-0.315856	0.0813556	-3.88242	0.00086027	0.00652903	RIM15
carbon	YEL043W	Pro	-0.00836688	0.0611417	-0.136844	0.892762	0.56118	RIM15
carbon	YEL043W	Qui	-0.204064	0.0683279	-2.98655	0.00703469	0.0291019	RIM15
carbon	YEL047C	Pro	0.00471827	0.0410064	0.115062	0.909744	0.56635	RIM15
carbon	YEL047C	Qui	-0.0908356	0.040054	-2.26783	0.0340123	0.0826513	RIM15
carbon	YEL048C	Pro	0.0790751	0.0363112	2.1777	0.0438011	0.0971983	RIM15
carbon	YEL048C	Qui	-0.285254	0.0466212	-6.11854	4.52e-06	0.000169574	RIM15
carbon	YEL049W	Pro	-0.0455729	0.0421208	-1.08196	0.294381	0.313703	RIM15
carbon	YEL049W	Qui	-0.185235	0.0474288	-3.90553	0.000814117	0.00628198	RIM15
carbon	YEL052W	Pro	-0.0645366	0.0325267	-1.98411	0.0636294	0.124358	RIM15
carbon	YEL052W	Qui	-0.272901	0.156634	-1.74228	0.0960872	0.160103	RIM15
carbon	YEL053C	Pro	0.0519278	0.0334191	1.55384	0.138642	0.201055	RIM15
carbon	YEL053C	Qui	-0.0783561	0.057595	-1.36047	0.188107	0.242691	RIM15
carbon	YEL056W	Pro	-0.0137545	0.0550289	-0.24995	0.805621	0.534725	RIM15
carbon	YEL056W	Qui	-0.292758	0.113928	-2.56968	0.0178612	0.0540122	RIM15
carbon	YEL057C	Pro	0.0591898	0.0287796	2.05666	0.0554024	0.1133	RIM15
carbon	YEL057C	Qui	-0.181337	0.0508131	-3.5687	0.00181299	0.0110242	RIM15
carbon	YEL060C	Pro	0.0414686	0.054151	0.765796	0.4543	0.399072	RIM15
carbon	YEL060C	Qui	-0.264063	0.10078	-2.62019	0.0159922	0.050066	RIM15
carbon	YEL061C	Pro	0.078712	0.0329295	2.39032	0.0286823	0.0741558	RIM15
carbon	YEL061C	Qui	0.0103238	0.0368494	0.280162	0.782094	0.527295	RIM15
carbon	YEL062W	Pro	0.0585647	0.075447	0.776236	0.448275	0.39647	RIM15
carbon	YEL062W	Qui	-0.133613	0.0569954	-2.34428	0.028976	0.0746215	RIM15
carbon	YEL063C	Pro	0.157151	0.0262507	5.98654	1.47e-05	0.000398794	RIM15
carbon	YEL063C	Qui	0.369358	0.105076	3.51515	0.0020575	0.0121284	RIM15
carbon	YEL064C	Pro	0.0711782	0.0708707	1.00434	0.329298	0.334379	RIM15
carbon	YEL064C	Qui	-0.154428	0.10079	-1.53218	0.140404	0.202646	RIM15
carbon	YEL065W	Pro	-0.0147892	0.0312544	-0.473187	0.642099	0.478632	RIM15
carbon	YEL065W	Qui	-0.0799382	0.057697	-1.38548	0.180446	0.236905	RIM15
carbon	YEL066W	Pro	0.051486	0.0361674	1.42354	0.172673	0.230545	RIM15
carbon	YEL066W	Qui	-0.0220236	0.0196567	-1.12041	0.27519	0.30247	RIM15
carbon	YEL071W	Pro	0.0577615	0.0274298	2.10579	0.0503913	0.106288	RIM15
carbon	YEL071W	Qui	-0.059904	0.0547884	-1.09337	0.286615	0.309095	RIM15
carbon	YER001W	Pro	0.0407325	0.0276803	1.47154	0.159415	0.219358	RIM15
carbon	YER001W	Qui	-0.018696	0.0412883	-0.452816	0.655325	0.483668	RIM15
carbon	YER002W	Pro	0.030554	0.041473	0.736722	0.471337	0.406482	RIM15
carbon	YER002W	Qui	-0.0574254	0.0502491	-1.14281	0.265979	0.296737	RIM15
carbon	YER004W	Pro	-0.00768785	0.0861601	-0.0892275	0.929944	0.570949	RIM15
carbon	YER004W	Qui	0.356602	0.0815916	4.37057	0.000267859	0.00292583	RIM15
carbon	YER005W	Pro	0.0643921	0.0300739	2.14113	0.0470471	0.101854	RIM15
carbon	YER005W	Qui	-0.14763	0.0425659	-3.46827	0.00229792	0.0131237	RIM15
carbon	YER007C-A	Pro	0.0788646	0.0356653	2.21124	0.0410069	0.093018	RIM15
carbon	YER007C-A	Qui	0.0922763	0.0473331	1.94951	0.0647152	0.125637	RIM15
carbon	YER007W	Pro	-0.0415979	0.0532967	-0.780496	0.445831	0.395243	RIM15
carbon	YER007W	Qui	-0.00916536	0.0515862	-0.177671	0.860684	0.552355	RIM15
carbon	YER010C	Pro	-0.0304731	0.0317944	-0.958442	0.351273	0.347502	RIM15
carbon	YER010C	Qui	-0.118443	0.0498333	-2.37679	0.0270501	0.0713882	RIM15
carbon	YER011W	Pro	0.00421378	0.0465486	0.0905243	0.928929	0.570863	RIM15
carbon	YER011W	Qui	-0.00298159	0.0638103	-0.0467258	0.963173	0.579227	RIM15
carbon	YER016W	Pro	0.0300941	0.0431714	0.697084	0.495173	0.416591	RIM15
carbon	YER016W	Qui	-0.0351821	0.0368567	-0.954563	0.350658	0.347229	RIM15
carbon	YER019C-A	Pro	-0.00223061	0.0309201	-0.0721412	0.943331	0.574397	RIM15
carbon	YER019C-A	Qui	-0.147076	0.0274072	-5.36631	2.54e-05	0.000578032	RIM15
carbon	YER019W	Pro	0.0207812	0.034433	0.603527	0.554126	0.443139	RIM15
carbon	YER019W	Qui	-0.182272	0.0395723	-4.60605	0.000152673	0.0019897	RIM15
carbon	YER020W	Pro	-0.00202178	0.0418065	-0.0483603	0.961993	0.578895	RIM15
carbon	YER020W	Qui	0.246016	0.0621407	3.95901	0.000716545	0.00572365	RIM15
carbon	YER024W	Pro	0.0484828	0.0378604	1.28057	0.217542	0.264673	RIM15
carbon	YER024W	Qui	-0.0982896	0.0714389	-1.37586	0.183364	0.239216	RIM15
carbon	YER027C	Pro	0.0173147	0.0415806	0.416413	0.682318	0.492946	RIM15
carbon	YER027C	Qui	-0.024937	0.0693785	-0.359434	0.72286	0.506508	RIM15
carbon	YER028C	Pro	0.0397533	0.0427735	0.929391	0.365696	0.354784	RIM15
carbon	YER028C	Qui	-0.200512	0.039104	-5.12766	4.44e-05	0.000859321	RIM15
carbon	YER030W	Pro	-0.0497483	0.0462136	-1.07649	0.29675	0.315151	RIM15
carbon	YER030W	Qui	0.153513	0.092158	1.66576	0.11061	0.174534	RIM15
carbon	YER031C	Pro	0.107176	0.0651073	1.64614	0.118095	0.181982	RIM15
carbon	YER031C	Qui	0.0505082	0.0689243	0.732808	0.471777	0.406563	RIM15
carbon	YER032W	Pro	0.0200599	0.0290444	0.690662	0.4991	0.418178	RIM15
carbon	YER032W	Qui	-0.0420378	0.0458404	-0.917048	0.36953	0.357106	RIM15
carbon	YER033C	Pro	-0.0343603	0.0295664	-1.16214	0.261234	0.293419	RIM15
carbon	YER033C	Qui	0.0690991	0.0451544	1.53029	0.140871	0.20302	RIM15
carbon	YER034W	Pro	-0.0305782	0.0309394	-0.988326	0.336852	0.339004	RIM15
carbon	YER034W	Qui	-0.0596374	0.0253709	-2.35062	0.0285905	0.0739884	RIM15
carbon	YER035W	Pro	0.0668004	0.0448024	1.491	0.154284	0.215222	RIM15
carbon	YER035W	Qui	0.0338983	0.0526107	0.644323	0.526342	0.43051	RIM15
carbon	YER039C	Pro	0.021891	0.0595819	0.367411	0.717847	0.504941	RIM15
carbon	YER039C	Qui	-0.0489846	0.0560627	-0.873747	0.392139	0.36831	RIM15
carbon	YER039C-A	Pro	0.00949355	0.0370381	0.256318	0.800781	0.532989	RIM15
carbon	YER039C-A	Qui	-0.101907	0.0387398	-2.63055	0.0156323	0.0492975	RIM15
carbon	YER041W	Pro	0.0719459	0.045911	1.56708	0.135521	0.19859	RIM15
carbon	YER041W	Qui	-0.0482638	0.0429579	-1.12351	0.273899	0.301751	RIM15
carbon	YER042W	Pro	0.053457	0.0390294	1.36966	0.188615	0.24312	RIM15
carbon	YER042W	Qui	-0.0217739	0.0494776	-0.440077	0.664378	0.486844	RIM15
carbon	YER044C-A	Pro	0.038113	0.0301449	1.26433	0.223173	0.268223	RIM15
carbon	YER044C-A	Qui	-0.0866949	0.042994	-2.01644	0.0567226	0.115058	RIM15
carbon	YER045C	Pro	0.0162542	0.0273406	0.594507	0.560003	0.445526	RIM15
carbon	YER045C	Qui	-0.0546007	0.0306652	-1.78054	0.0894607	0.153781	RIM15
carbon	YER046W	Pro	0.0405096	0.0232869	1.73959	0.100003	0.163807	RIM15
carbon	YER046W	Qui	-0.112194	0.0239282	-4.68877	0.000125371	0.00175998	RIM15
carbon	YER047C	Pro	0.0499283	0.0570063	0.875838	0.393326	0.368891	RIM15
carbon	YER047C	Qui	0.0902856	0.0563452	1.60237	0.124011	0.187644	RIM15
carbon	YER048C	Pro	0.00780332	0.0291417	0.267772	0.792096	0.530429	RIM15
carbon	YER048C	Qui	-0.072493	0.0536619	-1.35092	0.191098	0.245011	RIM15
carbon	YER049W	Pro	0.0125416	0.0432869	0.289733	0.775524	0.52476	RIM15
carbon	YER049W	Qui	-0.0567279	0.0463064	-1.22506	0.234118	0.275439	RIM15
carbon	YER051W	Pro	0.0915213	0.066645	1.37327	0.187512	0.242396	RIM15
carbon	YER051W	Qui	-0.108674	0.0737306	-1.47393	0.155334	0.216013	RIM15
carbon	YER053C	Pro	-0.0124471	0.0520051	-0.239343	0.813701	0.536854	RIM15
carbon	YER053C	Qui	-0.112331	0.0472405	-2.37785	0.0269894	0.0712917	RIM15
carbon	YER054C	Pro	0.0255145	0.0376798	0.677138	0.507429	0.421563	RIM15
carbon	YER054C	Qui	-0.329191	0.0396084	-8.31114	4.44e-08	9.91e-06	RIM15
carbon	YER056C	Pro	0.0433618	0.0420809	1.03044	0.317242	0.327646	RIM15
carbon	YER056C	Qui	0.202039	0.0416096	4.8556	8.44e-05	0.00135741	RIM15
carbon	YER056C-A	Pro	0.0107524	0.0352771	0.304799	0.764219	0.520841	RIM15
carbon	YER056C-A	Qui	-0.109384	0.0421397	-2.59575	0.0168722	0.0519609	RIM15
carbon	YER057C	Pro	0.0517104	0.0206384	2.50554	0.022689	0.0635423	RIM15
carbon	YER057C	Qui	-0.0858608	0.0372726	-2.30359	0.0315637	0.0789093	RIM15
carbon	YER058W	Pro	-0.0654375	0.150564	-0.434615	0.669308	0.488559	RIM15
carbon	YER058W	Qui	0.00903735	0.046083	0.19611	0.846409	0.547648	RIM15
carbon	YER059W	Pro	0.0409014	0.0456252	0.896466	0.382524	0.363483	RIM15
carbon	YER059W	Qui	-0.0696376	0.0533391	-1.30556	0.205824	0.25607	RIM15
carbon	YER060W	Pro	0.0272583	0.0477262	0.571139	0.575379	0.452539	RIM15
carbon	YER060W	Qui	0.123411	0.0431737	2.85848	0.00940749	0.0352658	RIM15
carbon	YER060W-A	Pro	0.0724722	0.0269185	2.69228	0.0154216	0.0488933	RIM15
carbon	YER060W-A	Qui	-0.0890123	0.025579	-3.4799	0.00223582	0.0129053	RIM15
carbon	YER062C	Pro	0.0368458	0.0601298	0.612771	0.548138	0.440685	RIM15
carbon	YER062C	Qui	-0.0767751	0.0658942	-1.16513	0.257032	0.290675	RIM15
carbon	YER063W	Pro	-0.0647727	0.0455874	-1.42085	0.173444	0.23102	RIM15
carbon	YER063W	Qui	-0.0352612	0.0376687	-0.936087	0.359869	0.35181	RIM15
carbon	YER064C	Pro	-0.00389312	0.0347411	-0.112061	0.912088	0.566974	RIM15
carbon	YER064C	Qui	-0.058555	0.0497475	-1.17704	0.252348	0.287486	RIM15
carbon	YER065C	Pro	-0.0160481	0.0334638	-0.479564	0.637649	0.476909	RIM15
carbon	YER065C	Qui	0.105781	0.0815886	1.29652	0.208865	0.258134	RIM15
carbon	YER066W	Pro	0.116185	0.116068	1.00101	0.330859	0.335381	RIM15
carbon	YER066W	Qui	0.302571	0.0654295	4.62438	0.000146147	0.00193905	RIM15
carbon	YER067W	Pro	-0.0847783	0.0554546	-1.52879	0.14471	0.206693	RIM15
carbon	YER067W	Qui	-0.0180934	0.0664891	-0.272126	0.788183	0.529114	RIM15
carbon	YER069W	Pro	0.0308429	0.118059	0.261251	0.797038	0.531842	RIM15
carbon	YER069W	Qui	0.0384743	0.0524699	0.733264	0.471504	0.406563	RIM15
carbon	YER071C	Pro	0.00756452	0.0446421	0.169448	0.867444	0.554534	RIM15
carbon	YER071C	Qui	-0.0325358	0.0475453	-0.684311	0.501262	0.419173	RIM15
carbon	YER072W	Pro	0.112305	0.0370318	3.03266	0.00751242	0.0303536	RIM15
carbon	YER072W	Qui	-0.0135735	0.0413132	-0.328551	0.745749	0.514512	RIM15
carbon	YER073W	Pro	0.048238	0.0323038	1.49326	0.153697	0.21472	RIM15
carbon	YER073W	Qui	0.00952793	0.0454745	0.209522	0.83606	0.544234	RIM15
carbon	YER074W	Pro	0.0485449	0.0897816	0.540699	0.595729	0.459712	RIM15
carbon	YER074W	Qui	-0.0941938	0.0451676	-2.08543	0.0494184	0.10493	RIM15
carbon	YER075C	Pro	-0.0270737	0.0315359	-0.858503	0.402558	0.373499	RIM15
carbon	YER075C	Qui	0.147668	0.0323844	4.55984	0.000170455	0.00213786	RIM15
carbon	YER078C	Pro	0.012091	0.0280473	0.431094	0.671817	0.48916	RIM15
carbon	YER078C	Qui	-0.0838321	0.0488243	-1.71702	0.100691	0.164523	RIM15
carbon	YER079W	Pro	-0.020853	0.0269815	-0.772863	0.450216	0.397343	RIM15
carbon	YER079W	Qui	0.282145	0.0807181	3.49544	0.00215541	0.0125422	RIM15
carbon	YER080W	Pro	-0.0118575	0.0440636	-0.2691	0.791092	0.530041	RIM15
carbon	YER080W	Qui	-0.0798519	0.0398289	-2.00487	0.0580382	0.116684	RIM15
carbon	YER081W	Pro	0.0141576	0.0224349	0.631051	0.5364	0.435206	RIM15
carbon	YER081W	Qui	0.177257	0.0258969	6.84471	9.12e-07	5.66e-05	RIM15
carbon	YER083C	Pro	0.225202	0.11281	1.99629	0.062175	0.122399	RIM15
carbon	YER083C	Qui	0.0156689	0.0644123	0.243259	0.810165	0.535861	RIM15
carbon	YER085C	Pro	0.0393001	0.0317832	1.23651	0.233082	0.274889	RIM15
carbon	YER085C	Qui	-0.163254	0.0361426	-4.51694	0.00018883	0.00229333	RIM15
carbon	YER088C	Pro	-0.03835	0.071364	-0.537386	0.597966	0.460527	RIM15
carbon	YER088C	Qui	0.065104	0.0766175	0.849727	0.405061	0.374523	RIM15
carbon	YER089C	Pro	-0.0250993	0.0320042	-0.78425	0.443685	0.394207	RIM15
carbon	YER089C	Qui	-0.172042	0.0516555	-3.33057	0.00317474	0.0165142	RIM15
carbon	YER092W	Pro	0.00957589	0.0544777	0.175776	0.862546	0.552955	RIM15
carbon	YER092W	Qui	-0.087074	0.0379183	-2.29636	0.0320457	0.0798107	RIM15
carbon	YER093C-A	Pro	0.0454094	0.0512174	0.886601	0.387664	0.366305	RIM15
carbon	YER093C-A	Qui	-0.218973	0.0538661	-4.06513	0.000556059	0.00479778	RIM15
carbon	YER095W	Pro	-0.0311637	0.111813	-0.278712	0.783828	0.527696	RIM15
carbon	YER095W	Qui	-0.0572463	0.0740943	-0.772615	0.448359	0.39647	RIM15
carbon	YER096W	Pro	0.00866263	0.0263256	0.329057	0.746132	0.514637	RIM15
carbon	YER096W	Qui	0.0107876	0.0444353	0.24277	0.810539	0.535966	RIM15
carbon	YER098W	Pro	0.0286571	0.0309915	0.924676	0.368075	0.356372	RIM15
carbon	YER098W	Qui	0.039949	0.0205621	1.94285	0.0655619	0.126572	RIM15
carbon	YER101C	Pro	0.0314285	0.0710872	0.442113	0.66398	0.48682	RIM15
carbon	YER101C	Qui	-0.0848509	0.0798061	-1.06321	0.29976	0.317145	RIM15
carbon	YER106W	Pro	-0.0138363	0.0422484	-0.327499	0.747289	0.514909	RIM15
carbon	YER106W	Qui	0.0637677	0.0431127	1.47909	0.15396	0.214914	RIM15
carbon	YER111C	Pro	0.0262515	0.0486994	0.539053	0.59684	0.460148	RIM15
carbon	YER111C	Qui	0.180934	0.0706627	2.56054	0.0182209	0.0547241	RIM15
carbon	YER113C	Pro	-0.000972806	0.0509797	-0.0190822	0.984998	0.584386	RIM15
carbon	YER113C	Qui	0.192551	0.0341241	5.64266	1.34e-05	0.000373452	RIM15
carbon	YER114C	Pro	0.0332203	0.0255581	1.2998	0.21102	0.259744	RIM15
carbon	YER114C	Qui	-0.0418508	0.0437706	-0.95614	0.34988	0.346772	RIM15
carbon	YER115C	Pro	0.147315	0.0412518	3.57113	0.00235172	0.0133521	RIM15
carbon	YER115C	Qui	0.0844754	0.0534421	1.58069	0.128894	0.192401	RIM15
carbon	YER116C	Pro	-0.0232266	0.0656311	-0.353896	0.727768	0.508179	RIM15
carbon	YER116C	Qui	-0.320661	0.0794872	-4.03412	0.000598848	0.00504155	RIM15
carbon	YER118C	Pro	0.028374	0.0138513	2.04847	0.0562802	0.114383	RIM15
carbon	YER118C	Qui	-0.00471251	0.0198077	-0.237913	0.814254	0.537001	RIM15
carbon	YER119C	Pro	0.0388748	0.0613343	0.633817	0.534636	0.434426	RIM15
carbon	YER119C	Qui	0.0822802	0.0653644	1.25879	0.221919	0.267384	RIM15
carbon	YER120W	Pro	0.115256	0.021058	5.47326	4.12e-05	0.000811756	RIM15
carbon	YER120W	Qui	0.101193	0.0485783	2.08309	0.0496522	0.105309	RIM15
carbon	YER123W	Pro	0.00359495	0.0459696	0.0782027	0.93858	0.573153	RIM15
carbon	YER123W	Qui	-0.0758925	0.0602928	-1.25873	0.221941	0.267384	RIM15
carbon	YER124C	Pro	0.0399975	0.0209937	1.90521	0.0738105	0.135978	RIM15
carbon	YER124C	Qui	0.0978613	0.0242481	4.03584	0.000596388	0.00502762	RIM15
carbon	YER128W	Pro	0.0540759	0.0388339	1.39249	0.181721	0.237874	RIM15
carbon	YER128W	Qui	0.307646	0.0418603	7.34936	3.12e-07	3.05e-05	RIM15
carbon	YER129W	Pro	0.0562657	0.0410551	1.37049	0.18836	0.242916	RIM15
carbon	YER129W	Qui	-0.307696	0.049424	-6.22564	3.56e-06	0.00014559	RIM15
carbon	YER130C	Pro	0.0549147	0.0576905	0.951883	0.354495	0.349095	RIM15
carbon	YER130C	Qui	-0.0729566	0.0735635	-0.991751	0.33261	0.336564	RIM15
carbon	YER131W	Pro	0.0464261	0.0670185	0.692736	0.49783	0.417619	RIM15
carbon	YER131W	Qui	0.284163	0.0818863	3.47021	0.00228745	0.0131004	RIM15
carbon	YER132C	Pro	0.0187104	0.029128	0.642351	0.529214	0.431986	RIM15
carbon	YER132C	Qui	0.295603	0.0394228	7.49827	2.29e-07	2.57e-05	RIM15
carbon	YER134C	Pro	0.0478565	0.031417	1.52327	0.146077	0.20789	RIM15
carbon	YER134C	Qui	-0.257157	0.0890734	-2.88703	0.00881986	0.0337262	RIM15
carbon	YER137C	Pro	0.0742354	0.0532208	1.39486	0.181019	0.237322	RIM15
carbon	YER137C	Qui	-0.0480496	0.0449592	-1.06874	0.29732	0.315435	RIM15
carbon	YER139C	Pro	0.034685	0.032757	1.05886	0.304478	0.31998	RIM15
carbon	YER139C	Qui	-0.0339168	0.0458942	-0.739021	0.468075	0.404756	RIM15
carbon	YER140W	Pro	0.0374193	0.0239774	1.56061	0.137039	0.199875	RIM15
carbon	YER140W	Qui	-0.120876	0.0329079	-3.67317	0.00141546	0.00931575	RIM15
carbon	YER142C	Pro	0.0226901	0.0368594	0.615585	0.546322	0.439968	RIM15
carbon	YER142C	Qui	-0.0962312	0.0491109	-1.95947	0.0634658	0.124139	RIM15
carbon	YER143W	Pro	-0.0218649	0.0390753	-0.559558	0.583079	0.454985	RIM15
carbon	YER143W	Qui	-0.167597	0.0361238	-4.63953	0.000140966	0.00189447	RIM15
carbon	YER144C	Pro	-0.00501892	0.0395082	-0.127035	0.900403	0.563824	RIM15
carbon	YER144C	Qui	-0.0887038	0.0387215	-2.29082	0.0324193	0.0803019	RIM15
carbon	YER145C	Pro	-0.0226464	0.103787	-0.218201	0.82987	0.542648	RIM15
carbon	YER145C	Qui	0.0924746	0.0974415	0.949026	0.353402	0.348673	RIM15
carbon	YER149C	Pro	0.0432155	0.022605	1.91176	0.0729129	0.134836	RIM15
carbon	YER149C	Qui	-0.0191481	0.0490744	-0.390185	0.700329	0.499236	RIM15
carbon	YER150W	Pro	0.0512722	0.0368616	1.39094	0.182184	0.238131	RIM15
carbon	YER150W	Qui	0.140607	0.0297887	4.72013	0.000116358	0.00167752	RIM15
carbon	YER151C	Pro	0.0925415	0.0852819	1.08513	0.293015	0.312912	RIM15
carbon	YER151C	Qui	-0.23646	0.126681	-1.86658	0.0759868	0.138479	RIM15
carbon	YER152C	Pro	0.00739951	0.0441023	0.167781	0.868736	0.554847	RIM15
carbon	YER152C	Qui	-0.0426665	0.030603	-1.39419	0.177837	0.234462	RIM15
carbon	YER153C	Pro	0.0233788	0.0810758	0.288358	0.776559	0.52518	RIM15
carbon	YER153C	Qui	-0.0244978	0.0538849	-0.454632	0.654039	0.483254	RIM15
carbon	YER155C	Pro	0.0337895	0.0314989	1.07272	0.29839	0.316301	RIM15
carbon	YER155C	Qui	-0.29628	0.0444319	-6.66819	1.34e-06	7.23e-05	RIM15
carbon	YER158C	Pro	0.00565245	0.0218986	0.258119	0.799414	0.532502	RIM15
carbon	YER158C	Qui	0.00359836	0.0298881	0.120394	0.905315	0.565087	RIM15
carbon	YER161C	Pro	0.1016	0.0511239	1.98734	0.0632413	0.123893	RIM15
carbon	YER161C	Qui	0.164337	0.072336	2.27186	0.0337283	0.0822251	RIM15
carbon	YER162C	Pro	-0.0114662	0.0498607	-0.229964	0.820864	0.539536	RIM15
carbon	YER162C	Qui	-0.0390057	0.0679267	-0.574232	0.571911	0.451005	RIM15
carbon	YER163C	Pro	0.00837191	0.023828	0.351348	0.729644	0.508711	RIM15
carbon	YER163C	Qui	0.0819913	0.0254209	3.22535	0.00405751	0.0196001	RIM15
carbon	YER164W	Pro	-0.0308687	0.0450273	-0.685557	0.502235	0.419389	RIM15
carbon	YER164W	Qui	-0.292274	0.0540876	-5.40372	2.33e-05	0.000539634	RIM15
carbon	YER167W	Pro	0.0288421	0.0380519	0.757968	0.45885	0.40106	RIM15
carbon	YER167W	Qui	0.232674	0.0332659	6.99436	6.61e-07	4.83e-05	RIM15
carbon	YER170W	Pro	-0.0730136	0.0309201	-2.36136	0.0304072	0.0770991	RIM15
carbon	YER170W	Qui	0.140119	0.0749611	1.86923	0.0756022	0.138057	RIM15
carbon	YER173W	Pro	-0.0704266	0.03354	-2.09978	0.0509816	0.107156	RIM15
carbon	YER173W	Qui	-0.145205	0.0464042	-3.12913	0.00507069	0.0230881	RIM15
carbon	YER174C	Pro	-0.0254582	0.0334904	-0.760163	0.457571	0.400503	RIM15
carbon	YER174C	Qui	0.0465597	0.0616062	0.755763	0.458185	0.400788	RIM15
carbon	YER175C	Pro	-0.0656382	0.051817	-1.26673	0.222332	0.2676	RIM15
carbon	YER175C	Qui	0.138231	0.0336275	4.11066	0.000498704	0.0044382	RIM15
carbon	YER176W	Pro	-0.010472	0.0405956	-0.257959	0.799536	0.532555	RIM15
carbon	YER176W	Qui	0.253611	0.0521439	4.86368	8.27e-05	0.00133856	RIM15
carbon	YER177W	Pro	-0.0330719	0.0259626	-1.27383	0.219865	0.266351	RIM15
carbon	YER177W	Qui	0.152651	0.0606611	2.51645	0.0200519	0.0584572	RIM15
carbon	YER178W	Pro	0.138134	0.076619	1.80287	0.0891643	0.153441	RIM15
carbon	YER178W	Qui	-0.0112132	0.0560297	-0.200129	0.843305	0.546733	RIM15
carbon	YER179W	Pro	-0.00888808	0.0624123	-0.142409	0.888431	0.559895	RIM15
carbon	YER179W	Qui	0.161836	0.0632823	2.55737	0.0183471	0.0549182	RIM15
carbon	YER180C	Pro	0.0704496	0.0250209	2.81563	0.0119071	0.041114	RIM15
carbon	YER180C	Qui	-0.0627734	0.0353441	-1.77607	0.0902151	0.154554	RIM15
carbon	YER182W	Pro	0.010481	0.0349451	0.299928	0.767869	0.521903	RIM15
carbon	YER182W	Qui	0.17309	0.0385553	4.48939	0.000201664	0.00240246	RIM15
carbon	YER183C	Pro	0.0336905	0.0224577	1.50017	0.151913	0.213259	RIM15
carbon	YER183C	Qui	0.066349	0.0446741	1.48518	0.152354	0.213556	RIM15
carbon	YER184C	Pro	-0.0101643	0.0245458	-0.414095	0.683982	0.493564	RIM15
carbon	YER184C	Qui	-0.0610273	0.055518	-1.09923	0.284109	0.307694	RIM15
carbon	YER185W	Pro	0.0251373	0.0318083	0.790276	0.440252	0.392435	RIM15
carbon	YER185W	Qui	0.100743	0.0461984	2.18066	0.0407262	0.0925663	RIM15
carbon	YER186C	Pro	-0.0335867	0.060702	-0.553305	0.587259	0.456515	RIM15
carbon	YER186C	Qui	0.0131923	0.0656471	0.200957	0.842666	0.546556	RIM15
carbon	YER187W	Pro	0.0230556	0.0364273	0.63292	0.535208	0.434578	RIM15
carbon	YER187W	Qui	-0.0835584	0.0447651	-1.86659	0.0759847	0.138479	RIM15
carbon	YFL001W	Pro	0.0451727	0.101046	0.44705	0.660482	0.485408	RIM15
carbon	YFL001W	Qui	-0.0377823	0.0739301	-0.511054	0.614644	0.466948	RIM15
carbon	YFL003C	Pro	0.0107776	0.038379	0.28082	0.782237	0.527334	RIM15
carbon	YFL003C	Qui	-0.0125198	0.0319413	-0.391963	0.699035	0.498785	RIM15
carbon	YFL004W	Pro	0.0423825	0.037888	1.11863	0.278858	0.304837	RIM15
carbon	YFL004W	Qui	0.0162903	0.0469913	0.346665	0.732292	0.509799	RIM15
carbon	YFL007W	Pro	-0.0923646	0.0764957	-1.20745	0.243791	0.281827	RIM15
carbon	YFL007W	Qui	0.0375903	0.0580293	0.647782	0.524146	0.429593	RIM15
carbon	YFL010C	Pro	-0.0444442	0.124338	-0.357447	0.725156	0.507182	RIM15
carbon	YFL010C	Qui	0.406092	0.129449	3.13709	0.00497829	0.0227504	RIM15
carbon	YFL010W-A	Pro	0.0442852	0.0619558	0.714788	0.484441	0.412343	RIM15
carbon	YFL010W-A	Qui	-0.00842492	0.0688639	-0.122342	0.903792	0.5647	RIM15
carbon	YFL011W	Pro	-0.0138602	0.0431866	-0.320937	0.75217	0.516491	RIM15
carbon	YFL011W	Qui	0.00696872	0.0617083	0.11293	0.911159	0.566672	RIM15
carbon	YFL012W	Pro	-0.0459712	0.0707607	-0.649672	0.524586	0.429755	RIM15
carbon	YFL012W	Qui	0.0851207	0.0647483	1.31464	0.202809	0.253765	RIM15
carbon	YFL013C	Pro	-0.119166	0.0916967	-1.29956	0.211098	0.259789	RIM15
carbon	YFL013C	Qui	-0.106868	0.0773064	-1.38239	0.181379	0.237619	RIM15
carbon	YFL014W	Pro	0.0626925	0.063049	0.994346	0.333998	0.337349	RIM15
carbon	YFL014W	Qui	0.0163153	0.0750843	0.217293	0.830077	0.542667	RIM15
carbon	YFL018C	Pro	0.194174	0.089528	2.16886	0.0445667	0.0982026	RIM15
carbon	YFL018C	Qui	-0.0357242	0.0377691	-0.945858	0.354978	0.349244	RIM15
carbon	YFL020C	Pro	0.162997	0.0537882	3.03034	0.00754975	0.0304158	RIM15
carbon	YFL020C	Qui	0.264864	0.073265	3.61515	0.00162423	0.0102725	RIM15
carbon	YFL021W	Pro	-0.0269901	0.0381287	-0.70787	0.488619	0.414064	RIM15
carbon	YFL021W	Qui	0.184642	0.0620683	2.97482	0.00722543	0.0296022	RIM15
carbon	YFL023W	Pro	0.00851239	0.0635409	0.133967	0.895002	0.562045	RIM15
carbon	YFL023W	Qui	-0.0923025	0.0784366	-1.17678	0.252451	0.287551	RIM15
carbon	YFL025C	Pro	-0.013316	0.100865	-0.132017	0.896521	0.562494	RIM15
carbon	YFL025C	Qui	0.0353666	0.0530396	0.666795	0.512163	0.423649	RIM15
carbon	YFL027C	Pro	0.0518665	0.0191778	2.70451	0.0150328	0.048149	RIM15
carbon	YFL027C	Qui	0.0636872	0.0214859	2.96413	0.0074036	0.0300598	RIM15
carbon	YFL028C	Pro	-0.0613498	0.0720794	-0.851142	0.406521	0.375206	RIM15
carbon	YFL028C	Qui	-0.0620487	0.0574221	-1.08057	0.292142	0.31233	RIM15
carbon	YFL030W	Pro	-0.0505589	0.0508666	-0.99395	0.334185	0.337453	RIM15
carbon	YFL030W	Qui	-0.307419	0.134454	-2.28642	0.0327189	0.0806348	RIM15
carbon	YFL031W	Pro	-0.0562975	0.0349397	-1.61128	0.125529	0.189028	RIM15
[truncated: 61,703 more rows]
