# Supplementary material for: Genetic interaction profiles of regulatory kinases differ between environmental conditions and cellular states
Source: Mol Syst Biol. 2020 May 25;16(5):e9167. doi: 10.15252/msb.20199167 (PMC7247079; doi:10.15252/msb.20199167)
Supplement: Supplementary file 16 — Dataset EV6 [file MSB-16-e9167-s016.xls]

## Sheet: Description
Dataset EV6: Genetic interaction profiles for all kinases in all conditions during proliferation and quiescence.
Source data for Fig4 and Fig5

## Sheet: Proliferation
Systematic	carbon_PHO85	carbon_RIM15	carbon_TOR1	nitrogen_PHO85	nitrogen_RIM15	nitrogen_TOR1	phosphate_PHO85	phosphate_RIM15	phosphate_TOR1
YAL001C	0.0430104	-0.0347904	0.0401074	-0.0647784	-0.0807465	-0.198308	0.0689989	-0.0589806	0.017146
YAL004W	0.0251211	-0.0247356	0.141729	0.0291653	-0.0211578	-0.0134022	0.10474	0.000236851	0.0306889
YAL005C	-0.0494897	-0.0655612	-0.0148777	0.00426648	-0.0134675	-0.0348044	0.00545847	-0.101541	-0.0422373
YAL008W	-0.0462017	-0.0952178	-0.0726056	0.0592245	0.0971532	0.0396892	0.00112464	0.0554697	-0.0435239
YAL010C	0.00444624	0.103495	0.0313775	0.240117	0.0757684	0.082883	0.0807619	0.0933417	-0.0314206
YAL013W	-0.076888	-0.159098	-0.130212	0.0998732	0.0672053	-0.0281696	0.0426317	0.065904	-0.0638611
YAL014C	-0.0223644	-0.0341834	0.0327212	0.0590249	0.0158302	0.00199248	-0.031071	0.0282372	-0.0206479
YAL015C	-0.0314531	-0.109482	-0.0317887	0.155321	0.114305	0.0587852	0.0161604	-0.0501061	-0.0679409
YAL017W	-0.0264642	-0.0088313	0.061718	0.105093	-0.0246154	0.0149104	0.018777	-0.0360662	0.0166404
YAL018C	-0.0696337	-0.0895784	0.0588613	-0.0293984	-0.0176789	-0.0526593	0.0252856	0.0409906	0.0151669
YAL019W	-0.112929	-0.0692104	-0.0324092	0.0992643	0.132472	0.105396	-0.0635441	0.0864803	-0.00678452
YAL020C	-0.048676	-0.0334271	-0.0657679	0.099575	0.0208866	-0.015727	0.0816218	0.00396891	-0.0527388
YAL022C	0.0529937	-0.0701224	-0.0398412	-0.0209552	0.10063	0.000108788	0.0320495	-0.00576197	0.00114766
YAL023C	-0.0291204	0.0118074	-0.0132556	0.0130903	0.0310761	-0.00831903	-0.0738752	-0.0249439	-0.0402088
YAL024C	0.0510654	0.167588	-0.00843687	0.0221309	0.00621949	0.0756406	0.0233126	0.0250276	-0.131533
YAL026C	-0.0389828	-0.059305	-0.0323482	0.0791986	0.0053134	0.037714	0.0723905	-0.0867423	-0.0415529
YAL029C	-0.0263687	-0.0319957	-0.00441013	0.0988587	0.100628	0.057131	-0.00301601	0.0194697	-0.0873048
YAL030W	-0.0315097	-0.0526562	-0.13242	0.148535	0.295793	0.129986	-0.000782848	0.0711067	0.00894222
YAL031C	-0.00785415	-0.00644211	-0.0624092	0.136813	0.214441	0.131627	-0.0315222	-0.00130536	0.00662445
YAL034C	0.032544	-0.0200508	0.00452754	0.0392345	0.0733327	-0.0362935	0.0736075	0.0489569	0.0648747
YAL036C	-0.0162857	-0.0387259	0.0439212	0.164468	0.0370617	0.0808792	0.0370903	0.0311391	0.00632671
YAL037W	0.00172502	-0.00402433	0.0168605	0.0375441	0.0878034	0.0424083	-0.0551827	-0.0328505	-0.0286518
YAL040C	-0.025925	-0.0421724	0.0153165	0.0133904	0.0248149	0.0534408	-0.0126157	0.0181095	0.0264268
YAL042W	-0.049713	-0.136901	0.020207	0.0657621	0.0293904	0.0182923	-0.012997	-0.0201063	-0.0249736
YAL046C	-0.0363381	-0.000181068	0.0679273	0.00230768	0.0335505	-0.0435811	0.00773828	0.0193083	-0.0338337
YAL048C	-0.0462112	-0.0464753	-0.0481717	-0.0460803	0.0487624	-0.0470897	-0.0328639	-0.0344571	-0.0270197
YAL049C	-0.00265679	-0.241098	0.0500173	-0.0838347	0.0646906	-0.201341	0.0217337	-0.0799431	0.0848758
YAL051W	-0.0417059	-0.0474345	0.0469198	0.103728	0.123722	0.0647312	0.0257162	0.102347	-0.0217526
YAL053W	0.00150681	-0.0147665	-0.0109672	0.0431685	0.0917989	0.0409195	0.0730996	0.0105577	0.0621859
YAL054C	-0.0653678	0.0219192	-0.0678638	0.0839442	0.190115	0.159494	0.0267587	0.02537	0.0131096
YAL055W	-0.0570569	-0.0940442	-0.0317643	0.0874557	0.0360087	-0.0328303	0.0835689	-0.0101001	0.00373625
YAL056W	-0.091737	-0.106568	-0.0262469	0.250616	0.207976	0.165975	0.0117663	0.0245557	-0.0548123
YAL058W	0.090473	-0.0639204	0.02904	0.0240002	0.121334	-0.0533025	0.117433	-0.00915973	0.0263142
YAL059W	0.0523712	-0.0279614	0.0299664	-0.000823272	0.0637854	0.0285906	0.0792731	-0.033167	0.0386595
YAL060W	-0.0602593	-0.0374422	0.0820919	0.0463952	-0.0784399	-0.0549055	-0.0366792	-0.0524471	0.00808455
YAL061W	-0.0956263	-0.0207146	0.0707934	0.0473013	-0.076888	-0.0835507	0.00826019	-0.0355796	0.0115723
YAL062W	0.0194393	-0.0383329	0.0104353	0.0603242	0.109846	0.0323712	0.137596	0.0364899	-0.00454373
YAL064C-A	0.0481155	0.0684049	0.0200089	-0.00648012	0.0230469	0.0901162	-0.0360078	-0.00501412	0.00107677
YAL065C	-0.0484308	-0.0308211	0.115417	0.106766	0.115693	0.103924	-0.0557649	-0.0110493	0.0444604
YAL067C	-0.0648997	0.0128405	0.110993	-0.0026228	-0.0665673	-0.0116193	-0.0179636	0.0378443	0.0281213
YAL068C	-0.0526844	-0.0367818	0.0156422	0.130327	0.138403	0.103948	-0.0239769	0.0217825	-0.0278186
YAR002C-A	0.019384	0.0703425	0.0647508	0.0461579	-0.056336	-0.0280971	-0.00722568	-0.0887841	0.0250981
YAR002W	-0.134243	-0.107051	0.039163	-0.0958933	-0.143971	-0.174463	0.041759	0.124114	0.10421
YAR003W	-0.0717188	-0.070797	-0.0726736	0.0160563	0.0368437	-0.0333175	0.0711409	0.138672	-0.0145686
YAR020C	-0.0792354	-0.0501966	0.0580655	0.0658191	-0.0241009	-0.0641201	0.0220133	-0.0657649	0.0160719
YAR023C	0.00895589	-0.0265986	0.0244597	-0.00464482	0.0785428	-0.00669899	-0.0109894	0.0486416	0.0546265
YAR027W	-0.0875281	-0.0901463	-0.0645497	0.101292	0.189198	0.0493696	-0.0267885	0.0308051	-0.0276238
YAR028W	-0.0464315	-0.00960587	0.0993161	0.0689886	0.00631564	-0.0131977	-0.0393698	0.00191017	0.00267795
YAR029W	-0.0260718	-0.0285645	0.053994	0.0981153	0.00869011	-0.0182674	0.0130856	-0.0707167	0.00860124
YAR031W	-0.0674941	0.000647457	0.109676	0.0563764	-0.0455541	-0.0495389	-0.0296007	-0.0655359	0.0696496
YAR035W	-0.00917051	-0.0029133	0.0223208	0.0854823	0.0431029	0.0245545	0.021776	0.0936005	0.0752714
YAR042W	-0.0324731	-0.0904322	-0.00299734	-0.0213437	-0.0509592	-0.111634	-0.0282236	0.0092281	-0.0653394
YAR050W	0.0442445	0.0613484	-0.116038	0.0140245	0.0463918	0.0911676	-0.00152054	-0.0550454	0.0167484
YBL001C	0.164165	0.229146	-0.124974	0.0106596	0.0673633	0.0454156	-0.0284416	0.0812766	0.00577902
YBL003C	0.169336	0.188719	-0.170148	-0.0618641	-0.0851291	-0.00134769	-0.12111	-0.12855	-0.153871
YBL005W	0.0913781	0.0228275	0.0214088	-0.0740211	-0.103936	-0.0568938	0.0483654	-0.0456547	0.0212542
YBL007C	-0.0281449	-0.0385725	-0.0261181	0.0524216	0.00845627	-0.121997	-0.0396725	0.0156825	-0.123137
YBL008W	0.0427099	0.0280395	-0.0127926	0.000945128	-0.044279	-0.129844	0.0275571	-0.0541886	-0.0740136
YBL009W	0.0822783	0.0254013	0.0528888	-0.0896506	-0.0434491	-0.0766205	0.0430993	-0.02004	0.066101
YBL010C	0.070548	-0.0441974	-0.0363557	-0.0225293	0.0114602	-0.106434	0.0883908	-0.0342976	-0.0121508
YBL011W	0.0257163	0.045034	-0.0198268	0.0730628	-0.0075193	-0.0223034	-0.0142673	-0.0685749	-0.0392658
YBL013W	-0.0171897	-0.0564372	-0.0676117	0.0523777	0.0855375	0.0275849	0.107642	-0.0374023	-0.00139815
YBL015W	0.0127717	0.00731727	-0.0761566	0.124931	0.189067	0.192321	0.0952456	-0.0839961	-0.0493589
YBL016W	0.102494	0.0180368	0.00850114	-0.0428175	-0.0467992	-0.0211862	0.107364	-0.0205529	0.0615212
YBL017C	0.152254	0.125092	-0.0868228	-0.01052	0.0215236	0.0114582	-0.0120522	0.0366688	-0.0070008
YBL019W	0.0975182	-0.0581302	0.0104925	0.083346	0.0857436	0.096094	0.0983944	-0.0275356	-0.0208923
YBL021C	-0.000110768	-0.000402855	-0.0312451	0.0733647	0.0694534	0.0434341	-0.0473458	-0.0208384	-0.0654185
YBL024W	0.0857041	0.0860258	-0.0303502	-0.0128542	0.132205	0.0431985	-0.00263625	-0.0251308	-0.0425087
YBL027W	-0.0122847	-0.106567	-0.0759908	0.0545085	0.0321113	0.0102586	0.134215	0.0944518	-0.0727525
YBL028C	-0.0465063	0.0246147	0.00282793	-9.73855e-05	0.108617	-0.0149508	-0.0561805	0.0389351	-0.0110822
YBL029W	-0.0147113	-0.0612631	-0.0495324	0.0442733	0.148063	0.101659	0.0352143	0.0145456	-0.0157364
YBL031W	0.17366	0.0320863	0.240576	-0.247212	-0.247263	-0.206317	0.15472	-0.156445	0.233117
YBL032W	-0.0176165	-0.065136	-0.0662189	0.0809041	0.0278166	-0.0167131	0.103213	-0.0103827	-0.0331582
YBL036C	-0.040995	-0.0118755	-0.132246	0.3263	0.35378	0.301892	0.00310315	-0.0898219	0.0294414
YBL037W	0.135777	0.0980515	-0.144329	-0.14333	-0.114663	-0.0538613	-0.108724	0.0174153	-0.0181701
YBL039C	0.0296563	0.0470172	0.0254396	0.0464271	-0.0695441	-0.0625701	-0.0182281	-0.0194074	0.060586
YBL042C	0.0317318	-0.0189574	-0.0546988	-0.0495403	-0.0252191	-0.00888982	0.0019428	0.0133169	-0.0264057
YBL043W	0.0674873	0.076698	-0.121068	0.0265892	0.0388303	0.0820455	-0.100261	0.0359954	0.0163246
YBL046W	0.0293868	-0.0870128	-0.0698092	0.0911896	0.0101678	-0.0230531	0.0966025	-0.00296261	-0.0467694
YBL047C	0.0554911	0.128162	-0.0975912	-0.0570161	-0.187371	-0.140288	-0.060285	-0.137673	-0.18086
YBL049W	-0.0064695	0.0142879	-0.0020722	0.13014	0.242772	0.170601	-0.034436	0.0849901	-0.0565377
YBL051C	-0.0996575	-0.0365954	-0.0364933	0.0678267	-0.014594	-0.150096	0.0608471	0.0543207	-0.0537713
YBL052C	-0.00862922	-0.0914292	-0.0283526	0.0171692	0.142711	-0.025141	0.0296055	0.0786336	0.00919729
YBL054W	0.0146099	-0.0605259	0.0574446	0.0545279	0.0615494	0.00285316	0.0854726	0.0429495	-0.064609
YBL055C	-0.00737298	-0.0965701	0.0431412	0.0704738	0.0021827	-0.005314	0.0911326	-0.0676152	-0.0332505
YBL056W	0.0258943	0.0180693	0.0432194	-0.0386039	-0.107407	-0.0336485	0.0220687	0.0113844	0.0359763
YBL057C	0.00248206	0.0102441	0.00545346	0.0106292	0.0293091	0.0719477	-0.0591708	0.0302084	-0.00475145
YBL059W	-0.0602612	-0.015613	-0.0465106	0.129285	0.192475	0.169004	-0.0338615	-0.042588	-0.0636221
YBL060W	0.00386171	0.0323947	-0.0437696	-0.0546983	-0.0160134	-0.14958	0.0833239	-0.0457496	-0.0396516
YBL061C	0.0455656	0.0204634	-0.0134089	-0.00545939	0.0285129	0.020537	0.0838121	0.0090928	-0.0304398
YBL063W	0.0718971	0.0168794	0.0214155	-0.00213274	0.0368328	0.068385	-0.0278098	-0.0196703	-0.0118219
YBL064C	0.0576775	0.0500214	-0.0240162	-0.0290649	0.0222428	0.0452828	0.021901	0.025723	-0.0349805
YBL066C	-0.0355669	0.00359513	0.0993684	-0.0754174	-0.12487	-0.224493	0.0229041	-0.041942	-0.118376
YBL067C	0.00481009	0.0217743	-0.0289865	-0.0492607	-0.000638271	0.0420067	-0.057388	0.0488259	-0.0453995
YBL068W	0.0100943	0.0414826	-0.0353067	-0.0798658	-0.0991074	-0.144658	0.00406767	-0.010958	0.0329079
YBL069W	0.0307102	0.0533768	0.00539925	-0.0778176	-0.0792876	-0.135433	0.017774	-0.07132	0.0201631
YBL072C	-0.0217464	0.0736958	0.000168663	-0.0479765	0.00342116	-0.105095	0.0325566	0.240362	0.0642542
YBL075C	0.154752	0.141227	-0.132468	-0.0853812	0.0155113	0.0887576	-0.0977894	-0.0147067	-0.0976617
YBL078C	0.0331778	-0.00209118	-0.0585018	-0.106504	0.0228679	0.0282059	0.0237282	-0.0285615	-0.0348919
YBL079W	-0.064547	-0.0912107	-0.107016	0.0565932	0.0896389	0.0432088	-0.0158641	-0.0912531	-0.0907543
YBL081W	0.071964	-0.0554839	0.0971138	-0.0867342	-0.0511769	-0.208941	0.0431068	-0.0789696	0.0745592
YBL082C	0.00861572	-0.102328	0.089194	-0.111863	-0.0915128	-0.160773	0.0163034	0.00447962	0.106899
YBL085W	0.0364938	0.00484562	0.0263685	-0.0752256	-0.189177	-0.136353	-0.000827085	-0.10757	0.0195798
YBL086C	0.126301	0.104297	0.136215	-0.191087	-0.0998105	-0.0281706	0.100771	-0.0400284	0.0207236
YBL087C	-0.0384074	-0.0731894	-0.0346764	-0.0575809	0.0364599	-0.0906169	0.0143549	-0.0871755	0.0809301
YBL088C	0.0113254	0.0297452	-0.050852	-0.027657	0.0823357	0.0429714	-0.0314864	-0.0250302	-0.0349278
YBL089W	0.0227661	0.01019	-0.0284503	0.0709074	0.114232	0.0405066	0.07481	0.00507172	-0.0720622
YBL091C	-0.0507379	-0.0901325	0.00789902	0.102519	0.150436	0.0661347	-0.0197708	-0.0827151	-0.05999
YBL091C-A	0.0350834	0.027331	0.0675252	-0.0343294	-0.0736788	-0.0181332	-0.0119274	-0.0327292	0.0849213
YBL095W	0.0871986	0.0126065	-0.00768224	-0.0828921	-0.114654	-0.132966	0.133836	-0.0823016	0.00598075
YBL098W	0.0271581	0.0498624	-0.00566711	-0.00560064	0.0291286	0.044999	-0.0262955	-0.0384669	-0.00266989
YBL102W	-0.0271921	0.0149221	0.0656367	0.101902	-0.00497291	-0.0667341	0.013711	-0.0401681	-0.0395166
YBL104C	-0.00998541	-0.061365	0.0616019	0.0247952	-0.0751299	-0.0699838	0.104907	-0.0885765	-0.0286905
YBL106C	0.0478545	0.0476414	-0.0280351	0.000755645	-0.0383639	-0.0279298	0.000241387	-0.0562641	0.0298242
YBL107C	0.0245355	0.0244783	-0.0382276	0.0306093	0.109386	0.154469	-0.0510607	0.0080279	-0.0614368
YBR001C	-0.00285076	0.00140922	0.00388312	0.0322039	-0.00946272	-0.0204168	0.011103	0.0103055	0.0312534
YBR005W	0.00454362	-0.0307991	-0.0109974	-0.0256051	0.0576258	0.00912801	-0.000452307	0.0760332	-0.0511414
YBR006W	0.17243	0.129381	-0.0602786	0.00557818	-0.0455536	-0.00793126	-0.0206499	-0.00227709	-0.0620172
YBR007C	-0.00555565	-0.101304	-0.0614769	0.217683	0.225691	0.200111	-0.0854712	-0.138007	0.0173112
YBR008C	-0.00791038	0.00872932	0.0178759	0.109324	-0.0234995	0.0281751	-0.0170753	-0.0115359	0.0642822
YBR009C	-0.0340061	-0.0120583	-0.0600554	0.0609943	0.114717	0.0994941	-0.0799531	-0.112076	-0.0565393
YBR010W	-0.0349827	-0.0177485	-0.0219193	0.0477606	-0.0946213	-0.0643589	-0.0201594	-0.0799732	-0.0142758
YBR013C	0.0549054	-0.0235561	-0.0128221	-0.0105405	0.0228284	0.0577324	0.0040653	0.00207061	-0.012464
YBR014C	0.02748	-0.00428722	-0.0376592	0.0125597	0.0998058	0.0837704	-0.0260154	-0.0450964	0.0133443
YBR016W	-0.021143	0.0169319	0.0742567	-0.0592912	-0.00988197	-0.0624172	-0.011725	-0.0129248	-0.00303051
YBR018C	-0.0262901	-0.057977	-0.0818113	0.382988	0.449311	0.371039	-0.0298275	-0.0801924	0.0357155
YBR019C	0.0643821	0.072414	-0.108872	0.0152801	0.0484944	0.165232	-0.0583075	-0.0433416	-0.0223132
YBR020W	0.0368893	0.00675654	-0.0432261	-0.00521976	-0.00832827	0.0257856	0.0743221	-0.0730873	-0.0323679
YBR022W	-0.0503117	-0.0506575	-0.0201514	-0.0109877	-0.0979948	-0.0853455	-0.0192302	-0.0645104	0.0143235
YBR023C	-0.200686	-0.233442	-0.0240246	-0.0104228	0.116528	-0.210177	-0.0546194	0.0353294	-0.124264
YBR024W	-0.0383501	-0.0339154	-0.0905896	0.0844698	0.114742	0.0415161	0.0173012	-0.0190978	-0.0531242
YBR025C	0.00903475	0.0116121	-0.000375897	-0.0621516	-0.163447	-0.0596901	-0.0722959	-0.0411249	0.0486562
YBR028C	0.0129123	0.057603	0.0359833	0.0514329	0.136715	0.0908055	0.0450188	0.105746	0.0630346
YBR030W	0.00828696	-0.0574469	-0.0540445	0.0732696	0.191542	0.082169	0.0136574	-0.00792782	-0.0244364
YBR031W	0.0297636	0.0074384	0.0725386	-0.122996	-0.0196511	-0.00854447	-0.0608351	-0.0378375	-0.00440757
YBR033W	0.0361388	0.0119369	-0.017939	0.0751819	0.0569614	0.108777	0.00565196	0.0238329	-0.0424321
YBR034C	-0.0516217	-0.0455178	0.0152756	0.0616688	0.000948513	-0.0818548	0.0241642	-0.00278645	0.037966
YBR040W	0.129803	0.0637134	0.087075	-0.147686	-0.0444121	-0.0907706	0.0237408	-0.117145	0.0361944
YBR041W	0.0188683	0.0259455	-0.0130666	0.0911002	2.29195e-05	0.0334381	-0.0340956	-0.0111035	0.0513925
YBR042C	0.0349953	0.127677	-0.0495529	-0.0896652	-0.162232	-0.0583329	-0.0874729	-0.0674787	0.0109656
YBR043C	0.0212528	0.00889021	0.0571135	0.00048468	-0.0727489	-0.0555771	0.032928	-0.0763844	0.0499907
YBR044C	-0.061763	0.0245573	-0.114297	0.0218613	0.0778172	0.129243	-0.0518058	0.0698894	-0.0444574
YBR045C	0.0235353	0.0354785	-0.0626231	-0.0357032	0.0389463	0.0550293	-0.0589881	0.0206894	0.0102474
YBR046C	0.0132133	0.00377767	-0.0693587	0.017804	0.132291	0.0823483	-0.00148294	-0.0203619	0.00424637
YBR047W	-0.024159	0.0926806	-0.0819855	-0.0413869	-0.12519	-0.024625	-0.0526045	-0.0113944	0.0605587
YBR048W	0.0616313	0.0715664	0.0174589	-0.0874829	-0.0202175	-0.103953	0.00595073	-0.0938291	-0.0528688
YBR052C	-0.0293571	-0.00271666	-0.0543688	-0.0189788	-0.0483121	-0.00331866	0.0546011	-0.0572725	0.041387
YBR053C	0.0808564	0.0501122	0.00970944	-0.0341022	0.0547399	0.00336539	0.0775523	-0.0202527	0.0057983
YBR054W	0.0903233	0.00305076	0.0382724	-0.0977435	-0.00822087	0.00616349	0.0457987	-0.0176383	0.0355798
YBR056W	-0.0380562	0.0410591	-0.0373672	-0.0539988	-0.0741972	0.0417773	-0.0483069	-0.0324842	0.0469805
YBR057C	0.12149	0.0897942	-0.131966	-0.111773	-0.0394799	0.0622087	-0.0627403	-0.0501918	-0.0698934
YBR058C	0.0628496	0.0264734	0.0322608	-0.120189	-0.0377228	-0.0947181	-0.0114448	-0.0242701	-0.0699417
YBR059C	-0.00962738	-0.0277228	-0.037868	-0.00435475	0.0445317	0.0515873	-0.0546052	-0.0744289	-0.0386099
YBR061C	0.00118934	-0.0243764	-0.0322318	0.0138159	0.00753641	0.0430167	0.0781751	0.0275093	0.0488828
YBR062C	0.044465	-0.0600659	-0.0182635	-0.0553939	-0.083475	-0.00852711	0.0437562	-0.00778147	0.023233
YBR063C	-0.0162622	-0.00720144	0.00187168	-0.10836	-0.179695	-0.133855	-0.0193102	-0.0817729	0.0181721
YBR065C	-0.0402894	-0.0145597	0.0930202	0.0527248	-0.0948978	-0.0975954	0.0198713	-0.060191	0.0789231
YBR066C	0.0157395	0.0869962	0.035261	0.00786613	0.0414665	0.0609445	-0.0518045	-0.0474148	-0.0108498
YBR067C	0.12846	0.0539132	-0.122509	-0.038155	-0.0437879	0.0967971	-0.070124	-0.0788442	-0.0665339
YBR068C	0.101565	0.0425041	0.00212195	-0.0809052	0.0370976	0.0225255	0.0276359	-0.0372163	0.011248
YBR069C	0.0424865	-0.0165445	0.031992	-0.0664384	0.000773907	0.00777053	-0.0256167	-0.0415366	0.0264059
YBR071W	0.0357583	-0.0106894	0.0480611	-0.0490995	-0.029967	-0.00635923	0.041971	-0.0906659	-0.00607789
YBR072W	0.00704577	-0.00520679	-0.00866282	0.0326627	-0.0863256	-0.0410839	0.00546986	-0.0215744	-0.038863
YBR073W	-0.00496881	0.0134023	0.0568229	-0.00658269	-0.0955507	-0.0894627	0.0176095	-0.0164056	0.0780484
YBR074W	0.00127409	0.0450409	0.0550989	-0.00109769	-0.113744	-0.109718	0.0221544	-0.0184922	0.036208
YBR076W	0.0466602	0.0309512	0.00107858	-0.0957173	-0.00680058	-0.0168816	-0.0647114	-0.0452599	0.00331858
YBR077C	-0.0544515	-0.019083	-0.0684864	-0.00731834	-0.0953921	-0.151943	0.215653	0.00823435	-0.213142
YBR078W	0.10683	0.0885308	0.0216292	-0.0204857	0.17119	0.092364	-0.090262	0.0784161	-0.150418
YBR082C	-0.0101432	-0.0570873	0.0118211	-0.0396356	0.117271	-0.110137	0.223552	0.0404947	0.156519
YBR083W	0.00604237	0.00594804	0.0139313	0.0123429	-0.0701038	-0.0342842	-0.0227387	-0.058676	-0.0370118
YBR084C-A	0.0261985	-0.0137516	0.00293082	-0.106632	-0.21939	-0.21074	-0.0343592	-0.0725235	0.0540743
YBR084W	-0.0778325	-0.0395774	-0.0133226	0.156405	0.187788	0.219378	-0.0373636	0.00943413	-0.0557036
YBR085W	-0.0744468	-0.0780184	0.00728007	-0.0350322	-0.1442	-0.142453	-0.0386086	-0.062634	-0.0300778
YBR086C	0.00287615	0.0142799	-0.0343537	-0.0224644	-0.0583874	-0.0562778	-0.0422592	-0.0829187	-0.00704742
YBR090C	0.00168293	-0.0646957	0.0144511	-0.0342303	-0.0107433	0.0123563	0.0145651	0.0244337	-0.0521614
YBR092C	-0.0111635	0.0247897	-0.0526846	0.184153	0.125768	0.129145	0.0128466	-0.0255288	0.0174435
YBR095C	-0.0280876	0.0275207	-0.120494	0.0124559	0.0281043	0.00351501	-0.0111133	-0.0496065	-0.257918
YBR098W	0.0422036	0.0245748	0.0527001	-0.0653058	-0.0142353	0.0338465	-0.0155917	-0.00410443	0.00857561
YBR103W	0.0303837	0.0817409	-0.130811	0.0399338	0.0884058	0.126269	-0.0502897	0.0384634	-0.0864415
YBR104W	-0.0233354	0.0389341	-0.0936435	0.122142	0.221532	0.194277	-0.0514058	-0.00613751	-0.078881
YBR105C	-0.0452076	-0.0322555	0.00873399	-0.0233872	-0.0711373	-0.051601	0.0396258	0.0392992	-0.0251473
YBR107C	-0.00463079	-0.0291481	-0.00464109	-0.0496258	-0.0783373	-0.0898875	-0.0125272	-0.0709652	0.0593599
YBR108W	0.0723327	0.104334	-0.103372	-0.0737269	-0.0257236	0.0545011	-0.127918	-0.041428	-0.0197558
YBR111C	0.039651	0.0654996	0.0252916	-0.051081	-0.0366043	-0.0277912	0.0218194	0.0315317	0.111858
YBR114W	0.0132533	0.0417981	0.0063124	-0.0704769	-0.121512	-0.0575297	-0.0446793	-0.0168043	0.0896842
YBR118W	-0.00113161	-0.0851789	-0.0869155	-0.0293931	-0.202536	-0.100396	-0.0535631	-0.0340446	-0.0884212
YBR119W	0.032013	0.0537534	-0.0487292	0.0318222	0.0822935	0.0906933	-0.0806526	0.00488464	-0.0335104
YBR121C	0.00508383	-0.0226895	-0.0926459	0.0793949	0.0699262	0.223204	-0.108632	-0.0639957	0.0223181
YBR125C	-0.0769417	-0.0674588	0.0385201	0.0119223	-0.0655557	-0.15745	0.0198538	0.00543912	-0.00834684
YBR126C	-0.0399755	-0.0830906	-0.0877035	0.13788	0.204374	0.227421	-0.00672793	0.0537968	-0.116304
YBR128C	-0.0386262	-0.0531753	-0.0638315	0.0448982	0.0147813	0.0838602	0.0631668	-0.053656	-0.0374123
YBR129C	-0.0138111	0.0184293	0.00882214	0.00840539	-0.0731771	-0.0329266	0.00247757	-0.0192409	0.0209209
YBR130C	-0.0379165	0.0686753	-0.0594541	0.0500275	0.116907	0.135025	-0.0748816	0.0396585	0.0268341
YBR131W	0.0637168	0.076028	0.0241646	0.104444	0.286355	0.220363	0.124202	-0.0469426	-0.31337
YBR132C	0.039243	0.0298617	-0.0382056	-0.0556603	0.0449813	0.0815176	-0.0295542	0.053699	-0.0486251
YBR137W	-0.0318544	0.00233251	-0.0246546	0.00571304	0.0806735	0.00743891	-0.0335333	0.00855502	-0.0159421
YBR138C	-0.020725	0.0114862	-0.0873198	0.112577	0.163843	0.206014	-0.0674706	0.104759	-0.0021088
YBR139W	0.0766128	0.0822116	-0.0330731	-0.0541684	-0.147617	-0.0396219	-0.0416323	-0.0169708	0.0620821
YBR141C	-0.0442328	-0.0442874	-0.0207112	0.0769001	0.00186594	0.0402207	-0.0318801	-0.00775815	0.0315204
YBR145W	-0.0158656	-0.0516982	-0.0530915	0.108049	0.023376	0.0479812	0.117808	-0.10032	-0.00952253
YBR146W	0.0497241	0.0533484	0.104889	-0.00321208	-0.0132671	-0.0353141	0.0727099	0.0452502	0.012168
YBR147W	-0.0244986	0.00871771	-0.0548459	0.0275196	0.104007	0.0597378	-0.0518688	0.00584316	0.0236306
YBR148W	-0.0228964	0.0178654	-0.05234	0.040039	0.0501044	0.0301326	-0.0190903	-0.0446864	-0.0213853
YBR149W	0.0989911	0.0696124	-0.119248	-0.12351	-0.0828384	0.0542473	-0.110762	-0.020642	-0.0014403
YBR150C	0.0834113	0.0616391	-0.113034	0.00185314	-0.0796233	0.0157375	-0.113808	-0.0642113	0.0448
YBR151W	0.0430875	0.0459431	-0.0345818	-0.0389395	0.0934295	0.0379877	-0.0775481	0.0304972	-0.0454899
YBR156C	0.209994	0.181944	-0.120962	-0.0839786	-0.00510593	0.0901457	-0.0910595	0.033482	-0.082309
YBR157C	0.00470541	0.0150038	-0.131154	0.0153332	0.135203	0.074503	0.017079	0.022445	-0.0336564
YBR158W	0.0554986	0.0757379	-0.24455	0.0154712	-0.127319	-0.0210495	-0.109127	-0.130457	-0.218351
YBR161W	0.0936314	0.0683747	0.0609421	-0.0183544	0.0136139	-0.0178211	0.0819536	0.0572076	0.0666244
YBR162C	0.0734105	-0.0952785	-0.0277023	-0.132993	-0.186209	-0.0769873	0.0414729	-0.168603	0.0451295
YBR162W-A	0.0508331	0.0153792	0.038561	-0.02207	0.0173078	-0.0129647	-0.0585408	-0.0431119	-0.0283569
YBR164C	0.06472	0.0544776	-0.0285794	0.0541221	0.0806647	0.0702684	0.0268268	-0.00491718	-0.00197669
YBR165W	0.0314441	0.0266752	-0.0176758	-0.0533431	-0.00149725	0.0362626	-0.0343238	-0.0158029	-0.0261045
YBR166C	0.0632499	0.087691	-0.077393	0.00468286	-0.030566	0.106185	-0.0379926	-0.0139275	-0.0280749
YBR168W	-0.0572926	0.00902069	-0.0568525	0.0441574	0.0289984	0.0815266	-0.0303041	0.0412627	-0.0416736
YBR169C	0.0205702	0.0135902	-0.122648	-0.0186017	-0.0854984	0.0684701	0.0844433	-0.102336	-0.0862454
YBR171W	0.0135067	0.0378692	-0.065183	-0.0834942	0.022527	0.078769	-0.0813021	0.0270535	0.00853826
YBR172C	-0.00432624	0.123941	-0.0764457	-0.209251	-0.0782552	-0.0922146	0.080915	0.030091	-0.0406546
YBR175W	-0.053203	0.0232439	-0.0538802	0.147846	0.199514	0.148788	-0.0894954	0.0359693	-0.142444
YBR176W	-0.00997713	-0.0531027	0.028978	-0.0373688	0.0219228	-0.12334	0.0217759	-0.0520149	0.0715407
YBR177C	0.0537715	0.0604187	0.00498826	-0.0401789	0.0675167	0.0741091	-0.0489393	-0.00983336	0.0179594
YBR180W	0.0477823	0.0723203	0.0234961	-0.183316	-0.157921	-0.183128	0.147063	-0.133954	0.0161846
YBR181C	0.0344951	0.00899868	-0.0307059	-0.0286634	-0.0933213	-0.127817	-0.013196	-0.0123295	0.0192252
YBR182C	0.0224065	-0.0398106	-0.00513052	-0.000309035	-0.0373986	-0.141472	0.10365	0.0338183	0.07525
YBR183W	-0.0256171	0.0312396	-0.00289822	-0.0643219	-0.0748329	-0.0823894	-0.0385538	-0.0299418	-0.0456198
YBR184W	0.0285959	0.0271904	0.117379	-0.115594	-0.150527	-0.169905	0.0546722	-0.0457524	0.0797531
YBR185C	-0.0772816	0.00960633	-0.0752509	0.0631753	0.157812	0.197696	-0.0715951	-0.0736188	0.00396
YBR186W	0.0738929	0.0305308	-0.00717351	-0.0278014	0.0578104	0.0492727	-0.056095	-0.0187986	-0.0333359
YBR187W	0.145361	0.167	-0.107648	-0.134296	-0.129346	0.0217179	-0.129884	-0.0224099	-0.0615554
YBR188C	0.00991574	-0.00982041	-0.0186463	-0.0118524	0.0458968	0.0813199	-0.0172651	-0.025467	-0.0111364
YBR189W	-0.0336644	0.00651411	-0.115922	0.203959	0.176009	0.037805	0.168226	0.0734833	-0.162323
YBR194W	0.096425	0.0300192	-0.096507	0.0399558	0.0110981	-0.017736	-0.0335804	0.0254281	-0.0339118
YBR195C	0.091741	0.0562318	-0.0999198	-0.0607186	0.0208713	0.0748445	-0.0626338	-0.00483996	0.0043048
YBR197C	-0.0648752	-0.0593179	0.0238135	0.119249	0.0884844	0.0362168	-0.0333473	-0.0260168	0.0230275
YBR199W	0.0382438	0.0130447	-0.0433998	-0.0370815	0.00894197	0.0159509	-0.0285856	-0.000107271	0.00248466
YBR200W	0.00965091	0.0015606	0.113373	-0.310091	-0.411964	-0.38276	0.171664	0.148539	0.216624
YBR201W	0.0711716	0.0544921	-0.137856	-0.0890972	-0.0225306	0.0374572	-0.132791	-0.0249624	-0.0515114
YBR203W	0.112815	0.00627811	-0.00681468	-0.12016	-0.062521	-0.062918	0.0480023	-0.0524274	0.052805
YBR204C	0.00176995	-0.0377379	-0.0372547	0.294638	0.335032	0.227546	-0.0993509	0.0549161	-0.0500866
YBR205W	0.0202936	-0.000636889	0.0152628	0.00086481	0.0470422	0.0605051	-0.0108859	-0.0331329	-0.00834213
YBR207W	0.0787988	0.0270248	-0.0195449	0.0308723	0.021106	0.0461139	0.0436712	0.0497842	-0.104599
YBR208C	0.0515993	0.032315	-0.00176179	0.0669656	0.0115661	0.083781	-0.0101295	-0.0705975	0.0398127
YBR210W	0.0146558	0.00416304	0.0154297	-0.0457197	-0.0449126	0.0547839	-0.0111085	0.0222802	0.0361967
YBR212W	0.0746577	0.0596326	-0.0476892	-0.0587106	0.0400654	-0.0188632	0.000475342	-0.00620671	0.0306356
YBR213W	0.025209	0.147413	0.0178566	-0.0467005	-0.0410724	-0.06137	0.0615432	0.15425	-0.134635
YBR214W	0.0233679	0.0132249	0.0408853	0.0244887	0.0412371	-0.000215075	-0.0361915	0.000714172	-0.0323609
YBR215W	0.132403	0.202617	-0.0705076	-0.029276	0.077971	0.0438054	-0.0352351	0.0579278	-0.0228497
YBR216C	-0.106749	-0.142105	0.0267555	-0.00197787	-0.103829	-0.0812647	0.127427	-0.0540884	-0.0746279
YBR217W	-0.0118779	-0.00834981	-0.0150488	-0.0480377	0.0448679	0.0480147	-0.0309855	-0.0242122	-0.0096233
YBR218C	0.0782573	0.0227891	0.057948	-0.0665357	-0.00541485	0.0228654	-0.00679936	-0.00767619	0.0110787
YBR219C	0.133466	0.0491131	0.0626719	-0.0735765	-0.0549361	0.0645979	-0.058457	-0.0792715	-0.00721795
YBR220C	0.0148187	-0.0038944	0.0266902	-0.0546955	0.0190785	0.0745885	-0.0453052	-0.000889708	0.0101841
YBR221C	0.0118603	0.0349521	-0.0481024	0.0866183	0.0954066	0.109817	-0.0920046	-0.137344	-0.0738794
YBR222C	0.0697724	0.148398	-0.118666	-0.0953527	-0.0117889	0.0596183	-0.0858418	-0.0610244	-0.062677
YBR223C	0.0541466	0.0646296	0.030498	0.0441059	0.0265879	-0.0302239	0.0958884	0.0499236	0.0914312
YBR225W	0.108074	0.00227261	0.00913829	0.0364765	-0.034955	0.00580835	0.144249	-0.00911221	0.0515929
YBR227C	0.0741026	0.0583565	0.0659112	0.0398281	-0.0215742	0.0150567	-0.0100081	-0.108268	-0.00387306
YBR228W	0.0117844	0.0113679	0.01953	0.0404575	0.0899414	0.0729896	-0.00376103	0.14174	0.0684795
YBR229C	-0.0120065	0.0394586	0.0483321	0.0159557	-0.0215977	0.0415475	-0.124791	0.0122912	-0.000192088
YBR230C	-0.0205171	-0.0225676	0.0734414	-0.0166701	-0.0222834	-0.031708	-0.0268972	-0.0208535	0.0308022
YBR231C	-0.0144884	-0.0487096	-0.0544316	0.124526	0.139454	-0.01646	0.0361205	-0.0715192	-0.128574
YBR233W	0.0528048	0.107906	-0.0267529	-0.0839334	-0.0655098	0.035813	-0.090916	-0.0195769	0.0640204
YBR235W	0.0253969	-0.000657697	0.0837998	-0.0288243	0.0151593	-0.0426307	0.0451939	0.0614157	0.0835845
YBR238C	0.171548	0.119015	-0.0842058	-0.12364	-0.0929807	-0.0248688	-0.00458671	-0.0243766	0.00427055
YBR239C	0.0456544	0.0622763	0.0323152	0.012002	0.0373836	0.0380532	0.0442473	0.0729103	0.052867
YBR240C	0.0106485	0.0221769	0.0207547	-0.0944258	-0.200651	-0.112082	0.0668437	-0.0728683	0.0439114
YBR241C	0.0473138	0.0129028	-0.00889085	-0.0390354	0.0247801	0.0633212	-0.0246846	-0.0143284	-0.0102562
YBR242W	0.109426	0.0447951	-0.0176515	0.0170222	0.03283	-0.0401696	0.0797543	-0.052894	-0.063275
YBR244W	0.0105455	0.0421599	-0.0189342	-0.0160256	0.119052	0.106386	-0.0418333	-0.0512038	-0.0487382
YBR245C	0.0143787	0.0355301	-0.0157269	-0.0264671	-0.078909	-0.0937238	-0.0619792	-0.163051	-0.0548511
YBR246W	-0.0022858	0.0399641	-0.02244	-0.013268	0.0647464	0.0534551	-0.0565552	0.01351	0.0761735
YBR250W	-0.027266	-0.0389043	-0.0119559	0.0389235	0.0787608	0.044174	0.00921461	0.0552255	-0.0204086
YBR255W	-0.0070256	0.0617706	-0.0259413	0.0837018	0.112375	0.0116427	0.00454921	-0.0215546	0.0421704
YBR258C	0.0848256	0.0850125	-0.0183561	0.0147069	0.0751904	-0.121452	0.0298381	-0.0206986	-0.277269
YBR259W	0.109817	0.0492089	0.0424556	-0.0636779	-0.141643	-0.130012	0.106961	-0.080782	0.00474339
YBR260C	-0.0176194	0.0141848	0.0331005	0.0863949	0.0535567	0.192385	-0.0121666	-0.0557478	0.017182
YBR261C	0.00832567	0.0615089	-0.0267498	0.0182075	-0.0626855	-0.0803763	0.0452862	-0.0752446	-0.034205
YBR262C	-0.0345125	-0.0286895	0.0218841	0.0462834	0.00358197	-0.00909289	0.024948	0.0220212	-0.00998436
YBR263W	0.0399722	-0.0336823	-0.0703684	0.0183987	-0.0417203	-7.37912e-05	0.0201034	-0.137861	-0.0775509
YBR264C	0.104793	0.107075	-0.103691	0.00633847	0.0293894	0.0919602	-0.0789633	0.0342361	0.0016806
YBR267W	0.0126604	-0.0238428	-0.0650053	-0.117999	-0.100202	-0.156522	-0.0115934	-0.0688345	0.0304536
YBR270C	-0.0158702	0.0559651	0.0651927	-0.10369	-0.0595533	-0.0459174	0.0400936	-0.0336052	-0.00650479
YBR272C	0.0570526	0.0309943	-0.0953438	-0.0901004	-0.111603	0.00176372	-0.0744548	-0.0792968	-0.00894414
YBR273C	-0.0245347	-0.0189268	0.0411711	0.0492974	-0.013807	-0.0404373	0.0131253	-0.108248	0.021783
YBR274W	0.210042	-0.0284958	0.269201	-0.0509649	-0.149936	0.00996704	0.120229	-0.150688	-0.0327975
YBR275C	0.039821	0.0615605	0.0366184	-0.0557017	-0.0963916	-0.0962609	0.0273321	-0.0356963	0.0566549
YBR276C	0.0532529	0.0772707	0.0254763	-0.0950702	-0.0327627	-0.0543413	-0.00791835	-0.018237	0.0716302
YBR278W	0.145994	-0.0334692	0.0193036	-0.0254548	-0.0893216	0.00191765	-0.0596053	-0.0139207	-0.0306198
YBR280C	0.0354834	0.167986	-0.175939	-0.256857	-0.10624	-0.129261	0.0366852	-0.0954332	-0.0884272
YBR281C	0.0300004	-0.00289066	0.0922743	-0.0901923	-0.069707	-0.0229677	-0.00069112	0.0490799	0.102372
YBR283C	0.00683646	-0.0523724	0.00635743	0.0839897	0.0364104	0.194132	-0.00530983	-0.125089	-0.0158782
YBR284W	0.003638	0.0391914	0.0394604	0.0390429	0.0747955	0.0888272	-0.0189678	-0.0534071	0.152848
YBR285W	0.0334496	0.0126686	0.0900343	-0.0296108	-0.0686689	0.0538384	0.0268067	-0.0134617	0.0775993
YBR286W	0.0205999	0.0964957	-0.0381885	-0.0484681	0.0102632	0.108242	-0.110627	-0.0660088	0.0807967
YBR287W	0.00217203	0.0550671	-0.0866288	-0.0323392	-0.0856434	0.068104	-0.0846747	-0.0191995	0.069475
YBR288C	0.0463796	-0.00629305	-0.13677	0.00340651	-0.010694	0.0687022	-0.00414945	0.0116079	-0.158035
YBR289W	0.106387	0.156529	-0.00112906	0.0501271	0.146805	0.170507	-0.002229	0.0338246	-0.221361
YBR290W	0.0912164	0.124689	-0.130347	-0.0769991	-0.271668	-0.165542	-0.0159668	-0.0971357	0.00090099
YBR293W	0.062914	0.0496283	-0.066506	-0.144606	-0.00626239	-0.0439398	0.0148016	-0.0143539	0.0465093
YBR295W	-0.0225383	-0.0370323	0.0837101	0.0556711	0.120921	0.106569	-0.0225439	-0.00562251	0.0715015
YBR296C	-0.0570987	-0.0852379	-0.0410454	0.0380034	-0.0438813	-0.059771	0.0657743	-0.192292	-0.0871035
YBR298C	0.016344	0.0836286	-0.0476268	-0.0436431	0.0327323	0.130357	-0.052551	0.00921819	0.109295
YBR299W	0.106058	0.00609191	-0.127363	-0.0132159	-0.0641407	0.0790776	0.0361979	-0.0396685	-0.0906735
YBR301W	-0.0365172	-0.00634411	-0.0309363	0.0384454	0.0521157	0.0742486	-0.0839101	0.00682844	-0.00782346
YCL001W	0.0371143	0.0448173	0.0850456	-0.147854	-0.063838	-0.0316493	-0.00964754	0.0708558	0.0922578
YCL001W-A	0.0414098	0.0651996	-0.113645	0.0165813	0.0437814	0.141576	-0.0581762	-0.000470958	0.0850454
YCL002C	0.172363	0.137944	-0.0497496	-0.0943903	-0.0122496	0.117131	-0.0799159	0.0204934	0.0116509
YCL009C	0.0270888	0.0344141	-0.00374951	-0.0324026	0.0514887	0.0532898	-0.0629867	-0.00929253	-0.0473014
YCL010C	-0.0219675	0.0616222	0.014401	0.162441	0.187634	0.162137	0.0269118	-0.0164925	-0.0449772
YCL011C	0.0216085	-0.164895	0.14061	-0.227799	-0.108045	-0.459322	0.102611	-0.0741397	0.137106
YCL014W	0.014399	-0.0421606	-0.0382908	0.248711	0.240472	0.264723	0.0837306	0.0840675	0.0567832
YCL016C	0.0552716	0.00926193	-0.117926	0.00115019	0.12794	0.0737526	-0.0164099	0.0682105	-0.014048
YCL024W	-0.024699	0.0043252	-0.137364	0.396918	0.443241	0.219511	-0.0460434	0.0038773	-0.0804849
YCL025C	0.137385	0.0562962	0.0283939	-0.0693407	0.00386086	0.134461	-0.082176	0.0118456	0.0900533
YCL026C-A	-0.0840115	-0.106717	0.0602949	0.0741482	0.0333323	-0.0509745	-0.0156168	0.0219249	0.030458
YCL027W	0.0768754	0.049503	-0.111889	-0.060254	-0.019267	-0.026226	-0.0449352	-0.00446916	-0.012548
YCL028W	0.0097693	-0.0529338	0.0123659	0.0126659	0.0625398	0.0310492	0.0398259	-0.00138114	0.0355191
YCL029C	-0.0071973	-0.00439399	-0.0624061	0.0727878	0.164244	0.146945	0.02441	-0.00192199	0.0620242
YCL032W	-0.0355356	-0.0221858	-0.0301685	0.0722346	0.222034	0.276294	-0.045682	-0.102147	0.0202421
YCL033C	0.0137925	0.0135018	-0.12755	0.0531914	0.0271699	0.138412	-0.0340668	-0.0567425	-0.0779888
YCL034W	0.0807971	0.0645892	-0.0675375	0.0124562	0.0965131	0.146644	-0.0483605	-0.0327726	0.00796255
YCL035C	-0.0168899	-0.0267172	-0.0434788	0.0264151	0.0178934	0.0459916	-0.0739161	0.0214313	-0.000930201
YCL036W	0.127928	0.096857	-0.146306	0.00181852	0.0305041	0.140322	-0.0370621	-0.137982	-0.0929199
YCL037C	-0.042669	-0.0890728	-0.109584	-0.0669137	0.0164773	0.00628397	-0.0207909	0.018417	0.175149
YCL038C	-0.0192815	-0.00472155	-0.0371216	0.0429415	-0.0642266	-0.00581381	0.0440944	-0.108117	-0.0623873
YCL039W	-0.0145517	0.0206848	0.00882642	-0.0669545	0.0648095	0.0951746	-0.0557513	0.0254999	0.0729182
YCL040W	0.12996	0.0707058	-0.122771	-0.0246975	0.0576304	0.0598493	-0.113588	-0.0237086	-0.0788697
YCL042W	0.192779	0.178159	-0.0468937	-0.102276	-0.0393336	0.000661778	-0.086564	-0.0377235	0.0378058
YCL044C	0.187803	0.170767	-0.110454	-0.140006	-0.0838813	-0.098769	-0.100109	-0.130018	-0.0527923
YCL045C	0.00514309	0.00163964	-0.0754652	0.0450244	0.0730614	0.0706373	-0.0359223	-0.0533939	0.0235898
YCL047C	0.132213	0.0365373	-0.162226	0.12052	0.0495517	0.159171	-0.0194416	-0.0674746	-0.0875621
YCL048W	0.108579	0.136137	-0.130372	-0.0264853	0.0191383	0.0759599	-0.104313	-0.00200319	-0.0273565
YCL049C	0.0400618	0.0836318	0.0106451	0.0664236	0.0859654	0.108764	-0.00599586	0.0143603	0.0448046
YCL050C	0.0249983	0.0165326	-0.0243182	-0.0338161	-0.0237991	-0.0244875	0.00499743	-0.0408417	-0.101111
YCL051W	-0.00359396	-0.00674187	-0.0630117	0.147296	0.104593	0.0288957	0.0237621	0.000870293	0.0136235
YCL055W	0.0459772	0.0103456	0.0460771	-0.089298	0.029481	-0.0595544	-0.0303987	-0.0883279	0.049843
YCL056C	0.0693593	0.0564992	-0.0911874	-0.0250024	-0.0108778	0.0789729	-0.0983295	-0.101835	-0.0318621
YCL057W	0.0216966	0.065	0.0232669	0.0246496	0.106764	0.137761	-0.039055	-0.0299203	-0.00201705
YCL061C	-0.0572474	-0.124436	-0.0848721	-0.00615177	-0.0625114	0.0362168	0.0540824	-0.143201	0.0320146
YCL063W	0.0388626	-0.0443619	-0.139593	0.0685321	0.0210447	0.0249423	0.00260833	0.0244576	-0.243399
YCL069W	0.0358883	-0.00995581	-0.0106356	0.0342346	0.112679	0.102001	-0.0186139	-0.00091346	-0.0296924
YCR005C	0.0241553	0.0382135	-0.0198939	0.0190906	0.027184	0.134054	-0.00668326	0.000109675	-0.0178197
YCR007C	-0.0255969	0.0295407	-0.0326682	0.0408071	-0.0171236	-0.00347104	0.0257205	-0.11018	-0.0194298
YCR008W	0.0344	0.0866076	0.0510858	0.163416	0.18506	0.245773	0.041844	0.0832883	0.0937339
YCR009C	0.108696	-0.0185366	0.0828813	-0.229197	-0.243937	-0.195203	-0.0268937	0.0510242	0.00604332
YCR010C	0.100857	0.039131	0.0539811	-0.106689	-0.172062	-0.141004	0.129208	-0.144217	0.0626933
YCR011C	0.210558	0.206823	-0.115625	-0.140144	-0.0475252	-0.025113	-0.0296548	-0.0344399	-0.0859672
YCR014C	0.0745252	0.0428658	0.0489725	-0.108896	-0.052399	-0.0284566	-0.0724201	-0.0142711	0.0871466
YCR015C	0.0395425	0.0369144	0.0218487	-0.0166212	-0.117605	-0.0669992	0.013589	-0.0688091	-0.0266136
YCR016W	0.083943	0.0507199	0.0502409	0.0283842	0.02116	0.0569821	0.0148825	-0.00138247	0.0783412
YCR017C	0.083115	0.0473825	-0.0264538	-0.00203361	0.0610245	0.079185	-0.0152349	0.0736978	0.143453
YCR019W	0.0206615	-0.038273	-0.00705226	0.0199702	-0.0471363	-0.0397847	0.04425	-0.101686	0.00623689
YCR020C	0.088444	-0.05102	0.168275	-0.220231	-0.231305	-0.233761	0.0794347	-0.0565161	0.021657
YCR020C-A	0.197881	0.29521	-0.166628	-0.179162	-0.0139912	0.0392354	-0.073979	0.0149484	-0.144622
YCR021C	-0.0342654	-0.0276059	0.0714406	0.0402937	0.0393849	0.0367114	-0.0295466	0.0163713	0.0281866
YCR023C	0.0288774	0.014584	0.0474376	-0.0413322	0.0694933	0.0792454	-0.0653549	-0.0550531	0.0569633
YCR026C	0.0258901	0.0781442	-0.0586205	-0.0227301	-0.000659422	0.139605	-0.0513161	0.0172862	0.146347
YCR027C	0.0352581	-0.0634722	-0.0420341	0.0774804	0.14701	0.0106799	0.106643	0.0350945	-0.00321167
YCR030C	0.083127	-0.0646905	-0.00200424	0.0699427	-0.0382728	0.0319575	0.0758169	-0.0257461	0.0238199
YCR031C	0.0590338	0.0935102	-0.0316308	-0.0963544	-0.124781	-0.0364724	-0.0318627	-0.0441244	0.033692
YCR032W	0.0318686	0.0438693	-0.0481454	0.073496	0.057775	0.0128082	-0.0133216	-0.0800037	-0.0362854
YCR033W	-0.0243198	0.0387488	-0.0582516	-0.000288611	-0.0709339	-0.123053	0.0356245	0.102195	-0.0468749
YCR034W	0.115829	0.0895341	0.0432856	0.028806	-0.0658118	0.00369224	-0.048092	-0.0415555	-0.0428345
YCR036W	0.0370502	0.0800061	-0.0911271	-0.00681455	-0.0934649	0.00899689	-0.0737201	-0.108234	-0.106568
YCR037C	0.103817	0.0589541	0.0480181	-0.0548833	0.00871389	0.0232122	-0.0419835	0.0699667	0.0320954
YCR043C	0.0987006	0.157769	-0.0685956	-0.119299	-0.242973	-0.137945	-0.00263372	-0.28913	-0.148175
YCR044C	-0.0109226	-0.0291501	0.00234714	0.0113072	0.0608126	0.0557419	-0.0361125	0.0180327	-0.0473869
YCR045C	0.0579314	0.037451	0.045111	-0.034358	-0.0253965	0.0241599	0.0269444	0.0455465	0.0351317
YCR048W	0.02412	0.075068	-0.0823161	-0.0213044	-0.115687	-0.00256664	-0.0400828	-0.0711508	-0.0114543
YCR051W	0.0446443	0.022848	0.0704089	-0.0146773	-0.0222026	0.00656926	-0.0201836	-0.0152307	0.109391
YCR059C	-0.015317	-0.0407675	0.0144049	-0.0314601	-0.0201322	-0.012661	-0.0375414	-0.00233781	0.00231858
YCR060W	0.0555017	-0.0122494	0.0173887	-0.0903216	-0.0904279	0.00049971	0.0432305	-0.00367332	0.05279
YCR061W	-0.0516677	-0.0504621	-0.0150583	-0.000495308	-0.0593541	-0.116359	-0.0529724	-0.0417039	-0.11135
YCR063W	-0.0543831	-0.045136	-0.016494	-0.0569247	-0.0364679	0.00999941	-0.0688436	-0.0501363	0.00427558
YCR065W	-0.0269784	-0.0362098	0.0506115	-0.0320725	0.0453616	-0.0759366	-0.020595	0.0501499	0.018952
YCR067C	-0.00174146	0.0669916	-0.0179574	0.0325268	-0.0507609	-0.0177582	-0.00452421	-0.00785307	-0.0186921
YCR068W	-0.0410876	0.0961139	0.051995	0.0561146	0.187781	0.200672	-0.0686111	0.0692579	-0.0618934
YCR069W	0.0330142	-0.035592	-0.0219788	0.00752988	0.0525704	0.0472818	-0.0402933	0.0212023	0.0301171
YCR071C	0.0137986	0.0889762	0.0171923	0.154991	0.159864	0.147495	0.00287136	0.0611961	-0.0102098
YCR073C	0.0116924	0.023447	-0.159651	0.05121	-0.0351322	0.0583186	-0.0852365	-0.0620122	-0.022001
YCR073W-A	0.0697047	0.0666149	-0.0582407	0.00968264	0.0239057	0.0202841	0.113757	0.0267055	-0.0693837
YCR075C	0.0301111	0.0737615	0.0200657	0.0514181	0.0754992	0.0930808	0.0374317	-0.0121593	0.0233913
YCR076C	-0.0135413	0.0390813	0.0355002	0.0390972	0.0912399	0.124664	-0.0623437	0.0744358	0.0810645
YCR077C	-0.0383161	0.0122996	-0.121125	0.105984	-0.00743616	0.0913056	0.00894755	0.015616	0.00654577
YCR079W	0.0773381	0.137426	-0.106064	-0.0645881	-0.0858596	-0.0778228	-0.0818988	-0.00931656	-0.066221
YCR081W	-0.139101	0.0431887	0.223811	0.0406046	0.0131574	0.190187	-0.0165727	0.189367	0.12984
YCR082W	-0.0632888	-0.101837	0.0594464	-0.012128	0.0518487	-0.0243919	-0.02135	0.0134586	0.0248319
YCR086W	-0.00757782	0.000477292	-0.0263772	0.071807	0.0979921	0.00264449	-0.00825814	0.0320757	-0.0846108
YCR087C-A	0.0265831	0.00241331	0.0125341	0.0117042	0.084029	0.0870865	-0.0120817	0.000716767	0.0296054
YCR088W	-0.00114343	-0.0126543	0.0103046	0.0862632	0.10658	0.105121	-0.106582	-0.0945844	0.0370149
YCR089W	0.0320014	0.0966355	-0.0982427	-0.0599915	0.0330995	0.0927378	-0.0745198	0.0317964	-0.0367504
YCR090C	0.0268774	0.0266298	0.0579142	-0.122475	-0.0847459	-0.0219114	0.0399582	0.0121158	0.127994
YCR091W	-0.0361655	-0.0298898	0.101862	0.0293469	0.0980968	0.0657531	-0.0339195	0.00163981	0.0703567
YCR092C	0.00671545	-0.0345337	-0.0281954	0.0235332	-0.123176	-0.100038	0.016676	-0.0984054	-0.0232882
YCR095C	-0.0708181	-0.0222969	-0.0358426	0.0229026	0.0443724	-0.0115368	-0.0845029	-0.0846745	-0.024179
YCR098C	0.0690313	-0.0775967	0.0148551	-0.0271348	-0.0369485	-0.0645117	0.0803844	-0.00214547	0.0588313
YCR099C	-0.0266014	-0.033884	0.132873	-0.0307211	0.00213159	-0.00775931	-0.0215238	0.0159313	0.0457232
YCR100C	-0.0297069	-0.0227415	0.105303	0.130114	0.0104238	-0.000698202	0.0845989	0.029568	0.0103972
YCR101C	0.00797441	-0.0915051	0.0222304	-0.0152065	0.0977557	0.034607	0.0208431	0.0630249	0.0684343
YCR102C	0.126129	0.0102106	0.130343	-0.0532292	-0.148235	-0.0601671	0.136537	0.0385745	0.160431
YCR105W	0.0379441	-0.0122393	0.004984	0.0311661	0.0022739	0.0455746	0.0122539	0.020809	0.0132307
YCR106W	0.0412005	-0.00655491	0.00186759	-0.0488028	-0.0256822	0.0658408	-0.0198647	-0.0187274	0.0175929
YCR107W	0.00864591	-0.00332884	0.0758637	-0.06932	-0.0107624	-0.020016	0.00981735	-0.0855036	0.0237934
YDL001W	-0.0580502	-0.013826	0.0554721	0.104943	0.142648	0.0947702	-0.0135137	-0.00619957	0.0421696
YDL002C	0.0093172	0.0397316	-0.0488925	0.034427	0.045656	0.0733692	0.0328196	0.137753	-0.137073
YDL006W	-0.0766526	0.0632631	-0.0458698	0.199323	0.140902	0.156466	0.0207979	-0.060978	-0.142098
YDL010W	0.0845848	-0.0157108	0.056622	-0.0518403	0.034573	-0.0214186	0.0729713	-0.0248351	0.0578513
YDL012C	0.0465203	0.0157741	0.0742208	-0.00673458	0.0559231	0.0631997	-0.00490925	-0.0384172	0.0859846
YDL013W	0.139472	0.0156597	0.108915	-0.0765941	-0.110046	-0.0523939	0.364719	-0.111443	0.110829
YDL018C	0.0374178	0.00542187	-0.0315064	-0.0588776	-0.119014	-0.0791842	0.0624953	-0.0905368	0.0217219
YDL019C	0.129814	0.14972	-0.036309	-0.186618	-0.105534	-0.0485607	-0.0233434	-0.0242225	0.046924
YDL020C	-0.0180731	0.111111	0.0568614	0.084925	0.0049292	-0.0113007	0.0535769	0.0712444	0.0116868
YDL024C	0.0971329	0.0724541	0.113635	-0.0650986	-0.13648	-0.125048	0.054367	-0.105797	0.079768
YDL025C	-0.00408818	0.0792031	-0.0210716	-0.0357655	-0.00249909	0.00690705	-0.0565552	0.0273492	-0.00535442
YDL027C	0.020378	0.0114271	0.0378673	-0.0661762	-0.00125413	0.0339468	-0.0352692	-0.0871956	0.0356327
YDL033C	-0.015029	0.0440461	0.00984558	0.203089	0.111481	0.153927	-0.0783651	-0.0271331	-0.201473
YDL035C	0.0262525	0.000123015	-0.17281	-0.0719519	-0.208947	-0.0474369	0.0193439	-0.304004	-0.173988
YDL036C	0.159159	0.128068	-0.0726104	-0.139009	-0.0882457	-0.0640339	-0.0286951	-0.0651415	-0.0536218
YDL037C	0.08321	0.0385492	-0.0150416	-0.0845681	0.024226	0.00585241	-0.0156347	-0.0454053	0.0020479
YDL038C	0.0356296	0.0167158	-0.0696485	0.00622245	0.0851394	0.0870806	-0.0169913	0.0168246	-0.0733944
YDL039C	0.0730022	0.0439267	0.119864	-0.0612554	-0.00375228	0.0652342	-0.0203261	0.00459032	0.088267
YDL046W	0.047036	0.0752071	-0.132957	-0.0254393	-0.0341517	0.0855463	-0.0177888	-0.0455164	0.0391975
YDL048C	0.0683198	0.0434389	0.0815016	-0.0456748	0.0361294	0.0431818	-0.0318403	0.00646774	0.103309
YDL051W	0.0254291	-0.0140925	0.00645143	-0.0339626	0.0408823	-0.0808698	-0.00342493	0.0392229	0.0206967
YDL052C	0.0899545	0.105477	0.133955	-0.142253	-0.00924771	-0.205223	-0.00455895	-0.12461	-0.235527
YDL053C	0.196176	0.0768377	-0.145514	-0.0200036	-0.0494959	0.102672	-0.0485591	-0.0238756	-0.140213
YDL054C	0.146521	0.083082	-0.0651371	-0.0919001	-0.108042	-0.0517973	-0.0823672	-0.0403775	-0.10156
YDL056W	-0.00784407	0.00188992	-0.00550654	-0.156443	-0.171039	-0.158855	0.0913872	0.0198157	0.0357562
YDL059C	0.0885109	0.0246015	0.0673777	-0.0145132	0.014135	0.0450692	0.0765502	0.0247222	0.167048
YDL061C	0.04566	0.060912	-0.0919978	-0.0446026	-0.0613602	-0.0557126	-0.0528324	0.0291516	0.0332076
YDL063C	-0.0101962	-0.0241316	0.11127	-0.0566128	-0.0356077	-0.0793409	-0.0162814	-0.0416832	0.027994
YDL065C	0.0672133	0.0906955	-0.126088	-0.0372173	-0.140268	-0.0270911	-0.100273	0.0259708	-0.207552
YDL066W	-0.0241748	-0.0228087	-0.128267	0.0179705	0.058979	-0.0711171	0.0209473	-0.0134333	-0.152986
YDL070W	0.0584179	0.0864384	0.0285939	0.0537125	-0.0652044	0.0395853	0.0572801	-0.00115321	0.0132815
YDL074C	0.018098	0.0942382	-0.0710897	0.104957	0.162495	0.164	0.0864527	-0.0667221	-0.0651751
YDL076C	0.0680738	0.103719	-0.107938	-0.0141276	-0.0590611	0.00820111	-0.0753303	0.0077484	-0.0870295
YDL078C	0.0233321	0.0440654	0.0106067	-0.0289789	0.0814209	0.113624	0.0124067	-0.0542081	0.0722483
YDL079C	-0.018079	-0.078355	-0.070315	0.0851263	0.0909598	0.0518978	-0.0477372	-0.0226631	-0.131769
YDL080C	0.0146378	0.0930071	-0.0328863	-0.0182527	-0.10429	-0.0279696	0.0223799	0.0521825	0.00756198
YDL081C	0.021261	-0.184722	0.146351	-0.00167683	-0.0786901	0.0788452	0.237033	0.156176	0.245652
YDL082W	0.0389447	0.0406803	-0.101677	-0.0080247	-0.0501478	-0.0261291	-0.0142007	0.0027303	-0.0105732
YDL085W	-0.037533	-0.0291539	-0.0432396	0.0931583	0.0693337	0.0700649	0.000232634	-0.0719376	0.0518133
YDL086W	0.00673145	0.00268983	-0.0139302	0.0667956	0.0744488	0.029273	-0.0189771	0.0386553	-0.0313529
YDL088C	0.04757	0.0170545	-0.0312686	-0.0216372	-0.0251743	-0.00492065	0.0253473	-0.0535176	0.0160064
YDL089W	0.00460667	-0.0442001	0.0510844	0.0321454	0.159772	0.00348256	0.0135838	0.025841	-0.0156387
YDL091C	0.115012	0.0237685	-0.179499	-0.0216422	-0.0711599	0.0654107	0.0244347	-0.0601898	-0.0945986
YDL093W	0.0734791	0.0538457	0.0643787	-0.0430846	0.0666788	0.0282841	0.0137436	-0.0649402	0.0111481
YDL095W	0.0190204	0.0701222	-0.10239	-0.0527453	-0.02043	0.0998301	-0.0856634	-0.0418279	0.0535967
YDL099W	0.0613824	0.120489	-0.00815502	-0.0193165	0.0991597	0.0812409	-0.0139	-0.000781557	-0.0112221
YDL100C	0.0949337	0.0862421	-0.00544186	0.0414756	0.0189025	0.147879	-0.0135144	-0.0715186	0.0715209
YDL104C	-0.0581209	0.0467735	-0.0722027	0.0244804	0.0952042	0.125235	-0.0390827	0.0188677	0.0212619
YDL106C	-0.0466735	0.0263643	-0.0346613	0.0917533	0.120864	0.0647552	0.00735931	0.0537424	-0.142482
YDL109C	0.00834025	0.0119244	0.0283947	-0.0501093	0.0480065	0.0693183	-0.0818051	0.0222973	0.00928169
YDL110C	-0.0418301	0.0387773	0.0172971	0.0166967	-0.0237739	-0.0313222	-0.0416125	-0.0527487	0.028025
YDL112W	0.0280517	0.00984911	0.0135757	-0.0255527	0.0408111	0.0548666	-0.0454392	-0.0574553	0.00109879
YDL114W	0.0506028	-0.0271089	0.0408423	0.0439154	-0.0374531	0.0457769	0.0765076	-0.0575266	0.12254
YDL117W	0.100348	0.0466898	-0.140408	-0.0381426	-0.0645313	-0.0384337	0.0357915	0.0442528	0.0264523
YDL119C	0.0083903	-0.0352544	-0.104746	-0.0816341	-0.0293618	-0.114783	0.0398722	-0.0883807	-0.0294592
YDL121C	0.102347	0.157049	0.0454904	-0.182654	-0.0164435	-0.0476749	0.0816398	-0.0205073	0.0924458
YDL122W	0.124339	0.0580603	0.015478	0.0767816	0.0364461	0.0612888	0.0541521	0.0318453	-0.00490683
YDL123W	-0.0438972	-0.0324891	-0.0931817	-0.416873	-0.202876	-0.337571	-0.151204	-0.0802925	-0.153315
YDL125C	0.025732	0.0413559	-0.0883148	-0.00752045	-0.101493	0.0096402	-0.020693	-0.0238814	-0.0245998
YDL127W	0.214569	0.231118	-0.236277	-0.0664376	-0.114919	-0.0600395	-0.0185774	-0.14537	-0.115207
YDL128W	0.0685	0.0873766	-0.136858	-0.0234015	-0.122461	-0.00406376	-0.086387	-0.129561	-0.0182269
YDL129W	0.0412487	0.0850107	-0.0665709	-0.0106096	-0.118262	-0.00700227	-0.0724892	-0.0645056	0.0168409
YDL130W	-0.0271722	0.00134339	-0.108388	-0.0875841	-0.0893711	-0.106284	-0.0820866	-0.0742934	0.02019
YDL130W-A	-0.00249643	-0.0231016	0.0947439	0.0577661	0.0426117	0.0704124	-0.0305933	-0.0909079	0.0385842
YDL131W	-0.0244577	0.000887972	0.0668496	-0.0124166	-0.0829426	-0.13593	-0.00721133	-0.11076	0.0322226
YDL133C-A	0.0669139	0.0195448	0.023615	0.0222791	-0.104375	-0.0390292	0.0107693	-0.090298	0.0321507
YDL133W	0.128121	0.128263	-0.0553328	-0.0318701	-0.0229756	0.0396185	-0.0591546	-0.0335737	0.091439
YDL134C	0.0900099	0.0229991	0.0380012	-0.054056	-0.193275	-0.156985	0.0691772	-0.162291	0.0379141
YDL136W	0.0809066	0.0474299	0.0196573	-0.0299867	-0.0106348	-0.0938837	0.0350522	-0.0375888	0.061451
YDL137W	0.168644	0.185552	-0.103662	-0.171757	-0.0646108	7.86976e-05	-0.0825432	0.07924	0.0094563
YDL138W	-6.46346e-05	-0.0325839	-0.16822	0.113991	0.0413402	0.243411	-0.0602062	-0.0852671	0.0234562
YDL142C	0.00490976	-0.0216629	-0.00735899	0.100902	0.103648	0.100475	0.0239016	0.0857862	0.000107182
YDL144C	0.0825657	0.00979091	0.0386208	-0.123687	-0.216348	-0.0322107	-0.036391	-0.074492	0.14761
YDL149W	-0.000320986	0.0893531	-0.022823	0.0709522	0.048697	-0.0197523	0.0101259	-0.0475219	-0.0440493
YDL154W	0.0117008	0.00578838	0.0375461	-0.0281374	0.0369124	0.0586728	-0.00997344	-0.0053525	0.0983031
YDL155W	0.0360141	0.08597	0.0600904	0.0380413	0.121395	0.133755	-0.0258805	0.00154482	-0.0608047
YDL156W	0.0448072	0.0335766	0.0361609	-0.0344195	-0.153695	-0.0613902	0.00145068	-0.0229881	-0.021465
YDL157C	0.0610649	0.0915484	-0.0448823	-0.142435	-0.0359719	0.0421955	-0.079024	0.00595731	0.0633656
YDL161W	0.121297	-0.00928521	0.0248428	-0.115112	-0.162524	-0.16454	0.140829	0.0535413	0.0944835
YDL168W	-0.0329389	-0.00377033	0.0453868	-0.0264958	0.0338219	0.00691225	-0.0122567	-0.0193606	0.0724067
YDL169C	0.000712281	0.0756327	0.0417657	-0.0427728	0.0511908	0.0506723	-0.0375971	0.0297344	0.034572
YDL170W	0.0455392	0.0150657	0.0910456	-0.0748952	-0.131308	-0.0151634	0.0625539	-0.0361023	0.141485
YDL171C	0.0224686	0.0328538	0.0899666	-0.0194784	-0.0868144	-0.0809976	0.00951679	-0.0530892	0.0841573
YDL173W	-0.038882	0.0457627	-0.111176	0.0563626	0.0767253	-1.46979e-05	-0.0827438	-0.0581617	-0.12592
YDL174C	0.0401927	0.0473687	-0.114308	-0.0253246	0.00952399	0.0939914	0.000461596	-0.0495272	-0.0275978
YDL176W	0.0840089	0.0582648	0.051856	-0.0496828	0.0234804	-0.0572225	0.0992159	-0.0015155	0.0411946
YDL177C	0.0339574	0.057243	0.0217598	0.0804653	0.0548809	0.0751765	0.0973736	0.00710865	0.068823
YDL178W	0.0357229	0.035883	0.00182887	-0.105368	0.000557893	0.0291749	0.0172534	-0.0250188	0.0365931
YDL179W	0.0147438	0.0441226	0.0241859	0.0422292	0.0554242	0.0307337	-0.0216203	0.0194587	0.0349593
YDL180W	0.0446202	0.0416306	-0.0600841	0.0812252	0.0179951	-0.0142145	-0.0198184	-0.00830093	-0.0545997
YDL182W	0.0654123	0.0798302	0.0516277	-0.0478935	0.00162283	-0.00693432	0.0362132	0.0157708	0.0765687
YDL184C	-0.0295056	0.0044767	-0.0490947	0.134344	0.118709	0.0412044	-0.0118929	-0.0590007	-0.0109848
YDL186W	0.0321793	0.105258	-0.0781079	-0.0210657	-0.0669334	0.0481007	-0.0890468	-0.0362423	0.0203618
YDL188C	0.0588125	0.02677	0.101104	-0.119415	-0.219769	-0.185736	0.0542814	-0.133149	0.120662
YDL189W	0.0267601	0.0135625	0.0159537	-0.00631815	0.0584289	0.0133711	0.0677993	-0.0106262	0.0690327
YDL190C	0.123944	0.136302	-0.0804343	-0.0130057	-0.101889	-0.0350968	-0.056553	0.0247894	0.0526802
YDL191W	0.0732411	0.107703	-0.104065	0.0053147	0.0487747	0.0952635	-0.0707785	0.0465068	0.067785
YDL192W	0.0760028	0.126564	-0.0315684	0.161865	0.238218	0.245285	-0.0469526	-0.134251	-0.043436
YDL194W	-0.0682517	0.0406357	0.0821553	0.0785056	-0.0467454	-0.0762208	0.0191808	0.0049712	0.0727357
YDL197C	0.0617783	0.0679916	-0.142649	0.0183857	0.0344704	0.133325	-0.119196	0.0308802	-0.0784647
YDL199C	-0.00432189	-0.00139448	-0.0507663	0.065523	-0.0285593	-0.00618642	0.0303273	-0.022199	0.0360466
YDL200C	0.00235229	0.000469683	0.100953	-0.00165722	-0.0432979	0.0121335	0.0428895	-0.00526302	0.0240652
YDL201W	-0.00682508	0.0248688	0.0276265	0.091165	-0.00177576	0.0865809	0.0557887	0.0173533	0.010991
YDL203C	-0.0480357	-0.0447103	-0.00179009	0.0341796	0.0393185	0.120706	-0.0723993	0.0393112	-0.0144428
YDL204W	0.036408	0.0413302	-0.0266061	0.0832913	0.0485229	0.029365	0.00751768	-0.0601496	0.0353092
YDL210W	0.070213	0.0994631	-0.0153317	-0.168909	0.0305643	-0.0107149	0.0412795	-0.064721	-0.00179578
YDL211C	-0.0504622	0.0160219	0.00324916	0.0539035	0.0588158	0.0742003	-0.0718395	0.0174128	0.0410752
YDL214C	-0.112873	-0.0843134	-0.0558307	-0.146018	-0.0808375	-0.19925	-0.00121098	-0.0804595	0.0334439
YDL215C	-0.0381773	0.043892	-0.034075	0.0968341	0.149669	0.162316	-0.0703577	-0.0933603	-0.0307768
YDL216C	0.0603093	0.123152	0.0227443	-0.0312726	0.0465631	0.0107391	0.020562	0.00712505	0.00983024
YDL218W	-0.00690223	-0.00741052	-0.0811655	0.0510954	0.00694559	0.0943688	-0.0882355	0.00932625	-0.0353644
YDL219W	0.00625092	0.0508764	0.0105162	-0.0591121	-0.128562	-0.065935	-0.0708567	-0.0823061	0.0721109
YDL222C	-0.0546248	-0.0343965	0.0195752	-0.0302142	-0.149306	-0.0817896	-0.0215906	-0.0930201	0.0233839
YDL223C	0.0707378	0.084646	0.0225509	-0.0167285	-0.0767546	-0.0635476	0.0867974	0.0823486	-0.00508185
YDL224C	-0.0546961	-0.0237805	-0.0869653	0.0373197	0.109822	0.0996338	-0.0912718	-0.0671207	-0.0477453
YDL226C	0.10316	0.0916727	0.0775587	-0.328364	-0.274285	-0.228029	0.0971986	0.0340179	0.0810588
YDL227C	0.115786	0.0865177	0.161758	-0.272043	-0.466282	-0.334156	0.146823	0.0363827	0.153018
YDL229W	0.0912981	0.152511	-0.0579598	-0.15383	-0.133827	-0.0844957	-0.108846	-0.0515284	-0.00453116
YDL230W	0.00670263	0.0328966	-0.000489491	-0.038269	0.0461226	0.0476103	-0.0171422	-0.0588398	0.0395363
YDL231C	0.135349	0.107999	-0.0692228	0.00312975	-0.0531652	0.0410355	-0.0215499	-0.062861	0.00724564
YDL232W	0.00754317	-0.0725427	-0.207771	-0.160881	0.0176061	-0.105255	-0.150208	0.0293807	-0.0537507
YDL233W	0.202952	0.244021	-0.0913181	-0.0696768	-0.073049	-0.016509	-0.0900507	-0.023655	-0.0182834
YDL234C	0.166884	0.19796	0.0392029	-0.0653617	0.032034	0.0511273	-0.00609889	0.0250754	-0.0347026
YDL236W	0.0098537	-0.0269614	0.00300609	-0.00321865	0.0448244	0.00914753	0.0865144	-0.0027102	0.0199953
YDL237W	0.0946433	0.0928189	-0.0980781	-0.154813	-0.155766	-0.0166892	-0.0970092	-0.049015	0.00557291
YDL238C	0.225011	0.171576	-0.130132	-0.16428	-0.0551639	-0.0103828	-0.00504041	0.00797373	-0.0116891
YDL239C	-0.0316966	-0.0759428	-0.0525279	-0.0172672	-0.10249	-0.064723	0.0437374	-0.0231895	-0.0117145
YDL240W	-0.0396963	-0.081325	0.0145315	-0.08092	0.0120281	-0.120805	0.0158926	-0.0131377	-0.0174627
YDL241W	0.0587192	-0.0609558	0.0470232	0.0101395	-0.00740612	-0.112544	0.184211	-0.0224176	0.0264726
YDL243C	0.0489999	0.00276309	0.0204583	0.00755467	0.0338259	0.105491	0.00136953	0.0255794	0.0466798
YDR001C	0.00964613	-0.0298458	0.0022852	-0.0569587	-0.0756752	-0.101338	-0.013895	-0.0866455	0.0377615
YDR004W	-0.0320877	0.0431465	-0.145555	0.333383	0.364505	0.184033	-0.00557675	-0.00333792	-0.179638
YDR005C	0.0272312	0.088481	-0.0838836	0.0448846	0.066144	0.165594	-0.0199767	0.0684843	0.0479211
YDR006C	-0.0031931	-0.0547757	0.0736479	0.0547824	0.0335739	0.0597231	0.0740318	-0.039799	-0.00249877
YDR009W	0.0479314	0.00719884	-0.045178	0.0539587	0.00217217	0.0503321	0.0187043	-0.0440337	-0.0461106
YDR011W	0.0329446	-0.00943345	-0.066886	-0.0490873	-0.0422705	-0.0181371	0.022538	0.00605049	-0.0836957
YDR014W	0.0163429	0.0387987	0.0800073	-0.128273	-0.193335	-0.185256	-0.00763965	0.00707506	0.0453639
YDR018C	0.118517	-0.0969225	0.00721762	0.016659	0.181944	0.0168961	0.114962	-0.0154699	0.043472
YDR019C	-0.112374	0.120657	-0.127466	0.0659409	0.154511	0.0516383	-0.00192533	-0.0378087	-0.00620601
YDR020C	0.113398	0.0538598	-0.0172462	-0.0394704	0.0149628	0.0695988	0.00913785	-0.0533287	-0.000370404
YDR022C	-0.0110654	-0.023073	-0.0981797	0.0203693	0.14068	0.122244	-0.00641805	-0.0263805	0.0247717
YDR025W	0.023877	0.129722	-0.0676771	0.0258177	0.0121038	-0.00401568	-0.0897661	-0.153054	-0.100978
YDR026C	0.0513317	0.0397265	-0.159128	-0.0847316	-0.0123239	0.0949163	-0.0847523	-0.112344	-0.0917264
YDR030C	-0.0606147	-0.034485	0.0106012	-0.136094	-0.14837	-0.188919	0.0624775	-0.0462439	-0.000409162
YDR032C	-0.0495325	-0.178381	-0.0322815	-0.107717	-0.127188	-0.215348	0.0154704	0.209293	0.0577906
YDR033W	-0.0274348	-0.0308218	-0.0355319	0.0926662	0.0999929	0.0261267	0.0538097	0.000633918	-0.042611
YDR034C	0.0572812	0.0141505	-0.11893	-0.078521	0.0181413	-0.0568784	-0.0220459	0.111098	-0.1575
YDR035W	0.027293	0.00218305	0.010337	-0.00303097	0.0030865	0.0419505	0.0427603	0.00123247	-0.00195129
YDR036C	0.0903793	-0.00410563	0.0045299	-0.116806	-0.0375083	0.00581054	0.098258	0.00944799	0.0496412
YDR043C	0.245448	0.264385	-0.0766488	-0.115204	0.0359054	0.0351484	-0.101333	0.00958934	-0.0852509
YDR046C	-0.0227993	-0.0590464	0.0109343	0.0231463	0.106135	0.0211064	-0.00227896	0.0287778	-0.040633
YDR049W	-0.0222457	0.0347971	0.0878301	0.245245	0.246464	0.197178	0.0800033	-0.0448164	0.0881852
YDR051C	0.0103773	-0.0222189	0.0336309	-0.0643422	-0.131182	-0.0967739	0.0217935	-0.0590477	0.0866022
YDR055W	0.0220788	0.00986213	-0.162902	0.0349655	-0.0518418	0.0681028	0.0119645	0.0064815	-0.0234028
YDR056C	-0.0160847	-0.0470822	-0.00295868	0.0432718	0.1266	0.0668162	-0.0299137	-0.0409204	-0.0651452
YDR057W	0.0067433	-0.138673	0.0796615	-0.0846275	-0.0793577	-0.0478143	0.0131946	-0.00492276	0.0599418
YDR058C	0.0791939	0.0537849	0.127206	0.0202919	-0.0763283	-0.0607025	0.0853942	-0.0457863	0.140691
YDR059C	0.0895232	0.0490397	0.0661753	-0.115268	0.0253175	-0.0125356	-0.00162146	0.0325702	0.0529986
YDR061W	0.0365984	0.0628445	-0.0501537	0.00573653	0.0907446	0.0971034	-0.0480142	0.00518491	-0.0332337
YDR063W	0.034128	0.0519014	-0.0184565	-0.0194307	0.0147908	0.012152	-0.0192488	8.48459e-05	-0.000735914
YDR066C	0.0389852	0.0570888	0.0421476	-0.0775844	0.017951	0.01342	-0.0319712	-0.0513137	-0.0224637
YDR067C	-0.0432183	-0.00250452	-0.046017	0.0274724	0.0597025	-0.0147227	-0.0677973	-0.0503138	-0.0435287
YDR068W	0.136223	0.0842427	0.0269206	-0.000639791	-0.0722243	-0.0141489	0.146799	0.0107605	0.0669011
YDR070C	0.0246384	0.0263425	0.00453384	-0.0582164	-0.142884	-0.0246993	0.0104913	-0.0765641	-0.015172
YDR071C	-0.0395037	-0.0361711	-0.0679088	0.177166	0.130596	0.0975014	-0.0413659	0.0854692	-0.0442645
YDR072C	0.0478941	0.0464984	-0.0246771	0.00923822	0.0953067	0.0741136	-0.0399345	0.0959534	-0.0559708
YDR073W	0.0694643	0.0433056	0.0599195	-0.0213836	-0.0179824	-0.0298178	0.0325431	0.0258947	0.106732
YDR074W	-0.0734778	-0.0778105	0.0250114	-0.17106	-0.21874	-0.215309	0.164143	-0.120425	0.0890626
YDR075W	0.116061	0.0937624	-0.167333	0.0189998	0.101687	0.185097	-0.0673545	-0.0281003	-0.100853
YDR076W	0.00775498	0.00743247	0.0209297	0.00697252	-0.0329659	-0.0786226	0.0246904	-0.108806	-0.00400076
YDR077W	0.0929359	0.12308	-0.129202	-0.0121019	0.0435417	0.121469	-0.0793843	0.0617592	0.0154571
YDR083W	0.00387547	-0.012672	-0.0125496	0.0691682	0.0388856	-0.007209	0.10014	0.0847519	0.00120072
YDR084C	0.102	0.0330241	-0.143974	-0.0043095	0.0406259	0.0899629	-0.0392827	0.0290544	-0.0621542
YDR085C	-0.0468823	-0.0267206	-0.0287435	0.0502424	0.0878399	0.0394147	-0.0625181	0.0839967	0.0611379
YDR089W	-0.0557614	-0.0911176	0.0601925	-0.0488265	-0.115127	-0.168593	-0.0323538	-0.152751	-0.0599867
YDR093W	0.0213223	0.0507499	0.0384285	-0.0955333	0.00410398	0.0101857	0.00340382	0.0356281	0.128952
YDR096W	0.0689872	0.0697338	0.0191605	0.0641713	0.0633231	0.0572739	0.0454025	0.0109506	-0.0129803
YDR097C	0.0157637	0.0328787	-0.0177232	-0.0619939	0.0318829	0.0418834	-0.0457568	-0.0535508	0.0450358
YDR098C	0.0146639	-0.0521296	-0.0341898	0.0570725	0.0742853	0.0732991	0.0831311	-0.0970406	-0.172078
YDR099W	-0.00287327	0.0176816	-0.0750348	0.0327903	-0.0296328	0.0701449	-0.0528506	0.027113	0.0524227
YDR100W	0.0426168	0.0341624	-0.00426537	-0.0751671	0.0154474	-0.00597164	0.0374954	-0.0154913	-0.0474814
YDR101C	0.0275885	-0.0846402	-0.0425423	0.021013	-0.00299326	0.0176994	0.0229982	-0.0748267	-0.0517167
YDR104C	0.0222357	0.0199365	0.0158101	0.0389287	0.104694	0.0923153	-0.0557655	-0.0238311	-0.000844119
YDR105C	0.0317944	-0.0256275	-0.175988	-0.0151505	-0.0661288	0.0533129	-0.00934291	0.0124696	-0.0292242
YDR107C	0.0207373	0.0598277	0.024271	-0.0561027	-0.0169521	0.0362905	-0.00728543	0.0631871	0.0520776
YDR108W	0.0277974	-0.0295423	-0.140422	0.113623	0.077747	0.118055	0.137122	-0.0420387	-0.0876072
YDR109C	0.0274572	0.0975524	0.0756742	-0.0806669	-0.0382895	-0.0201251	-0.0262665	-0.0380636	0.0327773
YDR110W	0.0570038	0.0585841	0.0192746	-0.0605111	0.0125111	0.088141	-0.0328872	0.0325646	0.00455375
YDR111C	-0.0330381	-0.170988	0.0530193	-0.0859828	0.010883	-0.17816	0.0651181	-0.104955	0.0477635
YDR117C	0.0391537	0.00829497	0.0247919	0.00225634	0.0289823	0.0313218	-0.00681508	-0.00939764	0.00373029
YDR119W	0.012891	0.0141028	0.0296342	-0.0289727	0.0392352	0.0608369	-0.014929	0.00222667	-0.00382191
YDR120C	-0.0140011	-0.0624106	-0.107513	0.00250055	-0.0588418	-0.03858	0.110283	-0.155953	-0.0834813
YDR121W	0.0600629	-0.0187934	0.00524264	0.0812917	0.035239	0.0874118	0.0903704	0.0517998	-0.0307233
YDR122W	-0.0153321	-0.0674568	0.0487358	0.0675146	0.0430176	0.0945046	-0.00668241	-0.073189	0.00428264
YDR123C	-0.160077	-0.0313437	-0.0586035	-0.086644	0.0140778	0.068761	-0.0506609	0.0476587	0.00837923
YDR124W	0.0161751	0.00236061	0.00440244	-0.0376574	0.0526414	0.043712	-0.0454051	0.00600066	0.00516562
YDR125C	0.174902	0.108399	-0.0694747	-0.144079	-0.099104	-0.0735081	-0.0352576	-0.101223	-0.0464398
YDR126W	-0.0297361	-0.150862	-0.141941	0.23071	0.149067	0.123756	0.0881572	-0.101944	-0.0373044
YDR128W	-0.0178962	0.0875593	-0.0189139	-0.0280702	-0.0237005	-0.150799	0.110261	-0.034959	0.0111252
YDR130C	0.092243	0.0252381	0.0479679	-0.128604	-0.0749357	-0.0484629	-0.0238262	0.00955953	0.0269629
YDR131C	0.101599	0.0457901	0.107555	0.0453117	0.110622	0.0633143	0.0884775	-0.0524871	0.100381
YDR132C	0.085469	-0.00668256	0.00446636	-0.0251984	-0.0523076	0.0585772	0.0130965	-0.0186321	0.0711004
YDR135C	0.102112	0.0391065	0.0289812	-0.112296	-0.0312048	-0.0425975	0.0190074	0.0050661	0.043612
YDR139C	0.11229	0.125825	-0.147008	-0.184999	-0.166427	-0.106407	-0.0491197	-0.0407611	-0.125496
YDR142C	0.109304	-0.0130503	-0.0134778	-0.119711	-0.0673521	-0.105681	0.00630018	-0.0721448	-0.0889278
YDR143C	0.0752647	-0.0411868	-0.0959301	0.111137	0.191115	0.0243795	0.105121	0.0396231	0.0530372
YDR144C	0.10081	0.104438	-0.0179973	-0.0424355	0.0832079	0.0587445	0.0535293	0.00391347	-0.0367129
YDR146C	0.0861688	0.0385171	-0.03572	0.0379521	0.0881639	0.0885894	-0.0357331	0.0492203	-0.0128153
YDR148C	-0.134085	-0.116036	-0.11281	0.166678	0.217463	0.169167	-0.0899264	-0.00565715	-0.13414
YDR150W	0.0253644	-0.0193446	-0.0171823	-0.0426311	-0.024482	0.0293435	0.00458651	-0.051556	-0.0645923
YDR151C	-0.046586	-0.0350534	0.0139089	0.0684109	-0.00714929	0.0155727	-0.033114	-0.0159032	-0.0703312
YDR152W	0.0420676	0.0833002	-0.0297207	-0.0275413	0.0323781	0.0470919	-0.0693449	-0.016952	-0.0338915
YDR153C	0.0625537	-0.0191194	-0.079529	-0.0119856	0.0908109	0.0110211	0.0313755	0.00958354	-0.105422
YDR155C	0.0641625	0.0938188	0.0110669	-0.139014	-0.164351	-0.216511	0.0695085	-0.131058	-0.00724091
YDR156W	0.0535267	0.0507713	0.00391634	-0.0313194	-0.0242306	-0.0669234	-0.0694525	0.0234675	-0.0180835
YDR161W	0.0375615	0.0681284	-0.0339398	-0.0867302	-0.00350983	-0.0249299	0.0942224	-0.000142679	-0.0124541
YDR162C	-0.0433351	0.0159397	-0.235753	0.104596	0.0542889	0.0834175	0.0165387	-0.0108289	-0.178306
YDR163W	0.138372	0.112024	0.0553785	-0.0929649	-0.0504634	0.037368	0.00812844	-0.000880493	0.0473099
YDR165W	0.0619799	0.0536111	-0.00300523	-0.0595594	-0.0564158	0.058666	-0.021802	0.0168764	0.00476626
YDR169C	0.0137189	0.0575547	0.0092188	-0.0772064	-0.015016	0.00912495	-0.0651069	-0.0127799	-0.00533018
YDR171W	0.0826667	0.069206	0.0275367	-0.0259973	0.068622	0.0700792	0.00622805	0.003261	0.00846388
YDR174W	0.0877269	0.117374	0.0208292	0.0482433	-0.0138646	-0.0235557	-0.048004	0.0491077	-0.0523362
YDR179C	0.256357	0.230267	-0.0623498	-0.125841	-0.110048	-0.147774	0.08564	0.0706445	0.0499836
YDR179W-A	-0.0688445	-0.0246678	-0.145252	0.0126247	-0.0885688	-0.138497	-0.063094	0.0490549	-0.084861
YDR181C	0.0559174	0.0449763	0.0508373	-0.0127701	0.0753231	0.0574103	-0.0427061	0.00170708	0.000912098
YDR183W	0.0325065	0.021087	-0.10931	0.00283544	-0.0687244	0.0366798	-0.043404	-0.0536005	0.0340427
YDR184C	0.0951443	-0.0212984	-0.0299156	0.0114085	0.0337629	0.040772	0.0338982	-0.0189698	0.0433496
YDR185C	0.00622844	0.0564687	0.0126095	-0.0100901	0.0744091	0.06141	-0.014236	0.0439029	0.0535594
YDR186C	-0.0395539	-0.0553861	0.0186575	0.0489076	-0.0461553	-0.139562	0.0743832	0.0955373	0.035774
YDR191W	0.0436365	0.0170856	0.031723	-0.0206947	0.0630618	0.103401	-0.0434193	-0.0101645	-0.0650884
YDR192C	0.0420316	-0.020495	-0.0153631	-0.0276398	0.0639598	0.00458097	0.019093	0.0520802	0.0340461
YDR198C	0.0857842	0.0096403	-0.0119419	-0.0068404	-0.0102714	-0.0346202	0.0659591	-0.0665393	0.0246845
YDR202C	0.101159	0.0277972	0.0915756	-0.0805792	0.0613986	-0.0655451	0.0648412	0.0402289	0.0427357
YDR205W	0.0258379	-0.0218588	0.0224207	-0.0562933	-0.0428711	-0.084062	0.0627727	-0.0920262	0.000925772
YDR206W	-0.013378	0.0264111	-0.0498842	0.0016273	-0.0534894	0.012792	-0.0676776	-0.0580856	-0.00332554
YDR207C	-0.0860153	0.00359562	-0.0990241	0.172651	0.22522	0.253406	-0.0202235	0.127003	-0.016929
YDR210W	-0.108199	-0.0543676	-0.0297333	0.0593409	0.0632412	0.0657582	-0.0544718	0.0170354	-0.0364087
YDR213W	0.0344381	0.00983051	-0.0163617	-0.0590253	0.00118844	0.0213706	-0.00147031	-0.058646	-0.0611133
YDR214W	0.0386357	0.0764465	-0.00579963	-0.122115	-0.0458285	-0.0461142	0.0107761	0.0420149	0.0352092
YDR216W	0.0775227	0.0408292	-0.0196811	-0.0106043	0.0555324	0.0158968	-0.0455564	-0.0381908	-0.122405
YDR217C	0.128642	0.0355643	0.157242	-0.0700201	-0.0854157	-0.0325258	0.033772	-0.0517163	0.0960543
YDR218C	0.0514842	0.0160951	0.0107125	-0.0193186	0.0458024	0.111641	-0.0532299	-0.00750434	0.0102643
YDR219C	0.0403051	-0.0555508	-0.0031829	0.0631811	0.0667638	-0.00280879	0.0678729	0.0622243	0.015116
YDR221W	0.0351357	0.0667857	-0.0721702	-0.002762	-0.104565	0.0534028	-0.0720472	-0.0782746	-0.0152739
YDR222W	0.0191138	-0.189109	0.0267848	0.0103747	0.149167	-0.0457566	0.0980519	-0.102556	0.0389996
YDR223W	-0.0666237	-0.0734994	-0.078397	0.030427	0.0851407	0.0363602	-0.0281442	0.0044636	-0.04799
YDR225W	-0.0406008	0.0145228	-0.133558	0.114937	0.155153	0.20374	-0.0867915	-0.0387291	0.0881393
YDR229W	0.0179283	0.00515256	-0.0282219	0.08529	0.141585	0.124952	0.0211619	0.024255	0.11896
YDR233C	-0.00054603	-0.000751532	-0.0334879	0.0569236	0.025012	0.0755399	0.0182102	-0.0582676	-0.05535
YDR239C	-0.0785558	-0.0384216	0.0999297	-0.00485405	0.036285	0.0268146	0.00404726	0.0283948	0.0242406
YDR242W	-0.0594229	-0.0068325	0.0680289	-0.0170465	-0.0433188	-0.014586	-0.0374235	-0.00198245	0.0425784
YDR244W	-0.0322465	0.0141836	-0.064434	0.0558558	0.00324076	-0.0366466	0.031876	0.00755804	0.030896
YDR245W	-0.0665657	0.0846842	-0.0023346	0.138879	-0.0184557	-0.0463933	0.00855425	-0.0350349	-0.0872037
YDR247W	0.00748182	-0.0733836	-0.0317715	0.057664	0.0260626	0.0778732	0.0119445	-0.0969646	0.0114912
YDR248C	0.000270986	-0.0206643	0.0368945	0.0526081	0.0999919	0.0999775	-0.0618671	-0.00200073	-0.0273398
YDR249C	0.0901291	0.100609	0.00746084	0.016502	0.122151	0.0518357	-0.0520686	0.0843083	0.00571409
YDR252W	0.0942282	0.00802979	0.0758244	-0.0434425	-0.0612769	0.0486302	0.02484	0.0674854	0.0708113
YDR253C	-0.0100852	0.0321739	0.0499945	-0.0642929	-0.105537	-0.0827754	0.0248118	-0.0358115	0.0661354
YDR254W	-0.0258296	-0.00635706	0.0366512	-0.014621	-0.0458529	0.0222574	-0.017756	0.0127818	0.0654385
YDR255C	0.0680516	-0.111487	-0.0233049	-0.0602577	0.104077	-0.029857	0.0722615	-0.0134642	0.0658649
YDR256C	-0.00913109	0.0761589	0.0235905	-0.030302	-0.00580399	0.0628719	-0.0239076	0.00176323	-0.0267027
YDR257C	0.0271965	0.0377184	0.0487581	-0.0423653	-0.00974707	0.0312099	-0.0761922	-0.0660305	-0.0451867
YDR258C	-0.0138628	-0.00663068	-0.0552485	0.440407	0.485622	0.425559	-0.0837414	-0.0443544	-0.094882
YDR259C	0.0338483	-0.0142632	-0.0501818	0.0589954	0.0801876	0.066183	-0.0291897	0.0211042	0.0165945
YDR260C	0.0344278	0.0735425	-0.123534	0.0229717	0.0329627	0.172438	-0.138382	-0.00136111	0.00632666
YDR261C	0.00379277	0.0639868	-0.0368447	0.0969314	0.184052	0.136133	-0.0342247	0.00582452	0.0207528
YDR262W	-0.0151709	0.0290221	0.0370552	0.0589466	0.0671469	0.096792	-0.0374498	0.0930312	0.0936592
YDR263C	-0.0105051	-0.00858678	0.0109498	-0.0568869	-0.10597	-0.0796338	0.0145406	-0.0139219	0.0212424
YDR265W	0.120514	0.0944894	0.0628633	-0.131326	-0.0699769	-0.166795	0.0496507	-0.0984807	0.0404797
YDR266C	0.0882974	0.1558	-0.0738285	-0.00737026	0.0231052	0.0704575	-0.0357025	-0.0303136	-0.0756577
YDR270W	-0.0204139	-0.0350904	-0.046176	0.104851	0.125499	0.190996	-0.0457005	-0.0235731	0.00508147
YDR272W	0.0571397	0.0293235	0.0653489	-0.0310873	-0.11771	-0.157546	-0.0176126	-0.044815	0.0691813
YDR273W	0.0467783	0.0467457	0.0959841	0.0310943	-0.0428511	-0.0371323	0.0459879	-0.0526755	0.131494
YDR275W	0.0192891	0.0285438	0.00125629	-0.0340102	0.0327513	0.0449549	-0.0544538	0.0162064	0.000805836
YDR276C	-0.0415208	0.042808	-0.120228	0.0388899	0.0542578	0.185351	-0.101914	-0.0655667	0.0281711
YDR277C	0.0174703	-0.00970485	0.0177059	-0.0726376	-0.0645046	-0.0799995	0.0156994	-0.084549	0.0466954
YDR279W	0.0622042	0.0930136	-0.0837843	-0.135551	-0.115842	-0.0131484	-0.101764	-0.0410467	-0.0695485
YDR281C	-0.0541089	-0.0339581	0.042636	-0.0100512	-0.0918302	-0.127153	0.0389051	-0.0428487	0.0507058
YDR282C	0.101161	0.108425	-0.0940903	-0.0885028	-0.100637	0.0582603	-0.0296221	-0.0855829	-0.0079906
YDR284C	0.0262228	0.111681	-0.112534	-0.0801737	-0.0593605	0.0317716	-0.0903974	-0.0106973	-0.0791556
YDR285W	0.0707631	-0.00226944	-0.0385778	-0.0640098	-0.120368	-0.0466794	0.069764	-0.0565697	0.0130106
YDR286C	0.0209922	0.0440273	0.0410213	-0.0312712	-0.0362264	0.0343929	-0.012822	-0.0981969	-0.0453452
YDR287W	0.159074	0.0323479	0.0546502	-0.103289	-0.0620982	-0.0656753	-0.00312232	-0.085444	0.0146028
YDR289C	0.0368255	0.0986077	0.0432844	-0.0165288	-0.0395704	-0.0163563	-0.0491369	-0.166104	0.0041851
YDR291W	0.0162853	-0.0281082	0.019318	-0.0271782	-0.018598	0.0673044	-0.0260618	0.0117287	0.0413142
YDR293C	-0.0336456	-0.031286	-0.158996	0.314167	0.548836	0.387472	-0.0319523	-0.185425	-0.0172989
YDR294C	0.0301752	0.0448841	0.00457933	0.0220384	0.0808703	0.109512	-0.0487762	0.115555	0.0517978
YDR297W	0.0147932	-0.0120465	0.0221869	-0.073593	-0.0934847	-0.0844675	0.0390468	0.0397422	-0.0154965
YDR304C	-0.104485	-0.0653359	-0.0550983	0.279455	0.28502	0.240984	-0.0678252	-0.099589	0.00076411
YDR305C	0.0420352	0.0512091	0.0396933	0.0220321	-0.0901243	-0.0402432	0.00426744	-0.0738292	0.110821
YDR306C	0.102698	0.101231	0.0278789	0.0280622	0.0337525	0.0403606	0.025197	0.0369262	0.0358678
YDR307W	-0.0188534	-0.000250424	0.0401449	0.0821741	0.144647	0.146025	0.0101986	-0.00977467	0.0345792
YDR309C	-0.0399426	-0.00632559	0.00186905	-0.049483	-0.106536	-0.0506953	-0.0266306	-0.0205515	0.0366911
YDR310C	-0.0740508	0.0380077	-0.0122673	0.0160807	0.0660085	-0.00453661	-0.0356454	0.0533699	-0.0364742
YDR312W	0.079717	0.0429117	-0.122495	0.0573567	0.0320117	0.123595	-0.0370984	-0.00608753	-0.093951
YDR313C	-0.00114957	-0.0349547	0.0763002	0.138769	0.113267	0.0558628	0.0511939	-0.0334705	-0.0181882
YDR314C	0.0489219	0.0950998	-0.0887195	0.0166703	0.0527695	0.165299	-0.0601414	0.0223362	-0.0226226
YDR315C	-0.0882994	0.132293	-0.0322707	-0.0150118	0.0125876	-0.0875808	0.0987212	0.0398181	-0.0412888
YDR316W	-0.0320016	-0.0209692	-0.00821609	-0.00917813	0.11208	0.0703724	0.0132422	0.0874105	0.0325895
YDR317W	0.0224267	-0.00164257	-0.00433048	-0.0616056	-0.0352923	-0.0815447	-0.0162313	0.0101134	0.0366259
YDR318W	0.0633235	0.0784321	-0.0671226	-0.0563594	-0.0120632	0.0762078	-0.0831195	-0.0175579	0.0514497
YDR319C	-0.0558016	-0.0313588	0.0399498	0.0486865	-0.0123669	-0.00108175	0.0281218	0.03717	0.061435
YDR320C	-0.0481189	-0.00957928	-0.0797327	0.105771	0.215094	0.120275	0.0417095	-0.15174	-0.0889995
YDR321W	0.050358	0.0480484	0.0203366	-0.0113934	0.0768986	0.0711695	-0.0274746	0.0312267	0.0878701
YDR326C	-0.0103777	0.0378972	-0.0399158	0.137943	0.190009	0.189147	-0.0846476	-0.0501349	-0.0564872
YDR329C	-0.0602962	0.0417033	0.0175754	0.0309105	0.122397	0.0689548	-0.0151846	0.0154314	0.0203189
YDR330W	0.0484192	0.0139254	-0.0255299	0.073273	0.0174302	0.0139808	0.023366	0.00317	0.0285981
YDR333C	-0.094347	-0.0844041	-0.0151257	0.0183822	-0.0366813	-0.0362345	0.020432	-0.0563242	-0.0804201
YDR334W	-0.0870835	-0.0096587	-0.0783209	0.0962467	0.0787429	0.0257032	-0.00864351	-0.0445237	-0.0675739
YDR336W	0.0709954	0.0726361	-0.12412	0.110456	0.0704272	0.118874	-0.0116186	0.0253807	-0.153582
YDR338C	0.105236	-0.0464382	0.040604	0.0440017	-0.00223658	0.00381295	0.0582609	-0.0929948	-0.0255693
YDR345C	0.0352892	0.0637284	0.0959358	0.0794303	-0.00292096	0.0410984	0.0473853	-0.0613928	0.146717
YDR346C	-0.0458726	-0.213243	-0.084671	-0.0631681	-0.0239693	-0.275183	0.141657	0.0423507	0.0596855
YDR348C	0.0722505	0.0679031	-0.101772	0.0291978	0.0464443	0.0919891	0.00737976	0.0417907	0.0341227
YDR349C	-0.023358	0.0717499	-0.0272383	-0.037892	0.076168	0.0411405	-0.0101329	0.0576324	-0.0162716
YDR351W	0.126626	0.0629535	0.0243835	-0.0336324	0.0275209	0.0394331	0.0329623	0.0290369	0.0973379
YDR352W	0.141883	0.136817	-0.157572	-0.0123684	-0.000720796	0.12421	-0.0391698	-0.00453459	-0.0852681
YDR357C	0.187443	0.142103	-0.104439	-0.0181418	-0.0959824	-0.0168726	-0.0306241	-0.0457569	-0.00801603
YDR358W	0.0453479	0.0693283	-0.0661485	-0.037657	0.0254374	0.0765458	-0.116144	0.00502996	-0.00833831
YDR363W	-0.0225614	0.0323708	-0.080949	-0.023993	0.0241847	-0.0250885	0.0139805	0.0387973	0.0513329
YDR363W-A	-0.0434115	0.0241067	-0.165156	0.0748891	0.165688	-0.0504466	-0.037583	0.0678017	-0.159853
YDR368W	0.027199	0.0548516	0.0434518	-0.0464549	0.0145642	0.0177972	-0.0355763	-0.068057	-0.0177426
YDR370C	0.00513155	0.0282069	-0.0376906	-0.0256901	0.0841951	0.0808271	-0.0130145	0.00043505	0.0357788
YDR371W	-0.0211165	0.0494695	-0.00606894	-0.0550729	-0.0781762	-0.0772946	-0.0165289	-0.046327	0.00228522
YDR372C	0.000844961	0.0522357	-0.0377344	0.0497933	0.157415	0.176784	-0.0414288	-0.007023	-0.0702349
YDR374C	0.0699824	0.0593366	-0.0554207	-0.0324754	-0.00215001	0.121896	-0.0677832	-0.0233837	0.0454807
YDR378C	-0.0245458	0.0469991	0.0223644	-0.00535201	-0.0483583	0.00330112	-0.0137642	0.0826945	0.204085
YDR379W	0.0918637	0.130002	-0.100497	-0.0839666	-0.0270896	0.080968	-0.0769935	-0.0236705	0.0372112
YDR380W	0.00862922	1.81667e-05	-0.100717	0.0137792	0.121109	0.0247407	0.0220416	-0.0997766	-0.0834479
YDR383C	0.123692	0.0672511	0.00603299	-0.0827406	-0.0899434	-0.0126431	0.0154671	-0.0274696	0.0295048
YDR384C	0.0524711	0.023638	0.0498695	-0.0614827	0.0417576	0.0283295	0.0256662	-0.0309913	0.0822002
YDR385W	0.0796719	0.122762	0.0465027	-0.0783341	-0.00313462	0.0145975	-0.000902898	0.00624178	0.0156343
YDR386W	0.0563071	0.0411284	0.00381986	-0.010995	-0.011716	0.00598117	0.0118209	-0.0141323	0.0469776
YDR387C	0.0591586	0.0542308	-0.103088	-0.0547772	0.0520151	0.0850745	-0.091719	-0.00216566	0.0126049
YDR388W	-0.0525041	0.0181554	-0.0749559	-0.0252507	0.0117191	0.0416064	-0.055297	-0.0493705	0.128005
YDR389W	0.104395	0.0363205	0.00562636	0.0642472	0.0155463	0.152655	0.00890349	-0.0522467	0.049133
YDR391C	0.0437651	-0.0723067	-0.0334032	0.0729529	-0.00571361	0.0782323	0.0161752	-0.088882	-0.0506623
YDR393W	0.0272658	0.092985	-0.0162592	-0.152735	-0.0468899	-0.0549045	-0.0235973	0.0673055	0.0162519
YDR395W	0.00474961	0.0454531	-0.00927226	0.0452458	0.13127	0.138978	-0.060778	0.0344023	-0.0950271
YDR399W	-0.0055121	0.0201831	0.055465	0.0732846	-0.111101	-0.0761382	-0.0585777	-0.113976	-0.0377833
YDR400W	0.0300487	0.0166201	0.0239828	-0.0277306	0.00593619	0.039104	-0.00327394	-0.0250881	-0.0224442
YDR402C	0.00894942	0.0880681	0.0504964	-0.0822275	0.031732	0.0781023	-0.0231994	0.0226134	0.00664825
YDR403W	0.0342181	0.0439171	0.010297	0.0106549	0.0779662	0.093514	-0.0375824	-0.00939825	-0.0549059
YDR406W	-0.0462363	-0.0652755	0.0310939	0.0175342	0.0403688	0.0111922	-0.0087633	0.0780406	0.121519
YDR409W	0.0615833	0.0174824	0.044734	-0.0606067	0.014328	-0.0541475	-0.00276637	-0.0727717	0.0383136
YDR411C	0.0541953	0.0503713	-0.0326147	-0.00947899	0.0686488	0.0190263	0.0543291	0.0258367	-0.0395066
YDR414C	-0.0409896	-0.0309939	-0.013321	-0.100305	-0.0231681	-0.0833178	-0.00812506	-0.00366077	-0.0404224
YDR415C	-0.0291416	0.00450931	0.0407478	-0.0525607	-0.00994914	0.0571757	-0.0249314	-0.00500563	-0.0254515
YDR419W	0.0777132	0.114529	-0.121925	-0.147089	-0.0697378	0.0224583	-0.0991181	-0.0409336	-0.058901
YDR420W	0.0210285	0.0839278	-0.0847959	-0.0145853	-0.117477	-0.0151693	-0.0941813	-0.072423	-0.023789
YDR421W	0.0268793	-0.00433042	0.0423008	-0.0723841	-0.0410349	0.00320699	0.0292597	0.0103481	0.0760058
YDR422C	-0.0248562	0.0564116	-0.117696	-0.0993937	-0.0323266	0.0664683	-0.055739	0.0345514	0.0279125
YDR423C	-0.00744353	0.00485311	0.00869658	-0.0754685	-0.0285495	0.0524807	0.00288752	-0.0255424	0.00772299
YDR424C	0.000949965	0.0358527	0.0732665	-0.0326798	0.0204395	0.00480715	0.00269031	0.0851181	0.0104168
YDR425W	-0.00466179	0.00292399	-0.0792816	-0.0119404	0.0478963	0.102672	-0.0054756	0.0662102	0.0188429
YDR428C	0.0459698	-0.0426525	0.102975	0.0196019	0.0590141	0.00414901	0.0145468	0.080153	0.00315022
YDR430C	0.0302072	0.0352668	0.025775	0.0897855	0.0512278	0.0988015	0.148805	0.078343	0.0914359
YDR435C	0.101269	0.0690129	0.0260351	-0.0560177	-0.00645247	0.0251868	0.054847	-0.0467694	-0.0222361
YDR436W	0.0338694	-0.0081296	-0.00776302	-0.0631846	-0.0123734	0.00736659	-0.024178	-0.0408098	0.0112174
YDR438W	0.0776931	0.0464456	0.0180022	-0.0489747	-0.0568659	-0.0557164	0.010449	-0.0135343	0.0113199
YDR440W	0.0759114	0.00469931	-0.00600983	-0.0950711	-0.0493439	0.0156734	0.026879	-0.00659714	0.042174
YDR441C	0.145389	-0.0263885	0.208003	-0.12169	-0.11626	-0.24945	0.177692	-0.129007	0.138586
YDR444W	0.0659403	0.120883	0.0866656	-0.0424843	-0.0779075	-0.0334008	0.00482111	0.0138832	0.0803991
YDR446W	0.178856	0.111655	-0.00395457	-0.112152	-0.0528527	-0.0137921	-0.0677225	-0.0632617	-0.0756871
YDR447C	0.0818417	0.114327	0.0438785	-0.101515	0.0262876	-0.0629691	-0.028698	-0.0786347	0.00892512
YDR451C	0.0835062	0.00763686	0.000531211	-0.185329	-0.104647	-0.0885801	0.0213502	0.0294136	0.0222626
YDR452W	0.114626	0.0559259	0.0419196	-0.184499	-0.0512543	-0.0726089	-0.0165469	-0.141658	0.0245481
YDR453C	0.122347	0.109362	-0.146049	-0.143998	-0.053357	-0.0264948	-0.0466277	-0.00747861	-0.00219506
YDR458C	-0.0890103	-0.104298	0.0576393	-0.097282	-0.0390936	-0.268823	0.0384564	0.0491461	-0.0524625
YDR459C	0.0707623	0.0355978	-0.03219	0.0539716	0.103412	0.0452444	-0.056312	0.019893	-0.0269789
YDR461W	0.0224993	-0.0511451	0.109615	-0.0608958	-0.125779	-0.199055	0.125795	-0.0172653	0.0902844
YDR463W	0.0871641	0.131961	-0.0963985	-0.12477	-0.0462658	0.0546097	-0.080946	-0.0372405	0.0437819
YDR465C	0.0536319	0.0247793	0.0514212	-0.114447	0.0451078	-0.0276286	-0.0411464	-0.0657199	0.0743599
YDR466W	0.236735	0.338123	-0.137869	-0.275924	-0.0837771	-0.0471767	-0.0998211	0.040773	-0.112656
YDR469W	-0.0251744	0.00519232	-0.104058	0.144561	0.213937	0.251696	0.0120977	0.0209989	-0.128653
YDR471W	0.0881828	0.145786	-0.0444461	-0.0694287	-0.141433	-0.0473056	-0.0313553	-0.0123264	0.0312175
YDR475C	0.0668772	0.0868454	0.0122101	-0.130654	-0.0455768	-0.0461119	0.0229668	0.136876	-0.0716221
YDR476C	0.0606629	0.0315541	0.0272415	-0.0686434	-0.021691	-0.0445987	-0.0207668	-0.0815366	0.107119
YDR477W	-0.0299841	0.0895279	-0.131368	0.420703	0.497515	0.415988	-0.253543	-0.0761509	-0.162358
YDR479C	0.164725	0.199363	-0.110844	-0.164114	-0.0311506	0.0396125	-0.0940209	-0.0075524	-0.0619552
YDR480W	-0.0359889	0.0133812	-0.00396771	-0.0592585	-0.0394727	-0.0602087	-0.0667143	0.10497	-0.0553765
YDR481C	0.111181	0.129757	-0.166336	-0.0498804	-0.126654	-0.0593233	-0.0182438	-0.0754793	-0.090735
YDR482C	0.0775811	0.0603536	0.0188892	-0.0851051	-0.0152032	-0.0182633	0.0657779	0.0284224	0.00212292
YDR483W	0.00564105	0.048465	-0.0377614	-0.179955	-0.140974	-0.158672	-0.000777831	-0.0141596	0.00772761
YDR485C	-0.0591832	-0.00573697	-0.115634	0.0384784	-0.00291329	-0.031417	0.00865195	-0.000719572	-0.0513588
YDR486C	-0.0721056	0.0263643	-0.114703	0.033621	0.0544784	0.0993651	-0.039111	-0.0241253	-0.107906
YDR488C	0.105532	-0.0381554	-0.0440232	-0.074139	-0.0422345	-0.0122211	0.116058	0.0213593	-0.0290311
YDR490C	0.00520279	-0.0453411	-0.0678552	0.0493176	-0.00760562	0.0918766	0.000897347	-0.0419325	0.00995976
YDR492W	-0.000259042	0.0280157	-0.0940469	0.0905417	0.183366	0.171184	-0.0594227	-0.00424936	-0.0270408
YDR493W	-0.0312699	-0.00939187	-2.10928e-05	-0.0304218	0.0259396	0.0901969	-0.0384961	-0.0484399	-0.0277938
YDR494W	0.224646	0.164456	-0.101439	-0.00936925	0.0280978	0.124094	0.00389898	-0.0545917	-0.148312
YDR496C	-0.0481385	0.0278729	0.0130331	0.028561	-0.029173	-0.114587	-0.0865694	-0.0909343	0.0185862
YDR497C	0.00902856	0.0628668	-0.0638677	0.0124087	0.0610418	0.0639707	-0.0236585	0.0754726	-0.0224844
YDR501W	0.0290354	0.0568423	0.0314921	-0.104385	-0.0724638	-0.0551318	-0.0335055	0.0302403	0.0245219
YDR502C	0.0200122	0.00151102	-0.040513	-0.0855941	-0.0248824	-0.0203841	0.0640197	0.0635109	-0.00314459
YDR503C	0.0853922	0.0460058	0.0246004	-0.079473	0.0244382	0.0377189	-0.034071	-0.00967186	-0.00950462
YDR504C	0.115811	0.0652072	-0.0573868	-0.0761179	-0.0486108	0.0576721	-0.0743902	-0.019304	0.00333749
YDR505C	0.000753843	0.0156064	0.00716821	0.000641724	0.0073426	-0.0298136	-0.0449098	0.144696	0.00600213
YDR506C	-0.0968354	-0.0373914	-0.110799	-0.0537809	-0.124161	-0.141081	-0.117811	-0.115472	-0.0985729
YDR508C	0.076611	0.0430131	-0.00816966	-0.0572949	0.0256885	0.0331184	0.00448373	0.00733028	-0.00580073
YDR511W	-0.040047	-0.0214747	0.0291328	0.0329372	0.0833508	0.052681	-0.0373803	-0.00408211	-0.0330598
YDR512C	0.0188553	0.0878731	-0.0931656	0.0616839	0.116593	0.162925	-0.00892451	0.0573919	0.0729093
YDR513W	0.0884051	0.0245709	-0.0376985	-0.0082646	0.0105985	0.0270079	0.0450056	0.0257241	-0.0165544
YDR515W	0.00452893	-0.0154691	-0.0356083	0.0993619	0.0440245	0.0795411	-0.0222746	-0.0272398	-0.0831746
YDR516C	0.00793792	0.0672947	-0.127151	-0.0411209	-0.00239413	0.0799333	-0.0659439	-0.0352181	0.0233658
YDR517W	0.0871434	0.0366162	0.0393484	0.0139373	0.0432708	0.0438379	-0.0161519	5.70859e-05	-0.029777
YDR519W	0.0143299	0.0314499	-0.0294935	-0.0560896	-0.120321	-0.149345	0.0990577	-0.0198395	0.0968846
YDR520C	0.150594	0.0861659	0.086137	-0.135183	-0.0209743	-0.037432	0.0975309	-0.0612455	0.0454043
YDR522C	0.0970863	0.0205487	0.0676213	-0.136444	-0.218233	-0.218862	0.0642734	-0.0663928	0.0642788
YDR524C	0.0518659	0.0802829	-0.105694	-0.0685936	0.0101055	0.10028	-0.0882511	-0.0154525	-0.0699426
YDR525W-A	0.0419172	-0.00350433	0.00695197	0.0650593	-0.0247338	0.0544912	0.000134698	-0.102754	-0.044638
YDR528W	0.0422331	0.0601726	-0.101093	0.0392211	0.162775	0.094865	-0.0288501	-0.0482999	-0.038747
YDR530C	0.121212	-0.00273451	0.0951019	-0.00765144	-0.00716603	-0.0271308	0.161345	0.0214564	0.146105
YDR532C	-0.18727	0.0116681	0.0192575	-0.164053	0.0197996	0.135466	-0.161893	-0.0122508	0.372101
YDR533C	0.0337876	-0.00121684	0.0415163	-0.0636551	-0.131629	-0.115144	0.0335405	-0.0478325	0.0626851
YDR534C	0.0695656	0.0448727	-0.013827	-0.0107792	0.0528856	0.0253538	-0.0101008	0.0264305	-0.0515479
YDR536W	-0.105831	-0.0189459	-0.00871312	0.156831	0.138752	0.0202207	-0.0462794	0.0984198	-0.00357681
YDR538W	0.114193	0.0661063	0.0786939	-0.0833216	-0.0106194	0.0103762	0.0051983	0.0284527	0.0665469
YDR539W	0.153489	0.061287	0.0111043	-0.00626283	0.00582686	-0.00193993	0.0839681	-0.0273256	0.0424842
YDR540C	0.0307672	0.0236921	-0.00461859	0.00535563	0.0938304	0.14199	-0.0300387	0.00240341	-0.00729831
YDR541C	0.0184406	0.0179677	0.0477096	-0.133445	-0.0358448	-0.0289963	-0.00946425	-0.0240645	0.039655
YEL001C	-0.00689726	-0.00532198	0.00813331	0.0181456	0.0143898	0.0770046	-0.0153603	-0.0935773	-0.0592236
YEL004W	-0.0859256	-0.117152	-0.0724717	0.246961	0.143112	0.207449	-0.037312	-0.045274	-0.0146311
YEL005C	0.00901464	-0.015271	-0.0796688	0.0723661	0.0674804	0.0536804	0.0425245	0.00264352	-0.000165453
YEL006W	-0.0117655	-0.0150929	-0.0179799	-0.0286461	0.110413	-0.00739203	0.0233813	0.0410945	0.00867808
YEL007W	0.0217093	0.0521502	-0.069912	-0.0800245	-0.114188	-0.0123232	-0.0247794	-0.140662	-0.0115739
YEL011W	-0.0369274	-0.054702	-0.103614	0.0692759	0.00697376	0.0639695	0.0323595	0.0300096	-0.0292301
YEL012W	-0.0962935	-0.0979646	-0.0571403	0.083483	0.077797	0.13033	-0.0921898	0.0423585	-0.0385024
YEL013W	0.00798508	-0.0486889	-0.161718	0.198788	0.0569979	0.0964054	-0.0267314	0.0518672	-0.224954
YEL015W	-0.052353	0.018304	-0.04691	0.312462	0.353663	0.30345	-0.0483164	-0.123298	0.0770545
YEL016C	-0.043851	-0.0634679	-0.0532866	0.0631912	0.0939446	0.170781	-0.00986228	0.0516493	0.0176584
YEL017C-A	0.00294379	-0.0212812	-0.0396185	0.233038	0.270973	0.285696	-0.126122	-0.107209	-0.0745749
YEL017W	-0.0451031	-0.0745851	-0.083535	0.0720935	0.206309	0.0553416	-0.014862	-0.00277443	-0.0631484
YEL020C	-0.120983	-0.0272083	-0.113544	0.178591	0.214671	0.199444	-0.134821	-0.139866	-0.077815
YEL023C	-0.0508086	-0.0648379	-0.187865	0.299347	0.397896	0.173893	-0.109027	-0.0702013	-0.308388
YEL025C	0.0206491	-0.0779491	-0.102382	0.272029	0.379485	0.286957	-0.0154052	0.0246303	0.065787
YEL030W	0.194105	0.243795	-0.152973	-0.191245	-0.0665822	-0.00627795	-0.0514293	-0.0454209	-0.114475
YEL037C	0.0523847	0.0205202	-0.0647768	0.0816663	0.144226	0.201294	-0.10717	0.0311868	-0.103091
YEL038W	-0.00406218	-0.0168626	0.0161712	0.172628	0.0927661	0.0941977	-0.00361314	0.0647768	0.0114976
YEL039C	-0.0613737	0.0443671	-0.0136792	-0.0040741	-0.0681468	-0.0512591	-0.0258372	-0.0463601	0.00334519
YEL040W	0.000859173	-0.019397	0.00131813	0.00389894	0.065116	0.017187	0.051131	-0.0778953	0.00360162
YEL041W	-0.0907933	-0.0528811	0.0138989	0.0839504	0.117285	0.0905322	-0.0466246	0.038454	-0.00486925
YEL042W	-0.101539	-0.0141374	-0.0757661	0.162986	0.201009	0.240651	0.0565228	0.00531844	-0.0114597
YEL043W	0.0127939	-0.00836688	-0.0254148	0.0661787	0.101797	0.0179888	-0.0603729	0.0701017	-0.0611693
YEL047C	0.0283287	0.00471827	0.00871493	-0.0859058	-0.0211244	0.018321	0.00192516	0.00019628	-0.0302736
YEL048C	0.00419126	0.0790751	-0.0168579	0.0494119	0.028839	0.108215	0.0353837	0.0328206	0.0674445
YEL049W	-0.02432	-0.0455729	-0.0141683	0.0544701	0.0821532	0.014869	-0.0323088	0.0385623	-0.0146717
YEL052W	-0.0425072	-0.0645366	-0.0721616	0.322013	0.377315	0.378102	-0.0629383	-0.0560274	-0.0139209
YEL053C	-0.015495	0.0519278	-0.00585659	0.0272831	0.10701	0.172886	-0.0291772	-0.0525065	-0.12171
YEL056W	-0.00235519	-0.0137545	0.0121152	0.343126	0.381601	0.422703	-0.0243472	-0.0811748	-0.0238696
YEL057C	0.0640563	0.0591898	-0.0453685	-0.0749259	-0.0547434	0.0343677	-0.0556008	-0.0840056	-0.0526036
YEL060C	0.0241986	0.0414686	-0.106209	0.140865	0.254314	0.250683	-0.0508869	-0.0800015	-0.125757
YEL061C	0.0432949	0.078712	-0.0206596	0.00426967	0.0721103	0.0467384	-0.0155826	-0.0180717	-0.0199258
YEL062W	-0.0561527	0.0585647	0.0917983	-0.0741149	-0.0937442	0.183699	-0.0611311	0.130006	0.209797
YEL063C	0.144211	0.157151	0.317096	-0.0688313	-0.0752438	0.0970718	0.171171	0.15809	0.440441
YEL064C	0.0251977	0.0711782	-0.0288724	-0.0154913	8.25045e-05	0.0688991	-0.0209323	-0.0504938	-0.0234857
YEL065W	-0.00585309	-0.0147892	-0.0666781	0.0211093	0.114683	0.0815595	-0.0234358	0.0981141	0.0146336
YEL066W	0.0480592	0.051486	-0.00237981	0.0355072	0.0762662	0.118905	-0.0513957	-0.0630848	-0.024084
YEL071W	0.011988	0.0577615	0.030993	-0.0648745	-0.0120656	0.0455331	-0.0265985	0.0020875	0.0107149
YER001W	0.0668773	0.0407325	0.01998	-0.0724648	-0.0702617	-0.0689932	-0.0351863	-0.0544138	0.0107309
YER002W	0.0647196	0.030554	-0.0287262	-0.0270135	-0.0250339	0.0281149	0.00995424	-0.0663077	-0.0214353
YER004W	0.0642547	-0.00768785	0.0673164	0.068358	0.115981	0.0137876	-0.000523755	-0.0350117	0.0232731
YER005W	0.0155176	0.0643921	-0.0242312	-0.0384322	0.0333142	0.0593815	-0.0496289	-0.00238727	-0.0441622
YER007C-A	0.0533611	0.0788646	-0.0175933	0.00833621	0.100186	0.0762744	-0.000780713	0.0322718	0.00163677
YER007W	0.0763229	-0.0415979	0.0830568	-0.0848716	0.0442429	-0.108356	0.0642809	-0.0336227	0.0149322
YER010C	-0.0135011	-0.0304731	-0.0282856	0.125494	0.180786	0.17954	-0.0591136	-0.00901669	-0.015313
YER011W	2.38348e-05	0.00421378	0.00943278	-0.0218516	0.0429916	-0.00108335	-0.0141255	-0.0130732	-0.00289352
YER016W	-0.0204977	0.0300941	0.0653783	-0.0376443	-0.00474726	-0.0592796	-0.0999667	0.0370639	0.013836
YER019C-A	0.00166101	-0.00223061	-0.0409074	0.128129	0.189561	0.219745	-0.0613361	0.0126156	-0.0193549
YER019W	-0.0224562	0.0207812	-0.0726637	0.010836	0.16026	0.161039	-0.0566835	0.0490564	-0.0483931
YER020W	-0.00750255	-0.00202178	0.044903	-0.0652881	-0.154634	-0.0886753	-0.0316476	-0.141844	0.106636
YER024W	0.0719576	0.0484828	-0.00725137	-0.00732131	0.0921661	0.0888556	0.0169967	0.0203981	0.0790154
YER027C	-0.0196084	0.0173147	-0.0672712	0.125709	0.128322	0.145387	-0.0111363	0.00777758	-0.0335372
YER028C	0.0214161	0.0397533	-0.0167375	-0.0603623	0.0154403	0.0116408	-0.0142672	0.0172181	-0.0327905
YER030W	-0.050983	-0.0497483	0.0689937	0.00325563	-0.00957927	-0.0137726	0.0248462	0.0357128	-0.0234891
YER031C	0.163997	0.107176	-0.109238	-0.0215948	0.0391951	0.115589	0.0134289	0.0236894	-0.0546492
YER032W	0.0868364	0.0200599	0.0544587	-0.115933	-0.031734	-0.00934158	0.0168368	0.000706964	0.00216858
YER033C	0.00217015	-0.0343603	-0.0112357	-0.016629	-0.0748072	-0.0157968	0.0572541	-0.0293191	0.0114982
YER034W	0.0759796	-0.0305782	0.0428686	-0.023406	-0.0391549	0.030569	0.0321443	0.0161328	0.0716226
YER035W	0.0252232	0.0668004	-0.000281792	-0.0991052	0.00603075	0.00932347	0.0091948	0.0588934	-0.00536044
YER039C	0.0267863	0.021891	-0.0239137	-0.109916	-0.0745092	0.00315849	-0.029109	-0.0057096	0.020414
YER039C-A	0.0634964	0.00949355	-0.00951129	-0.0356316	0.0146704	0.0864171	0.000192342	-0.0190573	0.0141105
YER041W	0.0756644	0.0719459	-0.0272432	-0.118145	-0.0635306	-0.0253047	-0.0287294	-0.0219828	0.0565127
YER042W	-0.00381583	0.053457	0.033521	-0.104377	-0.0161286	0.0148208	-0.0131721	0.02134	-0.0009135
YER044C-A	0.0236504	0.038113	-0.00613363	-0.0829339	-0.0274694	0.0205499	-0.0291876	0.0191424	0.00703883
YER045C	0.0292017	0.0162542	0.0157784	-0.0555458	0.0835698	0.0291857	-0.0158033	0.0303333	-0.0471752
YER046W	0.0372582	0.0405096	0.0269088	0.0172985	0.0498122	0.0447721	-0.0046776	-0.0102338	0.043215
YER047C	0.04461	0.0499283	0.0360478	-0.110066	0.033467	-0.042526	0.00921052	0.0706877	-0.0244744
YER048C	0.0749051	0.00780333	0.0319695	-0.0797211	-0.0434351	-0.077113	-0.0522573	-0.0137199	-0.00101188
YER049W	-0.0334397	0.0125416	0.0887176	-0.0540619	-0.0681649	-0.106571	0.103645	-0.0177835	0.0263419
YER051W	0.0813381	0.0915213	-0.0873712	0.058986	0.000692617	0.128115	-0.0440004	0.0166223	-0.0304772
YER053C	0.0305767	-0.0124471	-0.0584623	-0.0659588	0.0425675	0.00701346	0.0138827	-0.00942756	-0.0051736
YER054C	-0.0606368	0.0255144	0.00672255	0.0162547	0.063127	0.0813994	0.013577	0.0889867	-0.00293198
YER056C	-0.00125495	0.0433618	0.0502906	-0.144672	-0.18639	-0.170055	-0.0065094	-0.0520003	0.0348397
YER056C-A	0.0593806	0.0107524	0.0290985	-0.0249769	-0.00308044	0.00557856	0.118637	-0.00946409	0.0462226
YER057C	0.0425261	0.0517104	0.0257602	-0.022011	0.0502044	0.0281692	0.0148113	-0.00181259	-0.0028908
YER058W	-0.0694636	-0.0654375	-0.142685	-0.0573921	-0.0206176	-0.11072	-0.00993289	0.143514	-0.0961556
YER059W	0.0692868	0.0409014	0.0189779	-0.157494	-0.0934243	-0.0429893	-0.0389185	0.0165295	0.0182672
YER060W	-0.00329539	0.0272583	0.0532924	-0.0295408	-0.0565511	-0.0309111	-0.0250631	-0.000364841	0.0330883
YER060W-A	0.0381135	0.0724722	-0.0228112	-0.000366089	0.0749989	0.0823722	-0.0439379	-0.0241298	-0.00207236
YER062C	-0.0137767	0.0368458	-0.131485	-0.0699548	-0.0308947	0.106246	-0.132414	0.000289233	-0.0127938
YER063W	-0.0615124	-0.0647727	0.0478401	0.088095	0.0718456	0.00583717	-0.0372843	-0.0289644	-0.000109331
YER064C	-0.00359251	-0.00389312	0.0241014	-0.04484	-0.00471504	0.035729	-0.0666553	-0.0371776	-0.0361556
YER065C	-0.0383561	-0.0160481	-0.00932279	0.034387	0.0238105	0.112532	0.0222065	-0.0837621	0.0333139
YER066W	0.0579622	0.116185	-0.000253266	-0.0325113	0.0045004	-0.21885	0.124453	0.128938	0.0089184
YER067W	-0.00385756	-0.0847783	0.00461148	-0.0444679	0.0349031	-0.0811028	0.00753818	-0.00486268	-0.0168368
YER069W	0.00337426	0.0308429	-0.0277898	-0.0341762	0.023488	0.00239382	0.0513485	0.0700598	-0.00988869
YER071C	0.0611771	0.00756452	0.0603472	-0.0568479	-0.0194647	-0.0447944	-0.0104244	0.0211935	0.0376753
YER072W	0.09815	0.112305	-0.0193921	0.0126526	0.0878821	0.0928682	-0.044753	-0.0656656	-0.0250526
YER073W	0.0554519	0.048238	-0.0352699	0.00303434	0.0512517	0.11417	-0.0448407	-0.042073	0.00289252
YER074W	0.0561341	0.0485449	-0.0781523	0.0623423	0.036585	0.0527236	0.00903967	0.0539896	0.0805336
YER075C	0.0561538	-0.0270737	0.0289994	-0.0300888	-0.0465233	0.029927	0.0322338	0.0411168	0.0703274
YER078C	0.00870611	0.012091	-0.00341452	-0.0171863	0.02846	0.0928597	-0.0543192	-0.0127257	-0.0264766
YER079W	0.00929544	-0.020853	-0.0243743	-0.0695203	-0.122008	-0.0677275	-0.0285233	-0.0947357	-0.0408318
YER080W	-0.0108702	-0.0118575	0.0683589	-0.00101369	0.0499436	-0.0387973	-0.0275157	0.0431526	-0.0200413
YER081W	-0.00143431	0.0141576	-0.0157455	0.00376994	-0.0644029	-0.0716307	-0.00736222	-0.0350339	0.031553
YER083C	-0.07353	0.225202	0.0500326	0.093338	0.115334	0.0808277	-0.131768	-0.119811	-0.022708
YER085C	0.00484881	0.0393001	-0.0612821	0.0314084	-0.000765078	0.0695099	-0.0685327	-0.0405908	-0.0219498
YER088C	-0.000794234	-0.03835	-0.0735547	0.0414446	0.0810951	0.0311061	0.0074887	0.0417066	-0.0335916
YER089C	-0.0295521	-0.0250993	-0.0134415	-0.0030887	0.0360367	-0.025459	-0.0680377	0.0149879	-0.043244
YER092W	-0.0173662	0.00957589	-0.0396672	-0.0275114	0.00509415	0.00953122	-0.0324205	0.0607936	-0.111183
YER093C-A	-0.0427289	0.0454094	-0.0427522	0.103046	0.194949	0.223892	-0.0280747	-0.0929902	-0.0454188
YER095W	-0.0817142	-0.0311637	-0.0189786	-0.0378959	-0.0958296	-0.20912	0.0268848	-0.0369507	-0.0363072
YER096W	0.0821048	0.00866262	0.0290691	-0.0516444	-0.0543014	0.0102673	-0.0484039	0.0680554	0.05821
YER098W	0.0295821	0.0286571	0.0597986	-0.0461329	-0.174305	-0.129496	0.0447624	-0.0253831	0.0911553
YER101C	-0.0404722	0.0314285	-0.0491368	-0.0702762	-0.145586	-0.0296764	-0.0747144	-0.0336118	0.0209798
YER106W	-0.0422941	-0.0138363	0.0262494	0.0292682	0.0572482	0.00536948	-0.036112	-0.0341402	-0.0348231
YER111C	-0.0206486	0.0262515	0.0445313	0.000971427	-0.0138463	0.0997066	-0.0494941	0.0387082	-0.165906
YER113C	-0.0524267	-0.000972806	0.0928213	-0.00631682	-0.0759104	-0.0775373	-0.042005	0.00994894	-0.00126208
YER114C	0.0521364	0.0332203	0.025182	-0.0671889	-0.041982	-0.00163083	-0.027457	-0.00822067	-0.0229694
YER115C	0.0124776	0.147315	0.048444	-0.109239	0.00934041	-0.011765	-0.0175016	-0.0101287	0.028986
YER116C	0.0374984	-0.0232266	0.000353725	0.0384895	-0.0632077	0.0406587	-0.0531064	0.100829	-0.0821467
YER118C	0.0342356	0.028374	-0.00921258	-0.0275967	0.0125508	0.0387324	-0.0156561	-0.00613745	0.00872887
YER119C	0.0323351	0.0388748	-0.0890075	-0.0629643	-0.198612	-0.0527188	-0.0775794	0.000723392	-0.03648
YER120W	0.0859356	0.115256	-0.0268364	-0.0616465	0.05341	-0.0431883	-0.00172704	0.138072	-0.0601571
YER123W	-0.00829085	0.00359495	-0.0614502	-0.114173	-0.105474	-0.145448	0.0594494	0.0119818	-0.100648
YER124C	0.0175543	0.0399975	0.062893	-0.0846463	-0.168384	-0.102432	0.0269529	-0.00459198	0.0713567
YER128W	0.0271551	0.0540759	-0.059008	-0.0389929	-0.0491125	-0.106671	-0.0172349	-0.0479784	-0.0813591
YER129W	0.0169624	0.0562657	-0.0198306	-0.0509433	0.0811192	0.0516614	0.0142056	-0.0445752	-0.0193416
YER130C	0.0647359	0.0549147	-0.0748612	-0.0635978	-0.0637609	0.00906257	0.0427661	0.0346367	0.0428517
YER131W	-0.0275612	0.0464261	-0.091243	-0.0414739	-0.117259	-0.055038	-0.0986723	-0.0679215	0.0439238
YER132C	-0.0141762	0.0187104	-0.0289348	-0.019191	-0.065095	-0.0161424	-0.017353	-0.0666967	0.06867
YER134C	0.100246	0.0478565	0.0588866	0.0390339	0.0391088	0.0838851	0.0748982	0.0128024	-0.00836285
YER137C	0.0637845	0.0742354	-0.0300022	-0.0351162	0.116875	0.0828829	-5.03348e-08	-0.0672108	-0.0245733
YER139C	0.0396806	0.034685	-0.0857776	0.00297021	0.0669163	0.0762076	-0.00205036	0.0344254	-0.060745
YER140W	0.0453031	0.0374193	0.00848517	-0.0284642	0.00757395	0.0332057	-0.0041611	0.00320838	-0.00540176
YER142C	-0.026547	0.0226901	-0.0555762	0.0615798	0.0906461	0.111455	-0.0185304	-0.0164139	0.068403
YER143W	-0.00802532	-0.0218649	-0.0465698	0.0603191	0.13719	0.149228	-0.0376964	0.0867912	0.0266781
YER144C	-0.0155594	-0.00501892	0.079482	0.0616102	0.0329309	0.0317407	0.0465969	0.0883296	0.0565858
YER145C	-0.0501726	-0.0226464	-0.138097	0.21634	0.351251	0.434987	0.167862	-0.0133311	0.150022
YER149C	0.018758	0.0432155	-0.0118619	-0.133318	-0.0534473	-0.0261872	-0.0308852	0.0455536	-0.0286195
YER150W	0.0258153	0.0512722	0.00583899	0.0246278	-0.0482778	0.00329937	0.00423268	-0.0221347	0.0240168
YER151C	0.128486	0.0925415	-0.0509717	0.103666	0.125837	-0.050515	0.0884834	0.216134	-0.0351276
YER152C	0.0555932	0.00739951	0.0708063	-0.00888529	0.0336396	0.0809932	0.0398998	0.113866	0.0468065
YER153C	-0.160481	0.0233788	-0.185125	0.283713	0.372388	0.269711	-0.00701032	0.177652	-0.0974051
YER155C	0.0455185	0.0337895	-0.0504213	0.0931967	0.161835	0.103503	0.0270064	-0.0094539	-0.0647763
YER158C	-0.0299822	0.00565245	0.0177007	-0.0267273	-0.00723678	0.0897608	-0.0333569	-0.0194661	0.00375005
YER161C	0.0707568	0.1016	-0.0911663	-0.0109026	-0.0143473	0.104513	0.0241937	0.125326	0.0585857
YER162C	-0.0482478	-0.0114662	0.0233579	0.0751835	-0.0305572	-0.0317506	0.020009	-0.061692	0.0743425
YER163C	0.0104142	0.00837191	0.00998785	0.00573702	-0.0900519	-0.0309923	-0.00909003	-0.0144982	0.0173622
YER164W	-0.0929435	-0.0308687	0.0292135	0.177146	0.207212	0.179567	-0.0601389	0.0302574	-0.0646029
YER167W	0.0266889	0.0288421	0.0801496	-0.0545107	0.0151099	-0.0251201	0.0336328	-0.0957126	-0.031468
YER170W	-0.0705983	-0.0730136	-0.0157651	0.0181142	0.0321644	-0.0206194	-0.05755	-0.0531183	-0.0835138
YER173W	-0.0178638	-0.0704266	-0.0326235	0.0248161	-0.0332195	0.0190579	-0.00526804	0.0373116	-0.05553
YER174C	0.0438842	-0.0254582	0.0304918	-0.074161	-0.121733	-0.0393885	0.0128777	0.0225429	0.0445318
YER175C	-0.0816594	-0.0656382	0.0436739	0.0127429	-0.057666	-0.0998011	0.0181702	0.0278871	0.0582207
YER176W	0.034778	-0.010472	0.0371535	-0.0125125	-0.0865263	-0.0813733	-0.0152402	0.0483275	0.0399827
YER177W	0.00110246	-0.0330719	-0.0986556	0.103969	-0.000303501	0.0648609	0.0663452	-0.000177422	-0.0832018
YER178W	-0.113927	0.138134	0.0108983	0.102001	0.144541	0.103764	0.009038	0.00270016	-0.173176
YER179W	0.00983119	-0.00888808	-0.0118354	-0.0594009	-0.133981	-0.119924	0.073462	-0.106282	0.0243401
YER180C	0.00568942	0.0704496	-0.00985821	-0.0983995	-0.0284533	0.0273322	-0.0274572	0.0322801	0.0362265
YER182W	-0.0426318	0.010481	0.062697	-0.0503985	-0.129368	-0.0520529	0.00433685	-0.0622704	0.0765522
YER183C	0.0519192	0.0336905	0.0179233	-0.0695097	-0.0540673	-0.00885972	-0.0199847	-0.0259077	0.0209473
YER184C	0.053696	-0.0101643	0.0215136	-0.0549741	-0.00470457	0.00534289	-0.0273071	-0.0315942	0.0290207
YER185W	-0.0363097	0.0251373	0.00456783	0.0109634	-0.0318222	0.00184844	0.0177652	-0.0384275	0.0706458
YER186C	0.00323589	-0.0335867	0.0456672	0.0353934	0.0182037	-0.0420106	0.0295698	0.028704	0.0994975
YER187W	0.056677	0.0230556	-0.0272653	0.0433224	0.105314	0.105815	-0.00401933	-0.0312329	0.0181625
YFL001W	-0.0967348	0.0451727	0.0584337	0.0336652	0.0701604	-0.220768	-0.0483648	0.0968442	0.0941819
YFL003C	0.0742775	0.0107776	0.00195867	-0.131251	-0.0168431	-0.0338662	0.071989	-0.0199739	0.0418742
YFL004W	0.0757003	0.0423825	-0.0259638	-0.0197392	-0.00563263	0.00949114	-0.0235653	-0.0820076	0.00441423
YFL007W	0.108343	-0.0923646	-0.0187382	-0.0268742	0.008802	-0.0434704	0.14578	-0.000876477	0.0918611
YFL010C	0.0740782	-0.0444442	0.0750766	0.0613372	0.142757	-0.137543	-0.0150372	0.0876047	-0.164356
YFL010W-A	0.013983	0.0442852	-0.141025	-0.134009	-0.0936436	-0.0119114	-0.0614987	-0.0141658	-0.118512
YFL011W	-0.0126717	-0.0138602	0.0898928	0.0622895	-0.0302122	-0.0385977	0.0661785	-0.00847744	0.0488405
YFL012W	0.0382603	-0.0459712	0.0351821	0.0289308	0.0973359	0.0319696	0.0521645	0.0183769	0.0297004
YFL013C	-0.0666247	-0.119166	-0.125862	0.0730375	0.199066	0.106661	0.0664305	-0.00457446	-0.0468387
YFL014W	0.0701347	0.0626925	-0.0539783	-0.0111688	-0.0457206	0.0594157	-0.0623499	-0.0332338	-0.023588
YFL018C	-0.115854	0.194174	-0.0553591	0.14011	0.345828	0.233323	0.125058	-0.00309474	-0.0597935
YFL020C	0.168641	0.162997	-0.072052	-0.125951	-0.193306	-0.073952	-0.0559098	-0.0873369	-0.0743761
YFL021W	0.0535615	-0.0269901	0.0302144	-0.009187	0.104217	0.0847236	0.0768687	-0.0543644	-0.0706169
YFL023W	0.0444123	0.00851239	-0.0375125	0.0904169	0.133003	0.124203	-0.0442928	0.00292529	-0.0517708
YFL025C	0.0296806	-0.013316	-0.133084	-0.0676099	-0.00172831	0.01703	0.0820017	0.0544956	-0.00311602
YFL027C	0.0232328	0.0518665	0.0352347	0.0594576	-0.0287778	0.0511844	-0.0176068	8.85942e-05	0.0486485
YFL028C	-0.021078	-0.0613498	0.0310772	-0.00718814	0.0720116	-0.000712657	0.00111697	-0.0779683	-0.0381403
YFL030W	-0.0422728	-0.0505589	-0.0495446	0.355567	0.275283	0.301123	-0.0534261	-0.165495	0.0158461
YFL031W	-0.0400884	-0.0562975	-0.0801108	0.338937	0.427629	0.38491	-0.135393	-0.129231	-0.113411
YFL033C	-0.0731453	-0.126634	-0.134804	0.246663	0.306739	0.213224	-0.00560693	-0.15825	0.067174
YFL034C-A	0.00117597	-0.0345277	-0.0915852	0.131058	0.186583	0.159178	0.0185516	0.0446269	-0.00621916
YFL034W	-0.0215256	-0.0453127	-0.14305	0.322042	0.470204	0.402158	-0.0857601	-0.0835845	-0.0471579
YFL040W	0.00990329	0.015356	-0.00769758	0.0340987	0.105547	0.102916	-0.00641633	0.105775	0.0656778
YFL041W	-0.0306967	-0.000475179	0.00146575	0.0185218	-0.0612775	0.00469615	0.094335	0.030787	-0.0472265
YFL042C	-0.0277225	0.0210093	-0.0388636	0.0986563	-0.0129051	0.0583251	0.000331902	-0.159188	-0.010874
YFL044C	0.0182954	0.0285744	0.036589	0.0680608	0.103716	0.138422	-0.0354185	-0.0121275	0.00203837
YFL046W	0.0196041	0.0284856	0.0302501	-0.0337149	0.0636955	-0.0268534	-0.011277	-0.0434959	-0.0544197
YFL047W	0.0361028	0.0384274	-0.00150422	0.0358777	0.00770226	0.000273376	0.0116163	-0.0119454	0.0640903
YFL048C	0.0199836	0.081616	0.0424568	-0.0816428	-0.0583746	0.021781	0.000838186	0.0810832	0.0444896
YFL049W	-0.036606	0.0135586	0.0216883	0.105159	0.00444245	0.0431306	-0.019314	-0.128065	-0.0721001
YFL050C	0.035428	-0.0121661	-0.0343078	0.0139684	0.0287794	0.0460381	0.058862	-0.0694269	-0.0821537
YFL051C	0.054258	-0.00386833	-0.0669098	-0.0294227	0.0290934	-0.0358771	0.120312	-0.0124866	0.00895729
YFL052W	0.00771878	-0.0330945	-0.130518	0.0786548	0.140401	0.130667	0.0570441	-0.00643091	-0.0290431
YFL053W	0.0613125	0.00470431	0.0119228	-0.00651023	-0.0723204	-0.00104789	0.0557534	-0.0558024	0.104993
YFL054C	0.0292252	0.0488609	-0.0682222	0.138545	0.261919	0.228142	-0.0737948	-0.0142016	-0.048581
YFL055W	0.0511708	0.0119468	0.0237575	-0.00277042	0.0904754	0.0651333	0.0305494	-0.0106061	0.0423192
YFL056C	0.0555436	0.0114448	-0.0316851	0.00070884	0.0863855	0.0845888	0.0392171	0.0318391	0.037632
YFR006W	0.00943319	0.0281619	0.0757296	-0.0531687	-0.15184	-0.0739636	-0.0318623	-0.0908336	0.0658866
YFR007W	0.0366836	-0.0055231	0.0380328	0.0163216	-0.0443719	-0.000789789	-0.0108247	-0.00301209	0.0624381
YFR008W	0.0163574	-0.0779265	-0.0500916	0.0489771	0.0324812	-0.00730127	-0.000986613	-0.0256636	-0.00654775
YFR009W	0.0383591	0.089447	0.0102001	-0.104818	0.00100621	-0.0188091	-0.0140509	0.0310686	-0.00967054
YFR010W	-0.106868	-0.104987	-0.189169	0.144375	0.27397	0.189185	-0.0210889	-0.0676743	-0.195172
YFR011C	-0.0288054	-0.00524813	0.107481	-0.0887194	-0.100083	-0.131912	-0.0899136	-0.00272614	0.029927
YFR012W	-0.0151438	-0.0850808	0.0278877	0.0824953	-0.000107622	-0.0904485	0.0972945	-0.079554	0.0254485
YFR013W	-0.0643125	-0.0195626	0.0615096	0.0345882	0.00705723	-0.111032	-0.0112871	-0.136562	0.0890052
YFR014C	0.03866	-0.0217876	0.0181604	0.0346405	0.0656092	0.0864549	0.0612804	0.0657321	0.0439017
YFR015C	0.013776	-0.000478566	-0.046733	-0.00188262	0.0675646	0.0996404	-0.0397913	-0.0122224	-0.0287618
YFR016C	0.0280152	0.0208862	-0.0720629	0.0097132	0.0395689	0.0490807	0.0562927	0.00459447	-0.00934811
YFR017C	0.0601411	0.0349068	0.00532462	-0.0594106	0.0453755	0.0428933	0.0192704	-0.00861166	0.0175621
YFR018C	0.00923941	-0.014602	0.0118431	0.048916	0.189288	0.072606	0.0379252	0.0708868	0.0399044
YFR019W	-0.0191669	-0.0987757	0.0214862	0.0753877	0.0271011	0.0762774	-0.190978	-0.168809	-0.205681
YFR021W	0.0614269	0.107578	-0.0148987	0.0273003	0.132889	0.0859526	-0.020209	-0.0132377	-0.0871551
YFR022W	0.0230188	-0.0275735	0.0569403	0.0620264	0.0164207	0.0121761	0.0534171	0.045775	0.0339558
YFR023W	0.00597578	0.0354942	-0.0107242	0.108645	0.125506	0.155174	0.0143577	0.00749257	-0.0001377
YFR024C-A	0.016023	0.0532882	0.041499	-0.0177403	-0.11797	-0.0388128	-0.0242379	-0.00960906	0.0424332
YFR026C	-0.0111152	-0.0320077	0.00760822	-0.00438481	-0.101644	-0.0700094	0.00109009	-0.0705086	0.0309374
YFR031C-A	0.0182754	0.00172785	-0.0621133	0.055915	-0.0349995	-0.0635584	0.00511592	-0.120044	-0.0583708
YFR032C	0.047665	0.0190431	0.0341281	-0.0587234	-0.037608	0.0427456	-0.023811	-0.0111134	0.0166915
YFR032C-A	-0.0197484	0.0713611	-0.0107453	0.127959	-0.0156478	0.0150205	-0.0764514	-0.043492	0.00840229
YFR033C	0.0354306	0.0246946	0.0377062	-0.0797296	-0.0382225	0.0210512	-0.0230121	0.0224598	0.0444924
YFR034C	0.0302872	-0.00336296	-0.100694	0.0854152	0.162581	0.253892	-0.0470754	-0.185746	-0.0357407
YFR035C	0.0427562	0.00363713	0.114424	-0.0269537	-0.0515136	0.0108516	-0.0365519	-0.0435869	-0.0437221
YFR039C	0.229672	0.208178	-0.138976	-0.149822	-0.120689	-0.0748556	0.0272212	-0.0821504	-0.0717822
YFR040W	0.0244333	-0.0065024	-0.0364815	0.0859593	0.0665199	-0.0378998	0.0846852	0.0207096	0.01523
YFR043C	0.104986	0.0298756	-0.0601908	0.00271871	0.0235728	0.0650198	-0.0440256	-0.0411216	-0.0603121
YFR044C	-0.0199137	0.0578004	0.0357782	0.0435992	-0.106242	-0.0269288	-0.00934567	0.00152842	0.0497506
YFR045W	0.0736864	0.0254665	0.00392331	-0.0552909	0.0404013	0.0479556	0.0297772	-0.00660515	0.0704768
YFR046C	0.0892363	0.0587023	0.0377875	-0.0585062	-0.0802523	0.016241	0.0335866	0.00341437	0.0906198
YFR047C	0.118037	0.0541519	0.0462765	-0.111417	-0.00716029	0.0111968	0.0381704	0.0226398	0.0195929
YFR048W	0.0826917	0.144071	-0.107724	-0.0077056	0.0706145	0.0890561	-0.110232	0.00555165	-0.00162082
YFR049W	0.114518	0.162514	-0.0766158	-0.151464	-0.0986134	0.0184947	-0.093638	-0.0438182	0.0262063
YFR053C	0.0348028	-0.0502147	-0.0645431	0.0288862	0.0390153	0.0822814	0.0852918	0.0126392	-0.0146244
YFR055W	0.0512361	0.0216416	-0.0312938	0.00562938	0.0918537	0.0924314	-0.0545755	0.00809158	0.0396948
YFR057W	0.0909153	0.110704	-0.0617262	-0.109397	-0.0135946	0.0196517	-0.0656883	-0.0609802	-0.0565347
YGL002W	-0.110142	-0.0903117	-0.0272251	-0.0128049	-0.0192774	-0.123896	0.00289225	-0.00794346	0.014715
YGL004C	0.0877811	-0.0114244	0.0541655	-0.104766	-0.159122	-0.114142	0.126237	-0.0514683	0.00922031
YGL005C	-0.0011742	0.0071987	0.0534844	0.0615259	0.051421	-0.00837972	-0.0505927	0.132751	-0.0688181
YGL006W	0.088249	0.0238978	0.0284416	-0.102395	0.040081	-0.0395383	0.0598372	-0.0593476	0.0391194
YGL010W	-0.0783469	0.00397828	-0.022505	0.0452184	0.12474	0.0602089	-0.00694882	0.0656254	-0.0286873
YGL013C	0.137049	0.106813	-0.0923188	-0.0608636	-0.0257608	0.0542561	-0.045881	0.00647203	0.0221586
YGL014W	0.179919	0.0693811	0.0949082	-0.210282	-0.118743	-0.195581	-0.0128128	-0.0537294	0.0989304
YGL015C	0.0560429	-0.0283805	0.00373378	0.047182	0.150025	0.0484487	0.0407807	0.012939	0.0101449
YGL016W	0.0313857	0.0463054	-0.146367	0.0487009	-0.128931	0.0956585	-0.0286193	-0.0206018	-0.0708144
YGL017W	0.0396022	-0.0156933	0.00956155	-0.0341184	-0.0705203	-0.100717	0.0551792	0.0260918	0.0555853
YGL018C	-0.0693954	-0.0404159	-0.0300845	-0.113732	-0.0196752	-0.236746	-0.103342	0.00900817	-0.0928998
YGL019W	0.0375138	0.0376911	-0.180073	0.130213	0.14483	0.181533	-0.0181812	0.0185055	0.0280692
YGL020C	-0.0862717	-0.065546	-0.0576627	0.0694734	0.0318948	-0.125209	-0.00182318	0.0401477	-0.00736504
YGL021W	0.0767579	0.0485769	-0.0352173	-0.0420281	0.112244	0.0639851	-0.0290571	-0.011256	-0.0260325
YGL023C	0.0848452	-0.11441	0.209501	-0.123365	-0.0533911	-0.217551	0.133972	-0.16674	0.0374558
YGL027C	-0.0203346	-0.00382129	0.0295395	-0.0721567	-0.0690419	-0.0558846	-0.025986	0.00251797	-0.0408828
YGL029W	-0.00843812	0.0120428	0.00383049	-0.0628304	-0.0257037	-0.0205053	-0.0707723	-0.0164938	0.00365009
YGL030W	-0.0774379	-0.0571474	-0.056647	-0.0335128	0.146886	-0.0735351	-0.0469753	0.0663843	-0.0684415
YGL031C	-0.00961843	-0.071751	-0.0642222	-0.0455006	-0.0983291	-0.0696239	0.0435303	0.0260011	0.0454879
YGL032C	0.0707471	-0.0358862	0.023809	0.0216341	-0.0294161	-0.0176311	0.0268057	0.041344	0.00999755
YGL035C	0.0015761	-0.123835	-0.089364	0.0500302	0.160143	-0.0152379	0.120647	0.0547549	-0.0226096
YGL036W	0.076916	0.0792296	-0.0710933	-0.0157811	0.035914	0.137906	-0.109184	0.0174317	-0.0480426
YGL037C	0.0300686	0.0479004	-0.00942253	-0.0450697	0.0637132	0.0100212	-0.0207143	-0.0118351	-0.036061
YGL039W	0.101852	0.0516527	-0.00749904	-0.124218	0.0595404	-0.0490737	0.115935	0.00793272	0.00519521
YGL043W	-0.088918	-0.126558	-0.140416	0.0505748	0.081384	0.0392688	0.0282928	0.0355355	0.0482814
YGL045W	0.0764304	0.0661988	-0.0639881	0.132814	0.266664	0.203726	0.00826645	-0.153105	-0.0227589
YGL049C	0.0657295	0.102956	-0.00078337	-0.054828	0.137049	0.0689635	0.0390667	0.0198719	-0.0491555
YGL050W	0.0113265	-0.0410636	-0.0661355	-0.0691941	-0.0783487	-0.0183062	-0.0024526	0.0572125	0.0384942
YGL051W	-0.0321255	0.0127739	-0.079608	0.134762	0.121411	0.100411	-0.0409216	0.0321384	-0.0365182
YGL053W	0.148926	0.152178	-0.0733429	-0.00798332	-0.008994	0.0870368	0.0320983	0.0247535	0.033452
YGL054C	0.00570322	0.0929103	0.0302469	-0.134815	-0.0787809	-0.0370607	-0.0894448	-0.0267419	-0.0456471
YGL056C	0.0323111	0.000792429	-0.00579744	-0.057205	0.0188021	0.0194858	-0.0307724	-0.0530821	-0.0184406
YGL057C	0.0115997	0.0463143	0.0408251	0.0663016	0.152943	0.173293	-0.0155013	-0.0861578	-0.0218714
YGL059W	0.0547214	0.00424835	-0.00933289	0.0212714	0.074478	0.0763481	-0.00450545	0.0330279	-0.0273572
YGL060W	0.0973383	0.12687	-0.0264133	-0.133722	0.0124819	0.0455257	-0.0946116	-0.0668057	0.0106853
YGL062W	-0.0266751	-0.151338	-0.0527973	-0.0425131	-0.0755765	-0.131354	-0.0027666	0.0981977	-0.0306425
YGL063W	-0.0926858	-0.00936879	0.0260427	0.00477732	-0.0762601	-0.0983511	-0.0625506	-0.0350755	0.00582572
YGL066W	0.115316	0.123298	0.0309892	-0.020341	-0.0345752	-0.0535922	0.0310568	0.0969547	0.0394702
YGL067W	0.039645	0.0266779	0.00613635	-0.0946956	-0.00568864	-0.00340964	0.0179007	0.0261608	0.00506504
YGL077C	0.101121	0.140604	0.0793903	-0.13073	0.0483553	0.0342854	0.0351189	-0.0188638	0.0713425
YGL078C	-0.0666038	-0.0309584	-0.0218636	-0.0239109	-0.0221914	-0.0365439	-0.0114052	-0.0837283	-0.0832372
YGL079W	-0.00746469	-0.0338507	-0.0215354	0.0222036	0.0175311	-0.0243096	-0.0349828	-0.0309675	-0.123036
YGL080W	-0.108182	-0.0237645	-0.0105593	0.0381699	0.130742	-0.0117765	0.0658953	-0.0427054	-0.176732
YGL081W	-0.0295373	0.0237406	0.0573068	0.0771795	0.022584	0.0131236	0.0256241	0.0435319	-0.00782608
YGL082W	0.0641182	0.0491782	0.0249955	-0.0567773	-0.0179534	-0.00828838	0.0695184	0.00517694	0.0656951
YGL083W	-0.0752579	-0.0571935	-0.0620729	0.27384	0.282891	0.234906	-0.0268427	0.0419101	0.0341213
YGL084C	0.046474	-0.0130456	-0.127405	-0.000623194	0.055372	0.107168	-0.0547507	-0.000373473	-0.0278948
YGL085W	0.0388392	0.0823047	-0.00360613	-0.00696156	0.0487633	0.0787404	-0.0279523	-0.0367459	0.00933688
YGL086W	0.0199076	-0.0736193	-0.0269168	0.0382222	-0.00658573	-0.00365731	0.0503532	-0.0228851	-0.024334
YGL087C	0.0916826	0.0756869	0.0842574	0.1009	0.146118	0.0672815	0.0833694	0.00825683	0.073161
YGL089C	0.0942968	0.0335678	-0.00134436	-0.18789	-0.0660507	-0.0760138	0.0111831	0.0129512	-0.00233352
YGL090W	-0.00183594	-0.0679017	-0.0215235	-0.0480038	-0.117868	-0.115839	0.121834	-0.0828504	-0.0920945
YGL094C	0.0152643	0.055142	0.0140752	-0.0939098	-0.0341702	-0.0740418	-0.0031722	0.0531358	-0.0725783
YGL096W	0.00815631	0.0181126	0.0125442	0.0687806	0.0936084	0.158425	-0.0202649	0.0230492	-0.0104758
YGL101W	-0.0102122	0.0376043	-0.0801173	-0.0944618	-0.168616	-0.0446304	-0.0590476	-0.139833	0.00646835
YGL104C	-0.0901525	-0.179699	0.159129	-0.233835	-0.0689776	-0.341388	0.0788639	-0.182155	-0.0515206
YGL105W	-0.00425218	0.0111347	-0.0424442	-0.172452	-0.267165	-0.161784	0.106744	-0.0282039	-0.0361368
YGL110C	0.178777	0.208256	-0.0952504	-0.240228	-0.143293	-0.0935372	-0.0853028	-0.0200334	-0.0106568
YGL114W	0.0982635	0.0664385	-0.0155274	-0.117741	0.0377783	-0.00173741	0.0113367	-0.00769382	0.00686599
YGL115W	-0.12565	0.163292	-0.0561126	0.433175	0.476701	0.403088	-0.120144	-0.159686	-0.174415
YGL117W	0.0683098	0.0112722	0.0356474	-0.0591497	-0.081873	-0.0210952	-0.0616612	-0.0738798	0.0493065
YGL121C	0.00630812	0.00987183	0.0101611	-0.0334106	-0.0915622	-0.0822653	-0.033665	-0.0773753	-0.00874532
YGL124C	0.0987497	0.00823142	-0.0648085	0.115959	0.280186	0.132359	0.103407	-0.136704	-0.26664
YGL126W	0.0497794	0.0614462	-0.0491587	-0.0702215	0.0312235	-0.0116159	-0.014688	-0.0393775	-0.0525313
YGL127C	0.135977	0.0696126	-0.0753528	-0.0451881	-0.00254238	0.0622517	-0.00156823	0.00546676	-0.0304078
YGL131C	0.0486486	0.0153338	-0.0466846	0.0221243	0.0968028	0.109253	-0.0190093	0.0083431	0.0101588
YGL133W	0.0065854	0.0504337	-0.0183878	0.0512645	0.0341461	0.0731675	-0.012177	0.0758439	-0.0495473
YGL136C	0.051073	0.114778	-0.0645587	-0.0628473	-0.0956608	0.0155956	-0.105795	0.0376323	-0.2021
YGL138C	0.0826824	0.108493	-0.0900962	-0.0751091	0.0184236	0.074567	-0.0656022	-0.0275143	-0.0229573
YGL139W	0.184985	0.188759	-0.0823066	-0.178255	-0.0468704	-0.000501467	-0.136013	0.0173244	-0.0570697
YGL140C	0.0226769	0.0735861	0.0692219	-0.0591365	-0.0962779	-0.0972388	0.00454461	-0.0129187	0.0476615
YGL141W	0.0447284	0.112431	-0.06548	-0.0540115	-0.0584137	0.0434668	-0.0378348	-0.0891207	-0.012244
YGL144C	0.046567	-0.0302399	-0.00806266	0.05027	0.0221128	0.0256531	0.0330166	-0.0287791	-0.0328127
YGL146C	0.0891392	0.0436963	-0.0660078	-0.0825835	-0.0178117	-0.0266228	-0.0471023	-0.0424465	-0.0366929
YGL147C	-0.116188	-0.0869788	-0.136567	-0.0832066	-0.0619409	-0.0961147	-0.018722	-0.0973733	-0.0220358
YGL151W	0.00032633	-0.0104442	-0.0532857	-0.0484564	-0.0575622	-0.121965	-0.0618507	0.0800788	0.00907388
YGL153W	-0.0467095	-0.0329237	-0.012672	0.0371276	-0.110389	-0.0819406	-0.0613573	-0.066831	0.0462745
YGL154C	-0.0578186	-0.0248138	-0.200999	0.357994	0.450312	0.281655	-0.112085	-0.0828662	-0.26788
YGL156W	0.0974394	0.0635089	0.0779153	-0.0479784	-0.10134	-0.0843327	0.00352215	-0.111723	0.117044
YGL157W	0.0532801	0.00313399	-0.0332986	-0.0161915	0.0339563	0.0944271	-0.0185969	0.0073471	-0.0121725
YGL158W	0.0409444	-0.00526811	0.0348859	-0.066246	-0.0474983	-0.0484817	-0.0888567	-0.0423291	0.0802449
YGL159W	0.0133374	-0.00246718	-0.0341447	-0.0260418	0.0229469	0.0719974	-0.00584425	-0.0165828	-0.0161766
YGL160W	0.0598439	0.0277957	0.00761217	-0.0692095	-0.0483595	0.00478712	0.0418856	0.0464276	-0.0397661
YGL161C	-0.0284958	-0.0820164	0.0310496	0.076826	0.124819	-0.0269855	0.0467069	0.0308021	0.00546534
YGL162W	-0.0406747	0.080338	-0.0604399	0.0423145	-0.0923732	0.0450129	-0.10085	0.00569462	0.0429111
YGL163C	-0.0170235	-0.0734238	0.0339286	-0.0397708	-0.129205	-0.111717	0.0569486	-0.0625137	0.0249201
YGL164C	0.0553609	-0.0250821	0.030081	-0.0635666	-0.115348	-0.0324806	0.0354976	-0.0396245	0.0137209
YGL166W	0.144736	0.00522905	0.174367	0.046701	0.0385747	0.256531	0.133373	0.100594	-0.0654109
YGL167C	-0.0156503	-4.23247e-05	-0.286152	0.147454	0.233487	0.180827	-0.0120358	-0.0558931	-0.13461
YGL168W	-0.118437	0.0772015	-0.126033	0.0540365	0.261272	0.105723	0.0742985	-0.0318859	-0.075189
YGL170C	0.0143158	0.0327083	0.00951659	-0.0102483	-0.0323415	0.00432588	-0.0400861	-0.0539907	-0.00831314
YGL174W	0.0901996	0.131634	-0.0885259	-0.0175413	0.0807943	0.159321	-0.0779038	0.0557152	-0.0827246
YGL175C	0.0149781	-0.0123504	-0.011454	-0.0730545	0.0870519	0.0243644	-0.0630682	0.0296875	-0.0190292
YGL176C	0.0262884	-0.00200956	-0.037246	-0.0223084	0.000300152	0.0313908	0.0547754	0.0118594	0.0649296
YGL179C	-0.00237742	-0.0408583	-0.00427732	0.13895	0.184978	0.0103945	0.126229	0.0462207	0.0285306
YGL180W	0.0857176	-0.00886992	0.0392673	-0.0399042	0.192938	0.0294323	0.0850322	0.0334454	0.0696744
YGL181W	-0.00770752	-0.0362277	0.0470255	-0.0581089	-0.0372481	-0.0364222	-0.0244823	-0.0319582	0.0433094
YGL194C	-0.0295998	-0.00984301	-0.00731741	0.0897097	0.18855	0.069125	-0.0206259	-0.0195117	-0.117175
YGL195W	-0.056833	-0.140562	0.128863	-0.366758	-0.224215	-0.474727	-0.0211977	-0.0416416	0.0737812
YGL196W	-0.0224881	-0.00723037	0.0534809	0.0240239	0.0890377	0.0471954	-0.0423423	-0.00911514	-0.0341396
YGL197W	0.0876042	-0.106832	0.0293875	0.0171336	-0.169159	-0.0438401	0.136883	-0.121292	0.0287946
YGL198W	-0.0200952	-0.125321	0.0185711	-0.0201744	0.0665738	-0.0533603	0.0127623	0.014456	0.0502391
YGL202W	0.0917942	0.0820263	-0.264286	-0.1224	-0.0815693	-0.0513965	-0.111078	-0.0700916	-0.183045
YGL203C	0.184472	0.182833	-0.111821	-0.0825339	0.0122859	0.0527742	-0.0362379	0.0926495	-0.051086
YGL205W	0.145445	0.170649	-0.257247	-0.0631961	-0.131991	-0.0908533	-0.110806	-0.144273	-0.222883
YGL208W	-0.0853306	-0.0438778	0.0744373	0.0142926	-0.106517	-0.111652	-0.0328247	-0.0924109	0.0104469
YGL209W	0.0330934	0.064367	0.0321268	-0.017804	-0.0697602	-0.044978	0.0164022	-0.0778445	0.0762551
YGL211W	0.0385416	0.0395126	0.00417609	-0.109124	-0.118092	-0.0775378	0.0485761	-0.0400808	0.0761197
YGL213C	0.123579	0.0966222	0.0298451	0.0642149	-0.0199425	0.0459999	0.0737239	-0.0686322	-0.0681875
YGL215W	0.0146532	0.0582643	-0.0962701	-0.101918	-0.202917	-0.0415357	-0.0380328	-0.0273869	0.044019
YGL216W	0.0139909	-0.0321318	0.04175	-0.0249077	-0.0548142	-0.174682	0.0744198	0.0131134	0.0998871
YGL219C	-0.0732059	0.0423894	0.0885662	0.0393885	-0.00178024	0.0184925	0.0339496	0.0771507	-0.0337057
YGL221C	0.0434749	0.0697986	0.0512849	-0.0385798	-0.0942978	-0.117898	-0.0306936	-0.0876605	0.0499452
YGL222C	-0.00386472	0.00461807	0.0163087	-0.0404156	-0.052222	-0.0426692	-0.0205101	-0.0237122	0.0617587
YGL226C-A	0.093381	-0.0936512	0.140364	-0.108541	-0.0401111	-0.218172	0.0994429	-0.0221468	0.0662682
YGL226W	0.0958144	0.0947806	-0.0324027	0.047602	0.0310412	0.150759	-0.0437217	-0.100093	0.0140267
YGL227W	-0.064198	-0.0736694	-0.0271717	-0.0658857	-0.0409512	-0.0400324	-0.0370069	-0.0462135	-0.0834692
YGL228W	-0.0348057	-0.108507	-0.10124	-0.381688	-0.205434	-0.275855	-0.0849838	-0.200233	-0.0941225
YGL229C	0.178937	0.174268	-0.0984118	-0.0457895	-0.105938	0.0291953	-0.058669	-0.0455767	-0.0370034
YGL230C	-0.094167	-0.0403707	0.0488057	0.0504532	-0.0399077	-0.075169	-0.0570525	-0.08724	-0.0246171
YGL231C	-0.000793721	0.122758	-0.0553872	-0.00425117	0.0482039	0.148661	-0.0896188	-0.0536333	0.0769623
YGL232W	0.0362832	0.045593	-0.130349	-0.00523864	0.0390741	0.170501	-0.0899008	0.08122	0.0593015
YGL235W	0.0246695	0.0547992	0.0113942	-0.00863261	-0.0405619	0.00586745	0.0585245	-0.0637848	0.0409137
YGL236C	-0.0263252	-0.0382113	0.0869999	0.00033316	-0.00762263	0.000546523	0.104017	0.0225624	0.0822934
YGL237C	-0.0786885	-0.138923	0.0592645	-0.174504	-0.0599025	-0.235347	-0.0535902	-0.125002	-0.00344883
YGL241W	0.169476	0.143578	-0.064369	-0.0958208	-0.0997642	-0.00183748	0.0186844	0.00579848	-0.0287204
YGL242C	-0.0113923	-0.00592363	0.0351648	-0.0452256	0.0487752	0.0245096	-0.0469823	0.0565896	-0.0107608
YGL243W	0.0554697	0.0228254	0.039159	-0.0060193	-0.024559	0.0236538	0.0280949	-0.00545639	-0.00977624
YGL244W	-0.046305	-0.0473915	-0.0134826	0.112061	0.28168	0.136115	-0.0310656	0.00117779	-0.0961363
YGL248W	0.0409794	-0.0301332	-0.000739756	-0.0686581	0.0171706	0.00609338	-0.00607318	-0.0161479	-0.0255068
YGL249W	0.0214873	0.038525	0.0311591	0.0856454	0.0178749	-0.00813735	-0.00387069	-0.054067	-0.00626276
YGL250W	0.113546	0.132665	-0.0951647	-0.134749	-0.0312147	0.0397411	-0.0987522	-0.0172332	0.0153336
YGL251C	0.0431437	0.108164	0.152623	-0.0395679	0.0263542	0.0475421	0.0419708	0.00414035	-0.000817327
YGL253W	0.0407616	0.0624404	-0.126045	0.0255382	0.0956676	0.0789256	0.0438479	-0.138963	-0.0615618
YGL254W	0.00489289	0.085762	0.0424304	-0.11988	-0.163431	-0.107974	0.0266314	-0.0371059	0.0149963
YGL255W	0.000154136	0.00722447	-0.0755919	0.0820999	0.0753053	0.0870567	-0.0770579	-0.11102	-0.0602773
YGL256W	0.0139165	0.0608164	0.011223	-0.051758	0.0192132	0.0206949	-0.0235932	-0.0436832	0.00514913
YGL257C	-0.063937	0.0470054	-0.17082	0.426415	0.52832	0.373364	-0.119487	-0.0392624	-0.0599385
YGL258W	-0.00301298	-0.0198861	-0.0693441	0.00516503	0.0729763	0.120943	0.0147364	-0.00283468	0.0496401
YGL259W	0.0728715	0.024935	-0.0424485	-0.0291526	0.0843942	0.0351719	0.0159412	0.0364946	-0.0263837
YGL260W	0.0550351	0.0326061	0.0324157	-0.130493	-0.186504	-0.124305	0.023672	-0.108901	0.0399499
YGL261C	-0.000657438	0.0245004	0.000875233	0.0159219	-0.0528463	-0.0153396	-0.00459292	-0.097234	0.0458223
YGL262W	0.114754	0.0327703	-0.0416833	0.0294394	0.0460276	0.0331866	0.124488	0.00744378	0.0413819
YGL263W	0.0524739	0.0455402	-0.00814658	-0.00931778	0.00927669	0.0267395	-0.00679302	-0.0120846	0.0560738
YGR001C	0.152885	0.157201	-0.0576008	-0.229032	-0.11651	-0.109497	0.102934	0.0694061	0.072215
YGR003W	0.0471213	0.0727857	-0.00963427	-0.0789635	0.0281919	-0.0159339	-0.0464299	0.00991581	0.0763464
YGR004W	-0.0129121	0.0232208	0.016423	0.060353	0.00277409	0.00965851	-0.0399899	0.0108328	-0.048788
YGR007W	-0.0334361	-0.0327666	-0.0223412	-0.0288828	-0.0969091	-0.132573	-0.0200408	-0.154683	-0.0521772
YGR008C	0.0529255	0.0724226	-0.0183194	-0.0199548	0.0885087	0.0689109	-0.0805123	-0.0627563	-0.0435695
YGR010W	0.084816	0.0854516	0.0319784	-0.0414185	0.0370373	0.0932148	0.0129258	-0.0184729	0.00747213
YGR012W	0.0316185	-0.0548256	-0.00344513	0.0535759	0.0474505	-0.014136	0.104908	0.000866238	0.014854
YGR014W	0.0607867	0.0277697	-0.0397268	-0.00282389	0.0812364	0.0619624	-0.0200146	0.045223	0.0048687
YGR015C	0.128486	-0.0246131	0.0865139	-0.0924824	0.0746609	-0.0752012	0.154237	-0.0215823	0.071369
YGR016W	0.0210293	0.0451542	-0.0218905	-0.040184	-0.029161	-0.00272985	-0.0364099	-0.0051676	-0.0168319
YGR017W	-0.0442638	0.0206519	0.0197091	0.0947292	-0.041322	-0.046907	0.0209222	-0.135863	0.00491249
YGR019W	0.0695501	0.0980583	-0.0493463	-0.105403	-0.00487954	-0.0194438	-0.00434585	0.0128653	0.0140791
YGR021W	-0.00124786	-0.0226094	-0.0158487	-0.0952794	-0.0459801	-0.0607481	0.00184469	-0.0253551	-0.0460685
YGR023W	0.127049	0.0347729	-0.00261862	-0.154328	-0.0642123	-0.0565789	0.0441879	0.0135488	0.00608608
YGR026W	0.0940351	0.0311612	0.0504935	-0.140113	-0.0815175	-0.110335	0.0423683	0.00462333	0.061476
YGR027C	0.00891487	0.0371539	-0.00932014	0.0152445	-0.0149804	-0.0662797	0.0329652	-0.0247486	0.0796701
YGR028W	-0.0171503	0.0216521	-0.0371876	0.0454175	-0.0733105	-0.0155918	-0.0245997	-0.0944324	0.0040421
YGR031W	0.0133929	0.0059666	-0.0307828	0.00419792	0.136222	0.125565	-0.0449744	0.057783	-0.0155109
YGR032W	5.26265e-05	-0.0566454	-0.0661525	-0.0225002	-0.1026	-0.0845254	-0.0174999	-0.0786034	-0.0057882
YGR033C	0.0834254	0.0303181	0.0285056	0.0323982	-0.00206295	0.0482105	0.0462924	0.0065386	-0.021912
YGR034W	-0.0747531	-0.00755648	-0.0465948	0.0430345	-0.0636139	-0.10491	-0.0515205	-0.00619887	-0.0685452
YGR035C	-0.0149987	-0.0523671	-0.034072	-0.072771	-0.0841287	-0.0943745	-0.0151036	-0.0533916	0.0250561
YGR037C	-0.0511591	-0.103228	0.0177966	-0.0156716	-0.0983	-0.129187	0.0265401	0.000245612	-0.0629655
YGR038W	-0.0477846	-0.00830412	-0.00821765	-0.0324344	-0.114702	-0.125906	-0.010475	-0.0506327	-0.0195093
YGR040W	0.00507488	0.00554088	-0.0285021	0.0522602	0.0116012	0.067	-0.0335494	-0.04296	-0.0272317
YGR041W	0.0218275	0.0265357	-0.10138	-0.0594395	-0.0226789	0.104235	-0.0537252	-0.00646227	-0.0496644
YGR042W	0.112112	0.0788744	-0.0693159	0.00693819	0.0364523	0.078461	-0.0241329	0.0829101	-0.0151472
YGR043C	0.0928911	0.0991359	-0.0974124	-0.0183391	0.0418766	0.145367	-0.0569081	-0.0094312	0.00669746
YGR044C	0.102297	-0.00459229	0.0197406	-0.0816984	0.0203472	-0.00188715	-0.0264434	0.0294332	0.00232724
YGR049W	0.108416	-0.0337831	0.022117	0.0102882	0.148882	-0.0297502	0.091484	-0.0194076	0.0441
YGR052W	-0.0129748	-0.00368097	0.0275262	-0.0537484	-0.16643	-0.123055	0.0450608	-0.125343	0.0074149
YGR053C	-0.0101398	0.0773432	-0.018977	-0.110525	-0.106567	-0.157379	-0.00776036	-0.0855754	-0.0154457
YGR055W	0.0306765	0.0229373	-0.0769058	-0.0592441	0.0568877	0.0169389	-0.0193485	-0.0297158	0.0611961
YGR058W	-0.0927693	-0.102692	-0.0294122	0.111489	0.114184	0.0840869	0.00405848	-0.00733258	-0.0417813
YGR059W	-0.0339156	0.0237117	-0.0448435	-0.0745543	-0.17174	-0.0311333	-0.0844885	-0.0117859	-0.00571284
YGR066C	0.0683888	0.0669018	-0.0307612	0.0183733	0.0508727	0.00477811	-0.0104042	0.0122083	0.0428518
YGR067C	0.0199334	-0.0219075	0.0153206	-0.0404553	0.0684098	0.0374358	-0.0666415	0.00270548	0.000401797
YGR068C	0.0812996	0.00434206	-0.0639777	-0.0808711	-0.0628723	0.0417727	-0.0510456	-0.0834153	-0.0520558
YGR070W	0.208029	0.124432	-0.102969	-0.068715	-0.118317	-0.185112	-0.114202	-0.0720752	-0.175889
YGR071C	0.023408	0.00036008	0.0167153	-0.0090804	-0.0708422	-0.0597726	0.0562571	-0.00427877	0.00113958
YGR072W	-0.00328285	0.0091384	-0.0348338	0.0386147	0.0264502	-0.00128154	-0.0552526	-0.10281	-0.0565967
YGR077C	-0.0735831	-0.00123509	-0.0323212	0.0361666	0.00367464	0.0127088	-0.0600267	0.0153869	0.0327072
YGR078C	-0.151355	0.00611521	-0.0599573	0.193149	0.0029259	0.131413	0.0203598	-0.0695377	-0.144673
YGR079W	-0.0197442	-0.0586028	-0.00850958	-0.000877833	-0.0061151	-0.0950058	-0.0466994	-0.0585159	-0.0371602
YGR080W	-0.0314622	0.0245979	0.0329269	0.0588401	-0.0309777	-0.0174442	0.0259452	-0.028846	0.0519996
YGR081C	0.119728	0.0713671	-0.128506	-0.0556322	-0.136053	-0.0830619	-0.0128284	-0.0583228	-0.0885139
YGR084C	-0.0101824	-0.0199474	-0.0627263	0.0971156	0.139946	0.162584	-0.0448755	0.00946056	0.0219545
YGR085C	-0.0182283	0.0368588	0.046402	0.0218994	-0.0915503	-0.0994628	-0.0483252	-0.0486615	0.0390591
YGR086C	-0.0803423	-0.0467949	0.0338491	0.0761336	-0.0294369	-0.114924	0.0254611	-0.0273817	0.0532407
YGR087C	0.101314	0.0301701	0.0215152	-0.0993548	-0.249884	-0.154695	0.0309711	-0.146527	-0.0207269
YGR088W	0.0180498	0.0303163	-0.0214704	-0.126895	-0.132655	-0.100684	-0.0110563	-0.0160589	0.00702905
YGR089W	0.101688	0.0428927	0.04022	-0.0286033	-0.131649	-0.0780884	0.0603754	-0.0165505	0.0281076
YGR090W	0.0112883	-0.0210322	-0.0790859	-0.082206	-0.127635	-0.125294	-0.0872749	-0.0399782	-0.0316005
YGR092W	0.053422	0.164075	0.0106534	0.0585884	-0.142505	-0.00839039	0.136147	-0.168745	-0.321694
YGR093W	0.0156743	0.0666904	-0.0300065	-0.00897395	-0.051363	-0.0406907	-0.0601761	0.025145	0.0510502
YGR096W	0.0901699	0.0487029	-0.153111	-0.121293	-0.109204	-0.000834532	-0.0319439	-0.091675	-0.074662
YGR100W	-0.00170305	0.0231253	0.00540255	-0.0119448	-0.0848369	-0.122905	0.0233087	-0.119837	0.0336174
YGR101W	-0.15745	-0.0321365	-0.219666	0.166675	0.367215	0.139415	-0.079651	0.13063	-0.155367
YGR106C	-0.027534	-0.0238003	-0.065646	-0.0272428	0.0518263	0.0254572	-0.0213589	-0.0624567	0.0146398
YGR108W	-0.0147444	-0.0435013	-0.0214966	0.0713356	0.12941	0.00599299	-0.0746264	0.0852923	-0.0181342
YGR109C	0.0120765	0.0532738	-0.0361492	-0.0116617	0.0346045	0.00613427	-0.0265088	0.025329	-0.0163031
YGR110W	-0.015713	-0.0923482	0.0348064	-0.0455096	-0.0648	-0.233508	0.0302685	-0.0881637	0.0162633
YGR111W	-0.131738	-0.064293	-0.00671702	0.0818314	-0.00434935	-0.0550209	-0.0405611	0.0182163	-0.0161042
YGR117C	-0.0634975	-0.0313152	0.101066	0.0288084	-0.0648603	-0.0891544	-0.0210995	-0.0271392	0.057068
YGR118W	-0.0101914	-0.053606	-0.0349476	0.0587872	0.0718811	-0.0568876	0.0569728	0.00436655	0.0515525
YGR121C	0.0685133	0.0797204	0.0491331	-0.0556571	-0.0360369	-0.0117322	0.0168995	-0.062727	0.0656501
YGR122W	-0.0283158	-0.0434401	-0.0562809	0.181291	0.250696	0.156473	0.0456385	-0.0488063	-0.0738337
YGR123C	0.0882071	0.074763	0.0494453	-0.0929744	-0.0116059	0.000994038	-0.000990199	-0.0343864	0.0377563
YGR124W	0.0239975	-0.0472521	0.000747594	-0.0245369	-0.0884257	-0.0501985	0.0612998	0.0224077	-0.0217719
YGR125W	-0.00484488	-0.000671533	-0.0160871	0.139359	0.0864006	0.110034	-0.0154576	0.0839761	0.0470328
YGR126W	0.0524008	0.0600807	0.0311679	-0.0575353	0.0189893	0.059004	-0.050695	-0.0268776	-0.0420765
YGR127W	0.0502113	0.0210744	0.0535469	-0.0751961	-0.057444	-0.0188386	-0.077983	-0.0415601	-0.0160463
YGR129W	0.177473	0.0318257	0.0644606	0.00978728	-0.0512094	-0.01906	0.0507208	-0.156608	-0.0288532
YGR130C	0.116507	0.144999	-0.0572013	-0.130299	0.0386594	0.0630986	-0.0779582	-0.0383886	-0.0356571
YGR131W	0.0608942	-0.0247683	0.0174421	-0.0361191	0.0368258	-0.00684827	0.0224689	0.0620846	0.00525303
YGR132C	0.0177004	0.0685147	-0.0663017	-0.0997938	-0.0551629	0.0611232	-0.0147761	-0.0433502	0.0621138
YGR133W	-0.10963	-0.113929	-0.00582672	0.0474965	0.0707944	0.0417075	-0.0426586	0.0117569	-0.0586159
YGR134W	-0.0328693	-0.0117663	-0.0443093	0.0200322	0.0392707	0.0663145	-0.0853659	0.0330266	-0.00549798
YGR135W	0.0156189	0.0390253	-0.0509157	-0.0963317	0.0189298	-0.00992855	-0.0267277	0.10099	-0.045352
YGR136W	0.0895093	0.0579765	0.0750935	0.0128403	-0.0697711	-0.0343759	0.0160868	-0.0499413	0.0856145
YGR138C	0.128803	0.103609	-0.113411	-0.0771848	-0.0353274	0.0525962	-0.0657038	-0.0501728	-0.0525818
YGR141W	0.0665571	0.0270866	-0.0131869	0.0308512	0.0458921	0.0583429	0.0722329	-0.0276601	-0.0336298
YGR142W	-0.000858982	-0.0409849	0.0116997	-0.0745848	-0.0632648	-0.110748	-0.00312007	-0.044659	0.0026425
YGR143W	0.0649966	0.0512098	0.00214412	0.0710261	0.145028	0.149146	-0.0187463	-0.0142894	0.0424894
YGR144W	-0.0609105	-0.0367376	0.0620972	-0.05374	-0.0650785	-0.133456	-0.030932	0.0792707	0.00330854
YGR146C	-0.0104521	0.029875	-0.0351854	0.0146361	0.0471999	0.0518339	-0.0267721	0.0111947	-0.0031364
YGR148C	0.0365318	0.0307675	-0.0247604	-0.0943436	-0.0818108	-0.00103233	-0.0495763	-0.0256588	-0.0268094
YGR149W	0.047326	0.0847085	-0.0310893	-0.0492282	0.0122847	0.00333279	-0.0655641	-0.0596663	-0.00797595
YGR152C	0.0642015	-0.0123203	0.0149508	-0.0165237	0.0575925	0.0722466	-0.0151502	-0.0459584	0.0239632
YGR153W	0.15114	0.163571	-0.133208	0.0673217	0.0398327	0.144877	-0.128736	0.0101776	-0.177157
YGR154C	0.00639315	-0.00206642	-0.0166166	-0.0360371	-0.0679051	0.000476658	-0.0273555	-0.00198511	0.0305447
YGR157W	0.0618015	0.0444734	0.151467	0.142527	0.0536775	-0.0493724	-0.00825818	0.113318	0.29679
YGR161C	0.0383187	0.101666	-0.1416	-0.0376835	0.0181544	0.0989133	-0.0820746	0.060746	0.0352412
YGR163W	0.0346225	-0.0503592	-0.0337757	-0.0226639	-0.0855538	-0.0695692	0.0620017	-0.033349	-0.179976
YGR166W	0.0500206	0.0929415	-0.103607	-0.0247585	0.032459	0.0760675	-0.111572	-0.0213709	-0.0716719
YGR168C	-0.0139107	0.0224666	0.0105091	0.0558048	0.111551	0.119453	-0.0668933	0.0663978	-0.043818
YGR169C	0.05098	0.0981934	0.00925802	-0.0441463	0.0610963	0.0461374	-0.0195524	-0.0267328	-0.0254891
YGR170W	-0.00532905	0.0312707	-0.0755475	0.0534368	0.124127	0.146717	-0.0148909	0.00763034	-0.0369736
YGR173W	0.076872	0.005623	-0.0400498	0.0576122	-0.000111283	-0.00588521	0.0726868	-0.0549198	-0.0264591
YGR174C	-0.114888	0.00356415	-0.0444924	0.0987292	0.1165	0.0664157	-0.0332755	-0.0202641	-0.0932129
YGR177C	0.030429	0.0220594	0.0218673	-0.0116912	-0.0535336	0.0655396	0.0513652	0.0117843	-0.00065922
YGR178C	0.0234025	0.00957771	0.0214237	0.012957	-0.0150087	0.0601462	-0.0225817	0.0314311	-0.00609796
YGR181W	0.0690291	0.0304906	0.0225196	-0.103163	-0.124075	-0.0530339	0.0152375	0.0644133	0.026773
YGR183C	-0.0570256	-0.0384469	-0.0133324	0.0855174	0.117162	0.253998	-0.0119963	-0.00661295	0.0522951
YGR184C	0.0369679	-0.0268757	-0.0275585	0.066447	0.0424852	-0.080365	0.0694683	-0.0760721	-0.0676815
YGR186W	-0.127833	-0.0395667	-0.163946	-0.149181	0.00371672	-0.129475	-0.0184337	-0.0389168	-0.0823495
YGR187C	0.0390717	0.00147491	-0.0217043	0.0689232	0.0664454	0.103418	0.031309	-0.00521363	-0.0118637
YGR188C	-0.00383062	-0.0285414	0.0470277	-0.0118408	0.00598485	0.0331972	0.0221184	0.272507	0.159751
YGR189C	0.079535	0.0436723	0.0138407	0.0233828	0.0905149	0.072572	0.053779	0.0178281	0.0276032
YGR192C	-0.0213716	-0.0642917	-0.0412332	-0.0889673	-0.0580223	-0.0745185	-0.0454915	0.000143292	-0.0414301
YGR193C	-0.0217496	-0.0478223	-0.103587	-0.0421926	0.0580749	0.0240246	0.0346166	0.0058285	-0.0444663
YGR194C	0.0615838	0.0408896	0.01899	-0.0032688	0.0141339	-0.0391138	0.033923	-0.0372588	0.0306214
YGR196C	0.0382961	0.0195949	-0.0136989	0.0985827	0.0570861	0.0923931	0.0287278	0.118121	-0.0103599
YGR197C	0.0771603	0.0497234	-0.104712	-0.0231386	0.0291718	0.0982298	-0.0549758	-0.074915	-0.0377351
YGR199W	-0.0941827	-0.0601548	0.0170287	-0.0029865	-0.111815	-0.120511	-0.0284342	-0.0483965	-0.0278467
YGR200C	0.0123362	0.0154634	-0.0212725	0.110079	-0.000176739	0.0470874	-0.00978495	0.0900478	-0.0580464
YGR201C	0.149287	0.0773554	0.0837292	-0.156384	-0.0574002	-0.122702	0.0786207	0.0293618	0.0646782
YGR202C	-0.0114656	0.113039	-0.00116086	0.0133351	0.102294	0.114353	-0.0403621	-0.0260741	-0.0497517
YGR203W	-0.0119177	0.0118819	0.039753	-0.0233922	-0.0612272	-0.0558916	-0.034446	-0.125695	0.0125186
YGR205W	0.0470986	-0.046106	-0.0153362	-0.00407057	0.0365532	0.06972	-0.000177326	-0.0295269	0.0151372
YGR206W	-0.034803	-0.0964176	-0.0266927	-0.0649902	-0.0182301	-0.0752403	0.0283068	0.0102605	-0.021578
YGR207C	0.00542857	-0.00516567	-0.0127224	0.0356262	-0.0397811	0.0681328	0.00481113	0.0243843	-0.0121731
YGR209C	-0.00502459	-0.0147049	-0.0603772	0.0105087	-0.0246622	-0.0102582	0.00991162	-0.0319493	-0.0533666
YGR210C	-0.0583554	-0.099254	-0.00684357	0.089711	0.0717933	0.0652521	0.0146746	-0.0473343	-0.010086
YGR212W	0.0870913	0.127927	0.00476727	-0.0583346	0.022738	0.0232226	0.0339869	0.0766869	0.00176919
YGR213C	0.0562076	0.0915982	-0.0716532	-0.0271405	0.0568386	0.121908	-0.0750562	0.0195245	0.00165577
YGR214W	0.171051	0.181827	-0.15016	-0.12319	-0.0815317	-0.0714868	-0.0601898	0.0872956	-0.0637419
YGR217W	-0.0089083	-0.00999277	-0.0902738	0.0198952	-0.0275229	0.11033	-0.104713	-0.102653	0.0998859
YGR221C	-0.0051063	0.0335157	0.039486	0.00584293	-0.0884907	-0.0410534	-0.0655351	-0.0709084	0.0616901
YGR223C	0.0569597	0.0626977	0.0513268	-0.044156	-0.0843941	-0.119476	0.0215918	-0.154518	-0.0161156
YGR224W	0.0863024	-0.000781166	0.069567	-0.104941	-0.0544937	-0.00185027	-0.0129984	0.0232039	0.0272273
YGR225W	0.0654841	0.0280711	0.101658	-0.049392	-0.0519959	-0.0776804	0.0718794	-0.0334356	0.0888517
YGR227W	0.0142238	0.005166	-0.031888	-0.184369	-0.164742	-0.164207	-0.0436134	-0.0323523	-0.00111932
YGR229C	0.0498272	0.00822419	-0.0801365	-0.0128007	0.0632609	0.0324738	0.106735	0.0313104	-0.115387
YGR230W	0.0723946	-0.0197231	0.0463744	0.0102027	0.0892095	-0.00672586	0.0762389	0.014311	0.0455792
YGR231C	0.106121	0.0574575	0.083475	-0.106588	-0.00161988	-0.103305	0.019028	-0.0957722	0.0249137
YGR232W	-0.0070533	0.0215585	-0.00127381	0.105602	-0.0161496	0.0300541	0.0248009	-0.0161511	0.0416599
YGR233C	0.129352	0.140654	-0.0678417	0.00355318	0.12319	0.139126	-0.0043579	0.274274	0.000630991
YGR234W	0.0849698	0.0202429	0.0157419	0.0184932	0.0230998	0.0877542	0.0115114	0.000633932	0.0217845
YGR235C	0.0362609	0.00617531	-0.0154149	-0.0400885	0.0165299	0.0622868	0.010039	0.00115809	0.060366
YGR236C	-0.014737	-0.00846321	0.0150097	-0.0154935	-0.0969322	-0.109584	0.0250427	-0.0163161	0.0475834
YGR237C	-0.0285107	-0.0287273	0.030807	-0.107559	-0.0800413	-0.0558728	-0.00394215	-0.120477	-0.060921
YGR238C	0.0236357	0.012616	0.0398814	-0.125984	-0.182585	-0.134965	-0.0215231	-0.0592695	0.0253809
YGR239C	-0.0179766	-0.0649227	-0.00697996	-0.0532302	-0.050762	-0.123481	0.0415622	-0.0286554	0.0704914
YGR241C	0.0634272	0.0972373	0.0308882	-0.0450218	0.0281639	0.0869746	0.0347924	0.0552991	0.0552955
YGR243W	0.0547348	0.00831826	0.0635404	0.0246428	0.106906	0.137278	0.0231685	0.025264	0.111381
YGR244C	-0.00855532	-0.0141448	0.0347359	-0.104793	-0.119898	-0.0947671	-0.0485449	-0.068175	-0.0567628
YGR247W	0.0272071	0.0242321	-0.0476719	-0.003298	0.04199	0.0604305	-0.0138803	0.00920511	-0.00121811
YGR248W	-0.0186716	-0.0155612	0.127854	0.0473874	-0.0494343	-0.11913	0.0119687	0.00983567	0.0483594
YGR249W	0.100203	0.0455505	-0.0053152	0.0536704	0.0290158	0.0772165	0.078801	-0.0150588	0.00579948
YGR250C	-0.0354947	0.00524917	-0.00237028	-0.052772	-0.119284	-0.125863	-0.06746	-0.0256699	-0.0160418
YGR254W	0.0139979	-0.0256892	0.036685	-0.13108	-0.175931	-0.156322	0.0298756	-0.0227654	0.0306184
YGR256W	-0.0121703	-0.0297406	-0.0799607	0.0857196	0.140072	0.147528	-0.0728883	-0.123863	-0.0512072
YGR260W	-0.00661401	0.0146721	0.00577591	0.000873894	-0.0556588	-0.00402798	0.0596071	-0.0160293	-0.0106879
YGR261C	-0.000322301	-0.0778313	-0.0496162	0.00474511	0.020385	-0.00483845	0.00451805	0.0354199	-0.0736907
YGR263C	0.0429423	0.0434661	-0.00771601	-0.00800355	0.0660064	0.0348354	0.0673014	0.0229155	0.014795
YGR266W	0.00706295	-0.020593	0.00227417	0.0671028	0.0284659	0.0809242	-0.0363828	0.0472701	0.00755028
YGR268C	0.0325223	0.0396439	-0.0147207	0.0108624	0.0679575	0.0707665	-0.00779642	-0.00215095	0.00216646
YGR270W	0.0270399	0.0467995	-0.0326601	0.0545931	0.105458	0.0881842	-0.0477409	0.0700475	-0.0711714
YGR271W	-0.00903092	-0.00430128	-0.0112127	0.0450948	0.110758	0.0954207	-0.0618579	0.000854909	0.00981328
YGR273C	-0.0148113	0.00119166	-0.0174526	-0.0890123	-0.0469047	-0.142251	0.0446506	-0.00736498	-0.0111378
YGR275W	-0.0478753	0.00550168	-0.100376	-0.0377963	-0.0504146	0.0645417	-0.0609203	-0.0561801	0.00214525
YGR276C	0.0760187	0.0770622	0.0307916	-0.00523	0.118293	0.0716781	0.0343437	0.0754577	0.0416904
YGR279C	0.109112	0.0345551	0.0681686	0.0346758	0.0488743	0.0230489	0.063058	-0.0370148	0.0617765
YGR281W	-0.0113052	0.0252172	-0.0978335	0.117941	0.0772958	0.161816	-0.0234814	-0.0681158	-0.121337
YGR282C	0.112327	0.0623334	-0.0928419	-0.0593951	0.0480371	0.0804805	-0.0639227	0.059872	-0.0556996
YGR283C	-0.054003	-0.0621208	-0.0242763	0.0322946	-0.00916086	0.0461086	-0.0337388	0.0266022	-0.0286016
YGR284C	-0.0477127	0.0256936	-0.108765	0.0515884	0.15556	0.115439	-0.0398362	-0.0263916	-0.0142624
YGR286C	0.0854342	0.0844629	0.0527717	-0.040793	-0.0179921	-0.0820127	0.112614	-0.0436915	0.0677638
YGR287C	0.0236232	0.0245713	0.0578987	-0.0995438	-0.109138	-0.147526	0.0217495	-0.0923415	0.00373029
YGR288W	0.0943073	0.0663612	-0.00623955	0.0316352	-0.00183498	0.1101	0.0218315	0.0178874	0.0232912
YGR289C	-0.0134535	0.0975544	-0.0884516	-0.0724663	0.000561706	0.100432	-0.0914591	-0.00529	0.0221552
YGR292W	-0.0839567	-0.0534426	-0.0527118	-0.148823	-0.130804	-0.079991	-0.0685742	-0.124098	-0.0990903
YGR295C	-0.0217315	0.0572417	0.0252252	0.126068	0.00373074	0.0310782	-0.0116292	-0.0440322	-0.0369483
YHL002W	0.00572514	-0.0592839	-0.0657811	0.0544799	0.0446818	0.115123	-0.0109845	-0.0235767	-0.0147762
YHL003C	-0.0263906	0.0225772	-0.0343532	-0.0259632	-0.0139629	-0.0663196	-0.0461258	-0.0430824	0.00559658
YHL006C	0.00562022	0.00548513	-0.0366597	-0.0702856	-0.0544985	-0.103327	0.0649522	0.0231168	0.0421178
YHL007C	-0.0256134	0.099616	-0.117273	0.15877	0.37483	0.134906	0.0332146	-0.280993	-0.290745
YHL008C	0.0083129	0.00933598	0.00149284	-0.0705756	-0.142941	-0.15689	-0.0205018	-0.0786853	0.0399951
YHL009C	0.00621159	0.00826594	0.0707332	-0.0205421	-0.195361	-0.143864	0.0195564	-0.0920444	0.0537029
YHL010C	-0.0550326	-0.0732148	0.0373144	0.11787	0.00100272	-0.0131567	0.0115231	-0.026639	-0.0146157
YHL012W	-0.0568758	-0.0176639	0.0988288	0.0572369	-0.116091	-0.0731472	-0.0204665	-0.0275427	0.0838409
YHL013C	0.0121119	-0.104199	-0.0179791	0.0361195	-0.0089011	-0.150173	0.139599	0.00891826	0.09895
YHL014C	-0.0914397	-0.0375962	0.0536558	0.0378533	-0.0752348	-0.0678926	-0.0376437	-0.0456793	0.0139343
YHL016C	0.141247	0.135044	-0.0602425	-0.0232338	-0.0523537	0.0384812	-0.0880925	-0.0613781	0.0169786
YHL017W	-0.015723	0.00787877	-0.000995184	0.0493617	-0.0137088	-0.0406892	-0.0343097	0.00724714	0.0422749
YHL019C	0.0328479	0.0209853	-0.0299841	-0.0426834	-0.113754	-0.0513835	-0.0358859	-0.000371636	0.04676
YHL020C	0.0105117	-0.0416713	-0.0324777	0.140304	0.0887555	0.264674	0.0227977	0.0744484	-0.0362658
YHL021C	-0.00637889	0.0815198	0.00222009	-0.0704013	-0.14456	-0.172519	0.028201	-0.0884108	0.0593783
YHL022C	0.0353647	0.0552864	0.040206	-0.000905987	-0.0480545	-0.00950717	0.0417436	0.00797479	0.0671373
YHL023C	0.0490913	0.078527	0.0639192	-0.0961327	-0.113235	0.0679033	-0.00227214	0.0765405	0.182538
YHL024W	-0.00991713	-0.00121283	0.0257671	0.0353689	-0.0616242	0.0329181	-0.000863139	-0.0381075	0.0985828
YHL025W	-0.0779073	0.116573	-0.0779677	-0.0251726	0.0237752	0.122889	0.0850317	0.0692801	-0.112568
YHL026C	0.0516131	0.082836	-0.0565976	-0.0834695	-0.101719	-0.0152385	-0.0942508	-0.0869945	-0.00135299
YHL027W	0.0687355	0.022923	0.0327021	0.212241	0.194705	0.23955	0.000716964	-0.120507	-0.0131354
YHL028W	0.0186856	0.0509184	-0.038924	-0.0672347	-0.158455	-0.0824059	-0.0717424	-0.126277	-0.0233451
YHL029C	-0.0288809	0.0548253	-0.102656	0.0742806	0.00515314	-0.039827	-0.0640073	-0.0627411	-0.0252257
YHL030W	-0.0749915	-0.0339335	0.070768	-4.76127e-05	-0.114148	-0.068811	-0.0671092	0.0328789	0.0373718
YHL031C	-0.183392	-0.021216	-0.00471817	0.155583	0.161716	0.276448	-0.107343	0.0884307	-0.0623801
YHL032C	0.0162068	-0.00244796	0.037333	0.032843	-0.083532	-0.0550137	0.0313444	-0.00759631	0.0893973
YHL033C	-0.0934495	-0.0394764	-0.0771847	-0.0246727	-0.119497	-0.126202	-0.15426	-0.124525	-0.0673831
YHL034C	0.00812592	0.00405885	0.00963467	0.0494122	-0.0584477	0.0269344	0.0338319	-0.160867	0.106377
YHL035C	0.0154828	0.0872493	-0.0415078	0.00699048	0.126886	0.104046	-0.0881022	-0.00156658	-0.0242165
YHL036W	-0.0269637	0.0183005	-0.0124803	-0.0310433	-0.124436	-0.0662621	-0.0471978	-0.0214811	0.0241162
YHL039W	0.0612918	0.104304	-0.219121	-0.0408831	-0.0772789	0.0221403	-0.00388437	-0.118188	-0.0777208
YHL040C	0.0520917	0.0699439	-0.0148507	-0.0200719	-0.126609	-0.0508178	-0.0372683	-0.0646541	0.0332037
YHL042W	-0.0108961	0.0866845	-0.0168067	0.00498105	-0.0507967	0.0881767	-0.110847	-0.120607	0.0297321
YHL043W	0.00872933	0.0231013	0.0515357	-0.0442833	-0.050649	-0.0777788	-0.0545232	-0.0829412	0.00288351
YHL044W	0.00830512	-0.0366748	-0.104489	-0.461088	-0.286253	-0.424987	-0.140812	-0.0387804	-0.0955932
YHL046C	0.0908625	0.0556756	-0.061641	-0.0243725	-0.0880235	0.0216679	-0.0841488	-0.0509631	-0.0273541
YHL047C	-0.02574	0.00118375	0.0521296	-0.0446227	-0.0838347	-0.0557257	-0.0408289	-0.0677186	-0.0180318
YHR001W-A	0.00649266	0.0400403	-0.00365257	0.00822826	0.00815592	-9.49838e-05	-0.00612311	-0.00642049	0.0824198
YHR003C	-5.89021e-05	-0.0389081	0.000737377	0.0986736	-0.0825121	0.0160381	0.0225063	0.0079463	0.0672631
YHR004C	0.0203104	0.00887771	0.0557487	0.0810443	0.0759563	0.0592521	0.0224152	0.0648519	0.0392515
YHR006W	-0.0381985	-0.0199214	-0.00463055	-0.0376999	-0.0324913	-0.0142941	-0.0640205	-0.0339404	0.0142424
YHR008C	-0.0686933	0.00176723	-0.0528182	0.339052	0.486121	0.348778	0.0286988	-0.0424135	-0.149015
YHR009C	0.0449278	0.0193696	0.0671992	-0.10897	-0.00427071	0.0331703	0.0418909	0.0167187	-0.058616
YHR012W	0.11987	0.101479	0.00297171	0.148887	0.213711	0.0944596	-0.0544594	0.147801	-0.153695
YHR014W	0.0961458	0.100172	0.00952785	-0.16917	-0.0457161	-0.0728616	0.145839	-0.0685454	-0.0125806
YHR015W	0.0478536	0.0782128	-0.0348069	-0.00761767	-0.10869	0.0100647	-0.054968	-0.0892462	0.0752658
YHR016C	-0.0202814	-0.0526866	0.104674	-0.016737	-0.0215019	-0.0469884	0.0308545	0.0165092	-0.0124532
YHR017W	0.0238755	0.0459817	0.0482113	-0.00560966	-0.0496562	-0.0479862	-0.0213957	-0.0459486	0.0727925
YHR021C	-0.0121674	0.0168329	-0.0385565	0.151469	0.164187	0.0234001	0.00317767	0.0569963	-0.108318
YHR021W-A	0.0397666	0.0286422	-0.0398308	-0.04084	-0.0698507	-0.0647779	0.0115846	0.0316937	0.0789603
YHR022C	0.0605268	0.041292	0.0934213	-0.112723	-0.141599	-0.187785	0.0331833	-0.124136	0.0877886
YHR028C	-0.0243188	-0.00972398	0.0437521	0.0431629	-0.0531654	-0.0577418	-0.0277247	-0.00563735	0.0207019
YHR029C	0.102967	0.108491	-0.12754	0.130268	0.118322	0.194364	-0.0491499	-0.0133773	-0.0565171
YHR030C	-0.0873173	-0.0293372	-0.0996762	-0.0214496	-0.121964	0.083841	-0.0334572	0.0360274	-0.162556
YHR031C	0.0168054	0.0226906	0.0671883	0.0157105	-0.0450655	0.0192852	0.0390962	0.0385878	0.00563058
YHR032W	0.0585759	0.00278555	0.0468539	-0.073982	-0.13451	-0.146105	0.0488198	-0.0472069	0.0698196
YHR033W	0.0121694	-0.0662865	0.0100471	-0.146857	-0.12164	-0.0870309	0.0130029	-0.0297524	0.0852253
YHR034C	-0.101046	-0.118356	-0.0508217	0.0296685	0.0421086	0.0451863	0.0045063	0.028294	0.115643
YHR035W	-0.116528	-0.0654891	0.00186447	0.180677	0.261202	0.150475	-0.0415045	-0.0778785	-0.0497455
YHR037W	-0.0447945	-0.030105	0.0677006	0.0710158	-0.0409553	-0.0726567	0.00517079	-0.0710272	0.0298365
YHR038W	-0.00746383	-0.0544344	-0.110773	0.0377409	-0.0443607	-0.0679719	-0.144323	-0.17558	-0.109798
YHR039C	0.0633217	-0.110276	0.129798	-0.206162	-0.0570176	-0.148632	0.140834	0.0331336	0.0246297
YHR041C	-0.0931305	-0.0265408	-0.0621136	0.0522992	0.014892	0.0759831	0.00632352	0.0515957	-0.106741
YHR043C	-0.0336488	0.0145717	0.0298179	-0.0562609	-0.0934174	-0.0578951	-0.0384362	-0.0241977	0.0131611
YHR044C	0.00122747	-0.011351	0.0209435	-0.0611059	-0.095993	-0.120585	0.0100846	0.00435829	0.0773413
YHR045W	0.0738209	0.0249528	-0.00351425	-0.0871299	-0.015139	-0.00466319	-0.0294157	-0.00531879	-0.0363714
YHR046C	0.0108641	0.0412253	-0.0981088	0.0170952	-0.0189499	0.0676646	-0.099271	-0.0347295	-0.024788
YHR047C	-0.0177375	-0.086205	-0.0767398	0.0939732	0.0533356	0.097824	0.0141393	-0.0720218	-0.055392
YHR048W	0.0634057	0.0842319	-0.0496375	0.00571547	0.063673	0.130616	-0.0712107	0.057418	-0.0117799
YHR049W	0.0303428	0.0599701	0.0118322	0.00288983	0.0441068	0.13184	0.017301	0.0755465	0.044508
YHR057C	-0.0697004	-0.00314734	-0.197421	0.375154	0.481369	0.0803817	-0.0412159	0.0678541	-0.162638
YHR059W	-0.0369838	-0.0697017	0.0133689	0.110275	0.0532989	-0.0156809	0.0707772	-0.015231	-0.113867
YHR061C	0.0388916	0.0486978	-0.0606624	0.0279181	-0.0801086	-0.00797291	-0.0941801	-0.0233957	-0.0413101
YHR066W	-0.0641371	-0.15785	-0.0856559	-0.344436	-0.223548	-0.318517	-0.0831048	-0.151828	-0.0149222
YHR067W	-0.255667	-0.0499377	-0.165017	0.30005	0.371533	0.187319	-0.336972	-0.329756	-0.569064
YHR073W	0.0530134	0.0551849	0.0226682	-0.0117186	0.0757714	0.114055	-0.0105411	0.0421406	0.018498
YHR075C	0.0836454	0.0615329	0.0663995	0.0650103	0.0934968	0.140838	-0.00661691	-0.0530162	-0.0425887
YHR076W	0.171788	0.0314782	0.0502438	-0.0722769	-0.103323	-0.101142	0.0528016	-0.0317968	0.0278667
YHR077C	-0.0241677	-0.0248578	0.0291349	0.0488232	-0.0122322	0.0397859	-0.0231354	-0.0942091	-0.0222171
YHR078W	0.0326381	0.0115836	-0.029344	-0.0614711	0.0126241	0.00592533	-0.0156193	0.0234615	-0.00675671
YHR079C	0.0149092	0.0188311	0.0321204	-0.0925036	-0.0666177	-0.00047088	-0.018454	0.0559682	-0.00269165
YHR080C	-0.0204374	0.0321265	0.0208539	0.0193684	-0.100268	-0.037021	-0.0228296	-0.106321	0.0409702
YHR081W	0.0177344	0.0194393	-0.127709	0.0228362	-0.0329651	-0.0249836	0.0301191	0.118847	0.0231556
YHR082C	-8.72903e-05	0.0419505	0.0178075	0.0187493	0.0433758	0.0169178	-0.12124	-0.00457049	-0.037611
YHR086W	0.0240536	0.016879	-0.127699	-0.0134564	0.0686373	0.125385	-0.0819765	0.03043	-0.0461108
YHR087W	0.029052	0.0961427	-0.0383491	-0.0194196	0.0482886	0.094366	-0.00253227	0.0283286	0.0122516
YHR092C	0.0425356	0.0454139	0.0707066	-0.00607595	-0.0282158	0.0144628	-0.00159459	-0.00657084	0.00260325
YHR094C	0.0509111	0.0313343	0.0177664	-0.00768815	0.0102366	0.0515591	0.0298355	-0.0322902	-0.00153825
YHR096C	0.00566991	0.0705176	-0.0203975	-0.154199	-0.0679317	-0.164307	0.0339046	-0.015406	-0.0160136
YHR097C	-0.0464639	-0.0757793	-0.0684494	0.0797842	0.0856215	0.0494004	-0.0240689	0.0539489	-0.0123465
YHR103W	-0.00048576	0.0319548	0.0266708	0.0160603	-0.0438668	-0.0735108	0.0196628	-0.00695567	-0.0194234
YHR104W	-0.0237503	0.00125597	0.0136471	0.0218526	-0.0497833	-0.010312	-0.00837536	-0.0664745	0.0238713
YHR105W	-0.0252636	-0.0173718	-0.024471	0.075637	0.0472426	0.0730857	0.0136355	0.0432251	0.0122977
YHR106W	0.0418615	-0.126744	0.121476	-0.0845458	0.135934	-0.200709	0.0951959	-0.140966	0.0722879
YHR108W	-0.0377628	0.0117818	0.0521942	0.0697106	-0.0775947	-0.00508798	-0.0106883	-0.0572681	-0.0274161
YHR109W	0.0600908	0.0776577	-0.12691	0.0249184	-0.0292873	0.0767622	0.0540229	0.0411659	0.0481281
YHR110W	-0.0456971	0.0495271	-0.029301	-0.074651	-0.106837	-0.110614	-0.101542	-0.0715767	0.0109499
YHR111W	-0.0230008	0.113325	-0.000415149	0.0222669	-0.0592765	-0.0270987	0.000565777	-0.0251721	0.053812
YHR112C	0.117645	0.0718246	0.0463885	-0.137388	-0.01812	-0.0705331	0.0291855	-0.0255979	0.053399
YHR113W	-0.116825	-0.129446	0.107418	-0.116496	-0.194419	-0.194699	-0.039059	-0.018584	0.0837296
YHR114W	-0.00742861	0.0260707	0.0552342	0.00440346	-0.141624	-0.109734	-0.00987845	-0.00135212	0.0695612
YHR115C	-0.045509	-0.00212833	0.0841709	-0.0884963	-0.118553	-0.115995	-0.0496714	0.0142345	0.0667303
YHR116W	-0.064769	-0.0043147	-0.10908	0.0867718	0.164579	0.179005	-0.0162603	-0.00873095	-0.0920461
YHR117W	0.11401	0.12091	-0.117396	-0.0974687	-0.0726704	-0.0272192	-0.125743	-0.0584252	-0.0227434
YHR121W	0.0397918	0.0622466	-0.00294758	-0.0376157	-0.064313	-0.0543772	-0.0386003	-0.0416079	-0.0364954
YHR123W	-0.0813882	-0.0685283	0.0400052	0.0722785	-0.0118447	-0.0510805	-0.0361792	-0.0695645	-0.0207195
YHR124W	-0.0127338	0.0228195	-0.0637694	-0.0192622	-0.10356	-0.0166877	-0.0595679	-0.0896314	-0.0435823
YHR126C	-0.041649	-0.0146843	0.063071	-0.0272186	-0.159236	-0.108408	-0.0581448	-0.161803	-0.0535779
YHR127W	0.00604389	0.0125464	0.0242417	-0.0421605	-0.0543118	0.0097937	-0.0265169	0.0214206	0.0441066
YHR129C	0.0055212	-0.050865	-0.0198219	-0.0152053	-0.0419755	0.0159922	-0.00201939	-0.0507688	-0.0709082
YHR131C	0.00414491	0.0379904	-0.0593094	-0.0497263	-0.023502	0.0391892	-0.0546601	-0.0814593	0.0301423
YHR132C	-0.00123791	0.0214719	0.0326161	0.0566052	0.0736378	0.0922617	0.00283723	0.0593234	0.00331755
YHR132W-A	0.0235502	0.00279358	-0.00657134	-0.0543727	-0.0169811	0.0367826	0.00614108	0.0731528	0.0051723
YHR133C	0.0352194	0.0172944	0.0127557	-0.0370384	-0.00512967	0.030972	-0.0336372	-0.0223943	0.0445899
YHR134W	-0.0435933	-0.0539525	-0.00744888	-0.0886928	-0.0888727	-0.0328161	-0.0658713	0.0152164	-0.0301591
YHR135C	-0.0310333	-0.0127302	0.00193629	-0.00611574	0.0925862	0.0706309	0.000741223	-0.0329284	0.0600545
YHR136C	0.0380532	0.0311773	0.0377022	-0.0364531	-0.146237	-0.104292	-0.00846528	-0.0269092	0.00252375
YHR137W	0.0744085	0.0666965	0.00420779	-0.0663078	0.0310497	0.0764433	0.0244307	0.0319145	0.05757
YHR138C	0.0692361	0.0531828	0.0595776	-0.118768	-0.0278327	-0.0349624	-0.0135855	0.110604	0.0811637
YHR139C	0.074351	0.105878	0.0767062	-0.074493	-0.0288376	0.0103999	0.00549581	0.0279285	0.0697239
YHR140W	0.0177791	-0.121823	0.0532389	-0.0526741	-0.00193029	-0.0494445	0.0355047	0.0475872	0.029398
YHR142W	-0.0104014	0.0761416	0.0531781	-0.0132824	-0.0834518	-0.0730698	0.0532552	-0.0376763	-0.0543892
YHR143W	-0.0136462	-0.0547373	0.069794	0.0742132	0.0878008	0.00563035	0.0298724	0.0669389	0.058419
YHR146W	-0.00654456	-0.0818728	-0.0476706	0.0621718	0.0265889	0.0387919	-0.0205725	0.0613388	0.0108745
YHR150W	-0.0193736	-0.0325951	0.110351	-0.055266	-0.0829645	-0.124087	0.107688	-0.0506649	0.114203
YHR151C	0.00735305	0.0117024	0.0465292	-0.0806133	-0.0810698	-0.135985	-0.0192594	-0.128984	-0.00943696
YHR152W	0.0106987	0.0446196	0.026368	0.0191498	0.125614	0.0808631	-0.0459759	0.0037205	-0.0455697
YHR153C	0.0430307	0.0256216	0.0921016	-0.0792797	-0.0178438	0.00448845	-0.0519717	0.00252906	-0.0636356
YHR154W	0.0368798	-0.00461265	-0.0264518	-0.0522614	0.0294503	0.0194451	0.0613414	0.0709539	0.0258501
YHR155W	0.00910542	0.0653087	-0.0298316	0.0399427	0.0859675	0.183227	-0.149748	0.0620176	0.016957
YHR156C	-0.0705607	-0.0383928	0.0329191	-0.00788603	-0.186319	-0.127959	-0.0495598	-0.117639	-0.0557917
YHR157W	-0.0265556	0.0199048	-0.0732057	0.0116779	-0.0807394	-0.0116007	-0.0716274	-0.018705	0.00838454
YHR158C	0.0569055	0.0195156	-0.0415477	-0.0158855	0.0563992	0.0147035	-0.052517	-0.0290981	-0.00788228
YHR160C	-0.020791	-0.0966475	-0.0188092	0.00518611	0.162458	0.0530044	0.0547417	0.010271	0.0447566
YHR161C	-0.0452954	-0.015673	0.00850532	0.0364274	-0.0827207	-0.0153573	-0.114554	-0.194764	-0.0449307
YHR162W	-0.104481	-0.0567027	-0.00572656	-0.0808782	-0.162937	-0.140961	0.136969	0.237389	0.0925217
YHR163W	-0.0611211	0.0552229	0.0276772	0.138387	-0.0289472	-0.0339251	0.0251015	-0.0067429	-0.0826616
YHR167W	-0.040323	-0.00553886	-0.0937155	-0.0762934	-0.0895283	-0.0737893	-0.130009	-0.0656156	-0.013975
YHR168W	-0.126617	0.0339915	-0.149942	-0.0788973	-0.0423126	-0.148422	-0.0742943	0.00774667	-0.107783
YHR171W	-0.0178851	0.0132271	-0.00902531	-0.014773	-0.0306484	-0.0462706	0.0379023	0.0207189	0.0302141
YHR176W	0.0469425	0.0505737	-0.105057	-0.0192031	-0.0302626	0.0731898	-0.0777511	0.0290965	0.0964619
YHR179W	0.0290356	0.0157261	-0.000113032	0.0656804	0.05765	0.098222	-0.0586967	0.0643106	-0.0116721
YHR182W	-0.0538517	-0.0184742	0.0751354	0.121629	0.119409	0.0346374	-0.00867395	0.0127971	0.0283927
YHR184W	-0.0259197	-0.0116731	0.1099	-0.0075412	-0.112847	-0.102092	-0.0603811	-0.0668048	0.00983631
YHR185C	0.0906857	0.0731748	0.0213245	-0.0903846	-0.105116	-0.151261	-0.0203019	-0.0203151	-0.00180069
YHR189W	-0.0620566	0.0501617	-0.00468141	0.120559	0.0844041	0.134243	-0.00835897	0.0325914	0.0202343
YHR195W	0.101743	0.078412	-0.0617659	0.105238	0.189779	0.123093	-0.0421077	-0.00221856	0.0480452
YHR198C	-0.0193847	0.0446617	0.0493315	0.0690311	-0.0633579	-0.00550831	-0.0338715	-0.0629159	-0.0258187
YHR199C	0.028714	0.0116105	0.04	-0.039333	-0.0415431	-0.0575809	-0.0145218	0.040393	0.0548277
YHR200W	0.0694459	0.0497866	0.081386	0.0353767	0.11528	0.063818	0.0691114	-0.0890841	0.0138469
YHR202W	0.0455074	0.055553	0.129876	-0.140681	-0.23643	-0.234922	0.00726355	-0.0248923	0.135468
YHR203C	-0.0526541	0.056785	-0.0145376	0.0140421	0.0400087	-0.0237999	-0.20131	0.128603	-0.104159
YHR204W	0.0610745	0.100667	-0.0963929	-0.104084	-0.093234	0.0112843	-0.0600595	-0.0628327	-0.0119835
YHR206W	-0.0756113	0.0471444	-0.0260763	0.185876	0.215096	0.174953	-0.0148034	0.0305272	-0.0964014
YHR207C	0.0638438	0.00875056	-0.0146821	-0.0168538	-0.00105363	0.0495391	0.041721	0.032832	0.0211526
YHR209W	-0.014355	0.0315522	0.00941098	-0.00778085	-0.120797	-0.0712415	0.0382998	-0.0892641	0.0705604
YHR210C	0.0657748	-0.00225037	0.0638563	-0.0672619	-0.121966	-0.10811	-0.010893	-0.103764	0.0496058
YIL001W	0.0251738	0.00625577	0.0290662	0.0310927	0.0825577	0.095713	-0.0205086	-0.0194418	0.0249212
YIL005W	0.118174	0.107503	-0.0453965	0.00202671	-0.0368669	0.0661342	-0.0552479	-0.0147838	-0.0407794
YIL006W	0.0174239	0.032862	0.021055	0.0669172	-0.0194949	-0.0457162	-0.0141447	0.0452706	0.0185342
YIL007C	0.0344574	0.101698	0.100172	-0.176931	-0.187939	-0.214267	0.0539512	-0.0651039	0.0789727
YIL008W	0.0517461	0.152448	-0.0855385	-0.132512	-0.0897404	-0.121678	-0.0493729	-0.0178558	0.00807837
YIL009C-A	0.0202627	0.0156827	-0.0235679	0.111058	0.0952109	0.146599	-0.0320463	0.0428539	-0.0431513
YIL010W	0.0428884	0.0339073	0.022103	-0.0103137	0.0110738	0.0120698	0.0539944	-0.0877995	0.0461847
YIL013C	0.0655638	0.000866314	-0.0229946	0.0030634	-0.0547708	0.0020399	0.0423842	-0.103053	-0.00381073
YIL014W	0.040455	0.0211182	0.0442029	-0.00207374	0.0165055	0.0574701	-0.0287587	-0.0466694	0.0309364
YIL016W	0.0149557	-0.00419232	-0.0436522	0.179639	0.200026	0.109777	0.0501375	0.088583	-0.0303711
YIL023C	-0.00844758	-0.026268	0.065168	-0.000119192	-0.101903	-0.102853	0.0304841	-0.0805726	0.0258878
YIL024C	0.00138488	0.073311	-0.0835415	-0.0296693	-0.00454584	0.0936758	-0.0567077	-4.97974e-05	0.0493276
YIL027C	0.0675521	0.0907074	-0.0464849	-0.0757216	-0.148349	-0.052004	-0.0827496	-0.137752	-0.0480882
YIL029C	0.23201	0.190548	-0.147412	-0.0292	-0.0792226	-0.079432	0.00912312	-0.00660248	-0.17894
YIL030C	-0.0106766	0.0599816	0.0215697	-0.00112202	0.0830692	0.0455087	-0.033171	0.0178225	-0.0274834
YIL034C	0.0698065	0.126265	0.0222209	-0.0541785	0.0577419	0.109034	0.0530637	0.0295933	-0.0496116
YIL035C	0.0489838	0.0712907	0.0158125	-0.305827	-0.200309	-0.226414	-0.0981126	-0.214555	-0.0437448
YIL036W	-0.161682	-0.0527552	-0.134968	0.136022	0.078487	0.0366758	-0.151868	0.157243	-0.149491
YIL037C	0.0499362	-0.00110953	0.0527314	-0.0921318	-0.160043	-0.1362	0.0359783	-0.0816523	0.102178
YIL039W	-0.023727	-0.0330119	0.0636417	-0.0563253	-0.104207	-0.0855358	-0.016802	-0.00584425	0.0384829
YIL040W	-0.0626964	-0.0306974	0.0265756	-0.0149618	-0.149175	-0.201497	-0.0245672	0.161331	0.0333767
YIL041W	-0.0682451	-0.053946	0.0310255	-0.0910784	-0.172244	-0.11054	0.0241495	-0.063481	-0.0815428
YIL042C	0.0723865	0.071215	0.0209623	-0.12778	-0.146613	-0.0755488	-0.0454833	-0.00615285	0.0131472
YIL043C	0.101121	0.0390949	-0.0568347	0.00121782	0.0630636	0.0346816	0.0556647	0.0480457	0.0400017
YIL044C	0.0831293	0.0977037	-0.0520007	-0.043689	-0.0645281	0.0525885	-0.0469421	-0.0182865	0.000612924
YIL045W	0.0578654	0.0263149	-0.00926285	0.0514899	0.0752004	0.0641468	-0.0468196	0.0215369	-0.0144019
YIL050W	-0.0209658	0.074244	0.0458554	-0.0518451	-0.161117	-0.0764364	-0.0484506	-0.0509426	0.0430026
YIL053W	0.0288674	0.0171595	-0.0257841	-0.0768354	-0.0398861	-0.216466	0.0914802	-0.0254073	-0.00446336
YIL055C	0.00726939	0.0396208	-0.00819659	0.0382252	0.0636431	0.0849819	0.0579194	-0.00673408	-0.00995591
YIL056W	0.0809747	0.0396281	0.0239209	-0.036555	0.00344822	0.0422645	-0.0331696	-0.0164911	0.0138902
YIL057C	0.00200157	0.0705238	-0.0677072	-0.000288073	0.058577	0.123052	-0.084063	-0.0282309	0.0229234
YIL060W	-0.033827	0.000825002	-0.0218807	0.0639202	0.153866	0.139	-0.0457009	-0.00467554	0.0601477
YIL064W	0.0821997	0.0828279	-0.0691842	-0.108392	-0.164903	-0.123535	-0.102101	-0.13424	-0.0424005
YIL065C	0.00583707	0.01331	0.0351913	-0.0528283	-0.118836	-0.0682923	-0.0533567	-0.0819973	0.046308
YIL066C	0.0392949	0.0308596	0.0299653	0.00258695	0.0272164	0.0891914	-0.0523998	0.0324897	0.0390813
YIL067C	0.0237275	0.0394578	0.0706556	-0.167621	-0.123816	-0.137	0.0993385	-0.00677066	0.0386146
YIL071C	0.0095821	-0.00469225	-0.0453125	-0.0388093	0.0400612	0.0316095	-0.0864366	-0.0470588	0.0281411
YIL072W	0.0342479	-0.049139	-0.0746969	0.0293409	0.0963367	-0.00476687	0.096459	0.0504248	-0.0449061
YIL073C	0.132393	0.11795	-0.123861	-0.101087	-0.115613	-0.0546272	-0.119826	-0.058652	-0.0759756
YIL074C	-0.0724973	-0.0359299	-0.0764104	0.118223	0.151359	0.0411707	-0.00941125	0.0452109	-0.0626738
YIL076W	0.014517	0.0142293	-0.0989994	0.163049	0.122027	0.259634	-0.0582285	-0.00501794	-0.0701644
YIL077C	-0.0347819	0.0295272	-0.0710133	-0.0350713	-0.162718	-0.00069051	-0.0889146	-0.0423288	0.0238756
YIL084C	-0.0757702	0.0196814	-0.0783605	-0.00486068	-0.00540319	0.0828083	0.0694441	0.0723773	-0.0226543
YIL085C	-0.00159715	-0.0419863	0.0314145	-0.067387	-0.0425837	-0.050415	0.0390264	-0.00353664	0.0771398
YIL087C	0.00876332	0.064688	-0.0217785	0.0115109	0.0591256	0.0490395	-0.0532807	0.0284445	-0.0337902
YIL088C	-0.00650301	-0.000832891	0.0361702	-0.0945671	-0.144989	-0.176765	-0.00569191	0.0314054	0.051576
YIL089W	0.0221676	0.0275563	0.0119391	0.00728255	-0.0719892	-0.0780236	0.00387079	-0.122809	0.018303
YIL090W	0.00689122	-0.091266	-0.0240462	0.0256826	0.00346631	-0.0541201	0.063014	-0.195697	-0.0950547
YIL092W	-0.117945	0.0648458	-0.0119053	-0.0669671	-0.0727189	-0.18865	-0.117239	-0.0861954	-0.196451
YIL094C	0.0480125	0.17046	0.131469	-0.251032	-0.226098	-0.162903	-0.0229883	-0.0763132	-0.0552301
YIL095W	-0.0131514	-0.00171798	-0.0484528	0.0821637	0.120286	0.156457	-0.0726572	0.0141863	0.00183279
YIL096C	-0.0225232	0.0151012	0.0921486	-0.0581132	0.0173136	-0.0484151	-0.0465288	0.00350351	0.0106598
YIL097W	0.00386228	-0.0229233	-0.11135	0.0177158	0.0959236	0.148325	-0.0128494	0.0399473	0.0167312
YIL098C	0.0988629	0.0829949	-0.105462	0.043737	0.000810006	0.133406	-0.0382763	-0.00274914	-0.0446008
YIL099W	0.130724	0.00618521	0.11588	-0.0738692	0.12456	-0.0613741	0.214662	-0.0385764	0.11926
YIL101C	0.0405815	0.0536859	-0.0583611	0.00311979	0.0153997	0.0882402	-0.134124	-0.0505304	-0.000194735
YIL102C	0.00699421	0.026482	-0.00229926	0.0364364	0.0483767	0.0643368	-0.0267853	-0.00662103	-0.0131711
YIL103W	0.144281	0.0728358	-0.0995691	0.0329518	0.0287847	0.0987305	0.0418765	-0.0336483	-0.0572715
YIL105C	-0.0278199	-0.0280418	0.0638827	0.0197502	-0.0106383	-0.0377547	0.0563985	0.0598027	0.0698953
YIL107C	-0.00628822	0.0557133	0.0146795	-0.0843793	0.0786234	0.0139619	-0.0120729	-0.00234066	0.000924538
YIL108W	0.0329485	0.0720227	0.0123311	-0.00239343	0.0786368	0.103072	-0.0504662	0.0465543	0.0616265
YIL110W	-0.091942	-0.168268	-0.140627	0.0409428	-0.0498518	-0.108233	-0.050579	-0.0348092	-0.0396018
YIL111W	0.0187762	0.0148287	0.0244945	-0.0310047	0.0577874	0.0819178	-0.00202827	0.0423687	0.0502154
YIL112W	-0.00611294	-0.0561059	-0.0387968	0.038342	-0.0229764	0.0894974	-0.0106197	-0.0590646	-0.0907766
YIL113W	0.0792584	0.042312	0.0450022	-0.0281576	-0.00261142	0.044812	0.000707047	-0.00347457	0.0897054
YIL114C	-0.0131075	0.0221139	0.0586111	-0.0497771	-0.0931635	-0.0911311	-0.0344855	-0.122144	0.0347697
YIL117C	0.0252179	0.0778599	-0.0908622	-0.0348139	-0.0113336	0.124128	-0.0896858	0.0114553	0.00582457
YIL119C	0.0911758	0.049514	0.0215344	-0.0753432	-0.00467208	0.0364741	-0.060163	-0.0662741	-0.00616456
YIL120W	0.0308187	0.0322879	0.0671766	0.0145651	-0.0360499	-0.0072986	0.00505637	-0.000113716	0.0680615
YIL122W	0.0191253	0.0522075	0.0159251	-0.0478164	-0.0150212	0.0577874	0.0151453	-0.0188112	-0.0260818
YIL123W	0.143721	0.232392	-0.0849441	-0.123779	-0.0131373	0.0861205	-0.151868	-0.0459175	-0.0805089
YIL124W	0.00642382	0.0237653	0.0161575	-0.0510681	-0.108988	-0.0647782	-0.0293833	-0.0752517	-0.0678724
YIL128W	-0.0232349	0.168462	0.051375	-0.0014979	-0.0739182	-0.0900101	0.00189182	-0.0216366	-0.0425531
YIL130W	0.0109486	0.0329603	-0.0487155	0.00832409	0.0930984	0.0737811	-0.0645343	0.0723178	-0.0553052
YIL131C	0.208456	0.180724	-0.0813783	-0.187126	-0.0727118	-0.0267216	-0.0273028	-0.00349155	-0.0273464
YIL132C	0.00399922	0.0893341	-0.0673435	-0.024853	-0.117948	-0.0382724	-0.0410368	-0.072896	-0.0238899
YIL133C	0.0242513	0.024588	-0.0260797	-0.0704017	-0.0822008	-0.157319	-0.0637415	-0.059853	0.00464813
YIL134W	0.0434361	0.112871	0.132703	-0.284178	-0.184644	-0.27547	0.139159	0.18279	-0.0784853
YIL135C	0.0471043	0.131411	0.0679592	-0.0762578	-0.0139408	0.0107284	-0.0489732	-0.014684	0.0308001
YIL136W	0.117587	0.171006	-0.0621105	-0.193517	-0.0698292	-0.0673439	-0.0281507	-0.0109393	0.031962
YIL137C	0.0100174	-0.0161622	0.0101903	-0.0395366	-0.116684	-0.075916	-0.0582686	-0.0682638	0.0362942
YIL138C	0.0577585	0.0730474	0.0568723	-0.0226148	0.0197279	0.0903943	-0.0475946	0.0353999	-0.0197231
YIL140W	0.0615775	0.0576376	-0.0318104	-0.0850467	-0.0101481	0.0255446	-0.0185448	0.00182343	0.0509936
YIL145C	0.0692239	0.0309276	0.0852863	-0.0837486	-0.115534	-0.118985	0.0324922	-0.105324	0.0196551
YIL146C	0.0365034	0.00555501	-0.025722	0.0203837	0.00189913	0.0391363	-0.0100379	0.0321825	0.00709358
YIL148W	-0.0565702	-0.131042	0.0192307	0.049966	0.0157548	-0.0318774	-0.0207094	-0.0153585	-0.165105
YIL149C	0.0500796	0.082133	-0.111917	-0.0459549	-0.0273841	0.0868146	-0.0819497	-0.0468795	-0.00786525
YIL152W	0.0213433	0.0112755	0.0573234	-0.0112186	-0.12909	-0.0637977	0.0149593	-0.0735163	0.0418047
YIL153W	-0.0851625	0.0433667	-0.0206791	0.113954	0.0907978	0.169543	-0.0277826	-0.0914904	-0.0518736
YIL155C	0.0392423	0.00280414	0.0435601	-0.0120265	-0.105457	-0.0772935	0.102743	-0.0342198	0.00454929
YIL156W	-0.0573065	0.00808686	0.0555541	0.00935563	0.0414399	0.032289	-0.0339021	0.02328	0.00973338
YIL158W	-0.00222209	-0.0628923	0.0258172	0.0306924	0.116105	0.0138105	0.0341819	0.0316942	0.00641866
YIL160C	-0.0466602	0.0108159	-0.01127	-0.00787612	0.0744116	0.13453	-0.0451394	0.0938959	-0.0251949
YIL161W	0.0486544	0.0356552	-0.00263194	0.0174656	0.0309756	0.0597512	0.0188126	-0.0146026	-0.0135166
YIL162W	0.00229067	0.0158049	-0.00735781	-0.000119818	0.00693314	0.0618709	-0.0115842	0.0299169	0.00512545
YIL164C	0.0925429	0.0290091	0.0519304	-0.0544334	-0.0463211	-0.00360967	0.106612	-0.0115146	0.0928115
YIL165C	0.0643087	0.0966303	-0.0594149	-0.0718603	0.0449946	0.0226616	0.0174697	-0.00330728	0.0680867
YIL166C	-0.0300387	0.0937381	-0.0567457	-0.088312	-0.0807507	-0.0114909	-0.0746631	-0.0695437	0.0014181
YIL167W	0.0828429	-0.0130702	-0.0263622	-0.0579315	-0.0862256	-0.108219	0.057946	-0.0428186	-0.00848109
YIL168W	0.0151835	0.00163331	0.000139361	-0.0376468	-0.0797091	-0.0742028	-0.0183844	-0.0315676	-0.000655722
YIL170W	0.0293559	0.00374299	-0.0154302	-0.0739315	0.0378012	0.0566022	-0.0252128	0.0275558	0.0143624
YIL173W	-0.0124444	0.0460071	0.0506805	0.0245827	-0.130933	-0.0741457	-0.0106514	-0.0953888	0.0197947
YIR001C	-0.101515	-0.0559543	0.047922	0.0719011	-0.0427073	-0.0524883	-0.0395594	-0.0998231	-0.0304698
YIR002C	0.00817312	-0.0107638	-0.0395951	0.0250748	-0.0190451	-0.0753333	0.00103647	0.0317973	-0.0302512
YIR003W	0.20492	0.236934	-0.199223	-0.203329	-0.0412593	0.0241609	-0.116111	-0.0579123	-0.118088
YIR005W	0.0352689	0.0344994	0.0313505	-0.05381	0.0340484	0.0294826	-0.0516692	0.015667	-0.068665
YIR007W	0.0809568	0.0892258	-0.0916464	-0.00923299	-0.13258	0.00196527	-0.0335237	-0.0805704	0.00367665
YIR013C	0.0222459	0.0443673	0.0408601	0.0256079	0.0440621	0.107939	0.00254699	-0.0103176	0.030393
YIR014W	0.0436837	0.0105819	-0.0320093	0.0540793	0.0314039	0.0819303	0.0593097	0.0268281	-0.018177
YIR016W	0.0317689	0.0673952	-0.0257653	-0.0648596	-0.0781188	-0.103689	0.0116216	-0.0731345	0.0112167
YIR017C	-0.00963567	0.0663366	-0.0824105	0.00570846	0.00347762	0.0410403	0.0904541	-0.0233359	-0.179723
YIR018W	0.0504823	-0.012371	-0.0160218	0.161047	0.226352	0.172231	0.0335712	0.0770894	0.0395221
YIR019C	0.061444	0.0339056	0.0556411	0.0331804	0.0452667	0.127383	0.015186	-0.0771648	-0.0186822
YIR023W	-0.0366375	0.0348276	-0.0603135	0.389694	0.281011	0.275984	0.0644085	-0.0106721	-0.0380361
YIR024C	0.0290645	0.0222428	-0.0240226	-0.00681727	-0.065869	0.0355519	0.0860916	-0.0610374	0.0478552
YIR025W	0.168698	0.113217	0.0225569	0.0128419	-0.0745567	-0.0640536	-0.107378	-0.0855635	-0.110011
YIR027C	0.0603264	0.0434471	0.0257302	-0.0497918	-0.0140255	0.0321867	0.0389023	-0.0447131	-0.00784997
YIR028W	0.0102837	-0.0608431	-0.0526165	0.055785	0.0924068	0.0244605	0.00983105	-0.0185796	-0.0148875
YIR029W	-0.0120954	-0.0136507	-0.0439313	0.121602	0.177086	0.0937907	-0.0144922	-0.00513013	-0.0752233
YIR030C	0.0456836	0.0292221	-0.00112985	0.0431656	0.0342745	0.0866942	-0.0189253	0.0182007	0.0241452
YIR031C	-0.0393309	-0.0397878	-0.0463347	0.106671	0.0912387	0.0306306	0.0373504	-0.00897147	-0.0569924
YIR032C	-0.0117079	0.0564411	0.0156053	-0.00980169	-0.0539368	-0.0345162	-0.074908	-0.0278595	-0.00755455
YIR033W	-0.0167819	0.086034	-0.120513	-0.0624241	0.144675	0.0261863	-0.0609667	-0.0637742	-0.0594134
YIR035C	0.0522019	0.0087012	-0.00631272	-0.0177065	-0.101303	-0.0575241	-0.0292322	-0.0487269	-0.0193558
YIR036C	0.0651317	0.097735	-0.0367421	0.0433495	0.0551369	0.0976814	0.0611392	0.0517951	0.0599384
YIR037W	0.0144589	-0.0240973	-0.0114793	0.089758	0.0989993	-0.018798	0.0828911	-0.083388	0.00493905
YIR038C	-0.0472368	-0.0511484	0.0320364	-0.0767671	-0.00750223	-0.0635438	0.0118574	-0.0255599	0.0316586
YIR039C	0.0103526	0.0087159	-0.067895	-0.068156	-0.0315066	0.0143122	0.00625544	-0.0789137	-0.047782
YIR042C	0.0803793	0.054717	-0.0391976	-0.0191118	0.0997085	0.0849613	-0.0391733	-0.0293423	-0.0441935
YIR043C	0.0430475	0.0440709	0.013179	0.0156538	0.0103622	0.0783856	0.0539373	-0.0604585	-0.0436574
YIR044C	0.0323229	-0.0256771	0.0100747	-0.128582	-0.203292	-0.0860272	0.0511911	-0.108527	-0.0583164
YJL004C	0.0667232	0.00292805	-0.0169554	0.00186315	0.0269252	0.0587996	-0.000521592	0.0527194	-0.0561629
YJL012C	0.0181397	0.0573618	-0.111163	0.0388463	0.0608639	0.176978	-0.11076	-0.105591	-0.0721872
YJL013C	0.0310005	0.0366519	0.0808714	-0.0758794	-0.0503044	-0.060899	-0.0321485	0.0562958	0.0946227
YJL016W	0.00406301	-0.0302137	0.0833624	0.024305	0.0744707	-3.57606e-05	0.000306271	0.00476783	0.0081676
YJL020C	0.0888392	0.0516128	-0.0166575	-0.116463	-0.0683998	-0.00517499	0.0191489	-0.0141598	0.0919951
YJL024C	0.0191689	0.0923062	-0.0119547	-0.0445004	0.00117685	0.030812	-0.0167014	0.00176134	-0.0850118
YJL027C	0.0239495	0.0430995	-0.0484274	-0.00473631	0.0816141	0.107528	-0.0238094	0.0233607	0.0154781
YJL029C	0.0455253	0.067439	0.00406787	-0.0206771	0.169888	0.0786723	0.0689394	-0.00391461	-0.227529
YJL030W	0.0259648	0.0132715	-0.0286153	-0.0875623	-0.0178104	0.0183951	-0.0176801	0.0432609	0.0281697
YJL036W	0.0441385	-0.0203619	-0.0338872	-0.0925005	-0.0478966	0.0468132	-0.00130141	-0.0362909	0.0507897
YJL037W	0.066416	0.0163828	0.0242578	0.00723656	0.0271629	0.0404786	0.0327839	-0.00965119	0.0218399
YJL038C	0.0357969	0.0266351	0.0146711	-0.0796353	-0.013468	0.0032497	0.0109893	-0.00898567	0.026436
YJL042W	-0.0175652	0.00149824	0.00348461	0.0935385	0.00955111	0.0033385	0.0539865	-0.0159742	-0.0234484
YJL043W	0.00293191	-0.00260719	-0.0870378	-0.0596004	-0.0262065	0.0568457	-0.0927701	-0.00189908	-0.0534459
YJL044C	0.0509051	0.0803349	-0.000826846	-0.075607	0.0870012	0.0214028	-0.0289049	-0.0139915	-0.0795485
YJL045W	0.0153066	0.0513619	0.0551104	-0.0709133	-0.107053	-0.0748821	0.0241395	-0.0321337	0.0526019
YJL047C	-0.0185228	0.0676369	0.00241602	0.0461759	0.0505233	0.0834292	-0.0587164	0.022663	-0.0446846
YJL048C	-0.0103761	-0.0235598	0.0683292	0.0518992	-0.0184689	0.0125741	-0.0118359	-0.0380717	-0.0504271
YJL049W	-0.00887426	0.0426858	0.00619878	0.00904853	0.0382795	0.0640357	-0.023162	0.0147737	0.0326967
YJL051W	0.0772965	-0.015101	0.0643169	0.0115195	-0.0503595	0.0186949	0.101582	-0.03277	0.0489664
YJL053W	0.00587291	-0.0139113	-0.0805564	0.0401558	0.103479	0.0590426	0.0124753	0.061966	-0.0726263
YJL055W	-0.010505	0.0340681	-0.0895774	-0.050869	-0.159065	-0.0554022	-0.0379941	-0.0373407	0.0571198
YJL057C	0.069119	0.00497716	-0.0277076	0.0102981	0.0485152	-0.0117656	0.0198294	0.0245415	-0.029173
YJL058C	0.0668037	0.0771161	0.0800818	-0.13456	-0.0953333	-0.0279887	0.0272834	0.000376119	0.0242387
YJL060W	0.0488415	0.0165785	0.0347717	-0.0375449	-0.0170114	0.032631	-0.0147143	-0.0519867	0.0148762
YJL062W	0.0790557	-0.0218781	-0.0454414	-0.0522342	0.0295534	0.103864	-0.0528695	0.0180506	0.00729416
YJL065C	-0.0593843	0.0252642	-0.0301294	-0.100898	-0.00896894	-0.0812386	0.0602647	-0.0151804	-0.0890495
YJL066C	0.109475	0.0806263	-0.0708455	-0.184727	-0.103917	-0.0468952	-0.0905108	0.0884505	-0.00103063
YJL068C	0.0217875	0.00388535	-0.0036229	-0.0852217	-0.00516315	0.00363542	-0.0175038	0.026909	0.00541033
YJL070C	0.0839342	0.0464622	0.0209952	0.0458151	-0.0239018	0.0122495	0.00632847	-0.0358956	-0.0123086
YJL073W	0.024928	0.00145274	0.0411568	-0.0924127	-0.00639054	0.000235399	-0.0584151	-0.0658536	-0.00309174
YJL077C	0.0231907	-0.00218	0.0284721	0.001574	0.0220315	0.0818656	0.00340938	-0.022022	0.0359851
YJL078C	0.0330016	0.0708324	-0.0716168	0.0188388	-0.0446031	0.0120896	-0.124546	-0.0955965	-0.0236012
YJL079C	-0.0233125	-0.0169242	0.00658825	0.0213358	-0.0796355	-0.0498886	0.0135608	0.0269487	0.0937303
YJL082W	0.0581068	0.128528	-0.0934018	-0.0232542	-0.0966021	-0.0127793	-0.0584964	0.0196267	-0.0580095
YJL083W	0.0158774	-0.0598074	-0.115762	-0.0326154	0.0435376	0.00208255	-0.0398565	-0.00751804	-0.0856235
YJL084C	0.0026709	-0.00704282	0.0225042	0.00354247	-0.0265595	0.0182034	-0.0298902	0.0295853	0.0727797
YJL092W	0.00737544	-0.00458445	0.00140818	-0.0158589	0.0612713	0.0682895	-0.0537165	0.0553132	-0.0440565
YJL093C	-0.0110627	-0.0243881	0.0252573	-0.0291416	-0.0334729	0.0452015	0.0490234	-0.0142978	0.043821
YJL094C	0.0691091	0.0579262	-0.0382407	0.0274769	-0.0187983	0.0300373	-0.0141935	0.111245	-0.0586382
YJL095W	-0.0429435	-0.089978	0.0198691	0.00470646	-0.021331	0.119552	0.113287	-0.0308404	0.0619332
YJL098W	-0.0386125	-0.0760315	0.0901532	0.0257864	8.85773e-05	-0.0261323	0.0350097	-0.00518852	0.111534
YJL099W	0.0465711	0.0985424	-0.00965643	0.00773736	0.00563525	0.049177	0.0718088	-0.0819696	-0.0843569
YJL100W	0.0854423	0.0347125	-0.0290305	-0.0070092	0.0331488	0.0287009	0.0934755	0.0333981	0.0022822
YJL103C	-0.016886	-0.0718886	0.0182272	-0.0825152	-0.0341776	-0.0542149	0.0305386	-0.0148388	-0.006893
YJL105W	0.045577	0.00682894	0.0543434	-0.0362321	-0.106653	-0.144402	0.0483557	0.0516048	0.0544397
YJL106W	0.00198603	-0.0317507	-0.0755521	0.0498533	0.114109	0.0897709	-0.012563	0.0484899	-0.0107577
YJL107C	-0.0283507	-0.0223089	-0.0575897	0.0512428	0.0791752	0.0364391	-0.0301088	0.0460162	-0.0712551
YJL108C	0.00918142	0.0407623	-0.00657459	0.0505966	0.129555	0.0946993	-0.0322712	0.0312969	-0.0205338
YJL110C	-0.00695919	0.032469	-0.0462234	0.0973689	0.167176	0.100615	-0.0213357	0.00787809	-0.00580151
YJL112W	-0.0029667	-0.0566809	-0.0392488	0.0541304	-0.0274781	0.0518651	0.0644612	-0.0378507	-0.0263441
YJL115W	-0.154145	0.0361768	0.0339556	-0.0351205	0.0177855	-0.0443894	-0.0765848	0.0418569	-0.051084
YJL116C	0.0223265	0.0292005	0.0158951	0.0013605	-0.0615791	-0.103559	0.0140529	-0.0907803	0.0409735
YJL117W	-0.0812261	0.0253827	-0.0100628	0.0613437	0.0713311	0.0652419	-0.110318	0.148504	0.0324082
YJL121C	-0.120625	0.117375	-0.0711978	0.209044	0.261503	0.236919	-0.00261545	-0.0561359	-0.0658683
YJL122W	0.0277973	0.0029372	-0.00895622	0.0620049	0.117503	0.0164456	-0.0369969	0.0402789	0.0173856
YJL123C	0.0448475	0.00656025	-0.00853881	0.0914548	0.171311	0.0669805	-0.0280376	-0.00153378	0.123315
YJL124C	-0.0045881	0.0828018	-0.000247379	0.14239	0.115501	0.182887	-0.0193851	0.00414215	-0.0961227
YJL126W	0.153763	0.132244	-0.134515	-0.00930081	-0.0354543	0.0329444	-0.0924136	0.00642892	-0.0545519
YJL128C	-0.0145508	-0.0410962	-0.0796823	0.010803	0.0024965	0.102089	-0.0799446	0.048564	0.0771294
YJL131C	0.0231988	0.0531365	-0.0820858	-0.0293484	0.00626694	0.0684193	-0.0703771	-0.023456	-0.0369431
YJL132W	-0.052041	-0.175604	-0.148929	0.335945	0.400595	0.336417	0.0649592	-0.153724	-0.0122879
YJL133W	0.138331	0.0406021	0.0318651	0.0217953	-0.0315148	-0.0240676	0.158684	-0.07141	-0.0203916
YJL134W	0.0242989	0.0268107	0.00913804	-0.064989	0.00368067	-0.0492567	0.0462363	0.142714	0.0487012
YJL136C	-0.0535511	0.29882	0.0298468	0.120511	0.182091	-0.0518707	-0.00430986	0.407508	-0.116778
YJL137C	0.00855158	-0.00674161	0.00293499	-0.0146269	-0.10695	-0.0541146	0.0524847	-0.108071	0.0832976
YJL138C	0.040072	0.0580124	0.0068121	0.0721753	0.0345459	-0.00877032	0.0392607	-0.088681	0.0520653
YJL139C	-0.0520256	-0.00393219	-0.0442576	0.105442	-0.0240147	-0.0346521	0.05443	0.0219924	0.0369783
YJL144W	-0.0243305	-0.0173664	0.0305668	0.14833	0.1663	0.0657743	0.0103348	-0.0127123	0.0925215
YJL145W	0.018126	-0.0245003	-0.0340823	0.0646326	0.0727571	0.0418351	-0.0236938	-0.0171559	-0.0296136
YJL146W	0.0206317	0.00289644	-0.00244909	0.0192915	0.0281897	0.0544373	-0.108448	-0.0378305	-0.0674973
YJL147C	0.0150722	0.00564882	-0.0105089	0.0168214	-0.104921	-0.0601622	0.0240838	-0.0411502	0.0604352
YJL148W	0.0714275	0.0435048	0.0386695	0.155667	0.127377	0.107043	0.0945717	-0.0368393	0.137345
YJL149W	0.0260262	0.0667552	0.0349742	-0.0583299	0.00505258	0.0227252	-0.00892351	-0.00494592	0.0232182
YJL151C	0.0869524	0.0559409	-0.165911	-0.109128	-0.191965	-0.164022	-0.0381145	-0.0607868	-0.162988
YJL153C	0.044168	-0.0173469	0.0798693	0.0140422	0.00864244	-0.0878666	0.109138	0.0476415	-0.00711985
YJL154C	0.000411452	0.00734233	-0.113178	0.180582	0.276864	0.193545	-0.0233333	0.00741984	-0.162466
YJL155C	0.0586166	0.037073	0.0119288	0.10867	0.0571154	0.0297147	0.143158	0.121972	-0.0251763
YJL157C	-0.0202732	0.034106	0.026877	-0.0665689	-0.138426	-0.139561	0.0630353	-0.002407	0.0332348
YJL158C	0.0347198	-0.115851	0.145563	-0.212009	-0.117445	-0.245127	0.0568518	0.0346374	0.100898
YJL159W	0.0487856	0.0848539	-0.10582	-0.012186	0.0375653	0.142573	-0.0504929	-0.0504564	-0.00879531
YJL160C	0.0660991	0.00836843	-0.00855324	-0.0452324	-0.0636181	-0.0952728	0.0447456	-0.0897898	0.0546413
YJL161W	-0.0234371	-0.00101704	-0.0403186	0.0514312	-0.0878248	-0.0372546	-0.0417046	0.140296	0.097137
YJL162C	0.216882	0.30315	-0.164089	-0.239804	-0.246741	-0.261051	-0.105737	-0.194097	-0.159176
YJL163C	0.230428	0.262267	-0.142072	-0.192614	-0.108417	-0.208784	0.0292244	-0.0224535	-0.0489546
YJL164C	-0.0393343	0.00672506	0.0065709	-0.0836519	-0.148673	-0.110347	0.00399275	-0.0533888	0.025649
YJL165C	0.0611887	0.0522542	-0.00674872	0.0450622	-0.141711	-0.122258	0.0823779	-0.0714016	-0.102294
YJL166W	0.0653652	0.069509	-0.130943	-0.0919975	0.0545198	0.0227995	-0.0537888	-0.0171572	-0.090586
YJL168C	-0.0240392	-0.0610587	-0.0323599	-0.0602426	-0.028998	-0.0746353	0.046477	-0.0121527	0.0117865
YJL170C	0.134936	0.0934158	0.0565407	-0.1277	-0.0714103	-0.0275372	-0.00922362	0.0144295	0.103293
YJL171C	0.0530623	0.0369495	-0.00901035	-0.0519856	-0.0327307	-0.0276924	-0.0198472	-0.00801546	0.0237012
YJL172W	0.037568	-0.0852368	0.0242304	0.0868421	0.10561	-0.0798475	0.135869	-0.0746338	0.0459582
YJL177W	-0.047257	-0.0583131	0.0178365	-0.00131683	-0.155857	-0.140434	-0.0464836	-0.0964655	0.0422233
YJL178C	0.0246298	-0.0166251	-0.0129433	-0.0348364	-0.103556	-0.107975	-0.00113247	-0.0473246	0.0755604
YJL181W	0.0254173	0.0140186	0.0255887	-0.0371687	0.00506026	0.0411796	-0.044582	0.0646911	-0.00947648
YJL185C	-0.0143736	-0.0290246	-0.0074546	0.00785133	-0.0794356	-0.0569001	-0.0277203	-0.0993823	0.0207559
YJL186W	-0.0177024	0.0441382	-0.105683	0.0337138	0.0737792	0.12206	-0.106924	0.0136712	-0.0257978
YJL187C	0.0598051	0.0454386	-0.00411653	-0.053367	-0.0273274	-0.0118596	0.0166799	-0.0107557	0.0586098
YJL190C	0.0935855	-0.0975233	0.225402	0.0358034	0.103089	-0.0454571	0.268148	0.0103704	0.232438
YJL192C	0.00527406	0.0127146	0.067462	-0.074384	-0.175492	-0.108801	0.0116326	-0.102717	0.0661404
YJL193W	-0.00873197	-0.0472541	0.0203772	0.0654973	-0.0824757	-0.0993199	0.0657751	-0.0172282	0.0222409
YJL196C	-0.00439078	-0.0168548	0.0730597	0.0345132	-0.101747	-0.0880942	0.0410919	0.0347559	-0.0709735
YJL197W	0.145034	0.120002	-0.106106	-0.0694796	-0.11717	0.0192647	-0.0208444	0.0272278	-0.0433383
YJL198W	0.0313359	0.0525065	0.029316	-0.0582585	-0.0529629	-0.0735244	0.0828876	-0.0258623	0.100499
YJL201W	0.0488377	0.0818516	-0.070565	-0.0243148	-0.0134796	0.148591	-0.11872	0.038378	-0.0417826
YJL206C	0.0461221	0.0570734	-0.0885381	0.022994	-0.0641302	-0.00565043	-0.0668748	-0.0418751	-0.023574
YJL207C	-0.0315054	-0.00197711	-0.0198172	0.0483822	0.161476	0.0827438	0.0310383	0.0211172	0.0252713
YJL208C	0.098973	0.105193	-0.0311848	-0.103352	-0.20566	-0.105591	-0.0177818	0.0399357	0.0124124
YJL210W	-0.0887746	-0.00231597	0.0329585	0.00710442	-0.0420853	-0.0573396	0.0109386	0.00220657	-0.0139765
YJL212C	-0.0465642	-0.0448962	0.0295025	0.0389221	-0.0762686	-0.0589384	0.00190953	-0.0297348	0.0624605
YJL213W	-0.0369531	0.026327	0.0138965	0.0616883	-0.0058454	-0.030375	-0.0624313	-0.0392429	-0.0354064
YJL214W	0.0933587	-0.0186692	0.0121564	0.0550835	0.123219	0.0114657	0.169782	-0.00353815	0.0542059
YJL216C	-0.0161111	-0.0395075	0.049297	-0.0675922	-0.134506	-0.0553271	-0.0021679	-0.0388583	0.0449512
YJL217W	0.112554	0.0159923	-0.0583928	0.053907	0.0442475	0.0904868	0.0361926	-0.000375515	-0.015217
YJL218W	0.0573282	0.00957648	0.015635	0.0786629	0.147597	0.115375	0.0343911	0.0171824	-0.0123445
YJR001W	0.0423692	-0.019307	0.0319776	-0.0516282	-0.00829554	0.0212473	0.00517028	-0.0242086	0.0775006
YJR003C	-0.0210035	0.0282994	-0.0015728	-0.0499057	-0.0703407	-0.105185	0.0367473	-0.0782632	0.0247237
YJR005W	-0.00132485	0.0280714	-0.050858	0.0692097	0.0992354	0.123651	-0.0328203	0.059775	0.02854
YJR008W	-0.0408995	-0.00359328	0.0357356	0.0173974	0.0661418	0.00300138	-0.0510253	-0.00154231	-0.0361489
YJR009C	0.0556356	0.0347452	0.044244	0.0402392	0.0488628	0.0639274	-0.0569255	-0.0433477	0.00651946
YJR010C-A	-0.0873175	0.10409	0.0717849	-0.0936926	0.030507	-0.0395841	-0.128708	-0.0552232	0.0214793
YJR011C	-0.0473989	0.080281	-0.0903229	-0.0784809	-0.0469278	-0.0132926	-0.0732481	0.0946157	0.025428
YJR015W	0.0452546	0.0518296	0.0128195	0.0254516	0.0196672	0.0572183	-0.0179623	-0.00713456	-0.000935133
YJR019C	-0.0674741	-0.0408662	0.101815	0.0263966	-0.126599	-0.112395	0.00519672	0.0178577	0.051669
YJR021C	0.0125688	0.099325	-0.138069	-0.0115459	0.0340839	0.116461	-0.054844	-0.0405254	0.0215356
YJR024C	0.0461739	0.0481199	0.0189324	-0.0623511	-0.00619034	0.000614158	-0.0274253	-0.0352403	0.017442
YJR025C	-0.0112797	0.115403	-0.0312231	-0.12303	-0.00687822	0.0767011	-0.0389323	0.00648843	0.0135778
YJR030C	-0.00516942	0.00768156	-0.088254	-0.0228877	0.0280591	-0.00420403	0.00499242	-0.0364527	-0.0868284
YJR031C	-0.011524	0.0326244	-0.0915884	-0.017861	-0.0464043	0.0798636	-0.0794513	-0.00544038	0.0161336
YJR032W	-0.0892432	-0.0300428	-0.0119759	-0.00737447	0.0586813	-0.0191769	-0.049709	0.00700947	0.0343711
YJR033C	0.0991263	0.0479839	-0.0176448	0.0929863	0.117793	0.135962	0.030878	0.0410139	-0.0652869
YJR035W	-0.0126184	-0.00239859	0.0491909	-0.011115	-0.0641798	-0.0767603	0.0285014	-0.0683935	0.0180406
YJR036C	0.0130367	0.0641157	-0.0828952	-0.0480382	-0.0350081	0.0318377	-0.0377885	-0.0546925	0.0161546
YJR039W	-0.0406089	-0.0690043	-0.0967945	-0.0148691	-0.0398084	-0.093984	-0.00789751	-0.00466323	-0.0928677
YJR040W	-0.0453047	-0.0786488	0.00238576	0.0323004	0.0336483	0.0426957	0.0395402	-0.0061248	-0.0621284
YJR043C	0.0594133	0.0363991	-0.00207081	0.119633	0.102058	0.178188	0.00289394	0.0124501	0.0398073
YJR044C	0.0353708	0.11392	-0.117561	0.0413394	0.119235	0.162702	-0.0894782	-0.0271987	-0.0990678
YJR047C	0.0619342	0.187042	-0.111724	-0.0601601	-0.0311721	0.0554131	-0.0479001	0.10106	-0.105347
YJR050W	0.0780396	-0.0122538	-0.0660735	0.0825489	0.0014448	0.0282279	0.0454014	-0.060328	-0.00202054
YJR052W	0.0555724	0.0866876	-0.0255847	-0.0734323	-0.103054	-0.142152	-0.0629575	-0.0413343	0.0155801
YJR053W	0.0177412	0.0812531	-0.0115069	-0.0516284	-0.0334151	0.0490699	-0.0858722	-0.0373984	-0.049727
YJR054W	0.124759	0.0825413	0.146887	-0.259878	-0.313418	-0.265099	0.187427	-0.0640486	0.0537979
YJR058C	0.0031705	-0.0202675	-0.0137642	-0.00594224	-0.140575	-0.081753	0.0139948	-0.0617631	0.0503061
YJR059W	-0.0474235	-0.0704275	-0.0228712	0.0101323	0.0164111	0.0255002	-0.0730746	-0.141704	-0.0881722
YJR061W	0.0686393	0.0746222	0.0142118	-0.019315	0.0801726	0.124052	-0.0743293	0.0197013	-0.0476636
YJR062C	-0.0176597	-0.0428075	0.0539787	-0.0660092	-0.1442	-0.0664604	-0.0312087	-0.0762976	-0.00972397
YJR066W	-0.0695376	-0.00908236	-0.196247	0.102418	0.1226	0.0709967	-0.0124038	0.114869	-0.234802
YJR069C	0.0764515	-0.0861024	0.0337919	-0.0462489	-0.0723741	-0.162233	0.0783588	-0.0919862	0.0291526
YJR070C	0.0483098	0.0625154	-0.0383537	-0.0370423	-0.0968194	-0.0617539	-0.0123686	-0.0218868	0.0593594
YJR073C	-0.032485	0.231164	-0.0956553	0.0261913	0.135038	0.169055	-0.281994	-0.0234697	0.0207891
YJR074W	0.0126379	0.128584	-0.139932	-0.197143	-0.116738	-0.0575901	-0.000797431	0.0102844	0.0349257
YJR075W	0.002653	-0.00165759	-0.0346082	-0.0184824	0.0658308	0.00892942	0.00586269	-0.0244714	0.03935
YJR078W	0.0643164	0.0232718	-0.054387	0.0459385	-0.00322251	-0.0613093	0.0117544	-0.056086	0.0262272
YJR079W	0.119322	0.0666397	-0.117402	0.0607047	0.0814656	0.208735	-0.0785098	0.0136928	-0.0950659
YJR080C	0.0136586	0.0439521	0.0274203	0.0403769	0.122305	0.0991831	-0.00157588	-0.0231518	-0.00156562
YJR082C	-0.0343864	-0.126011	-0.085626	0.0230287	0.0393312	-0.0218693	0.0830962	0.0249827	-0.0515793
YJR083C	5.44693e-05	0.0178651	0.0327643	-0.108707	-0.143601	-0.122399	-0.0517706	-0.0490859	-0.000689135
YJR084W	0.00175048	0.0196994	-0.0340109	-0.0366058	-0.112202	-0.0804913	-0.064478	0.0106811	-0.0730723
YJR088C	-0.00307533	0.0496965	-0.0233573	-0.206051	-0.182297	-0.209898	0.0665313	-0.0538677	0.0388065
YJR091C	0.0903603	0.0350308	0.0593468	-0.0821551	-0.127032	-0.16213	0.0755034	-0.0732233	0.0799851
YJR092W	-0.0306718	-0.0195301	-0.0066098	-0.0350121	0.0224972	0.0549781	-0.0851335	-0.0663821	-0.055756
YJR094C	0.0309002	-0.00191792	-0.0937712	0.0184203	-0.0157069	0.0826131	-0.0684352	0.0562561	-0.0802038
YJR094W-A	0.048013	0.0261766	-0.0068002	-0.130307	-0.191226	-0.190102	-0.0117426	-0.0824224	0.0309894
YJR095W	-0.00546591	0.0163979	-0.186553	-0.027846	-0.0612279	0.0768662	-0.0399648	-0.103407	-0.0396458
YJR096W	-0.0489021	-0.0277912	-0.0791474	0.272997	0.345348	0.375974	-0.10097	-0.0331592	0.0874931
YJR097W	-0.063903	-0.0164379	-0.120317	0.0314524	0.066612	0.0647549	0.00870271	0.0488327	0.0396978
YJR098C	0.104074	0.00432758	-0.0233611	0.0432265	0.0419412	0.0658771	0.0870183	-0.0131072	0.0120947
YJR099W	0.0519153	0.0297419	-0.00302207	-0.011278	0.0161187	0.0353627	0.0122905	-0.0146678	-0.0327461
YJR100C	0.0269165	0.0635368	-0.0725093	0.0447303	0.161486	0.0968238	-0.0789555	0.0299511	0.0542185
YJR103W	0.0317461	0.0373456	0.00572746	-0.0274856	-0.0240571	-0.0786475	0.00795992	-0.0673737	0.00181288
YJR106W	0.170756	0.14202	-0.0380616	-0.16382	-0.0525695	-0.0556736	0.13386	-0.0701312	0.0877895
YJR107W	-0.00963237	-0.0234166	0.00713834	0.0267986	0.1201	0.0413517	-0.0154617	-0.0151484	0.0111726
YJR108W	-0.0618925	-0.0746671	0.0266846	0.122343	-0.0318696	-0.0464744	0.00337148	-0.0259309	-0.0275663
YJR109C	-0.123882	-0.166574	-0.121496	0.147311	0.192519	0.252208	-0.119091	0.116655	-0.088599
YJR110W	0.0932162	0.109849	-0.0186313	-0.105902	0.0450955	-0.0329435	-0.0910928	-0.0055339	0.044117
YJR111C	0.0961389	0.0164324	-0.0143199	-0.0493983	0.0143718	0.0127138	0.049948	-0.0146661	-0.00997561
YJR115W	0.0101698	0.0211121	-0.0090446	0.0205378	-0.0530703	-0.0779778	0.0271914	-0.127889	-0.0633659
YJR116W	0.0106745	0.0443629	-0.0207542	0.154962	0.233375	0.160114	-0.0411052	0.0689634	0.0949953
YJR117W	-0.124191	-0.0567563	-0.0865709	0.149332	0.236732	0.135293	-0.0758897	0.0278141	-0.0556965
YJR118C	0.0262911	0.176902	-0.0404084	0.110167	0.158531	0.0704261	0.0656587	0.232303	-0.100622
YJR119C	0.0553579	0.0797668	-0.00261005	-0.0732788	-0.111892	-0.0817373	-0.0204286	0.00193136	0.030101
YJR120W	0.0266373	-0.0083985	-0.174498	0.1567	0.279699	0.273651	-0.0615096	-0.0544904	-0.0994509
YJR124C	0.0118702	0.0625511	0.0450926	0.00976042	-0.0485334	-0.0181917	-0.0426062	-0.0611128	-0.0373164
YJR125C	0.0214233	0.00198246	-0.136384	-0.00781008	0.0431122	0.117337	-0.0102958	0.0795148	-0.0321293
YJR126C	-0.00548549	0.0316965	-0.0157998	-0.0572734	-0.107807	-0.0854358	-0.0225129	-0.170516	0.00737944
YJR127C	0.0434567	0.0468716	-0.0413957	0.00917468	0.0238165	0.0875444	0.00344619	0.027486	0.0392188
YJR129C	0.0238294	0.0719285	0.0608102	-0.085424	-0.0864617	-0.120449	-0.0373976	-0.104712	-0.0213674
YJR130C	0.0564085	0.0551534	-0.0573913	-0.081894	-0.0923588	-0.0312677	-0.0551264	-0.0454758	-0.0598821
YJR131W	-0.0329141	-0.0248117	-0.0100099	-0.0490543	-0.13334	-0.0938939	-0.0257314	-0.0699954	-0.0568338
YJR133W	0.0398452	0.0428609	0.0379007	-0.077347	-0.123106	-0.111964	0.0273893	-0.033738	0.0148014
YJR134C	0.0504291	0.0364784	0.0247779	-0.0406303	0.0481736	0.0517563	0.0601476	0.0488751	0.106016
YJR135C	-0.0269125	-0.169722	0.0482468	-0.160945	-0.000130632	-0.235432	-0.0226959	-0.189524	-0.0532474
YJR137C	-0.0890164	-0.143542	-0.118619	0.0386265	0.0846517	0.0867273	-0.0564378	0.0154815	-0.136115
YJR140C	0.0255528	-0.0901204	-0.0592628	0.122102	-0.0177306	0.067865	-0.0188388	-0.0728866	-0.109475
YJR142W	0.0351005	0.010769	0.0332168	-0.0233699	-0.0260442	-0.0129339	-0.0670453	-0.0442925	-0.0327707
YJR147W	0.140835	0.136439	-0.118709	-0.0702817	-0.129384	-0.0259315	-0.0786144	-0.0178441	-0.105225
YJR148W	0.0389161	0.00710756	0.0446936	0.000201072	-0.00803627	0.0450501	0.0346125	-0.00760842	-0.0327677
YJR149W	0.00702118	0.0875476	-0.116143	-0.0494934	-0.16059	-0.0272583	-0.0611877	-0.0771797	-0.0425911
YJR150C	0.0277528	0.0435288	-0.0132269	0.0639668	0.112323	0.0873451	-0.0250032	-0.0371451	0.0976613
YJR152W	0.063165	0.0649398	0.06702	-0.0516804	-0.10746	-0.0872988	0.0146509	-0.0440771	0.0289411
YJR153W	0.0906558	0.0473335	0.0718558	0.0328365	6.85906e-05	0.060808	0.0234127	0.0271473	0.0668783
YJR154W	0.145775	0.153321	-0.0628198	-0.0251111	-0.136569	-0.00760228	-0.0892719	-0.0530084	-0.00902572
YKL001C	-0.0565194	0.077028	-0.0935814	0.0690686	0.0435685	0.0942036	0.0665188	0.0533344	-0.156711
YKL005C	0.0887065	0.020992	0.0757003	-0.0541643	-0.0652363	-0.0233537	0.0262282	-0.0201114	0.118813
YKL006W	0.0148723	-0.0216589	0.0561978	0.000261981	-0.0693266	-0.104593	-0.0676525	0.220436	-0.0853359
YKL007W	-0.10186	-0.0315219	-0.0212344	-0.0100746	-0.12577	-0.124919	-0.0832951	-0.122422	-0.197614
YKL008C	0.0655271	0.0087822	0.0780349	0.00630794	-0.00330716	0.0736227	0.0351712	0.0890947	-0.031953
YKL009W	0.0748428	-0.0019471	-0.091901	-0.0206157	-0.0725918	0.0151948	0.0488019	-0.0226967	0.00402406
YKL010C	0.0369524	0.0087342	9.16977e-05	0.0150307	-0.0011539	0.00833866	0.0135746	0.0437806	0.0239635
YKL015W	0.0659098	0.0469906	0.0292106	0.0206873	0.0094183	0.0442377	0.0566587	-0.037902	0.0333083
YKL017C	0.0033825	0.0348696	0.00815429	-0.0857223	-0.0485067	-0.0285647	-0.0624196	-0.105105	-0.0482633
YKL020C	0.110247	0.049995	-0.0438369	-0.0175342	-0.00563641	0.0228376	-0.0978503	-0.0352101	-0.0263759
YKL023W	0.0869283	0.0461892	-0.0971398	-0.0797734	0.0345042	0.0885729	-0.0497971	0.0385182	-0.0604257
YKL025C	0.0629112	0.0120561	0.00491581	-0.0740707	0.00304617	-0.0373641	0.00813519	0.0497888	-0.0153368
YKL027W	0.0665263	0.0262089	0.0784653	-0.0193225	-0.0193884	0.0178106	0.00871844	0.0126425	0.0886024
YKL029C	0.13468	0.039132	0.0134557	-0.048727	-0.085389	-0.0622856	0.14666	0.0581573	0.0441752
YKL032C	0.0399532	0.104035	0.00176866	0.0304204	0.170236	0.144631	0.0571829	0.123716	-0.0619142
YKL033W-A	0.151198	0.03893	0.0298196	-0.0374719	-0.0659472	0.0399149	-0.0405685	-0.0298789	0.0323899
YKL034W	0.0118988	0.0632831	-0.0432196	-0.0999635	-0.143958	-0.0284332	-0.090149	-0.090323	-0.0357864
YKL037W	-0.038792	0.00949593	-0.0987148	0.0685089	0.121501	0.133311	0.00567203	0.0311784	0.00208943
YKL038W	0.0103232	0.0164964	-0.0349331	0.129727	0.133528	0.173101	-0.0272341	-0.0145081	-0.00782175
YKL039W	0.00910716	-0.00374371	0.0289864	-0.0397504	-0.132395	-0.0931448	0.000844618	-0.0479806	0.0516137
YKL040C	-0.0815693	0.120632	0.0882324	-0.0295309	0.0372422	0.046297	0.0938198	0.0701256	-0.105894
YKL043W	0.0559619	0.0393054	0.0547493	0.0886854	0.0163176	0.0507671	0.0541417	0.0017428	0.0178945
YKL046C	0.0233091	0.0182805	0.039832	-0.00244789	-0.18696	-0.129895	-0.0369547	0.0236926	0.0337455
YKL047W	0.0120162	0.00527193	-0.0102669	0.0170953	0.0552545	-0.0054983	-0.0858037	-0.00776441	-0.0340783
YKL048C	-0.0852764	-0.111654	-0.109015	0.0797638	0.0727824	0.0112573	-0.0352036	0.0217702	-0.122943
YKL050C	0.0128231	0.00646614	-0.0123129	-0.0537994	0.0184036	0.0208171	-0.0264495	0.0140441	0.00400295
YKL051W	-0.0363592	-0.0416574	0.0246341	-0.020687	-0.0918635	-0.0768536	-0.0422082	0.0174929	-0.00511718
YKL053C-A	0.0111432	-0.0569474	-0.0158393	-0.0486157	0.0914143	0.10979	0.0525438	-0.00378628	-0.0382429
YKL055C	-0.0861333	-0.0347829	0.0316766	0.157302	0.0849821	0.191094	0.00489555	-0.0719807	-0.0995391
YKL056C	0.0317247	0.114258	-0.0385183	0.0279095	0.051102	0.0635073	0.00138894	0.0520885	0.0759099
YKL057C	0.0184822	0.0005304	-0.0557848	-0.0579195	-0.0424834	-0.0132091	-0.0355331	-0.0349615	0.0630346
YKL061W	0.0755924	-0.035671	-0.0383878	-0.00239616	0.129225	0.00479405	0.049625	0.0440833	-0.0482311
YKL062W	0.0598118	0.0101322	0.00536916	-0.069626	0.0713199	0.0309516	0.0446619	0.0753495	0.000430629
YKL063C	0.0608594	0.0668334	-0.093396	0.027889	-0.000288689	-0.0199689	2.27073e-05	0.0305599	-0.0388675
YKL064W	0.0510849	-0.0096994	-0.0252702	0.00312224	0.0429714	0.0176701	0.0376462	0.0548634	0.00753872
YKL067W	0.0697072	0.0716166	-0.0287133	0.00840833	0.040139	0.0456572	-0.0580597	0.0431258	-0.00272947
YKL068W	0.0409146	0.00659602	0.0279967	-0.0381442	-0.157764	-0.104036	0.0348428	-0.0472383	-0.00711122
YKL070W	0.0431947	0.0216666	0.000789365	-0.0174281	0.0784344	0.0608359	0.0127448	0.05754	0.0493587
YKL071W	0.0861523	0.00575676	-0.0498269	0.067703	0.0391157	0.0616327	0.0863978	-0.0750912	0.0198039
YKL072W	-0.00205906	0.0544397	0.0253235	-0.0314601	0.0387529	0.0720203	-0.0785093	0.0713734	-0.00669711
YKL073W	0.0586056	0.132571	-0.28937	-0.169997	-0.0144531	-0.107993	-0.092083	0.0860929	-0.0125622
YKL074C	-0.0489727	-0.00214263	-0.0699369	0.0757357	0.193945	0.133383	-0.00928906	0.0301956	-0.00384258
YKL075C	0.0722963	-0.00535027	-0.0674025	-0.112633	-0.0167853	-0.0377374	0.0717312	-0.0543047	0.0368631
YKL077W	0.0227551	-0.0519156	0.0431527	0.0451541	-0.0539194	-0.0371537	-0.0865395	-0.0126273	-0.0405948
YKL079W	-0.00381748	-0.0582465	0.0615015	0.058974	-0.0198493	0.0204753	0.0850079	0.0834444	0.0421115
YKL081W	-0.041056	-0.0639413	0.052411	-0.0487089	-0.0177242	-0.00945052	-0.020203	-0.0350004	-0.169925
YKL084W	-0.0415511	0.0530301	0.00992238	0.0352669	0.131884	0.0541803	-0.0330391	0.015379	0.0386069
YKL085W	-0.0538812	-0.00853607	-0.0559745	0.0993761	0.166317	0.0961082	-0.00669636	-0.0367156	-0.0271307
YKL086W	0.0521401	0.0950378	-0.0759295	-0.135961	-0.156838	-0.106994	-0.0854618	-0.0656235	-0.0667025
YKL087C	-0.102467	0.0145144	-0.0486326	0.0494758	0.133537	0.15881	-0.0623332	-0.0233804	0.00240775
YKL090W	0.078494	0.00875165	0.0289696	0.00557694	-0.00591	0.073205	-0.00630794	0.0156429	-0.0229007
YKL091C	-0.097198	0.0140812	0.0367878	0.069173	-0.031267	-0.0730425	-0.0954065	0.00269479	-0.0370964
YKL092C	0.0161338	-0.0530897	0.00861621	0.0967793	0.118029	0.0683852	0.0103599	-0.0210948	-0.00985722
YKL093W	0.0718887	-0.000592376	0.0764465	-0.00444745	-0.0349705	-0.000836785	0.00764838	-0.0772619	0.116551
YKL094W	0.0594622	0.00842829	-0.0194011	-0.0550662	0.0499697	0.0490971	0.0268863	0.0405109	-0.0212786
YKL096W	0.0349338	-0.0113745	0.00937089	0.0412958	0.060986	0.00130779	0.0243648	0.0212218	-0.0172643
YKL096W-A	0.0331984	0.0941308	-0.0326431	-0.172289	-0.0495895	-0.159792	0.0730179	0.00642818	-0.0393175
YKL098W	0.107001	0.0932774	-0.0692254	-0.0393526	0.0623791	0.0737028	-0.0746868	-0.0593446	-0.0737005
YKL100C	-0.00606589	0.0161557	0.0439657	-0.101884	-0.0650548	-0.0375593	0.00462331	0.00899385	0.0195721
YKL101W	0.0498594	-0.0253013	0.0226248	0.0998854	0.228889	0.0232119	0.16867	0.146526	0.0802892
YKL103C	0.0327696	-0.00359953	-0.0210625	-0.0823524	-0.0175848	-0.030792	-0.00466081	0.0414134	-0.0139409
YKL105C	0.0811972	0.00756517	-0.0143129	-0.0473025	-0.00431428	-0.018331	0.0410602	-0.0251667	-0.0145976
YKL106W	0.00167863	-0.0284612	-0.134541	0.101526	0.158857	0.138485	0.0711709	0.0452697	-0.105159
YKL107W	0.155016	0.208273	-0.119595	-0.165906	-0.0195733	0.00202864	0.00929621	-0.0199094	-0.0875914
YKL109W	0.0722126	0.072512	-0.0971654	-0.0236281	0.0821687	0.0887815	-0.0627897	0.0864776	-0.079011
YKL110C	-0.00480757	0.00247407	-0.0969881	0.0741122	0.0438081	0.082999	0.121529	0.0494677	-0.123925
YKL113C	0.0128167	0.00661591	-0.0439528	-0.0742037	-0.0667743	-0.0892385	0.0743201	-0.015332	-0.0533887
YKL114C	0.0781584	0.0270003	0.0278491	-0.00635934	0.0797514	0.0640319	-0.0047371	-0.0636193	0.0406252
YKL116C	0.0576874	0.0336741	0.00651704	0.0202144	0.0918077	0.0531888	-0.065019	0.0435856	-0.0112505
YKL117W	-0.0798987	-0.0653491	-0.00580459	0.0377408	-0.00579583	-0.00557183	-0.0285779	-0.0330943	-0.0284011
YKL120W	0.000528837	0.0620199	0.0249651	-0.0265901	0.0385259	-0.0644753	0.02915	0.0951411	-0.00484178
YKL121W	-0.0527213	-0.0272991	0.00771351	0.0824772	0.141806	0.0523987	-0.0314402	0.00186633	0.0215031
YKL124W	0.0615419	0.0217471	0.036868	-0.0723947	-0.00866581	0.0452541	0.0305261	0.0504217	0.0707879
YKL127W	0.100673	0.14986	-0.0748288	-0.0599286	0.00209521	0.0301726	-0.0207961	0.0552178	-0.0267264
YKL128C	0.0117642	0.0562084	-0.0873518	0.0043296	0.042233	0.142293	-0.106435	-0.0663059	-0.0739417
YKL129C	-0.000711184	0.0505	-0.0306172	-0.0019067	-0.107591	-0.0827522	-0.0448266	-0.0317501	0.0298344
YKL130C	0.0223789	-0.0146632	0.0360485	0.0323888	-0.021418	0.062696	0.0441212	-0.0150915	0.022268
YKL132C	0.104764	0.0363056	0.0122937	0.0199951	0.00603799	0.035661	0.0116182	0.0528731	0.0256475
YKL133C	-0.068854	-0.0661083	0.0114903	0.0717358	0.0811181	0.0734554	-0.0525598	0.00669593	-0.0363039
YKL137W	0.027377	0.0501569	-0.104406	-0.00941034	0.0800104	0.22719	-0.0692883	0.0168723	0.0192454
YKL140W	-0.03819	-0.0446643	0.0346778	-0.0769915	-0.150112	-0.167739	-0.0204584	-0.052076	0.0476021
YKL142W	0.00178151	-0.0303525	0.0367344	0.0118494	0.0620376	0.0341679	-0.0354338	0.0730364	0.0496798
YKL146W	0.0265688	0.0101435	-0.0151381	0.0038787	0.0846099	0.053523	-0.0477564	-0.0243138	-0.0600506
YKL148C	-0.163308	-0.0496344	-0.154006	0.181955	0.2223	0.185898	-0.065844	-0.0666732	-0.0836626
YKL149C	0.0812641	-0.0953709	0.0976063	-0.105906	-0.127817	-0.117888	0.122932	-0.0720527	0.0844985
YKL150W	0.13381	-0.0308406	0.113914	-0.0974558	0.0316365	-0.210322	-0.00122399	-0.185094	-0.0542994
YKL151C	0.02787	-0.0150397	-0.0534365	0.154738	0.0190985	0.0764937	0.145826	0.031195	-0.027932
YKL156W	0.0559332	0.0782876	0.0296706	-0.0827946	0.0575052	0.0261692	0.00260381	-0.000751361	-0.0125797
YKL157W	-0.020927	-0.0189531	0.0237123	-0.0513967	-0.0180145	0.0202103	-0.0845257	-0.0304788	0.0418103
YKL159C	0.0272021	0.0797886	-0.129624	-0.0459115	0.020481	0.0682896	-0.0961778	-0.11601	-0.0118954
YKL160W	0.0130479	0.0892686	-0.0784927	0.0618093	0.0674845	0.177546	-0.0079974	-0.0761172	0.0306052
YKL161C	0.0605393	0.0415514	-0.0299399	0.02976	0.0572267	0.0722566	0.0273013	0.0218909	0.0889744
YKL162C	0.0584061	-0.0202487	-0.0592427	-0.00434698	0.00565966	-0.0495401	0.105583	-0.0109763	-0.0381236
YKL163W	0.0249082	-0.0284785	-0.000533239	-0.039156	-0.0466296	0.00469647	-0.0627295	-0.0359543	0.0124883
YKL164C	-0.00496685	-0.0181721	-0.0428196	0.0067147	0.0241331	-0.0023692	-0.000522058	-0.00295917	-0.0336675
YKL166C	-0.0897571	-0.00210998	-0.13076	0.0143768	-0.10459	0.0890116	-0.156991	-0.123439	-0.0391883
YKL167C	-0.0562182	0.048147	-0.0759369	0.346171	0.30286	0.257397	0.0353363	0.0286906	-0.0705314
YKL168C	-0.0990067	-0.0671163	-0.0669825	0.0835135	0.0367272	-0.181536	0.0642973	0.119188	0.0181575
YKL171W	0.060148	0.0390901	-0.0499287	-0.0129358	0.0937164	-0.00076673	0.0273709	0.0898956	-0.0453294
YKL174C	0.0121146	-0.0294317	0.0315466	-0.0492182	-0.0574171	-0.0152728	0.0374065	-0.0235105	0.020503
YKL175W	0.0535499	0.118146	-0.0407674	-0.0373197	0.106386	0.0732389	-0.0501708	-0.0233604	-0.0464485
YKL176C	0.00802946	-0.0230284	0.0211864	0.00715146	0.0351307	0.0565657	-0.0202219	0.0692677	-0.0911058
YKL178C	-0.0199798	-0.0484295	-0.0942073	0.0482121	0.0313145	-0.0417117	0.0504189	-0.0326636	-0.0107202
YKL179C	-0.00506963	0.0587861	0.0211186	-0.0462463	0.0659815	0.0310693	-0.0587135	0.028237	-0.0580348
YKL183W	-0.0206523	0.0098662	-0.0384131	0.10231	0.182311	0.138691	-0.0775256	0.0069469	0.0431636
YKL184W	-0.0022287	0.0312333	-0.00998028	-0.0566532	-0.0938416	-0.130658	-0.0831565	0.162226	0.0668221
YKL185W	-0.0269708	0.0546662	-0.0118389	0.0287558	0.0129501	0.0295825	-0.0235865	0.0142971	-0.0179293
YKL187C	-0.0147326	0.0139697	0.0869622	-0.0343948	-0.0126469	-0.019249	-0.0687815	0.0151208	-0.0216171
YKL188C	-0.0541443	-0.0381306	0.0233205	0.000942422	0.0051204	0.000552074	-0.0216518	-0.0886045	-0.062725
YKL190W	-0.0164632	0.0160894	0.0478443	0.0275104	-0.000398462	0.073434	-0.124303	-0.120951	0.0399787
YKL191W	-0.0141233	-0.0283421	-0.0650466	0.0817615	0.170438	0.0612625	-0.0251205	-0.0707166	-0.0394266
YKL197C	-0.119254	-0.036085	-0.0140039	0.0420348	0.0107357	-0.0691714	-0.0762734	0.0124163	-0.0307631
YKL198C	-0.0202048	-0.00846093	0.0408357	-0.0237618	-0.0927985	-0.073438	-0.0329189	-0.0357462	0.0598102
YKL201C	0.0337034	0.0533994	-0.0386045	0.0920103	0.120195	0.0771831	0.0757069	-0.0111227	0.129252
YKL204W	0.227341	0.0847039	0.272362	-0.250276	-0.411333	-0.244873	0.155009	-0.0509836	0.284466
YKL205W	-0.0179901	-0.0323775	-0.108396	0.0413567	0.0515294	-0.0148963	-0.00196933	0.0522935	-0.0692318
YKL206C	0.0954827	-0.000114887	0.0205142	0.01992	0.0155373	0.0124076	0.0656373	-0.0169821	0.0290436
YKL207W	-0.0321788	0.0509093	-0.0756224	0.0167276	0.1081	0.0977377	-0.0818564	-0.0713582	-0.0536052
YKL208W	0.00311686	0.0324589	-0.0984863	0.0766901	0.0288813	0.187605	-0.0413638	-0.0120499	-0.00616601
YKL213C	0.244568	0.235795	0.109672	-0.0224922	0.0878115	0.128291	-0.0224029	0.044622	-0.111949
YKL214C	0.170956	0.0845986	0.0277152	-0.0266515	-0.121935	-0.0848825	-0.0441509	-0.0987154	-0.00347434
YKL215C	0.0448929	0.057917	0.0215794	-0.0203951	-0.0528938	-0.075628	-0.0775732	-0.0896868	0.00992434
YKL217W	-0.0375726	0.0347394	0.0151087	-0.0130155	-0.0966029	-0.0463121	0.0122612	-0.0373807	0.0573054
YKL218C	0.0910559	0.0410823	-0.113254	-0.0362675	-0.0792336	0.0347546	-0.0867361	0.0406037	-0.101411
YKL220C	0.00674549	0.0712361	0.0798843	-0.0779015	-0.0899619	-0.144855	-0.000680259	-0.002813	-0.0164993
YKL222C	0.0222377	0.0513461	0.0386938	-0.0150095	-0.114477	-0.109214	-0.0349321	-0.0573882	0.015957
YKR001C	-0.0318843	-0.000790144	-0.0372193	0.159758	0.208981	0.155747	0.0781776	0.0872218	-0.147122
YKR003W	0.0244388	-0.01146	0.046365	-0.0302859	-0.123469	-0.119112	0.0183878	-0.083503	0.00129982
YKR005C	0.0483049	0.0949095	-0.0509536	-0.143665	-0.0455544	-0.0113606	-0.0437852	-0.0713145	-0.00107669
YKR007W	0.0400556	0.0265146	0.042195	-0.00105257	-0.0227201	0.0396287	0.187117	0.0625525	-0.205343
YKR009C	0.0656294	0.0391423	0.0493003	0.0430805	0.109077	0.140301	-0.0193388	-0.0594569	-0.0203307
YKR010C	-0.111159	-0.171284	-0.0544791	-0.0209961	-0.0326435	-0.270674	0.0859267	-0.0717897	-0.051089
YKR011C	-0.041487	-0.125113	0.0194559	-0.0501522	0.0408926	-0.048688	0.0207413	0.0223567	0.0434372
YKR013W	-0.0697313	-0.0736163	0.00906113	0.0761431	0.106327	0.0162864	-0.00362988	-0.0185804	-0.0502576
YKR014C	0.065714	0.0243579	0.0581023	-0.104665	-0.0483948	-0.0579552	-0.0328775	-0.0317072	0.010518
YKR015C	0.0064832	0.0654295	-0.125977	-0.120036	-0.0943569	0.0333993	-0.0722657	-0.025336	0.00395076
[truncated: 1,540 more rows]

## Sheet: Quiescence
Systematic	carbon_PHO85	carbon_RIM15	carbon_TOR1	nitrogen_PHO85	nitrogen_RIM15	nitrogen_TOR1	phosphate_PHO85	phosphate_RIM15	phosphate_TOR1
YAL001C	-0.124269	-0.034243	-0.041688	-0.0561365	-0.0582673	-0.0726947	-0.0371056	0.0169624	0.00976821
YAL004W	-0.205221	0.153459	-0.173766	-0.0357232	-0.1213	-0.0829751	-0.0570409	-0.0443887	-0.0559743
YAL005C	-0.0050356	0.213304	-0.0353568	0.189807	-0.0412623	-0.0241895	0.00143115	-0.110526	0.0667361
YAL008W	0.147074	-0.0932453	0.124048	0.0170113	0.200997	-0.0647377	0.121402	0.0911907	0.035171
YAL010C	0.250433	-0.154559	0.0404829	-0.273291	0.0134845	-0.14131	-0.11643	-0.133014	-0.152404
YAL013W	0.120945	-0.124647	0.0912706	-0.162386	-0.0613601	-0.243622	-0.00422921	-0.221749	-0.00529727
YAL014C	-0.0447488	-0.0695394	-0.0673465	0.0213249	-0.0285736	-0.154559	0.0141171	-0.0569814	-0.00447431
YAL015C	-0.160721	0.0178876	-0.0785222	0.090328	0.00415905	-0.156289	-0.0444311	0.215776	0.0279927
YAL017W	-0.0669819	0.195658	0.126463	0.053782	0.324029	0.242034	-0.0384221	-0.151361	-0.0496447
YAL018C	0.00673929	0.0191891	-0.0880026	-0.126945	-0.120382	-0.218627	0.143781	0.233249	-0.0116623
YAL019W	-0.0698151	-0.23768	-0.130262	0.0054491	0.129942	0.0169114	0.071577	0.188729	-0.0265464
YAL020C	-0.118312	-0.116855	-0.0597886	-0.0419934	-0.0398257	-0.0708989	-0.00629539	0.323916	-0.0242891
YAL022C	0.0857391	0.0540954	0.00891693	0.166679	0.121257	0.0516073	0.0966071	0.194664	0.0849341
YAL023C	0.00924078	-0.00567526	0.00296084	-0.00400492	-0.0266525	-0.112493	-0.214058	-0.209678	-0.126235
YAL024C	0.0110321	0.0645207	-0.0758322	0.123117	0.261841	0.0151888	-0.0110981	-0.239599	-0.0387686
YAL026C	0.151099	0.133989	-0.0682921	-0.0679631	0.0353938	-0.194414	-0.0347342	0.369086	-0.0830687
YAL029C	0.0209287	-0.0752112	0.0168237	-0.136981	-0.0726189	-0.134154	0.0585419	0.161854	-0.00164865
YAL030W	0.111268	-0.0539191	0.0932071	0.154666	0.223435	-0.153123	0.0485177	0.0892742	-0.0122957
YAL031C	0.0987369	-0.0351866	-0.00213477	-0.117343	0.0993806	0.210667	0.0533245	-0.139481	0.127832
YAL034C	0.0653669	-0.040346	0.0276595	-0.0095403	0.120946	0.168374	0.0663327	-0.0338868	0.113558
YAL036C	0.00335853	-0.0568692	0.0763756	-0.0844225	0.0158736	-0.153672	-0.0655563	0.209075	-0.013302
YAL037W	-0.0528578	-0.00265965	-0.0947197	-0.0216731	0.184833	0.0264239	0.0473239	0.0694521	-0.0110523
YAL040C	0.0183024	-0.0436055	0.068292	-0.143354	0.00686387	-0.0574549	-0.0825721	-0.100768	-0.1054
YAL042W	0.0349681	0.30543	-0.110304	0.105154	0.0109686	0.0511337	-0.153215	-0.146822	-0.115942
YAL046C	-0.0508759	-0.227959	-0.0149878	0.0541705	0.159793	0.0166522	0.129054	0.0758745	0.0943728
YAL048C	0.0341845	0.00316999	0.00636423	0.0700479	0.330213	0.0138525	0.0597506	0.164123	0.0257959
YAL049C	0.125884	0.0397962	-0.00621943	0.205481	0.194073	0.138353	-0.0159696	0.0167498	0.0844205
YAL051W	-0.031006	-0.258169	-0.0136156	0.00157118	0.272867	0.0399005	-0.138914	0.0104776	-0.0362982
YAL053W	0.0264785	-0.0205569	-0.00014276	0.00472056	-0.0732472	-0.0776192	0.097088	0.148763	0.0188429
YAL054C	0.114118	0.0923716	0.177169	0.149314	0.0778074	-0.171824	0.028905	-0.0945103	-0.0715807
YAL055W	-0.166344	-0.292756	0.0759341	0.00784294	-0.0334236	0.0977895	-0.0417564	-0.1454	-0.02927
YAL056W	0.2376	0.239034	-0.0185608	0.459208	0.335732	0.199124	-0.0261759	0.129694	-0.0539911
YAL058W	0.051631	0.0532555	0.0541775	-0.0154305	0.0508984	0.247727	-0.0688298	-0.178955	0.146689
YAL059W	-0.0284369	0.000760523	-0.0556709	0.110592	0.0727859	0.0492254	0.0309227	0.127326	0.0462238
YAL060W	-0.0701768	0.0206735	0.0692522	-0.1217	-0.106701	0.149038	-0.00145167	-0.106804	-0.00579412
YAL061W	-0.0847746	0.119914	0.120222	-0.0769669	0.0958831	0.162465	-0.0247271	-0.120071	-0.0330871
YAL062W	0.0938053	0.120763	0.109807	0.0268198	-0.138227	-0.229779	0.0444634	0.161654	0.084657
YAL064C-A	-0.0215278	-0.0447855	-0.0527204	0.0562659	0.0484613	0.0972809	0.0989617	0.165919	0.020664
YAL065C	0.0542092	-0.164877	-0.0524557	0.138588	0.083175	0.0398342	0.110233	0.117699	0.0599982
YAL067C	-0.0058811	-0.101432	-0.193219	-0.099067	-0.0550962	-0.0225758	0.0241195	0.0695931	-0.0394307
YAL068C	-0.0565607	-0.148897	-0.0732608	-0.0726671	0.0891219	-0.0407135	0.0984061	-0.0292494	0.00868269
YAR002C-A	-0.0231951	0.313409	0.181301	0.00893008	0.111442	0.088923	-0.096854	-0.122861	-0.108144
YAR002W	-0.00275571	-0.0113087	0.0123009	0.0448517	-0.167455	-0.123704	-0.164849	-0.12649	-0.0765023
YAR003W	0.00943199	-0.225425	-0.101352	0.107398	0.0761518	0.00608406	-0.24729	-0.146449	-0.1088
YAR020C	-0.216124	-0.0631558	0.0411925	0.150123	0.255057	0.281693	-0.0338188	-0.257504	-0.0162542
YAR023C	0.104067	0.0529161	0.0684558	0.0196543	0.136007	0.0102457	-0.00762429	-0.0902122	-0.103931
YAR027W	0.127876	0.0113286	0.0707495	-0.301237	0.0127991	-0.237876	-0.0562466	0.0167984	-0.086196
YAR028W	-0.0521445	-0.063862	-0.0505123	-0.115309	0.201377	0.0876006	0.0125765	-0.0678432	0.0110942
YAR029W	-0.158935	0.00775629	-0.0182144	-0.0792133	0.235737	0.113344	0.00254025	-0.180906	-0.0132592
YAR031W	-0.0426897	0.048644	0.0535361	-0.234992	-0.138304	0.0843078	-0.0270095	-0.15332	-0.0167559
YAR035W	0.00665379	0.0409176	0.116398	0.0420267	0.0694996	-0.0635697	0.147979	0.0620105	0.036552
YAR042W	-0.0995758	-0.146593	-0.100943	0.171693	0.200022	0.076761	-0.110826	0.0280006	-0.169545
YAR050W	0.0597909	0.103015	0.0967261	-0.0928089	-0.260837	-0.367579	-0.204572	0.0255206	-0.055958
YBL001C	-0.0802413	-0.0926106	-0.0635623	0.179074	0.0348221	0.33262	0.0311751	-0.0624996	0.248155
YBL003C	0.0850566	0.034468	-0.0373403	-0.192292	-0.0676541	-0.0557711	0.155806	0.179198	0.176955
YBL005W	-0.126107	0.117866	-0.101994	0.057367	0.0277996	0.0423826	0.00780096	-0.0645022	0.0798671
YBL007C	-0.148509	-0.218883	-0.209386	0.00021055	0.0278099	0.0411463	-0.112993	-0.0945099	-0.14516
YBL008W	0.0515845	0.176212	0.0969452	0.0480535	-0.0178513	-0.0536188	-0.144519	-0.316776	-0.0122217
YBL009W	0.00585422	-0.123888	-0.0392987	-0.135819	-0.0934369	0.0662124	-0.0698855	-0.0432064	0.0531974
YBL010C	0.0867344	0.154852	0.102789	-0.0323939	0.146648	0.105093	-0.0833217	-0.189653	0.0167813
YBL011W	-0.082352	0.00194393	0.138914	-0.0133395	0.0173048	0.126349	0.0130425	-0.250858	0.0403578
YBL013W	0.0095539	-0.0158865	0.0263331	0.0184043	0.0063983	0.0166585	-0.0354955	-0.108649	0.0270994
YBL015W	0.2362	0.359264	0.0367842	-0.00335067	0.175971	-0.141288	0.0350547	0.195654	0.0359799
YBL016W	-0.137403	0.00401304	-0.157039	0.113499	-0.0697226	-0.0640023	-0.135762	-0.205019	-0.0172628
YBL017C	-0.0414112	0.0361022	-0.173773	-0.104603	-0.0957689	-0.126946	-0.0805519	-0.080533	0.0259692
YBL019W	-0.269687	0.0446544	-0.0481122	-0.0129	0.0548354	0.028514	-0.154895	0.096202	0.0412184
YBL021C	0.0397821	0.0881817	0.022334	0.111396	0.155333	0.0306971	0.0117234	-0.0677528	0.0364462
YBL024W	0.0147992	-0.138518	-0.067843	0.0156076	0.104383	-0.0971317	0.000812936	0.000636464	-0.00677374
YBL027W	0.032805	-0.0898487	-0.04096	0.0511911	-0.0736195	-0.0568813	-0.195446	0.0594936	-0.0630202
YBL028C	-0.00196739	-0.184149	-0.069979	0.0277728	0.194471	0.000325037	0.164655	0.247511	0.122228
YBL029W	-0.0254277	0.125442	-0.009394	0.144083	0.189143	-0.0160614	-0.0400032	0.0389006	0.034211
YBL031W	-0.132904	0.500596	0.0163977	0.13784	0.0140062	0.0661511	-0.211624	-0.543505	0.0087917
YBL032W	0.1264	-0.150764	0.0839339	0.0145332	-0.215098	-0.154089	-0.0465084	0.0345727	-0.0388811
YBL036C	0.0930689	-0.341281	-0.140768	0.0533662	0.293807	0.0707682	-0.110031	0.0383914	-0.0873649
YBL037W	0.054628	0.0885264	-0.0222867	-0.217661	0.0246163	-0.250075	0.0567038	0.314674	0.0711013
YBL039C	-0.146098	0.0101873	0.0632376	0.19539	0.22558	0.352313	0.0203035	-0.110613	0.0292107
YBL042C	0.0299666	-0.0540799	-0.00249841	-0.161492	-0.0759853	-0.0564373	0.078979	0.0426529	0.0527916
YBL043W	0.169042	0.0901954	0.111081	-0.0546737	0.045452	-0.185401	-0.0115485	0.0048454	-0.0783542
YBL046W	0.0194557	0.150339	0.0485598	-0.00336575	-0.301481	-0.391655	-0.00703495	0.0124306	-0.0521819
YBL047C	0.0947444	0.197111	-0.0416404	-0.18241	0.1274	-0.276455	-0.0869613	-0.141095	-0.0357755
YBL049W	-0.0186999	-0.173918	-0.0128411	-0.131326	-0.101708	-0.270457	-0.0675741	-0.0574813	0.0461223
YBL051C	-0.00987931	0.00487421	0.164016	-0.0508752	0.025544	-0.157332	-0.0255026	-0.210486	-0.0709764
YBL052C	0.0755939	0.0160421	0.0372407	-0.099965	0.116863	-0.0929218	0.087612	0.00880894	0.064453
YBL054W	-0.0987382	-0.09537	-0.0442551	0.0677774	0.00122645	0.0883431	0.176149	-0.0669779	0.0955182
YBL055C	0.02678	0.107872	0.120649	0.26938	0.14333	0.0920965	0.0408109	0.152378	-0.0203228
YBL056W	-0.12308	-0.355629	-0.0806576	-0.228427	-0.472892	-0.279884	-0.0565866	-0.318784	-0.0560388
YBL057C	-0.0128132	-0.119195	0.0473704	0.256591	0.326545	0.0621521	0.0986036	0.0786526	0.0562814
YBL059W	-0.0248251	-0.0889209	-0.0393742	0.0145946	0.0501843	-0.0222561	0.0870292	0.112037	0.0351193
YBL060W	-0.115449	0.000231177	0.0150335	0.0118204	-0.0894195	0.171597	-0.0285105	-0.217379	0.0327621
YBL061C	0.00249842	-0.144662	0.0540011	-0.147551	-0.034058	-0.115131	0.114008	-0.0528095	0.0928437
YBL063W	-0.0132513	-0.0645017	-0.0755642	0.0225375	0.240032	0.0144745	0.103496	0.0337541	0.0611829
YBL064C	-0.00540806	0.112821	0.00217789	0.0208956	-0.0344193	-0.0686049	0.102991	0.0776941	0.0759171
YBL066C	0.0528766	0.0862446	0.175816	-0.0216762	0.0894759	0.0472664	-0.133743	-0.245076	-0.052553
YBL067C	-0.0576644	-0.071616	-0.0286287	0.0280903	0.0265006	0.122191	-0.00590193	-0.0197818	0.00954726
YBL068W	0.0512968	0.0844067	0.153404	-0.0163105	0.109013	0.271967	-0.0636101	-0.0565829	-0.0445288
YBL069W	-0.180735	0.0834364	0.121718	0.131504	0.098333	0.21513	-0.064977	-0.11619	0.0144204
YBL072C	0.0341409	0.000676377	-0.184867	0.0214816	0.0536488	-0.0924506	0.0933686	0.0254618	-0.0901391
YBL075C	0.0378398	0.0125241	-0.0628873	-0.0313811	0.197214	-0.066906	0.0740455	0.107175	0.0924809
YBL078C	0.0801107	-0.124858	0.192062	0.225739	-0.0143584	-0.0590725	-0.271239	-0.273977	-0.3492
YBL079W	0.129427	0.139892	-0.00665194	0.0335561	0.00965538	-0.195724	0.00541024	-0.00675991	0.0542318
YBL081W	-0.132041	-0.115903	-0.0342768	-0.0663055	-0.0555462	0.102847	0.00710606	-0.0950962	0.125829
YBL082C	-0.138222	-0.0368732	0.00593857	-0.0699008	-0.2682	-0.00882954	-0.222921	-0.197142	-0.0465034
YBL085W	-0.0556887	0.140808	0.165548	0.107632	0.134782	0.219127	-0.0533067	-0.152706	-0.0533361
YBL086C	0.000865217	0.157954	0.0677444	-0.0135979	0.0200958	-0.0768055	-0.0458534	0.0917046	0.0266744
YBL087C	0.106241	0.0485012	0.148057	-0.0186766	-0.109827	-0.258521	-0.133383	-0.0707412	-0.0347798
YBL088C	0.0724326	-0.0757317	0.0212652	0.118943	0.385844	0.168375	0.128128	0.244997	0.140567
YBL089W	-0.173194	0.0627293	0.0498565	0.152391	0.0489317	0.0660951	-0.00410644	-0.255311	0.0218683
YBL091C	0.019797	-0.117549	-0.0866746	-0.250488	-0.0984004	-0.340858	0.0486723	0.154578	0.0257851
YBL091C-A	-0.101216	0.0232581	-0.017655	-0.134206	-0.196698	0.10013	-0.00443472	-0.0935887	0.0111298
YBL095W	-0.179143	0.313301	-0.0885882	-0.0108102	-0.17607	0.0217821	-0.124314	0.137743	-0.116621
YBL098W	0.016263	-0.000590933	-0.011969	-0.126844	-0.0968458	-0.0208147	-0.00871868	-0.0194511	0.0177828
YBL102W	-0.142271	0.0381316	0.0138504	-0.0331055	0.0765906	0.220508	-0.0410262	-0.170236	-0.0445423
YBL104C	-0.113328	0.0937171	-0.0636079	-0.0335655	0.0451704	-0.228634	-0.0582436	-0.0160282	-0.0211529
YBL106C	-0.061196	0.0801656	0.0700501	0.173417	0.201725	0.273618	-0.0339157	-0.0670627	0.0221535
YBL107C	0.0222687	-0.158634	-0.0771421	0.0380864	0.00844289	0.143458	0.10296	0.124285	0.0689654
YBR001C	-0.139037	-0.0175397	0.07795	0.00853461	0.0486865	0.0673744	-0.0589108	-0.232458	-0.0742479
YBR005W	-0.00886253	-0.069692	-0.0483211	-0.0585472	0.199254	-0.0687975	0.050339	0.0830825	-0.00192603
YBR006W	-0.0108292	0.0434276	0.0764854	0.204602	0.512534	0.388587	0.0654508	0.0849855	0.261174
YBR007C	-0.0329537	-0.255592	0.0648661	0.0206373	0.0548097	-0.0550211	-0.0189227	0.243578	-0.0947055
YBR008C	-0.272284	0.00319011	-0.00858707	-0.044822	-0.101173	0.0469656	0.0159565	-0.0884532	-0.0143568
YBR009C	0.0233349	-0.0330501	0.0378033	-0.0396882	-0.111914	0.103623	-0.0453026	-0.142438	-0.0113485
YBR010W	0.0404874	0.134391	0.110741	-0.00173082	0.0991634	0.230212	-0.122314	-0.24084	0.0110447
YBR013C	-0.0184821	-0.135175	-0.0628129	0.0384404	0.0674719	0.0774395	0.00234657	-0.00817532	-0.012845
YBR014C	0.0102084	-0.0287873	-0.0305517	0.0907615	0.158354	0.0917545	0.0927056	0.16317	0.022661
YBR016W	-0.0200585	-0.00696726	-0.0754638	-0.0536023	0.00393414	-0.0123486	0.0722665	0.105268	0.00814994
YBR018C	0.184278	-0.204208	0.00979391	-0.115443	0.0905578	-0.0229544	-0.0446362	0.180542	-0.0205057
YBR019C	0.0388726	-0.121742	-0.0401493	0.0466188	-0.0521106	0.0418305	0.0810467	0.104738	0.152021
YBR020W	-0.0732881	0.157547	-0.102587	0.0669908	0.00361089	-0.134749	-0.117637	0.14477	-0.0160772
YBR022W	-0.0563613	0.142967	0.128739	-0.100717	-0.127975	0.145014	-0.0487285	-0.154271	-0.056459
YBR023C	-0.0469803	-0.141702	0.0782804	0.137332	0.286697	0.0663936	0.0659792	0.226564	-0.0764997
YBR024W	-0.00287142	-0.0470384	0.0274715	0.159809	0.191416	-0.0552991	0.023889	0.115997	0.00611643
YBR025C	-0.0458981	0.188905	0.192914	-0.116237	0.0943444	0.149978	-0.0762515	-0.13382	0.00565782
YBR028C	0.0562544	-0.0967506	-0.0501906	-0.144285	-0.068298	-0.0423234	0.0565615	0.129322	0.0467079
YBR030W	0.0730293	-0.0621991	-0.0240853	0.207336	0.0242434	-0.0438917	0.0497247	-0.00157023	0.0308098
YBR031W	0.0845159	-0.114187	-0.182104	-0.300123	-0.24863	-0.408205	0.0230658	0.116128	-0.0258044
YBR033W	-0.109865	-0.11986	-0.0138879	-0.167689	0.123451	-0.147673	-0.0474699	0.0982803	-0.0110262
YBR034C	-0.00713975	0.289126	0.16807	-0.0265095	-0.0107855	0.0347973	-0.1026	0.0198574	-0.0568989
YBR040W	0.0533793	0.00544742	-0.00817882	-0.0386494	0.130913	0.0485037	0.042349	0.0658633	0.0351577
YBR041W	-0.128721	0.0214265	0.0270026	0.156737	-0.150074	0.121124	0.0635998	-0.131656	0.224414
YBR042C	-0.0679482	0.113924	0.149495	0.00899609	-0.125591	0.16756	-0.0334755	-0.176484	0.123728
YBR043C	-0.0258905	0.0316636	0.117165	-0.0920043	-0.00293664	0.145989	-0.0740873	-0.212721	-0.0289929
YBR044C	0.0221392	-0.0778562	0.0185359	-0.042612	0.162057	0.145976	0.0248277	-0.0435972	0.00515496
YBR045C	0.175337	0.0863208	0.129057	0.0125587	0.0881492	-0.114763	-0.000195084	0.00517995	-0.0748514
YBR046C	0.0501288	-0.249669	-0.006514	-0.14806	0.05837	0.0456552	0.141084	-0.0571262	0.125324
YBR047W	-0.0834175	0.162373	0.069644	0.0165706	0.24434	0.291132	-0.0428122	-0.172304	-0.00242534
YBR048W	-0.0742385	-0.113796	0.0119446	-0.0909869	-0.0896676	-0.0526398	-0.178572	-0.0862198	-0.0559147
YBR052C	-0.0653323	0.0191537	0.053988	0.0756209	-0.00562334	0.207402	0.00668266	-0.00153048	0.139048
YBR053C	0.0365527	-0.0810446	-0.0425313	0.034937	0.147845	-0.0728894	0.0483818	0.133867	0.0497561
YBR054W	-0.00804728	-0.0531398	-0.0666692	0.0341342	0.11925	0.0091009	0.0826754	0.134037	0.0517931
YBR056W	-0.0371027	-0.146591	-0.0349864	-0.0178459	-0.145271	-0.0649239	0.00167005	0.0701467	0.00294897
YBR057C	0.0213822	0.0511503	-0.135514	0.0551994	0.300833	0.0924033	0.0779279	0.225417	0.088588
YBR058C	0.142208	0.0766394	0.129998	-0.0845669	-0.354394	-0.317503	-0.0944629	-0.13612	-0.104743
YBR059C	0.027027	-0.177309	-0.0162828	-0.0794459	-0.269063	0.0396702	-0.0206051	-0.213667	0.0088364
YBR061C	0.0898184	-0.121068	0.0195689	-0.0833471	-0.263985	-0.273234	-0.2121	-0.0634132	-0.087766
YBR062C	-0.0567702	0.086989	-0.094007	-0.0734303	-0.17046	-0.107965	-0.118991	0.109405	-0.0841882
YBR063C	-0.1029	0.168003	0.167003	-0.0422614	-0.0695138	0.136319	-0.0404844	-0.138476	-0.050954
YBR065C	-0.112414	0.138875	0.0701483	-0.0719092	-0.116186	0.121852	-0.0156262	-0.0985453	-0.0261996
YBR066C	-0.0675942	-0.037033	-0.0442925	0.0825282	0.0775874	-0.163004	0.0167173	0.116709	-0.000880638
YBR067C	0.0501404	0.151803	0.106165	0.0541197	-0.0243069	-0.0143893	0.0745103	-0.0108889	-0.00507902
YBR068C	-0.0382868	-0.0156471	-0.0724054	-0.0539876	-0.0652137	0.0518375	0.0261604	0.115364	0.0217127
YBR069C	-0.0317187	-0.0356822	-0.0808317	0.0565798	-0.0224141	-0.00184872	0.0724496	0.322113	0.0574264
YBR071W	0.0839245	0.203068	-0.0497702	0.164461	0.082357	-0.00357121	0.0369704	0.0928455	-0.0356322
YBR072W	-0.11415	0.136275	0.113618	-0.0871276	0.022866	0.00646431	0.0225211	-0.0456139	-0.0119595
YBR073W	-0.196112	0.0954938	0.10184	-0.151423	-0.0106935	0.106661	0.00033107	-0.165841	-0.0319642
YBR074W	-0.138084	0.120101	0.130133	-0.166023	-0.242561	0.0982939	0.0109727	-0.115999	-0.0180209
YBR076W	-0.0283558	-0.0819178	-0.0466951	0.0722701	0.257754	0.133525	0.0493261	0.147332	0.0834098
YBR077C	-0.0948087	0.342876	0.303315	-0.17437	-0.129729	-0.125374	-0.143199	0.256911	0.100361
YBR078W	0.00848975	-0.0276496	-0.022974	0.106531	0.192339	0.00292531	-0.186606	-0.0392531	-0.0533466
YBR082C	0.104047	0.015597	0.0190326	0.145834	0.362563	-0.0216414	-0.00162298	0.338303	0.0599237
YBR083W	-0.117671	0.00959208	0.0656101	-0.0668498	0.0481345	0.078933	-0.00912974	-0.0644745	0.0144756
YBR084C-A	-0.0707819	0.0569116	0.122107	0.134536	-0.0652641	0.285811	-0.0778939	-0.242148	-0.0388199
YBR084W	0.0151104	-0.208399	-0.0876273	-0.130156	-0.0218132	-0.193123	0.0839201	0.159257	0.113552
YBR085W	0.0846903	0.170712	0.106803	-0.00357784	-0.00772793	0.231505	-0.0614636	-0.24847	-0.0253837
YBR086C	0.0197677	-0.0247444	0.137685	0.129294	0.111264	0.333847	-0.149538	-0.430002	-0.106764
YBR090C	-0.0880397	0.0452942	-0.0211158	0.0757438	0.0244005	-0.0370739	0.0552946	-0.0652661	0.0346232
YBR092C	-0.154777	-0.238127	-0.00205929	0.0344181	0.118344	0.182049	-0.0160757	-0.145203	-0.0207949
YBR095C	0.0701136	-0.134949	0.0622875	0.0970651	-0.031123	0.230187	-0.0955143	-0.309221	0.035871
YBR098W	-0.0556144	-0.0427147	-0.0766392	-0.160993	-0.111055	-0.208966	0.0535616	0.116938	-0.0254151
YBR103W	0.0460583	-0.255445	0.0176663	-0.0112438	-0.312557	-0.365188	-0.100543	0.118305	0.0497015
YBR104W	0.0610673	-0.214873	0.0116872	-0.1099	-0.2968	-0.291727	0.0502921	-0.0125094	0.0994743
YBR105C	-0.0186632	-0.0778206	-0.0211434	0.260014	0.254689	-0.052444	0.00852344	0.304001	-0.0202222
YBR107C	-0.0336194	0.149445	0.0890782	0.0110789	-0.0246427	0.174237	-0.0463439	-0.170916	-0.0389512
YBR108W	-0.071168	-0.0237988	-0.136347	-0.157581	0.0702781	-0.107974	0.00859632	0.0597161	0.0244735
YBR111C	-0.0616321	-0.0347186	-0.0259763	0.183008	0.294512	-0.00254824	0.0161878	0.0639264	-0.0184189
YBR114W	-0.195062	0.0471041	0.00297194	0.0377523	0.0119223	0.245913	-0.0243316	-0.13764	-7.22551e-05
YBR118W	0.0329686	0.176789	-0.0440966	-0.205142	-0.229602	-0.486198	-0.0376571	-0.172708	-0.120482
YBR119W	0.0182805	-0.0204416	-0.0751593	0.0154812	0.110604	-0.0436882	0.0885866	0.318759	0.107846
YBR121C	-0.0139193	0.158677	-0.048462	0.119559	0.121027	-0.006103	0.0563219	-0.0521282	0.0242164
YBR125C	-0.0911771	0.0214565	0.0652931	-0.065849	0.0425833	0.160943	-0.0643598	-0.320257	0.00200993
YBR126C	-0.0410399	-0.359166	0.0161591	-0.0235591	0.0856994	-0.100955	-0.0538575	0.0720016	-0.0339836
YBR128C	-0.00177242	-0.0469618	0.0570465	0.0970361	0.0350993	-0.226167	-0.131549	-0.059676	-0.247054
YBR129C	-0.0767518	0.0822667	0.0732469	-0.00600949	-0.218873	0.0871781	-0.04478	-0.187987	-0.00753732
YBR130C	-0.0472016	-0.139915	-0.124029	0.0480805	0.0631441	0.30707	0.101029	0.15391	0.114248
YBR131W	-0.0235614	-0.14821	0.0199974	-0.0790537	0.187697	0.105737	-0.209877	0.147939	0.216371
YBR132C	0.0272127	-0.0870962	-0.038284	0.0340914	0.0733901	0.0192561	0.115747	0.108121	0.0543196
YBR137W	-0.0106084	-0.0406759	-0.0933793	0.084945	0.208773	-0.0353575	0.0118274	-0.0712081	-0.0318274
YBR138C	0.12491	-0.0279148	0.12765	0.0420392	0.0942986	-0.106164	0.0978765	-0.0304445	-0.0437442
YBR139W	-0.0990077	0.055807	0.0676927	0.0784081	0.159266	0.229699	0.0145246	-0.129835	0.00341526
YBR141C	0.000148495	-0.158799	-0.0689827	0.000728045	0.194204	0.29047	-0.0145752	-0.107986	0.0110041
YBR145W	-0.0964371	0.248312	-0.156402	0.140546	-0.0102941	-0.116871	-0.20507	-0.0568999	-0.241169
YBR146W	-0.0275509	-0.187323	-0.078087	0.105588	0.0792271	0.0547702	0.0186824	0.111432	0.0344563
YBR147W	0.0635079	-0.222858	-0.0649132	0.033801	0.230781	-0.0606464	0.183492	0.134659	-0.00461806
YBR148W	0.0204327	0.148651	0.17112	0.157283	0.11644	0.320025	-0.023783	-0.039467	0.0722995
YBR149W	0.0957265	0.168319	-0.0144082	-0.340125	-0.369742	-0.297954	-0.00558217	0.108624	0.0685632
YBR150C	-0.000155916	-0.0172272	0.0437185	-0.0931163	0.0594532	0.0918242	0.0351397	-0.143832	0.115573
YBR151W	-0.036773	-0.130614	-0.0345326	0.156076	0.0431349	0.103022	0.0409745	-0.0615565	0.0514489
YBR156C	0.189468	0.223703	0.0944921	-0.139305	-0.352959	-0.298007	-0.102441	0.116233	0.0939639
YBR157C	0.0261175	-0.194962	0.0501694	-0.0876835	0.111856	-0.19418	-0.0740655	-0.032554	-0.00786546
YBR158W	0.06065	0.0783345	0.0100505	-0.0226866	0.0430572	-0.191663	0.0310341	0.0857696	-0.0230948
YBR161W	0.112243	-0.0238227	0.0666653	-0.378452	-0.349539	-0.26777	-0.042004	0.0260697	0.0467101
YBR162C	0.121768	0.312628	0.0411231	-0.0712974	-0.0988658	-0.221736	-0.132652	0.00511524	-0.143766
YBR162W-A	-0.127572	-0.144443	-0.0700103	0.030635	0.177174	-0.0913154	-0.0307949	-0.148891	0.0713775
YBR164C	-0.0778372	-0.0893245	-0.0677789	-0.0237252	0.104293	-0.0627638	0.132308	0.0571781	0.253599
YBR165W	0.0308258	0.0120027	-0.00368181	0.0253317	0.143705	-0.0229932	-0.0351685	-0.191555	-0.0342267
YBR166C	-0.0410197	-0.034754	-0.0761609	-0.0772123	-0.0772276	-0.0543669	0.0991003	0.0859249	0.0918828
YBR168W	-0.0751365	-0.0481771	-0.0524964	-0.147878	-0.0791465	-0.106899	0.116036	-0.117903	0.0452501
YBR169C	-0.290822	0.0257218	-0.0684806	-0.198521	-0.157662	-0.312442	-0.231543	0.0105947	-0.0559675
YBR171W	-0.0490769	-0.182349	0.0140839	0.121511	-0.0885961	-0.164291	-0.201952	-0.0706405	-0.144533
YBR172C	0.0617744	-0.0430172	-0.105682	-0.0519131	-0.115414	-0.0160664	-0.0627741	-0.180653	-0.00889947
YBR175W	-0.0557229	-0.391663	-0.034384	0.102406	0.155575	-0.0576968	0.0309806	-0.0506923	0.0764076
YBR176W	0.0137278	0.0778319	0.0326663	0.18738	0.182283	0.31078	-0.16192	-0.229557	-0.00365963
YBR177C	0.0168885	-0.140834	-0.0749543	-0.0296272	0.00993287	-0.0127076	0.0588891	-0.0570806	0.00514432
YBR180W	0.0340312	0.33521	0.073001	0.0834405	-0.0686298	-0.0202093	-0.190018	-0.0401763	-0.120778
YBR181C	-0.0112215	-0.00792094	0.126914	0.340407	0.1718	0.0526592	-0.133191	-0.0997964	0.042483
YBR182C	0.0331241	0.132375	0.110726	0.0298475	0.211731	0.2249	-0.0376298	-0.280741	-0.00371689
YBR183W	0.21875	0.228903	0.251843	0.000823887	0.302423	0.148052	-0.0845038	-0.155224	-0.036553
YBR184W	-0.123258	0.0612451	0.0433929	0.145138	0.0700344	0.22983	-0.0505393	-0.188136	-0.0155775
YBR185C	0.0662376	-0.25012	-0.037756	0.00650676	0.0532167	-0.030286	0.0357033	0.0647653	0.0249479
YBR186W	-0.108323	-0.0118616	-0.0109526	0.0445984	0.0278053	-0.0425385	0.0583809	0.146442	-0.0252784
YBR187W	0.184893	0.246929	0.0991537	-0.042199	-0.154268	0.0869296	-0.0800634	-0.0751565	0.105037
YBR188C	-0.0305868	-0.0115459	-0.0555274	-0.0188576	0.064073	-0.0930922	0.0121653	0.153185	0.0265002
YBR189W	0.0576533	-0.098531	-0.0543075	0.0766045	0.0158611	-0.0725621	-0.153119	-0.115625	-0.0676127
YBR194W	-0.022917	-0.117939	0.0055743	-0.0247249	-0.0353787	0.0456546	0.0320354	0.101146	0.132989
YBR195C	-0.00726598	-0.0952418	-0.0862542	-0.16854	-0.0367991	-0.149652	-0.00349489	0.258899	0.0344118
YBR197C	-0.0571772	-0.0842617	-0.189069	0.073887	0.0167925	0.0767015	0.0961073	0.220954	0.0682507
YBR199W	-0.015539	-0.0519272	0.0102253	0.185754	0.0644164	0.0701699	0.0403904	0.0327632	0.0244881
YBR200W	-0.180506	0.297652	0.0398397	0.0416037	-0.0673509	-0.0408744	-0.156708	-0.488797	-0.0984037
YBR201W	-0.0130525	-0.0551871	-0.0964915	-0.0714836	0.254074	-0.147258	0.00138883	0.131509	0.082302
YBR203W	0.0472471	0.0357514	-0.0622746	0.130426	-0.168847	-0.144302	-0.022569	0.157041	-0.00649141
YBR204C	-0.0158215	-0.0232126	0.0107099	0.552563	0.429316	0.181464	-0.0105153	0.0899233	0.0600473
YBR205W	-0.0289028	-0.145347	-0.230104	-0.0121888	0.0915656	0.0347895	0.0930396	-0.0210769	0.00184203
YBR207W	-0.0236246	-0.0281298	0.0376069	0.00724582	-0.156299	-0.0712679	0.0231929	0.169706	0.0441687
YBR208C	0.0178996	0.0793462	0.0095175	-0.0147917	0.0915119	0.180448	-0.0575731	0.121684	-0.0338528
YBR210W	-0.0131348	-0.0682112	-0.078959	0.105205	-0.057818	-0.0675077	0.0643491	0.0444439	0.0273971
YBR212W	0.0712635	-0.0795452	-0.0234568	-0.0873529	-0.315627	-0.00299118	0.0497782	0.245365	0.0887927
YBR213W	0.0270455	-0.032354	-0.0993559	0.0110457	-0.0592526	-0.129659	-0.0752276	-0.181748	0.000305192
YBR214W	0.0216145	-0.157209	-0.0336432	-0.102807	0.0418781	-0.0718336	0.0435304	0.123537	0.00701085
YBR215W	0.0430172	0.125161	-0.044131	-0.0315601	-0.00442722	-0.284097	-0.0548919	-0.0899458	0.0371784
YBR216C	-0.0514845	0.149958	0.0651629	-0.00138668	0.0272171	0.0522211	-0.0722541	0.0451949	0.124068
YBR217W	0.125745	-0.266841	0.154199	0.0297505	0.0642963	-0.0723498	-0.115054	-0.000333413	-0.0986688
YBR218C	-0.0489714	-0.0813329	-0.0766749	-0.00983182	-0.151451	-0.0459308	0.114324	0.12942	0.0542789
YBR219C	0.000147111	0.00339541	-0.0509683	-0.196501	-0.121569	-0.158747	-0.019493	-0.139627	-0.0188714
YBR220C	-0.0397187	0.00915054	-0.0245525	0.0947203	0.0182981	0.0907156	0.037285	-0.0383317	0.0723733
YBR221C	-0.0278899	-0.101038	-0.0577877	-0.025981	-0.0357567	-0.0852619	-0.108416	-0.13504	0.0288852
YBR222C	-0.013471	-0.0377348	-0.0850753	-0.0672974	-0.137856	-0.0452591	0.0840065	0.284026	0.0488007
YBR223C	-0.20811	-0.0787036	-0.0072794	0.15042	0.104752	0.201832	0.0365679	-0.119851	0.089433
YBR225W	-0.307512	0.0534227	0.0163533	-0.146373	-0.165844	-0.0850998	-0.0831186	0.0539283	0.0714826
YBR227C	-0.0861835	0.158691	0.0455272	-0.0111075	0.272486	0.284209	-0.0915247	-0.094849	-0.0525783
YBR228W	-0.00500113	-0.0955646	0.0197541	-0.129758	-0.119877	-0.171801	-0.0241332	0.00274423	-0.00579611
YBR229C	-0.047901	-0.0562387	-0.103602	-0.132689	-0.0157921	0.259099	0.0284959	-0.0285761	0.378259
YBR230C	-0.100781	-0.196058	-0.159983	-0.0285617	0.112714	0.156865	-0.0104107	-0.0321105	0.164502
YBR231C	0.115888	-0.118009	0.149472	0.166353	0.305987	-0.068096	-0.089107	-0.10616	0.0390405
YBR233W	-0.115884	-0.0183156	-0.0975787	0.108657	0.119038	0.305605	-0.0143816	-0.0813024	0.211976
YBR235W	0.00331636	-0.165839	-0.021029	-0.0306818	-0.0100352	0.247093	0.0305114	0.052594	0.248793
YBR238C	0.118807	0.132468	0.0991194	-0.0649303	0.0139472	0.259723	-0.00804248	0.143283	0.345967
YBR239C	-0.0484545	0.0647987	0.0892071	-0.199928	-0.04286	-0.321129	0.00748909	0.0543367	-0.00724791
YBR240C	-0.0693781	0.229374	-0.35609	0.179761	0.303345	0.076848	-0.120407	-0.189889	-0.513765
YBR241C	-0.0873826	-0.00645158	-0.0777101	-0.0037472	0.0716491	-0.0414316	0.0796081	0.237136	0.0382566
YBR242W	-0.0839152	-0.0840576	-0.0270547	-0.055657	-0.0161599	-0.126488	-0.0135455	0.186223	0.0974576
YBR244W	-0.00301068	-0.0850521	-0.0508818	0.0125245	0.117173	0.0657681	0.140533	0.157366	0.110461
YBR245C	-0.0565937	-0.0248237	0.0942575	-0.0220162	0.00931428	-0.212904	-0.12833	-0.308523	-0.224309
YBR246W	0.089997	-0.255049	-0.195607	-0.0218133	0.148519	0.182407	0.0378654	0.0863953	0.21426
YBR250W	0.0585054	-0.058458	-0.113232	0.108751	0.00122175	0.0626517	0.142924	0.176811	0.0651775
YBR255W	0.0172971	0.0810896	0.176955	-0.0399191	0.375619	0.274582	-0.0764557	-0.0899052	0.116251
YBR258C	-0.0464485	-0.156522	-0.0745717	0.0351585	0.105242	0.217715	0.0777869	-0.131905	0.209503
YBR259W	-0.0498563	0.165986	0.136694	-0.0101599	0.120706	-0.110977	-0.0770308	-0.230445	-0.233232
YBR260C	-0.124273	-0.129842	-0.363972	-0.301679	0.00379257	-0.269513	0.0336671	-0.133311	-0.0812378
YBR261C	0.0819154	0.248518	0.197768	0.0447751	-0.0106884	0.217395	-0.056169	-0.131249	-0.0607283
YBR262C	-0.0553042	-0.156846	-0.0166549	0.0324282	-0.0147494	0.0742122	0.0226795	0.148936	-0.0168533
YBR263W	0.0172346	0.00706835	0.0110544	0.121574	-0.191967	-0.189527	-0.107967	0.0865594	-0.0137849
YBR264C	-0.0701203	0.020272	-0.286813	0.0370867	-0.00951892	0.145845	0.125517	0.161106	0.186681
YBR267W	0.0663148	0.178638	0.279201	0.265901	-0.122082	-0.175813	-0.106635	-0.12576	-0.091875
YBR270C	-0.0136067	-0.0487185	-0.00869765	-0.0993993	0.296992	-0.0521029	-0.0651276	0.0203788	-0.106306
YBR272C	-0.0103474	0.026085	0.0763613	0.0752869	0.0988393	0.266968	-0.0910461	0.186301	0.13782
YBR273C	-0.0044199	0.177441	0.179171	-0.0355645	-0.0102513	0.137583	-0.0237054	-0.186691	-0.0173843
YBR274W	0.0600524	0.00146336	0.00940298	0.126074	0.316544	0.201968	-0.145288	0.0402207	0.0518391
YBR275C	-0.0525125	0.126833	0.112274	-0.0332935	0.0588614	0.0484819	-0.0873493	-0.12366	-0.0844311
YBR276C	0.00776521	-0.143135	-0.109296	-0.0758608	0.0563604	0.24947	0.00288006	0.0372959	0.203254
YBR278W	0.0753105	0.118775	0.160928	-0.000444596	0.0434118	0.370971	-0.165911	-0.00634216	0.274171
YBR280C	0.0352895	0.0955182	0.0481227	0.0612097	-0.122267	-0.110173	-0.243575	-0.152033	-0.0882997
YBR281C	-0.00584418	-0.115811	-0.111085	-0.176458	0.0550714	0.291573	0.0519292	0.162519	0.255338
YBR283C	0.110502	0.0789251	0.105523	-0.114444	-0.177289	-0.0502097	0.00813276	-0.0782474	0.230362
YBR284W	-0.0429508	0.0286633	-0.0876721	0.186077	-0.0252003	0.21648	0.0616383	0.0408421	0.167185
YBR285W	-0.0869893	-0.0444547	-0.0779753	0.00473182	0.10265	0.227157	0.0155329	0.0980188	0.173154
YBR286W	0.0130232	-0.0790733	-0.0964298	-0.16543	-0.0624212	0.22766	-0.0428142	0.0743943	0.179649
YBR287W	-0.0448915	-0.0856048	-0.186381	-0.0154445	-0.0476173	0.24297	-0.0635437	-0.0157379	0.166721
YBR288C	0.0534072	0.0259044	0.177315	0.00905649	-0.0286353	0.242101	-0.135501	-0.0808385	0.0917904
YBR289W	-0.175158	-0.0565195	-0.0318441	0.0595524	-0.024889	-0.113534	-0.19511	-0.132807	-0.0626551
YBR290W	0.0361781	0.0987127	0.0607265	0.0373548	-0.0603522	-0.191092	-0.0924467	-0.0947573	-0.0229531
YBR293W	0.0174021	0.0894664	-0.118294	0.0592769	0.37462	-0.155443	0.0583407	0.267935	0.0438099
YBR295W	-0.0222795	-0.0978395	-0.320248	-0.151139	0.0157178	0.233068	0.088109	0.0995604	0.15633
YBR296C	0.0950737	0.414804	0.431698	-0.0375827	-0.025913	0.00612035	-0.173295	0.261848	0.0493334
YBR298C	-0.0575362	-0.030761	-0.0880798	0.152634	0.0873004	0.309471	0.0419736	-0.0258574	0.190337
YBR299W	0.103603	0.250375	-0.0353559	-0.15035	-0.235544	-0.226119	-0.17431	0.0569459	-0.112221
YBR301W	0.0374224	0.00604389	-0.0453787	0.0701969	0.0951547	0.34997	0.0831667	0.153499	0.0188431
YCL001W	-0.084959	-0.0204914	-0.154561	0.00960264	-0.204167	0.211682	-0.0698612	-0.0116011	0.184766
YCL001W-A	-0.0710294	-0.0622379	-0.0746404	0.0504664	0.113828	0.072167	0.072435	0.0403241	0.0806501
YCL002C	-0.031096	-0.00981995	-0.109376	0.0987905	0.232045	-0.0290231	0.00594983	0.117069	0.0728451
YCL009C	-0.0376493	-0.0650469	-0.0744816	0.0225027	0.172359	-0.0353164	0.0177499	-0.071392	-0.0399762
YCL010C	-0.110636	-0.190595	-0.226762	0.0799428	0.117269	0.034888	0.0708494	-0.0829787	0.12422
YCL011C	0.0656444	0.0410961	-0.0107115	0.16071	0.104093	-0.0494923	-0.14779	-0.12033	-0.0443468
YCL014W	-0.113032	-0.119233	0.064464	0.0715127	0.183147	0.360172	-0.086417	0.249982	0.215776
YCL016C	-0.0928845	0.0412576	-0.0732969	0.318376	0.173973	0.215795	0.0408724	0.45427	0.106432
YCL024W	-0.277393	-0.298921	-0.0911783	0.295153	0.36864	0.0714376	0.236766	0.1243	0.0154056
YCL025C	0.0635775	-0.069164	-0.306707	0.146136	0.123647	0.34097	-0.0311091	0.0674137	0.00062748
YCL026C-A	0.0134004	-0.0247901	0.0502616	0.173472	0.048144	0.43231	0.106352	0.237187	0.369019
YCL027W	0.0303733	0.0710228	-0.0368152	0.0457333	0.0623519	-0.0361034	-0.0101116	0.0255264	0.0722395
YCL028W	0.13052	-0.124695	-0.0491517	-0.0381583	0.0917357	0.210845	0.0245321	0.0718196	0.160843
YCL029C	0.0158787	0.0045082	-0.0555568	0.0989993	0.0871447	0.219441	0.0852855	0.214248	0.290374
YCL032W	0.0813293	0.036029	0.138349	0.0289065	0.0391884	-0.255361	-0.159355	-0.0384182	-0.223405
YCL033C	0.140889	0.262081	0.16238	0.108316	-0.0696884	-0.0698074	-0.190895	-0.00433431	-0.145348
YCL034W	-0.0345188	-0.104493	-0.304476	0.219997	-0.023655	0.109935	0.00680878	0.145726	0.0277458
YCL035C	-0.0752996	-0.00262385	0.0331701	-0.0450771	0.0542174	-0.215321	0.0291529	0.109718	-0.0546288
YCL036W	0.174889	0.555661	0.00988715	0.0452256	0.0607314	0.081543	-0.0347007	0.0178416	0.0741284
YCL037C	-0.0026227	0.046138	0.0836527	0.0363207	0.0108063	-0.0294081	-0.228727	-0.0987531	-0.291632
YCL038C	-0.0617128	0.0309041	0.0785576	-0.304127	-0.48205	0.00170927	-0.0895134	-0.102383	0.140644
YCL039W	0.0177848	-0.334137	-0.182157	-0.0535184	-0.118986	-0.189845	-0.147924	-0.148735	0.151533
YCL040W	-0.0114891	-0.126493	-0.057625	0.0733408	0.0567735	0.0412056	0.0304503	-0.00291974	0.0344051
YCL042W	0.0380689	-0.106741	-0.152826	0.0707238	0.166367	0.368728	0.0550613	0.0245341	0.346778
YCL044C	0.0618612	-0.179658	0.00854194	0.0561153	0.0471433	0.070484	0.018109	-0.119972	0.0887302
YCL045C	0.0947355	-0.255961	-0.0174799	0.138675	0.447218	0.389938	-0.0797442	0.203409	0.198316
YCL047C	-0.148794	0.0154962	0.180085	0.133149	0.0313944	0.127893	-0.0694357	0.165745	0.182898
YCL048W	-0.0110949	0.0346762	-0.0757339	-0.115905	-0.044947	-0.0430867	0.0174665	0.0243137	0.0652271
YCL049C	0.0269664	0.124624	0.0364544	-0.173941	-0.161079	-0.0463795	-0.126904	-0.166927	0.0940859
YCL050C	0.210999	0.272743	0.0193065	0.0817543	0.112631	0.301127	-0.0553718	0.0102705	-0.010611
YCL051W	0.0324332	-0.0265038	0.131724	-0.0268335	0.288868	-0.186501	0.0768164	0.032293	-0.0552016
YCL055W	-0.0107791	-0.266481	-0.0458505	-0.1469	0.0187104	-0.062825	-0.0723258	0.0369374	-0.0401299
YCL056C	0.0341109	0.346123	0.0179408	-0.110777	-0.235423	-0.0661405	-0.0740518	0.0230284	-0.0972418
YCL057W	-0.0410779	-0.0741818	-0.0710757	0.0495673	-0.098203	-0.0341419	0.093547	0.0750338	0.0837848
YCL061C	-0.00593424	0.0050942	0.0343167	-0.144585	-0.198279	0.172554	-0.0525533	-0.138595	0.0240966
YCL063W	0.0123134	0.189914	0.24973	-0.179897	-0.0725408	0.0570678	-0.315628	-0.0478044	-0.180187
YCL069W	-0.0704275	0.0380548	-0.1045	0.120023	0.221357	0.0662321	0.0174881	0.102926	-0.0152689
YCR005C	-0.0986342	-0.126831	0.0276123	-0.0554585	0.18316	-0.0486499	0.0536298	0.024265	0.0629052
YCR007C	0.018491	0.203774	0.0819333	-0.104682	0.081172	0.125879	-0.0547829	-0.21444	0.0118949
YCR008W	-0.0684927	0.21758	0.107027	-0.0436723	0.256917	0.252065	-0.0504174	-0.447168	-0.428369
YCR009C	0.173944	-0.24083	-0.0259307	-0.0733784	0.033238	-0.167819	-0.335884	-0.166008	0.172017
YCR010C	-0.0732194	0.136123	-0.0709535	0.0894048	-0.0192271	0.262735	-0.0943546	0.0333225	0.229187
YCR011C	0.00565894	0.125778	-0.0524591	-0.177717	-0.00323837	-0.200071	0.0247962	0.128317	0.0791079
YCR014C	0.0951926	0.0475058	-0.442696	-0.223728	-0.203958	-0.173726	-0.0285633	0.0376211	-0.152581
YCR015C	-0.208812	0.0648563	0.111547	-0.151412	-0.0171063	0.105183	-0.0354833	-0.0973506	-0.0524816
YCR016W	-0.00568429	-0.160973	-0.0913087	0.0307264	0.24431	0.334474	-0.0350526	-0.0298714	0.219653
YCR017C	0.0147052	-0.0996893	-0.0903418	-0.00824584	0.120019	0.273827	-0.0794667	0.148002	0.231267
YCR019W	0.0294362	0.252324	-0.0662264	0.113168	-0.119604	0.0752772	-0.0735619	0.15116	-0.0435883
YCR020C	-0.06528	0.111962	0.0292381	0.137193	0.222156	0.294832	-0.00748007	-0.126129	0.114146
YCR020C-A	0.0106693	0.269702	-0.0794418	0.00155253	0.167632	0.479788	-0.00124271	0.169272	0.0762453
YCR021C	-0.0299205	-0.184303	-0.0610039	-0.0697812	0.119637	0.157454	0.13791	0.16009	0.280103
YCR023C	0.0275194	-0.108078	-0.116976	0.0406201	0.202036	0.319271	0.0443388	0.12251	0.205153
YCR026C	0.0704009	-0.00219646	-0.217939	-0.131186	-0.0358796	0.361851	0.00521143	0.0740275	-0.139938
YCR027C	-0.0451811	0.0532306	0.0812666	0.23169	0.151941	0.0812881	-0.0241914	0.0162243	0.0688663
YCR030C	-0.109812	0.113912	0.165322	0.0351413	-0.0305849	0.185354	-0.140273	0.0921951	0.181877
YCR031C	-0.0490131	-0.0985349	0.0219974	0.132646	0.166866	-0.0379157	-0.00851903	0.00626139	-0.0334633
YCR032W	-0.0224968	0.0754845	0.0908361	-0.0585229	-0.108072	-0.179919	-0.166666	-0.267846	-0.0877098
YCR033W	-0.134464	-0.137988	-0.0535626	-0.00299334	-0.483422	-0.156758	-0.0648542	-0.14532	0.074546
YCR034W	-0.0679285	0.197595	-0.269919	0.204933	0.351863	0.636996	-0.172025	-0.0819199	-0.0380454
YCR036W	0.115593	0.172465	0.192769	-0.156804	-0.201892	0.0658853	-0.0645467	-0.0977638	0.0610566
YCR037C	-0.0943535	0.0535491	0.0157486	0.0808175	0.135658	-0.0796582	0.0443973	0.00944253	0.00973964
YCR043C	0.223137	0.256251	0.226137	0.0369904	0.0340475	-0.16393	-0.134084	-0.137878	-0.111423
YCR044C	0.0984672	0.037769	0.0550499	-0.0488142	0.0195626	-0.261501	-0.0205507	-0.0431031	-0.0563777
YCR045C	-0.0440146	-0.00450845	-0.067087	0.00270534	0.133621	-0.169473	0.0660568	0.0877835	0.0313835
YCR048W	-0.154279	-0.0897004	0.106502	-0.142677	-0.150584	0.0922614	-0.0383474	-0.182561	-0.059565
YCR051W	-0.0791907	-0.0667101	-0.352263	-0.0340223	-0.00806823	-0.136086	0.0375999	0.215028	-0.0239723
YCR059C	0.0297812	-0.101728	-0.144862	-0.0440862	-0.0439315	0.399987	0.0262112	-0.125796	0.247056
YCR060W	-0.0530386	-0.00965304	-0.20766	-0.0669005	-0.107848	0.098726	0.0336956	0.16764	0.098727
YCR061W	0.0591776	0.422086	0.328326	0.0420653	0.107719	-0.0736803	-0.0717625	-0.229951	-0.0583256
YCR063W	-0.0557695	0.227675	-0.00824089	-0.11166	-0.10934	-0.282111	0.0899806	0.43287	0.0204937
YCR065W	-0.0522708	-0.185428	-0.165447	-0.131588	0.0852925	0.291035	0.0653629	-0.0550037	0.126908
YCR067C	-0.165363	0.0420147	0.0878773	0.0376143	-0.0780228	0.0754204	-0.0228598	-0.308151	-0.0272408
YCR068W	0.00241157	-0.304013	-0.0131932	-0.0418968	-0.0585727	0.285476	0.0154826	-0.021031	0.00451192
YCR069W	0.00116787	-0.0271677	-0.115222	0.195855	0.259461	0.131177	-0.0043371	0.0389992	-0.0446377
YCR071C	0.0214624	0.0302189	0.00142956	0.0568855	0.012012	-0.515921	-0.187788	0.0363566	-0.140869
YCR073C	-0.0680892	0.0618832	0.0724755	0.0854601	0.00819264	0.254183	0.0772618	-0.0968509	0.0393138
YCR073W-A	-0.122356	-0.0540668	0.0364593	0.0989551	0.0356882	-0.145552	0.0573444	0.110918	0.036925
YCR075C	-0.0375994	-0.00509878	-0.0889591	-0.136391	-0.196248	-0.243771	0.0867907	0.189471	0.143715
YCR076C	0.0158571	-0.170738	-0.327523	-0.0418599	0.297578	0.191241	0.0872944	-0.164547	-0.144729
YCR077C	-0.0489722	-0.111617	0.155016	-0.0160307	-0.222558	-0.321415	-0.118713	0.0452574	-0.0171309
YCR079W	0.0608509	-0.0327725	-0.0713288	0.053514	0.432317	0.0808336	-0.0243317	0.101421	0.228787
YCR081W	-0.141437	0.0153834	-0.00748775	0.0670391	0.177835	-0.222007	-0.101249	0.306423	-0.196993
YCR082W	0.0565223	-0.129143	-0.230823	0.102583	0.255575	0.0483876	0.0307146	0.0623288	-0.0718607
YCR086W	0.105112	0.119513	0.211361	-0.213401	-0.273577	-0.405089	-0.146236	0.00749862	-0.0165759
YCR087C-A	-0.0369864	-0.0552968	-0.0260535	0.0303952	0.12002	0.092028	0.0573368	0.103799	0.00458633
YCR088W	-0.0843188	-0.189079	-0.076058	0.0909657	0.195991	0.292302	0.0460143	0.282367	0.281228
YCR089W	0.00909103	-0.127299	-0.0194932	-0.0299557	-0.00339042	0.0178057	0.06541	0.18913	0.0757825
YCR090C	-0.0144368	-0.0276569	-0.184848	-0.0791943	-0.159184	0.392901	0.0387527	-0.0152277	0.25945
YCR091W	0.021969	-0.138262	-0.0769518	-0.0781154	-0.073026	0.222744	0.151191	0.155245	0.30526
YCR092C	0.0217589	0.0754188	0.130578	-0.100972	-0.0910239	0.0999549	-0.040087	-0.143672	-0.057279
YCR095C	-0.041925	-0.347275	-0.0667402	-0.0218268	-0.00375718	-0.0667026	-0.0569375	0.0795051	-0.091316
YCR098C	-0.0908256	0.0690532	0.00823857	0.0960247	-0.0140664	0.0135997	0.016954	-0.0993316	0.00471347
YCR099C	-0.100311	-0.124594	-0.109057	-0.10801	0.0284389	-0.11366	0.0703089	0.0710294	-0.0650237
YCR100C	-0.108476	0.0834977	0.0323043	-0.139528	0.0132085	0.086489	-0.0691477	0.161885	0.125021
YCR101C	0.138575	0.0326667	-0.0246831	-0.0124009	0.0452076	0.281338	0.0535253	0.00271438	0.261568
YCR102C	-0.0815714	-0.0203718	0.0743052	-0.0474928	-0.00106632	-0.11632	0.0259037	0.104211	-0.145922
YCR105W	-0.0753539	0.00804702	0.0183664	0.0732203	0.0887662	0.0344377	0.0108703	0.0915207	-0.0124614
YCR106W	-0.0412993	-0.1458	-0.0931545	0.00946105	-0.0308124	0.0293623	0.0451416	0.108859	0.01727
YCR107W	0.137801	0.0473073	0.00141818	-0.0915335	-0.136709	-0.289606	0.0132176	0.0829215	0.0137187
YDL001W	0.0581107	-0.265954	-0.119909	-0.0777223	-0.154453	0.100144	-0.0122626	0.0902711	0.126455
YDL002C	-0.0295	-0.060728	-0.0263536	0.083942	0.0554514	0.0807068	-0.161602	-0.046596	-0.0151515
YDL006W	0.00592143	-0.105897	0.0173771	0.0636177	-0.108254	0.268851	-0.168917	-0.27338	0.00759245
YDL010W	0.0811708	0.00462092	-0.0481779	0.0778551	0.01161	0.169741	0.0598741	-0.00725148	0.180474
YDL012C	-0.04801	-0.068061	-0.0875543	0.12308	0.0692705	0.270491	0.021407	0.0524678	0.182489
YDL013W	-0.104846	0.338375	0.00670592	-0.21631	-0.239168	-0.0871663	-0.354016	-0.522192	-0.141508
YDL018C	-0.110629	0.152868	-0.0405254	0.0782939	-0.132367	-0.296115	-0.0311192	0.0529036	0.0201888
YDL019C	0.0398956	0.0265808	-0.0527168	-0.0478994	-0.0371805	0.215556	-0.0803522	-0.14603	0.183399
YDL020C	-0.149596	-0.0534489	0.141526	-0.0486982	-0.0910627	0.306318	-0.0529834	-0.0306559	0.0184469
YDL024C	-0.28961	-0.0490014	-0.0309479	0.126088	0.0421049	0.179643	-0.0308645	-0.12498	0.0228365
YDL025C	-0.0292545	-0.279648	-0.0682031	0.0487524	0.306928	-0.0387847	0.139262	0.340784	0.0721034
YDL027C	-0.0152538	-0.0502173	-0.152976	0.0324634	0.0599414	-0.103168	-0.0155696	0.219634	-0.120448
YDL033C	-0.05649	0.164718	0.0406506	0.145664	-0.00824677	0.173038	-0.027542	-0.061472	-0.00767218
YDL035C	-0.0465787	0.493919	0.471319	-0.00333437	-0.0349059	0.492291	-0.191747	0.121816	-0.0331267
YDL036C	0.0095523	0.267735	0.0601089	0.144107	0.369062	0.337933	-0.0854959	-0.060852	0.280127
YDL037C	0.0307845	-0.0753477	-0.0493184	-0.0895899	-0.0208435	0.122963	-0.0161269	-0.0943354	-0.00385771
YDL038C	0.0325204	-0.196815	0.00747422	-0.169583	0.19298	0.142117	0.0816322	0.233744	0.0873674
YDL039C	-0.0508411	-0.123322	-0.137018	-0.225509	-0.259521	0.157514	-0.0201148	-0.0473332	0.121179
YDL046W	-0.106253	-0.0328582	-0.148215	0.0432524	0.0304169	0.460995	0.056057	0.0690678	0.306366
YDL048C	-0.0219981	-0.0999219	-0.128824	-0.0793818	0.0249584	0.306845	0.0896577	-0.183031	0.206145
YDL051W	-0.00226355	-0.0125982	-0.0190839	-0.181547	0.0497655	-0.245283	0.0077536	-0.222144	-0.101501
YDL052C	0.0172851	0.111938	4.60786e-06	0.000415959	0.123643	0.144035	0.124657	-0.108126	0.249438
YDL053C	0.114906	0.315062	0.170095	-0.0147751	0.0466035	-0.00402751	-0.0179313	0.250567	0.104663
YDL054C	0.166363	0.261195	0.19317	-0.192122	0.0747876	0.177286	-0.0246775	-0.0743655	0.0437179
YDL056W	-0.0410335	0.0748813	-0.0790749	0.06572	0.0783342	0.084575	-0.110935	-0.321834	-0.0618446
YDL059C	-0.0378045	-0.100248	-0.0943972	0.0195501	0.0965049	0.339847	0.0583781	0.0731529	0.242677
YDL061C	-0.0303588	-0.175885	-0.0198686	-0.0241132	0.0117122	-0.0676403	0.115041	-0.00677275	0.16287
YDL063C	-0.00680204	-0.0382046	0.00484542	-0.0263533	-0.12253	-0.0735004	0.0205266	-0.0767033	-0.0175831
YDL065C	0.051468	-0.0031628	0.074142	0.0775493	0.285754	-0.148366	-0.047347	0.133969	-0.042623
YDL066W	-0.127192	-0.343786	-0.100159	0.137212	-0.0269987	0.240758	-0.0844916	-0.0456596	0.093035
YDL070W	-0.224322	0.0341251	-0.216398	-0.133971	0.00887821	-0.374583	-0.0328816	-0.17207	-0.355879
YDL074C	0.0315245	-0.194029	0.0680741	0.234542	0.0577177	-0.159646	-0.221685	0.000321781	-0.17078
YDL076C	0.00763345	-0.0597701	0.00260912	-0.0146018	0.0737329	-0.0836486	0.0929335	-0.246169	0.168966
YDL078C	-0.0340288	-0.295038	-0.220905	-0.100489	-0.14271	0.0709281	0.0510189	0.016544	-0.0352988
YDL079C	0.0591281	-0.0622968	0.0412252	0.152127	0.0492403	-0.046587	0.144421	0.201147	0.161447
YDL080C	-0.156302	0.0100622	-0.0671478	-0.0605873	0.0703112	0.164462	0.142248	0.0468302	0.145652
YDL081C	-0.0049178	-0.136125	-0.0507927	-0.0750019	-0.0461101	-0.109473	-0.206665	-0.0352029	-0.190004
YDL082W	-0.101564	-0.0660281	-0.0533676	0.201421	0.072693	0.0612437	-0.0473509	-0.105332	-0.0257088
YDL085W	0.0487506	0.0171767	0.0702463	0.112113	0.209053	0.485394	0.0697013	0.470183	0.257362
YDL086W	-0.0220386	-0.0717955	-0.0479911	-0.0303499	0.018794	-0.0354554	0.0681699	0.0782976	0.0597455
YDL088C	-0.0033178	-0.00707225	0.0648705	0.134044	0.017455	0.148898	-0.0612807	0.0377564	0.00197903
YDL089W	0.0588495	0.0117802	-0.0316025	0.173286	0.08157	0.103589	0.0585513	0.16693	0.109215
YDL091C	0.15955	0.333247	0.268404	0.0667394	0.0451905	-0.070997	-0.0344735	0.181943	0.0786501
YDL093W	0.0296797	0.0856566	-0.42471	-0.0570046	-0.102543	-0.172904	-0.191279	-0.124129	-0.367328
YDL095W	-0.0788093	-0.0135607	-0.0482428	0.0146981	0.0291023	-0.0546457	-0.183033	-0.206308	-0.191036
YDL099W	0.0118567	-0.0471366	-0.0851092	-0.0168928	0.0878368	0.275732	-0.0723681	-0.215308	0.144444
YDL100C	-0.0543587	0.353824	0.087142	-0.0767348	-0.106439	0.0526484	-0.14678	-0.17951	-0.268047
YDL104C	-0.0121831	0.0991966	-0.0423448	-0.159407	0.0424239	-0.116145	-0.0656937	-0.0421276	-0.0446711
YDL106C	-0.03798	-0.244887	-0.067234	-0.0891138	-0.0518169	0.142001	-0.141522	-0.120365	-0.170007
YDL109C	0.00263086	-0.0628319	-0.118248	-0.0738466	-0.0977946	0.0990592	0.107131	0.149394	0.0534031
YDL110C	-0.187652	0.0470527	0.0613677	-0.0266975	0.0703465	0.171739	0.0381806	-0.102045	-0.00011696
YDL112W	0.0735813	-0.0280205	-0.0419791	-0.252242	-0.241421	0.0642187	0.133918	0.271426	0.308406
YDL114W	-0.294493	-0.0543565	-0.120208	-0.176628	-0.159769	0.0539194	0.122611	0.0519463	0.124919
YDL117W	-0.0246506	0.273883	-0.0646362	0.216998	0.0641826	0.605002	-0.0718736	-0.0795206	0.0250713
YDL119C	0.13987	0.0745434	0.310675	0.0297773	0.0282082	0.289346	-0.0501299	0.0892891	0.13455
YDL121C	0.0238677	-0.0275942	-0.203026	-0.0256502	0.15121	0.46807	0.041728	0.100247	0.246368
YDL122W	-0.280444	-0.0475899	0.146426	-0.0494437	0.208006	0.270882	-0.103861	0.0788438	0.281693
YDL123W	0.0541703	0.0383412	0.0312258	0.0271742	0.00501983	0.162984	-0.166609	-0.212956	-0.129767
YDL125C	0.0223607	0.0277895	0.148057	0.0774552	0.343922	0.151543	0.0190145	-0.242821	0.0727448
YDL127W	0.00115913	0.201168	-0.0749877	0.035245	0.229647	0.275652	0.00900321	0.0653523	0.330601
YDL128W	-0.0629773	0.142445	-0.0422083	-0.163074	-0.0576063	0.185812	-0.0138984	-0.122817	-0.297326
YDL129W	-0.0515016	-0.0243038	0.00190628	-0.0906938	0.0350408	0.0579579	-8.25841e-05	-0.0874363	-0.0575804
YDL130W	-0.107779	-0.13821	-0.112376	-0.105977	-0.117703	-0.0502102	0.0158972	0.0460885	0.221287
YDL130W-A	0.00420059	-0.141538	-0.125981	0.0209601	0.0193805	0.271415	0.0210363	0.112902	0.211954
YDL131W	-0.0114041	0.167984	0.102812	-0.0740501	-0.164728	0.0954296	-0.019663	-0.237187	-0.0404081
YDL133C-A	0.0766771	0.0799721	0.0665064	-0.0402951	-0.168965	0.126925	-0.121287	-0.209721	-0.0566761
YDL133W	-0.18858	0.0490853	-0.150786	0.163242	-0.000638791	0.271917	0.0164881	0.202204	0.283592
YDL134C	-0.0241026	0.408685	0.214964	0.0592365	0.137196	0.194999	-0.0338065	-0.0967446	-0.0246733
YDL136W	-0.118354	-0.048231	-0.0457042	-0.0317169	-0.0963525	0.0188927	-0.0258647	-0.0483205	0.0371717
YDL137W	0.0684669	0.0340603	-0.0784604	0.0108457	0.136787	0.324948	-0.049699	-0.021478	0.11022
YDL138W	0.164907	0.313706	0.356472	0.0358974	-0.0719806	0.165849	-0.158397	0.0833371	0.222936
YDL142C	-0.140334	-0.20217	0.0317585	-0.0561541	-0.106697	-0.285312	0.0612283	-0.05058	0.029817
YDL144C	-0.105896	0.0237916	-0.0798777	0.112395	-0.0557936	0.276395	-0.0906155	-0.0787688	0.138052
YDL149W	-0.106245	-0.125399	0.195001	0.195871	0.211468	-0.0398177	-0.0493349	-0.0117763	-0.265708
YDL154W	-0.0122294	-0.0250776	-0.0964782	-0.187646	-0.0409014	0.0958365	0.0385372	0.0791017	0.172224
YDL155W	-0.0358492	-0.273439	-0.051212	-0.0640734	0.00544036	0.125235	0.087197	-0.0739953	0.0763735
YDL156W	-0.109602	0.10727	-0.27135	0.231616	0.0744397	0.062526	-0.0525945	-0.185388	-0.436504
YDL157C	0.00478681	0.121672	-0.122245	0.142025	0.280086	0.134481	0.0246968	0.054377	0.0174241
YDL161W	-0.172814	-0.0415618	0.127254	-0.0952735	-0.0393755	0.114191	-0.19311	-0.067067	-0.351818
YDL168W	0.0215665	-0.0577472	-0.100716	-0.021006	0.122241	0.106715	0.00236658	0.104065	0.0883541
YDL169C	0.00951146	-0.083182	-0.227072	-0.0859187	0.0263557	0.0390363	0.0940016	0.10295	0.0746317
YDL170W	-0.191135	0.0641257	-0.00159641	0.0564663	-0.0468251	0.200232	-0.120158	0.0044844	0.0104201
YDL171C	-0.0361861	0.113087	0.0806358	-0.0629644	-0.116172	0.190286	-0.0170083	-0.0397356	-0.00628513
YDL173W	0.019514	0.467116	0.216832	-0.0231845	0.245506	0.16427	-0.0542316	-0.262041	0.0246745
YDL174C	-0.0383588	0.099634	0.173396	0.0805755	0.271871	0.26005	-0.166463	0.0038827	0.104645
YDL176W	0.148804	-0.0135834	-0.056167	0.05685	0.10575	-0.129875	0.123967	0.348624	0.0508591
YDL177C	-0.180378	-0.0178742	-0.238074	0.106208	0.287401	0.12959	0.02478	0.256861	-0.0678901
YDL178W	0.0360717	-0.0221351	-0.0195056	-0.106782	-0.116126	-0.0485467	-0.00941152	0.0556867	-0.0148153
YDL179W	-0.0391518	0.00503351	0.0477862	0.160339	0.459754	0.248245	-0.0151904	-0.0837896	-0.0197345
YDL180W	-0.180466	-0.0140893	-0.0842837	0.22075	0.0212169	0.226986	0.0429975	-0.0112712	0.000455768
YDL182W	-0.00343555	0.0509558	0.0178973	0.0221445	0.0139404	0.0390183	-0.00558213	-0.0062099	0.0562474
YDL184C	-0.0841064	0.0224914	0.079266	0.133558	0.386683	0.195237	0.0178297	0.0330334	-0.00176277
YDL186W	0.0521117	0.172264	0.164616	-0.106947	0.138976	0.151839	-0.0489101	-0.160994	-0.0337695
YDL188C	-0.0755514	0.330785	0.173387	-0.0914387	-0.125156	0.142355	-0.0664046	-0.143009	-0.0422749
YDL189W	0.153712	0.224812	0.0777411	0.0709214	-0.103455	-0.127108	0.0431728	0.292903	0.0287106
YDL190C	-0.0182984	0.0280475	0.0677158	-0.00914617	-0.276053	0.00969992	-0.0587296	-0.420264	0.04219
YDL191W	0.0328253	-0.113748	-0.06148	0.0825971	0.162535	-0.0474045	-0.0873456	0.0733357	0.0394302
YDL192W	0.12159	-0.240143	-0.179069	0.126713	0.325515	-0.00194374	0.0267919	0.185634	-0.00444582
YDL194W	-0.25674	-0.100938	-0.040191	0.026579	0.238639	0.23449	0.0621822	-0.0426631	0.0511568
YDL197C	0.0339216	-0.0159406	-0.108427	-0.109065	-0.00228226	-0.0612722	0.0847345	0.122835	0.0605092
YDL199C	-0.162647	-0.0968773	-0.00326285	0.190914	0.222096	0.34736	0.098035	-0.0318231	0.115312
YDL200C	-0.135495	0.0247217	-0.22425	0.0291277	-0.0139023	-0.0436907	0.0114701	0.111899	-0.0231401
YDL201W	-0.15868	-0.119635	0.0142551	-0.0448045	-0.231653	-0.0975248	-0.124561	0.0025578	-0.0664731
YDL203C	-0.0795846	-0.139271	-0.0783777	-0.0417675	0.0464768	-0.0454717	0.0476242	0.249654	0.0224271
YDL204W	-0.118498	0.0461196	0.0627963	0.080616	0.0740566	0.153773	-0.00874439	-0.0391343	0.0103322
YDL210W	0.0312049	-0.00726733	-0.0738003	-0.0393127	0.0511145	0.0253897	-0.0101568	0.0551962	0.0751351
YDL211C	0.062385	0.0876795	0.154561	-0.0971952	0.104388	-0.169556	0.0260623	0.0626056	-0.0903343
YDL214C	0.00925101	-0.150198	-0.116501	0.0385155	0.268958	-0.10444	-0.0647687	-0.0375838	-0.0191745
YDL215C	-0.0191719	-0.324805	-0.0556374	0.135457	0.150875	0.137334	0.0956969	0.221405	0.208177
YDL216C	-0.0361389	-0.0181314	-0.14385	0.0575765	0.0130156	0.0797066	-0.125265	-0.107838	-0.00105085
YDL218W	0.00441029	0.0015765	0.0272455	0.121903	0.0876983	-0.0129653	0.0103049	-0.00967713	-0.0205886
YDL219W	-0.114571	0.12956	0.0787244	-0.119028	-0.14767	0.0904872	-0.0258654	-0.125467	-0.0169693
YDL222C	-0.109961	0.119423	0.14598	0.0658749	0.181919	0.24172	-0.0256058	-0.135398	-0.0627385
YDL223C	0.0809597	0.115634	-0.0552394	0.0814903	0.00163005	-0.154652	0.0937885	0.0849155	0.0581961
YDL224C	0.308126	0.0511668	0.246801	-0.0756277	0.0638929	0.0235632	0.0912509	0.237482	0.118037
YDL226C	0.083888	0.0438116	0.00633051	-0.149617	-0.0951061	-0.299306	-0.148165	-0.0609982	-0.196928
YDL227C	-0.28868	0.00730681	0.000871121	-0.332884	-0.175312	-0.0517211	-0.00625303	-0.157605	-0.0244919
YDL229W	0.036381	-0.093067	0.020684	-0.0281264	-0.00571825	-0.00688631	-0.160423	-0.0369157	-0.0980192
YDL230W	-0.0109774	-0.150943	-0.0501447	-0.073559	-0.199882	0.0465491	-0.0423407	0.0330696	-0.0190246
YDL231C	-0.141811	0.0501528	-0.0683277	0.238089	0.237501	0.35481	0.10031	-0.0993095	0.186239
YDL232W	-0.121737	-0.187081	-0.0959593	-0.0290365	-0.0447733	-0.216097	-0.119553	-0.148772	0.0198826
YDL233W	0.0192213	0.108814	-0.0172106	-0.134046	0.0875327	-0.0138714	0.00214255	0.224592	0.178928
YDL234C	0.0214434	0.0715226	0.0227656	0.097948	0.00759151	0.0736182	0.0274689	-0.0654862	0.0488458
YDL236W	0.0149503	-0.0814786	0.0319325	0.0378685	0.0615639	-0.0251694	-0.151407	0.108523	-0.0766215
YDL237W	-0.0120865	0.0560019	-0.0260114	-0.0956764	-0.0160852	-0.117262	-0.048573	-0.014401	-0.0475933
YDL238C	0.083476	0.143656	-0.250315	0.0726183	0.229887	-0.0754021	-0.139952	-0.123575	-0.0643132
YDL239C	0.00712896	0.0881061	-0.0381902	0.0598489	-0.0343112	-0.126099	0.00322454	0.10134	0.0163723
YDL240W	-0.0267609	-0.0743492	-0.112716	0.0747911	-0.0873467	0.0141391	-0.056651	-0.131829	-0.0224094
YDL241W	-0.0165528	0.0843559	0.150204	0.0432292	-0.010493	0.182275	-0.0312254	-0.203266	0.0143592
YDL243C	-0.010164	-0.0431548	-0.0522063	-0.08321	0.176245	-0.0697583	0.0676096	0.0751665	0.0474393
YDR001C	-0.116697	0.247929	0.189611	0.174014	0.0687664	0.136949	0.035351	-0.106244	-0.0425349
YDR004W	0.235562	0.184977	0.181438	0.360501	0.332046	0.240151	-0.1674	-0.204303	-0.169602
YDR005C	-0.0595119	-0.0437995	0.0135992	-0.0655695	-0.0763564	-0.0656173	0.0259808	0.0140675	0.114764
YDR006C	0.0282689	0.226929	-0.0581025	-0.0802255	0.0816088	-0.0721593	0.0981754	-0.128283	0.195621
YDR009W	-0.0892984	0.0343461	-0.0657294	0.0151864	0.171101	-0.109505	-0.0179661	0.1432	0.0390933
YDR011W	0.0593243	0.0211174	0.143317	-0.214909	-0.0356505	0.0050506	-0.150795	0.0510944	-0.0405708
YDR014W	0.0420026	0.219746	0.153219	0.0379364	0.0564406	0.237588	-0.0965053	-0.287871	-0.0650543
YDR018C	0.112378	0.0152679	0.0444545	0.0173315	0.0516094	-0.0514669	0.0273598	0.0848727	0.0507016
YDR019C	-0.0367347	-0.024203	0.0369351	-0.184204	0.271244	0.14479	-0.0796858	-0.221098	-0.0709958
YDR020C	0.075758	-0.0701783	0.0373744	0.0664368	0.254287	0.0756933	-0.0412252	0.0725844	-0.0274166
YDR022C	0.0872023	-0.262978	0.0192175	-0.0854534	-0.025923	-0.46628	-0.0284969	-0.0987698	-0.00973358
YDR025W	0.0530368	0.0325225	0.0502822	0.122151	-0.0283061	0.361999	-0.0380985	-0.126695	0.0642882
YDR026C	0.250288	0.31695	0.0554046	-0.0478564	0.0959253	-0.0702717	-0.0411295	0.0266429	-0.0686141
YDR030C	-0.0384719	0.1323	0.054262	-0.225924	-0.138189	0.0767434	-0.0964246	-0.160102	-0.00721776
YDR032C	0.033812	-0.0281436	0.0224352	0.101052	0.00239598	-0.0465326	-0.0558686	-0.0226167	-0.0053393
YDR033W	-0.0502597	-0.0740435	-0.148226	0.0240425	-0.10537	-0.103699	0.0503702	0.156058	-0.0237524
YDR034C	-0.019702	-0.00405902	-0.0982501	0.0634055	0.0132435	-0.0747073	-0.0939712	-0.0789986	0.0666287
YDR035W	-0.0549002	-0.0637974	-0.0820991	0.0747414	-0.0942459	-0.0151149	0.0636395	0.1113	0.0656174
YDR036C	0.0668603	0.0973423	0.0340148	0.0616917	-0.0631849	-0.166871	0.00607493	0.0687168	0.0312943
YDR043C	0.152102	0.360696	0.0251206	0.0580545	-0.0453773	-0.0478363	0.0133937	-0.00305893	0.154524
YDR046C	0.00657877	0.0265399	-0.0291321	0.133735	0.0751483	0.0316171	0.097331	0.0704722	0.102596
YDR049W	0.00284168	-0.0222652	-0.16751	0.020242	0.00585944	0.346159	-0.139444	0.114969	-0.248076
YDR051C	-0.0834115	0.0254942	0.0779067	0.00199301	-0.158759	0.141227	-0.0281062	-0.136726	-0.0271238
YDR055W	-0.17012	-0.0499171	-0.0744155	0.0104122	0.0290897	-0.068402	0.0210974	0.0917476	-0.00950357
YDR056C	0.0501299	-0.0214686	0.00428039	0.0316344	0.155498	-0.0119634	0.101823	0.226009	0.0426325
YDR057W	0.101584	0.0474861	-0.0793493	-0.220374	0.312815	-0.305945	0.00857455	0.044775	0.0178188
YDR058C	-0.0215456	0.10622	-0.0249298	-0.201476	0.0517639	0.0990601	-0.0609067	-0.0863441	0.0208012
YDR059C	0.0128756	-0.0444249	-0.103064	0.0807378	-0.0643601	0.0236895	0.0998997	0.261851	0.0760239
YDR061W	0.0724542	-0.0593859	-0.0322729	-0.0330564	0.120375	0.0233825	0.0631473	0.0470135	0.0312511
YDR063W	-0.0112917	-0.144166	-0.0507145	0.0204279	0.127227	0.0741851	0.0195391	0.116607	-0.00322315
YDR066C	-0.0192883	-0.0959704	-0.0572383	-0.0330534	0.0887107	-0.0266017	0.158004	0.219822	0.0786933
YDR067C	0.0384068	-0.352016	0.0339421	0.0771684	0.128278	0.214187	-0.0204155	0.228995	-0.128615
YDR068W	-0.213841	0.0761982	-0.0291443	0.116666	-0.0641651	-0.125943	0.00726862	0.0512769	0.060686
YDR070C	0.0456446	0.0165717	-0.00393112	0.0532855	0.000350036	-0.178588	-0.0854365	0.122026	-0.0970951
YDR071C	-0.0785298	-0.343242	0.0493328	0.00716592	-0.0701941	0.177365	-0.0510569	-0.135313	-0.016604
YDR072C	0.0716283	-0.304028	-0.0686579	-0.0581258	0.0961716	-0.0421867	0.0507483	0.16956	0.0252799
YDR073W	-0.192672	-0.0892761	-0.265111	0.192616	0.0415334	0.258608	0.0572773	0.109969	0.0501644
YDR074W	0.097059	-0.10597	0.138571	-0.156691	-0.0750129	-0.286694	-0.252709	-0.191504	-0.145334
YDR075W	0.0365969	0.0592981	-0.0886724	0.0148463	-0.192112	0.0228643	-0.000555769	-0.15358	0.0682372
YDR076W	-0.066253	-0.0505711	0.0359322	0.0923472	0.00889133	0.216661	-0.0658659	-0.259976	0.0175587
YDR077W	-0.0343981	0.0563156	-0.0545948	-0.0201768	-0.221221	-0.279816	-0.0296427	0.0821983	0.0520447
YDR083W	-0.281019	-0.191566	-0.218102	0.0938405	0.0113117	0.174332	-0.0767927	-0.0157949	-0.0237873
YDR084C	-0.00570404	0.0602651	-0.0659895	-0.128953	-0.210422	-0.0979668	0.0226112	0.202347	0.0439426
YDR085C	0.0277074	0.102018	0.103957	0.0344811	0.11641	-0.206165	0.0554941	0.0352396	-0.0908063
YDR089W	0.121121	0.238216	0.165363	-0.0593341	-0.0959072	0.203812	-0.119524	-0.302778	-0.0940517
YDR093W	-0.0361794	-0.0703068	-0.0304872	0.0799158	0.129757	0.0365572	-0.102036	0.0979397	-0.158902
YDR096W	-0.178675	-0.0841144	-0.0754966	0.149394	0.378661	-0.110807	-0.103468	-0.167036	-0.0391598
YDR097C	-0.0694639	0.0252031	-0.0419296	0.090983	0.129626	0.0692986	0.00272226	0.131674	0.00894749
YDR098C	0.00439973	0.065475	-0.165791	0.0967422	0.121694	0.195451	-0.0813072	0.214725	-0.120733
YDR099W	0.0621175	-0.0778817	0.0312189	-0.0486925	0.0148824	0.0270822	0.064981	0.442809	0.0825371
YDR100W	0.0227265	0.0285904	-0.0573855	-0.0244836	-0.137671	-0.234798	0.075106	0.252716	0.0350434
YDR101C	-0.0396348	0.206799	0.133104	0.0680856	-0.115497	-0.124279	-0.167789	0.134904	-0.163628
YDR104C	-0.0383227	-0.0803494	-0.0598317	0.142863	0.19199	0.033434	0.0476349	0.0157103	0.0183569
YDR105C	-0.127937	-0.0807755	-0.0284595	0.213773	0.13703	0.0993517	0.0140079	0.0852195	0.0594927
YDR107C	0.0385551	-0.122446	0.0212625	-0.131614	0.165807	-0.0842496	0.0165852	0.0671881	-0.0370479
YDR108W	0.113869	-0.145554	0.165015	-0.233375	0.0131595	-0.470939	-0.164634	-0.0620264	-0.0259103
YDR109C	-0.102675	-0.0687488	-0.0528023	-0.0255752	0.0907367	-0.0802298	-0.00551225	0.130027	-0.0116381
YDR110W	-0.0615139	0.00239949	-0.0571479	-0.025304	0.0465607	-0.0811789	0.055775	0.0958985	0.0217239
YDR111C	0.0241074	-0.0507899	-0.0768689	0.224164	0.0891397	0.14194	-0.00126138	0.0455744	0.0707871
YDR117C	-0.0222623	-0.10286	-0.0670671	0.0238591	-0.040723	0.108278	0.0638014	0.0444682	-0.0349356
YDR119W	-0.0206278	-0.176364	-0.0386741	-0.0241114	0.0813254	0.0613855	0.0946462	0.121926	0.0377806
YDR120C	-0.149367	0.0899155	0.0531789	0.0102408	-0.176138	-0.363303	-0.135629	-0.081235	-0.154461
YDR121W	-0.230071	-0.056447	-0.118731	-0.132759	-0.250257	-0.326279	-0.0671828	0.253271	-0.0301895
YDR122W	-0.134295	-0.107574	-0.15861	0.0848525	-0.022368	0.0114211	-0.0585849	0.0958019	-0.105188
YDR123C	-0.0624614	-0.00376736	0.0078089	0.0817289	-0.0408063	-0.0845272	-0.235464	-0.0615902	-0.288676
YDR124W	0.018694	-0.0245968	-0.0138309	0.00764394	0.0989569	0.0929392	0.0594033	0.149198	0.0702653
YDR125C	0.0714835	0.0949209	0.096707	-0.0556718	0.141189	-0.16905	-0.0270972	0.0881191	-0.0408189
YDR126W	-0.0479042	-0.122162	0.012171	0.0460786	0.130721	0.0532609	-0.154937	-0.0318956	-0.131053
YDR128W	0.0267566	-0.0515868	0.153404	0.00504142	0.355324	0.232813	-0.0159129	-0.201957	0.0335701
YDR130C	-0.00686099	-0.0198471	-0.147169	0.013507	0.0677615	0.159548	0.075765	0.0582812	0.0983503
YDR131C	-0.020512	-0.171613	0.000598553	-0.0325418	0.116322	0.0159733	0.0680423	0.115275	0.027466
YDR132C	-0.073339	-0.0335407	-0.0585489	0.176931	0.132319	0.0602717	-0.00431304	0.0626566	-0.0833944
YDR135C	-0.0341484	-0.104285	-0.00149505	-0.00182116	0.00763304	0.0650898	-0.00641955	0.0630633	-0.0310627
YDR139C	0.0514144	0.113197	-0.00396404	-0.0149433	0.014506	-0.138185	0.062118	0.0146117	0.0302238
YDR142C	0.00631503	-0.322876	0.0213816	0.059821	0.0482408	0.0517749	0.143116	0.178576	0.130552
YDR143C	-0.0156625	0.133636	0.041883	0.0662674	0.120863	0.120694	0.278664	0.158529	0.171486
YDR144C	0.0131866	0.102011	-0.023964	-0.00501543	-0.135612	-0.229362	-0.0159586	0.0053339	0.0735715
YDR146C	-0.0103849	-0.192319	0.0230058	-0.0815913	-0.105004	-0.0422468	-0.0320011	-0.0811121	-0.0450144
YDR148C	0.00702098	-0.0654137	-0.043654	0.0555519	0.198213	0.203228	-0.179312	0.00995468	-0.0706015
YDR150W	0.0244045	0.261423	-0.271568	0.144847	0.265189	0.032979	-0.0642128	-0.10335	-0.103487
YDR151C	0.0710162	0.0863246	-0.16756	-0.0200284	-0.00289984	-0.228714	0.0241588	0.0271523	-0.0774383
YDR152W	-0.0627801	-0.00393849	-0.0655779	-0.0234835	-0.0492546	-0.040186	0.0965026	0.0892641	0.0387538
YDR153C	0.178984	-0.0180204	0.0526942	-0.180981	0.0127873	-0.253509	0.0645808	-0.122325	0.0532723
YDR155C	0.130365	0.0463793	0.0691442	0.196547	0.180778	0.239624	-0.165905	-0.0713644	0.081762
YDR156W	-0.075302	-0.182193	-0.0312756	-0.162626	-0.166326	-0.0147437	-0.0171585	0.00338194	-0.00723963
YDR161W	0.0115131	-0.1717	0.0155832	-0.121847	0.152196	-0.158206	-0.173092	-0.110797	-0.103584
YDR162C	-0.0231642	0.113664	0.075778	0.047061	-0.229214	0.189163	-0.259756	-0.408434	-0.219964
YDR163W	-0.0303546	0.147306	-0.0890031	-0.0778025	-0.0216785	0.0144499	0.0280092	0.231154	0.091578
YDR165W	-0.144526	-0.14736	-0.195903	0.0531446	0.0167001	0.0656098	-0.0451056	0.0382437	-0.0876689
YDR169C	-0.0376463	-0.32118	-0.0923552	0.0465302	0.295262	-0.0926208	-0.165138	-0.152046	-0.0764358
YDR171W	0.00569608	0.00784337	-0.0292525	-0.135097	-0.0896631	-0.176952	0.103659	0.143509	0.0584938
YDR174W	-0.0630073	-0.186865	-0.042437	0.0639123	0.131012	-0.0235197	-0.125563	-0.144604	-0.165512
YDR179C	-0.0452408	0.0915622	0.0121556	0.179109	0.0227513	0.0989822	-0.137072	-0.140867	-0.105828
YDR179W-A	0.0215814	0.0656785	0.103537	-0.137709	-0.145126	0.195922	-0.112082	-0.116812	0.0273023
YDR181C	-0.081429	-0.0470892	-0.0747256	0.0229836	-0.0547942	0.0187951	0.0808008	0.085926	0.0947274
YDR183W	-0.0495484	0.0900228	0.0528788	-0.155061	-0.0597681	0.126945	0.0194496	-0.0600321	0.0901827
YDR184C	0.014247	-0.160782	0.0249619	-0.00512206	-0.0647039	-0.125565	0.0932483	0.130325	0.0739434
YDR185C	-0.0225515	-0.132554	-0.045228	-0.116927	0.0275212	-0.0811674	0.139432	0.176427	0.0895049
YDR186C	-0.0981693	0.289371	0.13525	-0.274253	-0.14751	0.143972	-0.131557	-0.467734	-0.132367
YDR191W	-0.0380548	-0.0947559	-0.0890653	-0.267504	-0.192269	-0.268033	0.0199274	0.0706767	0.0179057
YDR192C	-0.065111	-0.106198	0.0354684	0.103642	0.222316	0.113493	-0.00475257	0.146238	-0.0233369
YDR198C	-0.0864219	-0.00238746	-0.0953818	0.147506	0.233807	0.0891087	0.0580743	0.12234	0.0716136
YDR202C	-0.0112332	0.0809965	-0.0198982	0.17645	0.0994669	0.130882	0.0252709	-0.0899024	0.059461
YDR205W	0.0161799	0.0496729	0.104608	-0.159409	0.0568265	-0.00255837	-0.120377	-0.343983	-0.0383439
YDR206W	0.00932882	0.0714776	0.149973	0.0153488	0.236984	0.17156	-0.0449777	-0.157987	0.00163751
YDR207C	0.0117973	-0.255861	-0.0187186	-0.173851	-0.213986	-0.448537	-0.15225	-0.014547	-0.059059
YDR210W	0.00379249	-0.140965	-0.0638089	-0.0148439	-0.142839	-0.118403	0.0952413	0.18572	0.0755797
YDR213W	-0.0125732	-0.119995	-0.0371746	0.0233811	0.201849	-0.0153099	0.179421	0.141975	0.189118
YDR214W	-0.000248269	-0.0147627	-0.0720341	-0.158583	-0.117134	-0.109059	0.0142391	0.079737	0.0103234
YDR216W	0.160157	-0.0140288	0.109504	-0.0763723	0.000156491	-0.129759	0.134958	-0.051926	0.141288
YDR217C	0.0911429	0.0171843	-0.0498922	0.0819205	0.0253468	-0.123784	0.0671376	0.0865916	-0.0160761
YDR218C	0.0500387	-0.0530155	-0.0675381	-0.0594828	-0.120157	-0.0614725	0.0423859	0.186629	0.0259163
YDR219C	0.0239593	0.0322002	0.0360624	0.0689738	0.0635861	0.00332648	0.0959188	0.00649668	0.010946
YDR221W	-0.130365	0.0927259	0.0162798	0.180161	-0.0573454	0.192811	0.0950034	-0.0447993	0.0736339
YDR222W	0.0805952	0.0571013	0.0950244	0.138067	0.089562	0.116852	-0.00737701	0.121188	0.0557157
YDR223W	0.0664255	-0.0354911	-0.0126206	0.0579795	0.137499	0.0804111	0.111861	0.155882	-0.00373676
YDR225W	0.0534504	0.000421598	-0.0866125	0.0844915	0.136059	0.014594	0.0868693	0.0892044	0.0668818
YDR229W	-0.0385743	-0.153003	-0.0835315	0.0638716	-0.117209	-0.0268474	-0.0062114	0.147402	0.0177444
YDR233C	-0.0277744	-0.0907128	0.046645	0.0524345	0.043977	0.0142642	0.0816371	0.18754	0.0817593
YDR239C	-0.038119	-0.195301	-0.200694	-0.160142	-0.00832623	-0.133448	-0.0158714	-0.0612114	0.128201
YDR242W	0.0688091	-0.0215044	-0.0208979	-0.185939	-0.388119	-0.276741	0.0539972	0.0938116	-0.0182964
YDR244W	-0.0154274	-0.186119	0.0937425	-0.0327543	0.0170594	0.123442	-0.0784794	-0.245893	-0.0466524
YDR245W	0.00038319	-0.0730754	-0.0274671	0.217078	0.197698	0.0627813	-0.176858	-0.0800727	-0.10269
YDR247W	-0.00663254	0.245343	-0.0556677	0.292616	-0.0105551	0.0959194	0.0228567	-0.0114719	0.00407317
YDR248C	0.0575074	-0.116932	-0.0784265	-0.0622276	-0.0305955	-0.035985	0.150392	0.0800643	0.0787774
YDR249C	0.0341196	-0.17249	-0.114084	-0.155087	0.147202	0.0480295	0.0362808	0.0307655	0.0518746
YDR252W	0.0957281	0.0902685	-0.0107813	-0.00170882	0.135799	-0.0590125	0.0208015	0.0487014	-0.0223823
YDR253C	-0.00722569	0.0493779	0.15267	0.0509925	0.069758	0.229629	-0.0472254	-0.386519	-0.0295676
YDR254W	-0.0730151	-0.130875	-0.0409786	0.0572695	0.397599	-0.0217972	-0.0468199	0.138458	-0.0151546
YDR255C	-0.0136823	-0.266484	0.0137514	0.0410767	0.00978964	-0.263074	-0.194751	-0.0792237	-0.0238041
YDR256C	-0.00170598	-0.118956	-0.0456706	0.088539	0.180525	-0.0974919	0.146313	0.144865	0.0789522
YDR257C	-0.0883624	-0.0974397	-0.0100372	-0.165445	0.0605033	-0.217425	0.0881658	0.107314	0.076342
YDR258C	-0.0552707	-0.108864	-0.0539558	0.377075	0.359262	0.0142144	-0.0993332	0.0589436	-0.0672299
YDR259C	0.162767	0.0392717	0.229664	0.00520541	0.238129	-0.15129	-0.00441719	0.101099	-0.056653
YDR260C	-0.0184168	-0.0904135	-0.0342457	0.0429554	-0.0919982	-0.043134	0.0829124	0.0513581	0.121628
YDR261C	0.0530944	-0.135815	-0.00553135	-0.191807	-0.221656	-0.175193	0.0306876	0.00423575	0.0533496
YDR262W	0.0200869	0.0427765	0.0458377	-0.0486907	0.0465379	-0.0667885	-0.00714069	0.0434826	-0.077194
YDR263C	8.14275e-05	0.220234	0.22565	0.0898099	0.121422	0.178532	0.0158737	-0.124956	0.0199502
YDR265W	-0.183149	-0.392016	0.0315686	0.12794	-0.00818659	0.0971605	-0.141878	-0.0397773	-0.0520186
YDR266C	0.122837	0.253462	-0.173906	-0.366737	-0.365346	-0.399584	-0.175009	-0.0932389	-0.127499
YDR270W	0.0814703	-0.0333085	-0.0190401	0.0795312	0.136122	0.00892315	0.0814505	-0.00200342	-0.128365
YDR272W	-0.11488	0.11514	0.099367	-0.0742304	0.081545	0.221769	-0.027975	-0.123826	-0.0138321
YDR273W	-0.201116	0.0122353	-0.0171163	0.115423	0.299302	0.315291	0.0183658	-0.0294421	0.0560841
YDR275W	-0.0338517	-0.0921287	-0.00155555	0.0904931	0.134141	0.0530007	0.0768498	0.0635489	0.064029
YDR276C	0.0580488	-0.0706564	0.0739702	0.0336942	0.193751	0.0944417	0.101504	0.198787	0.0358473
YDR277C	0.141491	0.26424	0.146971	-0.166463	-0.0579458	0.115201	-0.0835919	-0.12201	-0.038174
YDR279W	-0.0822864	0.0290216	-0.0835081	-0.149805	-0.213347	-0.114525	0.00660154	-0.000520555	0.0123526
YDR281C	-0.130999	0.00633264	-0.147032	-0.0353325	-0.00505939	0.100518	-0.00561516	-0.0591998	0.0555422
YDR282C	0.0188673	0.0778104	-0.0162664	-0.0654198	0.0874473	-0.114829	0.0646125	0.0827127	0.0296643
YDR284C	-0.0206978	-0.0162871	-0.0685367	-0.0557757	-0.119329	-0.147606	0.0391157	0.068936	0.0759104
YDR285W	-0.131927	0.127431	0.0928567	0.210989	-0.141443	-0.144109	-0.103692	-0.0879542	-0.0121285
YDR286C	0.0145743	-0.108534	-0.0853686	-0.0931032	-0.044915	-0.133662	0.110583	0.164513	0.0727356
YDR287W	-0.00797956	-0.0751824	-0.0504325	0.0903691	0.0855313	0.0412336	0.0386346	0.135101	0.122542
YDR289C	-0.089898	-0.0441395	-0.0556355	0.08494	-0.0765741	0.0518187	-0.120046	-0.24605	0.0427644
YDR291W	-0.0362647	0.0299852	-0.0581874	-0.186406	0.182222	-0.0942508	0.130219	0.167484	0.0777948
YDR293C	0.176485	-0.228741	0.0451123	-0.0641696	0.330855	0.00270013	-0.00863254	0.0910894	0.140456
YDR294C	0.0694303	0.174446	0.115733	-0.0549707	0.147706	-0.310621	-0.00153055	0.178229	-0.0342442
YDR297W	0.0173577	0.176415	0.0423856	-0.21825	-0.202986	-0.04418	0.060976	-0.0380131	0.0701965
YDR304C	0.28473	-0.280077	-0.0407116	-0.176145	-0.236748	0.0239172	0.0539452	0.0340585	0.0529137
YDR305C	-0.15242	-0.0202628	-0.0176487	-0.0974008	0.055664	0.270049	-0.107884	-0.0807896	-0.0152439
YDR306C	-0.176075	-0.231297	-0.0799108	0.00507775	-0.124494	-0.126466	0.0426187	0.177626	0.00595246
YDR307W	-0.0593517	-0.147657	-0.028401	0.0409391	0.0620824	0.122582	0.0255472	0.0399971	-0.0306458
YDR309C	-0.112287	0.113905	0.0802087	-0.09239	-0.174015	0.138698	-0.0119969	-0.374723	-0.00363758
YDR310C	-0.0258811	-0.119987	-0.055468	0.1301	0.0482638	-0.0270085	0.0097422	0.165604	0.0441362
YDR312W	0.0845343	0.217596	0.129159	-0.119888	-0.0198036	-0.00117074	-0.220381	0.0235999	-0.120563
YDR313C	-0.129048	-0.142671	-0.0661573	0.0954163	0.0905643	-0.142491	0.0887691	0.135267	0.0532648
YDR314C	-0.058382	-0.169197	-0.127781	-0.124381	-0.00278939	-0.0439783	0.110632	0.168445	0.0120604
YDR315C	-0.0395102	0.0890179	0.00487842	0.094319	-0.0824177	-0.0153648	-0.00388976	0.399958	0.0587571
YDR316W	0.0752607	-0.0588623	-0.0105502	0.102332	0.217568	-0.0697883	0.048192	0.0807968	-0.0183773
YDR317W	-0.0155039	0.0351648	-0.114058	-0.0251405	-0.217274	-0.0675279	0.0444112	0.183153	-0.0378704
YDR318W	-0.0182106	0.0646312	-0.0591219	0.0300789	0.0644838	0.30813	-0.005031	0.0348247	0.20736
YDR319C	0.0320336	0.0113643	0.143681	-0.160197	0.175641	-0.0216855	-0.131238	-0.260545	-0.0855169
YDR320C	-0.0366048	-0.263459	-0.122614	0.132686	0.036683	-0.184569	-0.00851498	-0.0618536	-0.0316807
YDR321W	-0.0581095	-0.128692	-0.0461887	0.00539799	0.117531	-0.0356467	0.0492034	0.107945	0.00543641
YDR326C	0.265347	-0.161958	0.1106	-0.416449	-0.10652	-0.275842	0.0551669	0.149501	0.0351807
YDR329C	-0.0713006	-0.424205	-0.00661501	-0.00155446	0.0843269	-0.0092161	-0.0503598	-0.0160405	-0.0730789
YDR330W	-0.118768	-0.0365201	0.0918807	0.0335505	-0.0316861	-0.0392775	-0.0231429	0.0847028	0.00940596
YDR333C	0.0556933	0.039979	-0.0873307	0.0756103	0.21487	-0.114817	0.0790604	0.429928	-0.00481434
YDR334W	0.00265479	-0.142887	-0.061159	0.0082396	0.34391	-0.0736625	0.0386166	-0.102438	0.0576016
YDR336W	0.0593652	-0.135309	-0.00128095	-0.0861225	0.14618	-0.179382	0.088479	0.0562784	0.0735161
YDR338C	-0.147285	0.140391	-0.148204	0.0897894	-0.0058404	0.00872144	-0.126428	0.104123	-0.126587
YDR345C	-0.142695	0.0159553	-0.0141354	-0.00475152	-0.106707	0.126279	-0.014372	-0.122989	0.0294602
YDR346C	-0.135894	-0.000576842	-0.0471891	0.0345897	-0.00177207	-0.1513	-0.221278	-0.0829476	-0.227155
YDR348C	-0.168445	0.0365578	-0.120327	0.151104	0.189117	0.080672	0.10559	-0.0410703	0.117722
YDR349C	0.0545043	0.00747794	0.057259	-0.089924	0.0252776	0.03216	0.0306637	-0.122934	0.00810291
YDR351W	-0.0483944	-0.0450675	-0.0705383	0.0191827	-0.0271045	-0.0198867	0.0188534	0.0974286	0.0809147
YDR352W	-0.0706386	0.00981999	-0.0921485	0.0362604	0.126818	-0.0130637	0.0175508	0.033107	0.0694765
YDR357C	-0.0231617	0.13215	-0.155927	0.0893245	0.0767137	0.0719048	0.0545522	0.0142505	0.0822165
YDR358W	-0.00159386	-0.0361211	-0.0614901	-0.0983557	0.237514	-0.14273	0.0504302	0.209485	0.0323741
YDR363W	-0.0849727	0.0152252	-0.040548	0.0900921	0.037446	0.080153	-0.109051	-0.0455634	-0.0198403
YDR363W-A	0.174012	-0.190356	0.113525	-0.0189231	-0.202309	-0.147098	-0.144223	0.0854829	-0.0356439
YDR368W	0.00605064	-0.0325763	-0.0302468	-0.033293	-0.0695887	0.0328543	0.126028	0.240139	0.11791
YDR370C	-0.0142168	-0.101469	-0.0126204	-0.192002	-0.192147	0.0355078	-0.00915627	0.0410909	-0.00414283
YDR371W	0.012908	0.225967	0.20476	0.00225839	0.168288	0.126858	-0.0340499	-0.119372	-0.00891299
YDR372C	0.342359	0.220496	0.273336	-0.0785182	-0.278088	-0.408131	-0.0314357	-0.16258	-0.0293828
YDR374C	0.0337968	-0.0563093	-0.0431681	-0.0811473	0.0995597	-0.0195376	0.0779047	0.0603799	0.0303888
YDR378C	-0.0980774	-0.0168203	0.0122719	-0.338337	-0.50875	-0.627253	-0.270967	-0.226533	-0.117291
YDR379W	0.0284665	0.0164028	-0.0418673	-0.0472899	0.0207725	-0.0829541	0.00600135	0.111448	-0.0153873
YDR380W	0.0752126	-0.0797547	0.10948	0.0536846	0.361642	0.0462827	-0.0747738	0.0762013	-0.0672697
YDR383C	-0.077074	0.0033256	-0.0490964	0.101511	0.118996	0.13298	0.00613024	-0.0556852	-0.010141
YDR384C	0.0140693	-0.00202262	-0.123151	0.00352372	-0.118276	-0.0649491	0.06148	0.106833	0.0518385
YDR385W	-0.0828582	0.226128	-0.0175551	0.0565988	0.0233145	0.0556031	0.0399258	0.0573836	0.0264197
YDR386W	-0.0201727	0.0359448	0.0240752	0.0715796	0.122782	0.191931	-0.0202712	-0.186051	0.0214844
YDR387C	0.0545104	-0.0789236	-0.0501285	-0.149405	0.0235727	-0.055109	0.059322	0.0750628	-0.027798
YDR388W	-0.0587765	0.00522866	-0.114072	0.149819	0.204742	0.0285132	-0.0875473	-0.138369	-0.223391
YDR389W	0.0315921	0.0750182	0.114481	0.0951323	-0.0803734	0.0470716	-0.111989	-0.0605844	-0.019434
YDR391C	0.1043	0.361915	-0.0573224	0.046653	-0.05619	-0.0814176	0.00162686	0.357204	-0.0743815
YDR393W	0.0134647	-0.142631	-0.0629048	-0.030934	-0.0271957	-0.120459	-0.0599814	-0.0797374	-0.0189217
YDR395W	0.0280728	-0.212382	-0.0477238	-0.167888	-0.0402374	-0.215673	-0.01433	-0.00442764	-0.0479359
YDR399W	-0.0203542	0.0909984	0.118698	-0.157574	0.0776895	0.062815	-0.0214752	-0.150542	-0.0335621
YDR400W	-0.0314509	-0.130384	-0.0862187	-0.0907257	-0.0274337	-0.037619	0.0809292	0.0698075	0.0289364
YDR402C	-0.0358188	-0.0546102	-0.0709086	-0.0254492	0.0252067	0.019248	0.0571571	0.117464	0.0497906
YDR403W	0.174529	0.164564	0.113628	-0.253634	-0.272234	-0.0883351	-0.00665605	0.201922	0.116606
YDR406W	-0.00977209	0.0132704	-0.0152469	-0.119475	0.18798	-0.13315	0.063049	0.0430034	-0.0291134
YDR409W	0.0131414	-0.110074	-0.0367977	-0.0799701	-0.206662	-0.12061	-0.0878112	0.0941341	-0.0682072
YDR411C	0.132706	-0.0924767	0.11049	-0.0633279	0.20217	0.0765755	0.0592902	0.0860092	0.0682489
YDR414C	-0.0260088	-0.196125	-0.0431634	-0.0182104	0.108138	0.108507	-0.131397	-0.0896149	0.0175349
YDR415C	-0.0575711	-0.0582979	-0.0291419	-0.121285	-0.154638	-0.157282	0.00907315	0.0852234	0.00487633
YDR419W	0.0154773	0.00688538	-0.071273	-0.0411194	0.0745206	-0.0406405	0.07292	0.175738	0.049736
YDR420W	0.0238529	0.237255	0.145807	-0.074596	0.219352	0.151547	-0.0302467	-0.0849128	0.0318187
YDR421W	0.000215903	0.024591	0.0425958	-0.119192	-0.134887	-0.217289	-0.115756	-0.0429889	-0.0437729
YDR422C	-0.0414213	-0.0733249	-0.109616	-0.0752667	0.158219	0.0752606	-0.0517467	-0.0245708	-0.0770344
YDR423C	-0.11574	-0.0480334	-0.171788	-0.0303831	0.0242122	-0.0337316	0.161367	0.255239	0.058817
YDR424C	-0.00263731	-0.0985874	-0.0190654	0.0265387	0.175695	-0.042588	0.0406638	0.115038	-0.00746455
YDR425W	0.0823222	-0.00634978	0.0454773	0.102746	-0.11813	0.0634664	0.0719174	0.122605	0.0439843
YDR428C	-0.0710972	-0.0364035	-0.115695	-0.0961515	0.0394402	-0.125907	0.119183	0.100783	0.114114
YDR430C	-0.0805182	0.0914351	0.0871373	-0.0221498	0.0206424	0.140061	-0.0097211	-0.161172	-0.023536
YDR435C	-0.0125052	0.353722	-0.0245193	-0.0674726	-0.154996	-0.151745	-0.0336769	-0.109158	0.0726318
YDR436W	-0.0508943	-0.191463	-0.0501882	0.00530914	0.0283413	-0.0111719	-0.00753414	0.112223	-0.0115031
YDR438W	-0.106854	0.0994859	0.0582146	-0.0607972	-0.0414773	0.0157748	-0.0847972	-0.0958897	-0.0397044
YDR440W	0.00398528	0.0989528	-0.106669	0.162497	0.18651	0.11824	-0.0307732	0.144126	0.0344802
YDR441C	-0.246585	0.212707	0.0346411	0.233875	0.159001	0.129984	-0.181283	0.0272501	-0.0623471
YDR444W	-0.123021	0.0258126	-0.00648826	-0.114858	-0.0408085	0.155144	-0.0602086	-0.16957	-0.0337007
YDR446W	-0.00237556	0.0185144	-0.111322	0.251857	0.131762	-0.0371544	-0.0271541	0.0970359	0.0759388
YDR447C	-0.0293117	-0.101354	-0.0462616	0.0136613	0.0107563	-0.0596627	0.0753643	0.0548566	0.139718
YDR451C	0.00984097	0.00932921	-0.00793449	-0.0520704	-0.0179027	-0.1056	0.01459	0.0525375	0.052588
YDR452W	-0.000492921	-0.0461622	-0.0825109	-0.0386964	0.128717	0.0143119	0.0129985	0.041207	0.0599758
YDR453C	0.0245829	0.00542555	-0.0167621	0.0339239	0.0686652	0.040591	0.0696803	0.101421	0.0574061
YDR458C	-0.0145994	-0.011584	-0.0737699	0.170672	0.0176794	0.0214561	-0.084383	-0.0173347	-0.094307
YDR459C	-0.106548	0.102575	-0.05971	0.160791	0.105587	-0.0977327	0.150142	0.0705116	0.166026
YDR461W	-0.062644	0.251808	0.182559	-0.096243	-0.428243	0.0242824	-0.0980691	-0.172361	-0.0481839
YDR463W	-0.00703021	-0.061582	-0.0489496	0.00958147	-0.0765076	-0.0697386	0.00866262	0.072952	-0.0121916
YDR465C	-0.0177193	-0.135703	-0.0714593	0.014057	0.00505685	-0.0827154	-0.041781	-0.0546525	0.0161111
YDR466W	0.0253792	0.083436	-0.0980302	-0.077339	0.0525825	0.0621987	-0.162087	-0.289393	0.0131987
YDR469W	0.1152	-0.349942	-0.0551167	0.0286109	0.17874	0.0605768	-0.198784	-0.0352415	-0.0860787
YDR471W	-0.0962107	0.272576	-0.140081	0.0877818	0.370988	0.136963	-0.00593098	-0.130151	-0.0657912
YDR475C	-0.0102534	-0.0716362	-0.0481653	-0.0781829	0.275083	-0.0813068	0.0347529	0.0334572	0.0590037
YDR476C	0.00712433	0.0419314	-0.0601908	-0.275792	-0.270484	-0.0629557	0.034788	0.143138	0.00138879
YDR477W	0.218535	0.298892	0.0817772	0.251945	0.178307	-0.0983874	0.0477545	0.115022	0.0678266
YDR479C	0.0156582	0.115085	-0.0856868	-0.117667	-0.0104404	0.00147945	0.0509451	0.20541	0.109568
YDR480W	-0.00680297	0.0942544	0.0155217	-0.00836436	-0.00314502	-0.106552	0.171905	0.32236	0.131938
YDR481C	0.0435656	0.264028	0.0651737	-0.0831263	-0.127649	0.143388	0.116075	-0.0689209	0.259959
YDR482C	-0.0676487	0.0350647	-0.133976	-0.0141897	-0.0582893	0.000361366	0.0179396	0.199661	0.0602329
YDR483W	0.284437	0.23492	0.191375	-0.0648529	0.127453	0.1711	-0.213148	-0.240836	-0.0996333
YDR485C	0.0321008	-0.200129	-0.0164645	-0.14259	0.342519	-0.0557409	-0.0492238	-0.217626	-0.0533994
YDR486C	0.0275245	-0.195234	0.03574	0.0750201	-0.0108529	-0.200479	-0.124135	-0.175567	-0.00182711
YDR488C	0.0146837	0.156092	0.00702698	-0.0520412	0.132756	-0.00275035	-0.100734	-0.029677	-0.106031
YDR490C	0.0194462	0.270645	-0.104788	0.0724236	0.0393518	-0.0911924	-0.00773937	0.255754	0.0990681
YDR492W	0.0494891	0.0218434	0.00964917	0.040615	0.122626	0.093508	0.14012	0.295584	0.101652
YDR493W	0.0785016	0.0140401	0.0138311	-0.259007	-0.170669	0.0481918	-0.155445	-0.283583	-0.00954927
YDR494W	0.0231587	0.0544212	-0.0269056	-0.127215	-0.0215518	-0.201735	-0.0965598	0.107571	0.0296854
YDR496C	0.0208517	0.140444	0.183979	0.0827182	0.11539	0.203451	-0.20368	-0.242678	-0.123882
YDR497C	-0.0490187	-0.215782	-0.07564	-0.117477	-0.269067	-0.421494	-0.11271	-0.152808	-0.00663922
YDR501W	-0.0471361	-0.116277	-0.0723041	-0.130126	0.0985428	-0.0659646	0.0436693	0.147356	0.0837694
YDR502C	-0.01238	-0.0444037	-0.00374015	-0.0066578	-0.0285706	-0.0728782	0.087229	0.200406	0.0394344
YDR503C	0.0221418	-0.00764649	-0.0460005	-0.0302204	0.216534	0.00209481	0.0696274	0.0414193	0.0860346
YDR504C	-0.0218286	0.0662624	-0.0680368	-0.137672	-0.021254	-0.0479246	-0.0155854	-0.0661202	0.0228264
YDR505C	-0.110542	0.200329	-0.00504127	-0.138012	-0.00996791	-0.304162	0.0963764	-0.0861367	0.00612474
YDR506C	-0.000149406	0.0521579	0.00633239	0.0599865	-0.00181544	-0.00687239	-0.106533	-0.162585	-0.0151276
YDR508C	-0.0273666	-0.0508709	-0.0661289	-0.0898537	-0.135693	-0.105459	0.0601793	0.124237	-0.00947983
YDR511W	0.00158333	0.0551317	-0.116286	0.19394	0.123236	0.119858	0.00200116	0.00665855	0.0333473
YDR512C	-0.00609827	-0.0481179	-0.124919	0.039278	0.0826022	-0.0902843	-0.0252633	-0.000364304	-0.0718542
YDR513W	0.0169331	-0.111499	0.0484862	-0.0691164	-0.0422095	-0.152837	0.0284468	0.108373	-0.0494871
YDR515W	-0.0776647	-0.0773634	-0.0929066	0.0244186	-0.151563	-0.288013	-0.0159719	-0.0467755	0.00472764
YDR516C	-0.0627035	-0.016224	-0.204053	0.0308815	0.0368621	0.217775	0.0390304	0.00342011	-0.0482874
YDR517W	-0.0250521	-0.0524236	-0.108514	0.117125	-0.0966735	0.0223829	0.023605	-0.0518134	-0.00209097
YDR519W	-0.109623	0.0705027	0.0717485	-0.158359	-0.119866	0.0929285	-0.0247144	-0.271058	-0.00649728
YDR520C	-0.00411317	-0.0335543	-0.0332693	0.047828	-0.00224026	-0.0837447	0.0287827	0.123294	0.038144
YDR522C	-0.089485	0.148439	0.138674	-0.228439	-0.134387	0.0840557	-0.115195	-0.297107	-0.0860721
YDR524C	-0.0738238	-0.0598186	-0.0582231	0.0116284	-0.108455	0.262131	-0.0528988	-0.0772714	-0.0413804
YDR525W-A	0.0432251	0.16275	-0.133553	-0.0263903	-0.103416	-0.12456	-0.257216	-0.154434	-0.18547
YDR528W	0.169172	-0.0636096	-0.0217047	-0.364695	-0.160388	-0.335057	0.0175351	0.146032	0.0594041
YDR530C	-0.052337	0.0909892	-0.167377	0.19315	-0.0158214	-0.195192	0.00491904	0.0528655	-0.058734
YDR532C	0.0817721	-0.0420933	0.100045	0.0413334	0.0488518	-0.211323	-0.246147	-0.0541924	-0.317014
YDR533C	-0.159846	-0.0201585	-0.022126	-0.05127	0.0644036	0.149187	0.00197461	-0.100678	0.0119892
YDR534C	0.112036	-0.145411	0.0114202	-0.242249	0.165227	-0.177346	-0.00982147	0.109319	-0.0174884
YDR536W	0.0882495	-0.341786	0.0493819	0.139196	-0.0058557	-0.189606	0.00579123	0.166952	-0.016994
YDR538W	-0.0452403	-0.0409261	-0.233264	0.024829	0.147912	-0.0712329	0.0454672	0.119759	-0.0421324
YDR539W	-0.303711	-0.0565431	-0.247791	-0.000302387	-0.0350995	-0.19396	-0.0193721	0.12898	0.0161026
YDR540C	0.0212484	-0.0494691	-0.0605704	0.024981	0.212439	0.0641191	0.0721018	-0.00445045	0.0554402
YDR541C	-0.0582081	-0.037864	-0.0193224	-0.0121518	0.223097	0.142626	-0.0752677	0.173811	-0.0127725
YEL001C	-0.0235774	-0.00811643	-0.248742	-0.105589	-0.111409	-0.268744	0.0227681	0.145705	-0.0687123
YEL004W	0.0786241	-0.146819	0.135942	0.0540111	0.231711	0.196196	-0.0394147	-0.177054	-0.0560697
YEL005C	-0.200046	0.0464357	-0.342443	0.0988422	0.119633	0.268497	0.095102	0.189784	0.0373274
YEL006W	0.0749322	0.0439272	0.00814305	0.107216	0.165031	0.0943821	0.125972	0.117031	0.0447047
YEL007W	-0.346534	0.290909	-0.259486	0.00920402	-0.294333	-0.170106	-0.0879797	-0.158709	-0.168228
YEL011W	-0.0628946	0.0721474	0.132968	-0.0689179	-0.0541737	-0.0689933	-0.244324	0.0773972	-0.0898218
YEL012W	0.0913779	-0.328843	0.00972274	0.0939648	0.00837739	-0.132043	-0.00845973	0.0602745	0.0480814
YEL013W	0.0436281	0.0974069	0.338644	0.201208	0.168661	0.239428	-0.100434	-0.0594643	0.0573987
YEL015W	0.22836	-0.279067	-0.00330334	-0.00599655	0.148144	0.14702	0.0859505	0.16805	-0.00985303
YEL016C	0.078498	-0.0736307	0.0330775	-0.251616	0.133923	-0.100857	0.066112	0.29374	-0.0603829
YEL017C-A	0.173411	-0.39396	-0.0864496	-0.213261	0.151487	-0.142225	0.0450631	0.0454095	0.0335488
YEL017W	0.0701075	-0.101168	-0.0160566	0.0471517	0.158583	0.0822187	0.09622	0.16114	0.0370684
YEL020C	0.490008	0.0815601	0.312699	0.0256389	0.173427	0.158221	-0.162403	-0.243281	-0.118607
YEL023C	0.186817	-0.223095	0.0356427	0.0316873	0.395105	0.341481	0.0621744	0.19403	0.319021
YEL025C	0.0994857	-0.239628	-0.0705757	0.32037	0.378891	0.156615	-0.0680807	0.232404	0.132014
YEL030W	-0.00163548	0.187598	-0.0801615	-0.0253073	-0.111141	0.0292171	-0.0449312	0.0641844	0.0789524
YEL037C	0.0857229	-0.189771	-0.0892909	0.036899	-0.00379684	-0.0914267	0.0382875	-0.00304993	0.0662651
YEL038W	-0.173316	0.0131233	-0.0919032	0.128918	-0.116638	-0.0995516	-0.0237341	0.181731	0.00483127
YEL039C	0.130921	0.0758475	0.166664	0.0342794	-0.00685271	0.211217	-0.109455	-0.171805	-0.0523589
YEL040W	-0.102363	0.204315	-0.0167804	0.168077	0.284139	0.00175219	-0.147447	-0.0518704	-0.0595596
YEL041W	0.0340404	-0.18243	-0.0548805	0.209831	0.159383	-0.0151441	0.154688	0.161407	0.110009
YEL042W	0.0353375	-0.315856	-0.0159052	0.0482464	0.256446	0.147145	0.0423369	0.149337	0.105493
YEL043W	0.0793204	-0.204064	0.00706467	-0.0515865	0.26546	0.0238809	0.186227	-0.0767823	0.0990666
YEL047C	-0.0765946	-0.0908356	-0.100745	-0.179431	0.0262734	-0.000779165	0.115606	0.193718	0.101984
YEL048C	-0.0121823	-0.285254	-0.0176176	-0.0510135	0.3314	0.0569108	0.0228659	0.321428	0.0116861
YEL049W	-0.0087899	-0.185235	0.0456666	0.0646127	0.545467	0.101723	-0.0508923	0.276057	0.0634077
YEL052W	0.261485	-0.272901	0.0463128	-0.0498836	0.316749	-0.0845967	0.175487	0.170362	0.189504
YEL053C	0.020211	-0.0783561	-0.159306	0.068051	0.141817	-0.0742492	-0.00558704	-0.0536584	-0.0624634
YEL056W	0.160395	-0.292758	-0.0406081	0.028786	0.361554	-0.0449942	0.0242669	0.119438	0.0448583
YEL057C	-0.0445128	-0.181337	-0.0938044	0.152585	0.253787	0.210907	0.0885106	0.0197543	0.110355
YEL060C	0.13435	-0.264063	-0.155735	0.0208979	0.374031	0.209034	0.0367891	0.214798	0.266334
YEL061C	0.0195304	0.0103238	-0.0318162	0.0550868	0.0830748	0.125673	0.0815535	-0.0741313	0.0665992
YEL062W	-0.0506066	-0.133613	-0.0253159	0.0119004	-0.0150213	-0.347555	-0.173707	-0.0281771	-0.291194
YEL063C	-0.128639	0.369358	0.0375456	0.101056	0.184845	0.0792132	-0.227494	-0.366187	-0.247481
YEL064C	0.293684	-0.154428	0.0759205	-0.402074	-0.0244717	-0.290741	-0.128452	-0.0603827	-0.124425
YEL065W	0.0735479	-0.0799382	-0.0034498	-0.0676737	-0.000658897	0.0302932	-0.00390258	0.112926	0.00155347
YEL066W	0.0284152	-0.0220236	-0.0346915	-0.17451	-0.0107578	-0.169858	0.112854	0.104514	0.0999575
YEL071W	-0.0205774	-0.059904	-0.0554038	-0.0153044	0.0877496	-0.0825901	0.0234275	0.0797631	0.0192472
YER001W	-0.0418228	-0.018696	-0.0306475	-0.320127	-0.157269	-0.0962268	-0.0314099	-0.0782523	0.0366042
YER002W	0.036522	-0.0574254	-0.0458203	-0.114033	-0.0766595	-0.149959	0.00657791	0.348934	-0.0511392
YER004W	-0.00616284	0.356602	0.133485	-0.0673745	0.0281674	-0.233889	0.0300218	-0.119026	-0.0441575
YER005W	-0.013321	-0.14763	-0.0473062	-0.0711052	-0.0178919	-0.0179878	0.0270802	-0.0749615	0.0627941
YER007C-A	-0.00569742	0.0922763	0.0279142	-0.0583296	-0.00770262	-0.112523	0.0101701	0.0476572	0.0194501
YER007W	0.0106715	-0.00916536	-0.0265323	0.120131	0.249271	-0.0694867	-0.088304	0.161737	0.048136
YER010C	-0.00269761	-0.118443	-0.221168	0.0690302	0.175233	-0.00369677	0.0798693	-0.0674345	0.0287626
YER011W	-0.0550636	-0.00298159	-0.0801355	0.0423064	0.159301	-0.132918	-0.0292454	0.0902734	-0.0130613
YER016W	-0.0470764	-0.0351821	-0.0489436	0.154866	-0.0401266	0.0416685	0.148987	0.122992	0.0935837
YER019C-A	-0.00207982	-0.147076	-0.0192841	-0.0765208	0.125582	-0.0189536	0.159608	0.124035	0.144988
YER019W	0.0530425	-0.182272	-0.0270615	0.00336126	0.00114427	-0.0284389	-0.186209	-0.0474144	-0.0514025
YER020W	-0.0178203	0.246016	0.227072	0.0549378	0.363616	0.251251	-0.0316228	0.0691676	-0.0268337
YER024W	0.00145238	-0.0982896	-0.0739554	0.043657	-0.0745709	0.132805	0.0793023	0.112741	0.0958093
YER027C	0.15724	-0.024937	0.0786519	-0.0640068	-0.195175	-0.0517294	-0.0810225	0.0302527	-0.0209481
YER028C	0.0306914	-0.200512	-0.0179025	-0.0653471	0.0238622	0.000857737	0.0752203	0.0591477	0.0367344
YER030W	0.149028	0.153513	0.153331	-0.0980973	0.175689	0.0295714	-0.11147	0.263642	-0.112696
YER031C	0.107686	0.0505082	0.0653998	0.0276378	0.15954	0.0829508	-0.0533537	0.14705	0.0613486
YER032W	-0.00914811	-0.0420378	-0.0414157	0.0200446	0.0252064	-0.0347066	0.133042	0.141511	0.147835
YER033C	0.0971005	0.0690991	0.165676	0.123524	0.162814	0.0374359	-0.180936	-0.0515015	-0.13907
YER034W	-0.107099	-0.0596374	-0.226956	-0.0440718	-0.107324	-0.163425	0.033644	0.195264	-0.0158029
YER035W	-0.0246307	0.0338983	-0.0350018	0.0362824	0.199286	0.0683853	0.0516065	0.00610181	0.0547543
YER039C	0.0229267	-0.0489846	-0.0401593	0.14205	-0.0284519	-0.0327151	0.0382109	0.140461	0.00568003
YER039C-A	0.00173015	-0.101907	-0.0535432	-0.123876	-0.112439	-0.0426407	0.0703972	0.151898	0.00583584
YER041W	-0.0184508	-0.0482638	-0.0520631	0.0672649	-0.0134203	0.0351578	0.108472	-0.00743602	0.0754549
YER042W	-0.0349313	-0.0217739	-0.0471542	0.0228636	0.0453298	0.0631565	0.100236	0.147802	0.0939294
YER044C-A	-0.0501974	-0.0866949	-0.0583775	0.01835	0.0506265	-0.00898306	0.08068	0.150537	0.00346139
YER045C	-0.0115433	-0.0546007	-0.0550644	-0.159518	-0.0599054	-0.147143	0.0462163	0.0293609	0.0368608
YER046W	-0.0669249	-0.112194	-0.158313	-0.104342	-0.149687	-0.100478	0.0623778	0.143786	0.028346
YER047C	0.0726268	0.0902856	0.00689281	0.0519226	0.0846272	-0.00629373	0.0184045	0.0236327	-0.0283044
YER048C	0.0767311	-0.072493	-0.0503093	0.0627717	0.00366761	0.106348	-0.051754	-0.0542528	0.0213891
YER049W	-0.166584	-0.0567279	-0.201971	0.176877	0.0464177	-0.0167304	0.0113409	0.233283	-0.0139606
YER051W	-0.177779	-0.108674	-0.0956838	0.0717573	0.0338553	-0.047607	-0.00550557	-0.0404965	0.0192648
YER053C	-0.0404752	-0.112331	-0.0456807	0.0878779	0.114025	0.0659927	0.0667482	0.163294	0.100508
YER054C	-0.0737258	-0.329191	-0.0929949	-0.196003	-0.161721	-0.272532	0.0670921	-0.00945408	0.018505
YER056C	-0.00606001	0.202039	0.105273	0.0271435	0.054893	0.237738	-0.0500399	-0.101059	-0.0324056
YER056C-A	-0.102122	-0.109384	-0.0539964	0.154984	-0.0873525	0.171612	-0.221653	0.192425	-0.104496
YER057C	-0.0629608	-0.0858608	-0.119137	0.13797	0.103109	-0.061287	-0.0192432	0.0152713	-0.0558732
YER058W	-0.0637045	0.00903735	-0.091281	-0.0458974	-0.0695282	-0.130831	-0.0568392	0.0129323	-0.0936971
YER059W	-0.0632329	-0.0696376	-0.0592877	-0.164142	-0.00563774	-0.0529501	-0.126341	-0.41566	-0.0692999
YER060W	-0.0417126	0.123411	0.0712582	-0.161038	-0.169864	0.0809475	-0.0582052	-0.14432	-0.0273227
YER060W-A	0.0272125	-0.0890123	-0.0539969	0.0540888	-0.132939	0.018311	0.110104	0.164948	0.0672894
YER062C	-0.00906808	-0.0767751	0.000230751	-0.235203	0.0771154	-0.143041	-0.067021	0.0411045	-0.0529827
YER063W	-0.0555925	-0.0352612	-0.0536275	0.207964	0.0903226	-0.219399	0.0781331	0.287224	0.00143905
YER064C	-0.0448306	-0.058555	-0.00617765	-0.122059	-0.146342	-0.0181171	0.00275537	0.0519908	-0.0214383
YER065C	-0.0377972	0.105781	-0.0922322	0.0494568	0.0760782	0.267527	-0.0710703	-0.222178	-0.0186666
YER066W	0.0586137	0.302571	0.265089	-0.00537089	0.0421651	0.191948	-0.143489	-0.173255	0.0435438
YER067W	0.0175357	-0.0180934	-0.0218911	0.0914359	0.164248	-0.163486	0.0159767	0.199108	-0.0249116
YER069W	-0.00255044	0.0384743	0.090196	0.0364339	0.0310575	0.0268456	-0.221919	-0.0310295	-0.534723
YER071C	0.00126839	-0.0325358	-0.0324712	-0.0549526	-0.0702982	0.0316119	0.0516476	0.149519	0.00998118
YER072W	-0.0062726	-0.0135735	-0.0821962	-0.036625	0.0912426	0.261131	0.0693014	0.242176	0.0757877
YER073W	-0.0301709	0.00952794	0.00212246	0.106241	0.122424	0.00281877	0.0371935	0.11056	0.0642404
YER074W	-0.0359006	-0.0941938	-0.102956	0.158181	0.0934464	0.150793	-0.15616	0.313273	-0.0974446
YER075C	-0.0629957	0.147668	-0.0244492	-0.0214901	0.0616007	-0.142416	-0.0999894	-0.214641	-0.103331
YER078C	-0.00734665	-0.0838321	-0.0317292	0.104539	0.187423	0.0979444	0.076693	0.139811	0.0737858
YER079W	-0.0451158	0.282145	-0.00863274	-0.128711	-0.209678	-0.308888	8.16226e-05	0.132919	-0.00934935
YER080W	-0.0212925	-0.0798519	-0.086313	0.0434576	0.143188	-0.0378373	0.0046763	0.0837579	-0.0142768
YER081W	-0.0428292	0.177257	0.202309	-0.0313344	-0.0153754	0.149633	-0.0118086	-0.221603	-0.0441972
YER083C	-0.0539359	0.0156689	-0.0507155	-0.0206737	-0.0622552	0.0316409	-0.190427	-0.131257	-0.0786421
YER085C	-0.0126055	-0.163254	0.0177653	-0.167848	0.11672	-0.108992	-0.0637528	0.127163	-0.0669082
YER088C	0.105926	0.065104	0.0964743	0.0302184	0.0655227	-0.331617	0.059144	-0.0327607	-0.00435206
YER089C	0.108257	-0.172042	0.152499	-0.0813826	0.19747	0.127845	-0.0684819	-0.2586	-0.0158638
YER092W	-0.0465623	-0.087074	-0.0543431	0.0495179	-0.0503588	-0.0434426	-0.214612	-0.089266	-0.10374
YER093C-A	-0.0120947	-0.218973	-0.0687683	-0.0457339	-0.110624	-0.130208	0.0596988	-0.0215976	-0.0550701
YER095W	-0.0751427	-0.0572463	-0.0102419	0.0622454	0.0453337	-0.0146314	-0.136606	-0.128913	-0.0130704
YER096W	-0.0288289	0.0107876	0.0693028	-0.100239	-0.100807	-0.28215	0.0493394	0.100713	-0.0110758
YER098W	-0.20984	0.039949	0.0717355	0.032562	-0.0207357	0.136356	-0.0627992	-0.267642	-0.0529659
YER101C	-0.143248	-0.0848509	0.0283237	0.0232959	-0.176421	0.116541	-0.0863935	-0.272812	-0.0441875
YER106W	0.0182643	0.0637677	0.0344142	-0.299249	-0.260873	-0.323091	0.0631115	0.243537	0.0372706
YER111C	-0.0952855	0.180934	-0.0282164	-0.131746	-0.102095	-0.0341833	0.0308822	-0.0628478	0.0418042
YER113C	0.118214	0.192551	0.102056	-0.029479	0.0933563	0.170619	-0.0544159	-0.0601657	0.0178101
YER114C	-0.0114369	-0.0418508	-0.0521939	-0.0970996	-0.127319	-0.0888267	-0.033164	-0.025045	0.00321128
YER115C	-0.00298272	0.0844754	-0.0829818	-0.016127	0.107627	-0.0825192	0.0658994	-0.0329139	0.119106
YER116C	0.0571243	-0.320661	-0.0895905	-0.101003	0.151852	0.0151445	-0.284535	-0.0916983	0.0259222
YER118C	0.0186789	-0.00471251	-0.091033	0.0539271	-0.00454144	-0.00530216	0.0154738	0.0850115	-0.0617178
YER119C	-0.0568366	0.0822802	0.13122	-0.135063	-0.0323825	0.126974	-0.0403611	-0.178101	0.0769301
YER120W	-0.0615411	0.101193	-0.0759791	-0.0910386	-0.389794	-0.117187	0.0153183	-0.178672	0.0193608
YER123W	0.0713038	-0.0758925	0.0160819	-0.145445	-0.2221	0.056044	0.00923683	-0.280081	0.0537544
YER124C	-0.1234	0.0978613	0.0995906	-0.0469258	-0.0376558	0.121872	-0.0101674	-0.121994	-0.0362847
YER128W	0.271728	0.307646	0.28488	-0.045283	-0.0379128	0.0652064	-0.211953	-0.241327	-0.051203
YER129W	0.0715765	-0.307696	0.0399009	-0.00130894	0.0699821	-0.161921	0.0718244	0.100198	0.0544996
YER130C	0.0192047	-0.0729566	0.0344964	0.136706	0.141218	-0.0420075	-0.079637	0.149443	-0.0904694
YER131W	-0.105725	0.284163	0.0964481	-0.0553963	0.18489	0.21427	-0.0812184	-0.393989	-0.0347804
YER132C	0.0444586	0.295603	0.0963499	-0.0101059	-0.0576999	0.10282	-0.0428976	-0.178234	0.0234121
YER134C	-0.104471	-0.257157	-0.0995446	0.0587761	0.0423937	-0.114883	-0.201267	0.127015	-0.176752
YER137C	0.0198117	-0.0480496	-0.0590499	0.0681643	-0.00278013	0.0433669	-0.000903898	0.141252	0.0561428
YER139C	0.011041	-0.0339168	-0.0133818	-0.0354179	0.128916	0.0338482	-0.0291472	0.128915	-0.0784525
YER140W	-0.0077351	-0.120876	0.0050662	-0.0669292	0.0155248	-0.179109	0.00259079	0.0209099	-0.00131719
YER142C	0.0847682	-0.0962312	-0.0299966	-0.251251	-0.154243	-0.199926	-0.0670175	-0.0233212	-0.0703582
YER143W	0.0577727	-0.167597	-0.0402062	-0.0338866	0.230434	0.0321746	0.0297936	0.071224	-0.00562544
YER144C	-0.0858735	-0.0887038	-0.0575453	0.186937	0.0521327	0.00195073	-0.0156807	0.168361	-0.0275257
YER145C	-0.02903	0.0924746	0.10896	0.0802883	0.00354736	-0.00887779	0.0780853	-0.0914732	0.0781137
YER149C	-0.00761676	-0.0191481	-0.0388087	-0.0609374	-0.0504754	-0.0420715	0.104683	0.103966	0.0889636
YER150W	0.0195655	0.140607	0.174924	-0.163125	-0.0564868	0.103477	-0.0625496	-0.214899	-0.0383818
YER151C	0.182847	-0.23646	0.00198509	-0.349254	-0.153251	-0.289876	-0.0556361	-0.124712	-0.056494
YER152C	0.0343685	-0.0426665	-0.0174798	-0.208927	-0.0394369	-0.188764	0.0638691	0.0793078	0.00693133
YER153C	-0.114919	-0.0244978	0.00722122	0.454847	0.381256	0.241683	0.25528	0.264302	0.255904
YER155C	0.0370495	-0.29628	0.0264266	-0.108237	0.240429	-0.24729	0.12683	0.129508	0.149758
YER158C	0.00874301	0.00359836	-0.0531482	-0.121786	0.0987523	-0.0868942	0.0911401	-0.0534345	-0.00954602
YER161C	-0.00574624	0.164337	-0.0517141	-0.0651392	-0.401619	-0.129741	-0.114592	-0.15999	-0.0408684
YER162C	-0.0151113	-0.0390057	0.163661	-0.019273	-0.183024	-0.0240518	-0.147401	-0.280398	-0.0682598
YER163C	-0.0756331	0.0819913	0.0563665	0.0184438	-0.108141	0.111557	-0.0172092	-0.0997249	-0.0144958
YER164W	-0.0158404	-0.292274	-0.0710269	0.00752685	0.114176	0.0239758	0.0360448	0.070051	0.0292562
YER167W	0.129911	0.232674	0.129831	0.0395994	0.212603	-0.0550001	-0.202077	-0.314324	-0.141043
YER170W	0.155745	0.140119	0.174301	-0.102453	-0.0562789	-0.300422	0.0707341	0.177652	0.121036
YER173W	-0.0371918	-0.145205	0.0583927	-0.0567911	0.23342	-0.148235	-0.125712	0.237082	0.0182051
YER174C	-0.129454	0.0465597	-0.0379228	0.0848553	0.048679	0.0363204	0.0228108	-0.0108978	-0.0221043
YER175C	-0.0716989	0.138231	0.147219	0.0833388	0.252094	0.167307	-0.0235435	-0.122379	-0.0507962
YER176W	-0.123158	0.253611	0.141395	-0.112478	0.0186951	0.0824975	-0.035353	-0.146245	-0.0452224
YER177W	-0.00652461	0.152651	0.205276	0.00293876	0.0200194	0.0962185	0.0576493	0.336637	0.137381
YER178W	0.0908512	-0.0112132	0.0277821	-0.0068383	-0.00625179	-0.0460455	-0.045065	-0.0112587	-0.051956
YER179W	-0.0336923	0.161836	0.0892858	-0.19421	-0.242774	-0.0574748	-0.0415197	-0.162583	-0.0367701
YER180C	-0.0087032	-0.0627734	-0.0642558	-0.186333	0.000657434	-0.104383	0.0368143	0.0540029	0.0478268
YER182W	0.068047	0.17309	0.184915	-0.0783783	-0.150445	0.0834258	-0.0445574	-0.121867	-0.0312956
YER183C	-0.0034845	0.066349	-0.0130261	0.0534723	0.270378	0.040678	-0.119418	-0.0284079	-0.130456
YER184C	-0.05868	-0.0610273	-0.0587781	-0.0376171	0.0879081	-0.00585948	0.108868	0.0514391	0.0562792
YER185W	-0.1393	0.100743	0.110175	0.0776591	-0.0417955	0.18775	-0.0136411	-0.187907	-0.0328399
YER186C	-0.0509283	0.0131923	-0.0805366	0.0974522	-0.0630579	-0.0246804	0.0869029	0.156491	0.0285018
YER187W	-0.0423536	-0.0835584	-0.0326407	-0.118542	-0.10846	-0.0827924	0.0587462	0.0340263	0.0320311
YFL001W	-0.0210604	-0.0377823	0.0456195	0.055762	0.0184792	0.055896	-0.121042	-0.0789355	-0.136124
YFL003C	0.019581	-0.0125198	-0.0493719	0.0604252	0.0649202	0.0557175	0.0547834	0.0943276	0.0875815
YFL004W	0.0103454	0.0162903	0.0367037	0.0399757	0.15806	0.144128	-0.0219593	-0.07441	-0.0115925
YFL007W	0.0269957	0.0375903	0.0767797	0.276817	0.269416	0.0992148	-0.0400021	0.327382	-0.0204528
YFL010C	-0.14958	0.406092	0.0863753	0.410148	0.0610239	0.283115	0.101325	0.0170567	0.196078
YFL010W-A	0.0474071	-0.00842492	-0.0500935	-0.0981704	0.000768881	-0.0425815	-0.0765699	0.00913354	-0.0624713
YFL011W	-0.211811	0.00696872	-0.0656072	-0.123692	0.0258386	0.0128013	-0.0433	-0.224049	-0.0228733
YFL012W	0.14815	0.0851207	0.0721863	-0.251019	-0.292245	-0.384461	0.116193	0.218035	0.0508956
YFL013C	0.16681	-0.106868	0.0184301	0.0915887	0.222566	0.0903851	-0.196526	-0.00362677	0.00292089
YFL014W	0.0130985	0.0163153	-0.0262624	0.0383917	0.522228	0.228487	0.0099504	0.129571	0.161434
YFL018C	-0.0629245	-0.0357242	0.0267769	0.0497017	0.0625932	-0.0201899	0.0195005	0.10065	0.050358
YFL020C	0.0273425	0.264864	0.110329	0.0504148	0.102424	0.189466	0.0109942	-0.114653	0.11176
YFL021W	0.084306	0.184642	0.179579	0.0935087	-0.129202	0.128348	-0.0267798	-0.129239	0.0437978
YFL023W	0.0701901	-0.0923025	-0.0181047	0.0667582	0.145805	-0.0994776	0.086591	0.0885819	0.0718715
YFL025C	0.0959834	0.0353666	-0.017077	0.161544	0.0514995	-0.0742338	0.0771805	-0.00911774	0.08595
YFL027C	-0.106974	0.0636872	0.0550929	0.0208544	-0.0839608	0.0963741	-0.00359735	-0.124398	0.0231
YFL028C	0.0865572	-0.0620487	0.00986219	-0.0464737	0.070433	-0.11552	-0.0340487	-0.07715	0.0567375
YFL030W	0.0497549	-0.307419	-0.0398367	0.111478	0.347558	0.324525	-0.0409643	-0.160616	0.0188899
YFL031W	0.120261	-0.359364	-0.0272361	0.0347522	0.268949	-0.182816	0.027506	0.0586989	0.00504879
YFL033C	0.367382	-0.0300179	0.119305	-0.0438402	-0.063803	-0.0590414	-0.224858	0.157961	-0.152633
YFL034C-A	-0.124788	-0.336103	-0.285984	0.158011	0.284339	-0.0705371	-0.0859116	0.077685	-0.0950542
YFL034W	0.199207	-0.333747	-0.0624348	0.191556	0.401245	0.0516274	0.0823381	0.10816	0.0625798
YFL040W	0.0345879	-0.0826661	-0.0635622	-0.0985408	0.260004	-0.0185815	0.0640834	0.000389857	0.0154414
YFL041W	0.00886737	0.0497318	0.149277	0.0573405	0.0970923	0.170381	-0.144147	0.0948283	-0.0751917
YFL042C	-0.0318514	0.0449988	0.201974	0.214687	0.35057	0.376335	-0.0819637	-0.150885	-0.0401352
YFL044C	0.0382958	-0.103158	-0.0385327	-0.0704679	-0.13361	-0.117092	0.0807586	0.0647179	0.0592196
YFL046W	-0.0384291	0.0943231	0.00627955	0.0680878	0.261858	-0.0778495	0.0591939	0.215438	0.0091374
YFL047W	-0.036177	-0.0214686	0.0937888	0.0870003	0.215947	0.227707	0.0164066	-0.00257905	0.0959755
YFL048C	0.0139591	-0.152664	-0.0594322	-0.0089915	0.341404	-0.0378625	0.0817433	-0.0127426	0.0461252
YFL049W	0.0942131	0.188609	0.231061	0.0738834	-0.00463285	0.255759	0.000321695	-0.0782156	0.00415837
YFL050C	0.0697715	0.175314	0.219632	0.0426734	0.149945	0.0937928	-0.157981	0.0120342	-0.00610008
YFL051C	0.0692562	0.037885	0.0382933	0.243374	0.116885	0.117877	0.0588306	0.236042	0.0999221
YFL052W	-0.135308	0.0939899	-0.0285511	0.121606	0.164049	0.0296258	-0.0418681	0.0899792	-0.0189783
YFL053W	0.0421201	0.113904	0.146288	-0.186723	0.110662	0.0971811	-0.0728506	0.0853868	-0.0731515
YFL054C	0.0929192	-0.159363	-0.0394067	0.0151956	0.116698	-0.0561983	0.0734163	0.209047	0.0944243
YFL055W	-0.0586687	-0.105374	-0.049542	-0.00255604	-0.0245399	-0.121596	0.0364625	0.0264621	0.0336886
YFL056C	-0.0837944	-0.0372757	-0.0833287	0.0806869	-0.0289991	0.0269276	0.147185	0.0697142	0.074957
YFR006W	-0.0989758	0.157173	0.0870424	-0.173778	-0.125125	0.0984023	-0.0491994	-0.248737	-0.0484297
YFR007W	0.00857281	0.058986	0.0721053	0.170467	0.258583	0.320609	-0.0197352	-0.1127	-0.00375004
YFR008W	-0.00489973	-0.187861	-0.0145363	-0.0788779	-0.279736	0.0405019	-0.1733	-0.268195	0.00207059
YFR009W	0.0577633	0.0152368	-0.0422496	-0.213161	0.0639585	-0.171771	-0.00205709	0.160005	0.0439052
YFR010W	0.170223	-0.162873	0.134459	0.0724471	0.295252	-0.110496	-0.114163	0.0459116	-0.0720725
YFR011C	0.0247429	-0.130578	-0.0101481	0.281587	-0.101097	0.263453	-0.1466	-0.23344	-0.0414673
YFR012W	-0.0952908	0.165197	0.149154	0.109509	0.109099	0.318712	-0.0634426	-0.180306	-0.0544432
YFR013W	0.0589276	0.125962	0.127741	0.153954	0.175797	0.276728	-0.155385	-0.347352	-0.0831268
YFR014C	0.0544344	0.0189866	-0.0157917	0.0051176	-0.0130462	-0.20623	0.0513093	0.144001	0.0435545
YFR015C	0.0482376	-0.112522	-0.0206196	-0.0613674	0.227093	-0.0295131	0.0681862	0.276179	0.0541657
YFR016C	0.0577045	0.0207921	0.0755004	-0.00666568	-0.0544401	0.100669	-0.000118033	0.257109	-0.0187663
YFR017C	0.00700378	-0.0772239	-0.0385783	-0.0893157	0.0995646	-0.166267	0.0447808	0.0340908	0.0171683
YFR018C	0.0926745	0.0501135	0.0347243	0.0786344	0.0333484	-0.0537282	0.0745265	0.0747562	0.0272113
YFR019W	-0.00208166	0.0624687	0.0757899	0.0215706	-0.102392	0.0511096	-0.0378054	-0.0903286	0.0178381
YFR021W	-0.0246387	-0.286068	-0.015809	0.177615	-0.0821921	-0.131129	-0.0246896	-0.0648047	0.0297164
YFR022W	-0.101094	-0.00933261	-0.0741491	-0.0357357	0.0916675	-0.0969143	0.0432275	0.187283	0.0651354
YFR023W	-0.102766	-0.0993741	-0.0606673	0.0790561	0.0995392	-0.0440868	0.101913	0.227254	0.095716
YFR024C-A	-0.126726	0.110285	0.0829831	-0.213936	-0.0273226	0.014501	-0.029208	-0.138161	-0.0623015
YFR026C	-0.0848989	0.0603108	0.109347	0.148604	0.255993	0.30844	-0.0141236	-0.151458	-0.0615667
YFR031C-A	-0.0257997	-0.00386591	0.0976615	0.107191	-0.0288567	0.219952	-0.22022	0.0266234	-0.136426
YFR032C	-0.0626437	-0.06054	-0.0780136	-0.158137	-0.0467477	-0.0168376	0.120924	0.0731538	0.072139
YFR032C-A	-0.100622	0.14639	0.12106	-0.047406	0.0932699	0.209653	-0.0530057	-0.276552	-0.0523757
YFR033C	0.0402749	0.041149	0.00228148	-0.055862	0.12683	-0.0999657	0.0272528	0.0797812	-0.0247144
YFR034C	0.0382593	-0.120694	-0.0642965	0.0779503	0.129931	0.0467382	-0.117634	-0.0218912	-0.144914
YFR035C	-0.0625055	-0.0865381	-0.0933171	-0.0151121	0.260102	0.0431001	0.0633927	-0.0226672	0.0535458
YFR039C	0.0230918	0.300247	0.0276685	0.0482716	0.206875	0.188541	0.147336	-0.0302277	0.222966
YFR040W	-0.00244768	-0.0393423	0.146949	-0.107858	-0.215822	0.0206748	-0.065915	-0.382989	-0.0435862
YFR043C	0.00679083	-0.0534851	-0.0638895	0.0186846	0.267633	-0.0377388	0.0606455	0.0708461	0.115558
YFR044C	-0.211614	0.0360947	0.0309213	0.0073715	0.142139	-0.0154344	0.0055313	-0.113358	-0.0216917
YFR045W	-0.0552035	-0.0353108	-0.0265253	0.0564413	0.0440117	0.0323828	-0.0347256	-0.0529513	-0.0197933
YFR046C	-0.152043	0.090438	0.00190844	-0.0376247	-0.309931	-0.0520451	0.0138422	0.30481	0.0478069
YFR047C	0.0345615	0.00499677	-0.0100671	0.113842	-0.0230062	-0.10588	0.0656528	0.137392	0.0651288
YFR048W	0.0323315	-0.143638	-0.0682652	0.0632404	-0.128888	-0.325649	-0.0468105	0.207601	0.101565
YFR049W	0.0390242	-0.0237223	-0.0375409	-0.214328	-0.0669973	-0.0408894	-0.0201496	0.220207	-0.00383743
YFR053C	0.0156363	0.147756	-0.0920196	0.00425058	0.0765729	-0.121451	-0.113628	0.123846	-0.171954
YFR055W	0.142431	0.0246085	0.112755	-0.0366907	0.0805571	-0.184066	0.0360364	-0.0900531	-0.0470477
YFR057W	-0.0231795	0.0373901	-0.066064	0.125171	0.0532767	0.0520744	0.0444022	-0.0285071	0.058583
YGL002W	-0.125865	0.0203008	-0.163491	-0.0431179	-0.147644	0.0358812	-0.0167908	-0.228448	-0.00235109
YGL004C	0.0420147	0.182711	-0.0638526	0.0778816	0.11837	0.0722512	0.0537843	0.122331	0.0226473
YGL005C	0.042403	-0.06182	0.0237385	-0.0457305	0.00943718	-0.133916	0.102289	-0.0599209	0.0241994
YGL006W	0.0513829	0.0144787	0.0188998	0.0352228	-0.0241335	0.138077	-0.00188003	-0.0573837	0.0443827
YGL010W	-0.0143073	-0.157766	-0.0828796	0.0177282	0.0784349	-0.0182559	-0.041925	0.0568367	-0.0881029
YGL013C	0.00524733	0.0690765	-0.0727599	-0.0804212	-0.0235918	-0.0959536	0.0288936	-0.0328913	0.0184155
YGL014W	-0.0209356	0.121025	-0.0462563	0.105678	0.208489	0.137323	0.0281969	0.330648	0.130068
YGL015C	0.0938546	-0.0207686	0.0240047	0.0165495	0.141465	-0.0542976	0.0490725	0.20149	0.0540446
YGL016W	-0.133804	0.0306033	-0.0298569	0.327077	0.0640541	-0.0850459	0.0245275	0.419939	0.0595824
YGL017W	-0.0789318	0.0464379	0.0475628	-0.064648	0.181713	0.266399	-0.0500094	-0.35702	-0.00177726
YGL018C	-0.0327028	0.0646441	-0.0350891	0.0269344	0.0266076	-0.136402	-0.107758	0.00204167	-0.0927081
YGL019W	-0.0292269	-0.145664	-0.0851523	0.147697	0.14764	-0.0436825	-0.0946314	-0.0348395	-0.112831
YGL020C	0.151579	0.223897	0.227177	0.125785	0.148339	0.206019	-0.190527	-0.253145	-0.0486902
YGL021W	0.0375312	-0.104969	-0.0542565	-0.0699315	-0.00481947	0.0403544	0.0801551	0.0108075	0.116798
YGL023C	-0.207084	0.148659	-0.0240718	0.343429	0.247137	0.265107	-0.0576201	0.21799	-0.000860532
YGL027C	0.0280634	-0.0142055	-0.00724153	-0.114234	0.0630713	0.127194	-0.0166954	0.0408635	0.0974643
YGL029W	0.0435335	-0.0760097	-0.0543972	0.170468	-0.0583007	0.100668	0.060073	-0.0541691	0.0176082
YGL030W	-0.0697012	0.0497689	0.354522	0.0577149	0.0523077	0.145828	-0.0827532	-0.0301424	0.140886
YGL031C	-0.0202264	-0.0792206	0.0353149	0.0264857	-0.116447	-0.129263	-0.117768	-0.044638	-0.19906
YGL032C	-0.0673447	-0.0786682	-0.0092418	-0.102226	-0.115341	-0.0432471	0.0771768	0.255348	0.107174
YGL035C	0.00611443	0.0762584	0.12228	0.116709	0.0617507	0.0503188	0.102075	0.37781	-0.0705609
YGL036W	-0.0376006	-0.0638398	-0.112939	-0.0305978	0.0530548	0.0237672	0.050831	0.00948416	0.0354971
YGL037C	0.00459493	-0.0455389	-0.0735814	-0.0582253	0.128169	-0.0232846	0.138233	0.204305	0.0770853
YGL039W	0.0512979	0.108737	0.0623745	0.0193293	-0.041191	-0.00189378	0.0727535	0.204327	0.078946
YGL043W	-0.00476215	-0.0255078	0.0492504	-0.00584304	0.201605	0.0139164	-0.136882	-0.270135	-0.0429852
YGL045W	0.117224	-0.314741	-0.0472691	0.0648144	0.387173	0.0860525	-0.0182313	0.215398	-0.0571593
YGL049C	0.0232912	-0.172476	-0.0177312	-0.0359832	-0.0188202	-0.0131405	0.000795205	-0.150558	0.0137544
YGL050W	0.00606685	-0.0413922	-0.034091	-0.0851458	0.153877	-0.0236221	-0.0174267	0.0534603	0.0329327
YGL051W	0.0661228	0.0199267	-0.0316873	0.0656554	0.0365031	-0.0762745	0.172239	0.129676	0.155104
YGL053W	-0.151949	0.045738	-0.138774	0.108306	0.106439	0.0523196	-0.0446628	0.126581	-0.0555649
YGL054C	-0.00176087	-0.108821	-0.0735745	-0.120981	-0.29184	-0.224781	-0.0168809	-0.16921	-0.0174609
YGL056C	0.0518756	-0.0326274	0.0135944	-0.235323	-0.0230347	-0.201353	0.0891938	-0.0214188	0.0645129
YGL057C	0.0276483	-0.193198	-0.0598586	-0.0597566	0.144522	0.0183719	0.0912656	0.223958	0.0689053
YGL059W	0.0270283	0.05588	-0.0109452	-0.0277164	0.0132461	-0.0770514	0.0538991	0.14872	0.0616369
YGL060W	0.00254819	0.245912	-0.224464	0.00918486	-0.000774767	0.0811767	-0.0707401	0.0126373	-0.0721937
YGL062W	0.0138664	-0.0794775	0.0489875	0.0419142	-0.0257741	-0.0380706	-0.115631	-0.165547	-0.0410225
YGL063W	0.0894507	0.115065	0.0743947	-0.145615	0.195583	0.0112403	-0.100023	-0.238456	-0.119356
YGL066W	-0.10385	-0.0698584	-0.0157057	0.0438582	-0.153901	-0.126461	-0.0580495	-0.126605	-0.0435477
YGL067W	-0.0359666	-0.00983111	0.00137145	0.101284	0.0446274	-0.0195356	0.0206676	-0.00392255	-0.0251068
YGL077C	-0.027573	0.0562413	-0.0744517	0.130038	0.119227	0.103485	0.0490445	0.101196	0.069306
YGL078C	-0.0219891	-0.000528625	-0.110138	0.0153405	-0.0206722	-0.0486249	0.0178968	0.0663572	-0.0110366
YGL079W	0.202687	0.230771	0.169329	0.0512459	0.240255	-0.0802809	0.0149833	0.176132	0.0666233
YGL080W	-0.106388	0.0041302	-0.017023	0.00532098	-0.0321396	-0.111983	-0.132171	-0.142714	-0.0166838
YGL081W	-0.135871	-0.0680894	-0.0485272	-0.0548143	0.181728	-0.0363059	-9.74333e-05	0.014979	-0.00752532
YGL082W	-0.0536248	-0.0513384	-0.0431569	-0.0483047	-0.177128	-0.12722	0.00760665	0.247115	0.053633
YGL083W	0.190604	-0.298648	-0.0771146	-0.00913026	0.28719	0.0522595	0.0157239	0.0399103	-0.0484432
YGL084C	0.0258835	-0.0958434	0.00465695	-0.12526	0.107746	-0.119884	-0.0496652	0.0703005	0.0304547
YGL085W	0.000836558	-0.120666	-0.0149424	0.0777031	0.127773	-0.0454053	0.104219	0.161638	0.108352
YGL086W	-0.219056	-0.110404	-0.189169	-0.0931926	0.13848	-0.131446	-0.114167	0.209042	-0.0648367
YGL087C	-0.101908	-0.258618	-0.0318665	0.19981	0.0864201	0.0416802	-0.0470055	-0.160136	0.070489
YGL089C	0.0826537	0.112714	0.0388269	0.0870463	0.0286974	-0.00791767	0.00667742	0.103285	0.0528299
YGL090W	-0.0473323	0.158944	0.153872	0.0875695	0.0556587	-0.0695572	-0.0687366	0.129245	0.0234537
YGL094C	-0.0355421	-0.0904159	-0.0561195	0.134746	0.129538	0.0310222	0.0147416	-0.0654354	0.0785426
YGL096W	0.0149323	-0.0533208	-0.0747814	0.0880993	-0.0482881	0.140747	0.0317597	0.139502	0.0290067
YGL101W	0.110227	0.193508	0.183777	0.231729	0.312027	0.34916	-0.0653235	-0.266166	0.00277051
YGL104C	0.0219993	-0.126336	-0.0898554	0.203601	0.183966	0.0346649	-0.228139	-0.204014	-0.0290978
YGL105W	0.146963	-0.272188	-0.129766	-0.188833	-0.186614	-0.22941	-0.514957	-0.28093	-0.141754
YGL110C	0.0271719	0.0583966	-0.0685193	-0.00641703	-0.0990004	-0.0763329	0.0214622	0.197604	0.0845249
YGL114W	-0.0366196	0.00913098	-0.0318485	0.0694234	-0.0291898	0.0127904	0.0732931	0.0702649	0.0489513
YGL115W	-0.0145648	-0.00782813	0.0648695	-0.0242821	0.185851	0.0293586	0.063123	0.034162	0.0835525
YGL117W	-0.114849	0.0243759	-0.0099064	-0.178747	0.0082547	0.0567779	0.0327176	-0.0280738	0.0986261
YGL121C	-0.0161929	0.139637	0.193788	-0.0148884	-0.0980684	0.0707433	-0.0204519	-0.121729	-0.000650664
YGL124C	-0.231154	-0.185532	0.0808713	-0.0138441	0.199485	0.0677712	-0.21458	0.0721416	0.119621
YGL126W	-0.0804	0.0663124	-0.0383622	-0.0268365	-0.110417	0.0323703	0.0733048	-0.0699695	0.0411158
YGL127C	0.0307995	0.0422806	-0.0157108	0.0630908	0.207841	0.155608	0.0272974	-0.0310057	0.0173609
YGL131C	0.00688157	-0.0584951	-0.0325727	-0.0123186	0.140873	0.134311	0.112852	0.0824612	0.119598
YGL133W	-0.0184837	0.0899929	0.1212	-0.0906312	-0.118077	-0.162702	-0.137574	-0.197486	-0.0481014
YGL136C	-0.102158	0.282539	0.0299209	-0.178129	-0.0867295	0.0998332	-0.106015	-0.314701	0.0282303
YGL138C	0.025969	-0.0483342	-0.0630003	-0.180737	-0.088367	-0.109849	0.122922	0.156888	0.0832
YGL139W	0.0121612	0.0744153	-0.184809	-0.101949	-0.140043	-0.0367925	0.0728565	0.146775	0.142272
YGL140C	-0.179862	0.0818105	0.066092	-0.101809	0.0688376	0.265315	-0.085658	-0.184934	-0.0190647
YGL141W	-0.114834	0.0536576	-0.262611	0.467946	0.0713828	0.135145	-0.0705883	0.0942571	-0.0462071
YGL144C	-0.191025	-0.0587506	-0.0537217	0.117248	-0.099751	0.0205438	0.0795279	0.0161188	0.0570571
YGL146C	0.149194	0.252281	0.0212608	0.156603	0.18895	0.110634	0.0566917	0.184399	0.0830052
YGL147C	0.126455	-0.256154	-0.0619957	-0.256537	0.0218751	-0.284541	-0.343983	-0.120366	-0.167249
YGL151W	-0.0598379	0.00159881	0.0624391	0.118428	0.384125	-0.139682	-0.0927381	-0.129072	-0.0347002
YGL153W	-0.140904	0.140376	0.0384355	-0.0939051	-0.032946	0.0625486	-0.101203	-0.267493	-0.0573271
YGL154C	-0.124933	-0.110628	-0.0907632	0.336846	0.257096	0.179836	0.290619	0.285777	0.369698
YGL156W	-0.117367	0.12543	0.0264053	0.152806	0.159886	0.307018	-0.232296	-0.190438	0.00781493
YGL157W	0.00948763	-0.0475846	-0.0498722	0.0584118	0.0865484	0.0506521	0.0772483	0.0272488	0.0789769
YGL158W	0.0331135	0.0551286	-0.0802356	-0.215776	-0.339739	-0.120365	-0.0601949	0.0364607	-0.133731
YGL159W	0.00474486	-0.0146011	0.00754161	-0.0360914	0.083436	-0.04987	0.132096	0.182801	0.0676655
YGL160W	0.0423115	0.0504144	0.0364197	-0.0477349	0.101953	0.0696624	0.0357174	-0.124397	-0.0380367
YGL161C	-0.174493	-0.0979518	-0.0719927	0.0304503	0.0621636	-0.0287465	-0.0412328	0.120254	-0.0105646
YGL162W	-0.231292	0.0765333	-0.0129522	0.0120321	-0.0800522	0.0897294	0.0698745	-0.083734	0.0642896
YGL163C	-0.060982	0.00701022	0.114989	0.0190018	0.0666067	0.169494	-0.219294	-0.428934	-0.114813
YGL164C	-0.00324406	0.0707066	-0.0169067	-0.0541382	-0.0102947	-0.0943421	0.0579964	0.159636	0.0404133
YGL166W	-0.105511	-0.0373433	-0.137428	0.192814	0.0447757	0.020578	-0.0903397	-0.0433533	-0.0671948
YGL167C	-0.00347668	-0.078063	-0.0711685	0.053207	0.156779	-0.0533517	-0.0106061	0.243314	0.169356
YGL168W	0.00790214	-0.0625022	0.0737696	0.0696419	0.0893447	-0.156887	-0.0803888	0.0182289	0.0140134
YGL170C	-0.0401393	-0.0596753	-0.0543462	-0.0487915	0.142285	-0.00819995	0.0991667	0.0683524	0.074687
YGL174W	0.0667644	0.0805059	-0.0421657	-0.135022	-0.217836	-0.210732	0.0521537	0.190415	0.103052
YGL175C	0.0326051	-0.0842688	-0.0897645	-0.00196028	0.158645	0.0679291	-0.00649832	0.114868	0.0423886
YGL176C	0.129123	0.127697	0.00945962	-0.192388	-0.136006	-0.120206	-0.0423971	0.154666	-0.046192
YGL179C	0.0562257	0.0151175	0.0765409	0.123761	0.0418655	-0.0818126	0.0490476	0.0276696	-0.0373839
YGL180W	0.118253	-0.354606	0.0569349	0.0706087	0.0266677	-0.132387	-0.103415	-0.0887517	-0.0225348
YGL181W	-0.0533049	-0.0651838	-0.180818	-0.0125065	0.137098	-0.0654429	0.0609386	0.17847	0.0746572
YGL194C	0.0871319	-0.290613	0.0135095	-0.0379148	-0.210998	-0.324342	-0.115747	0.028812	-0.00514275
YGL195W	0.0310678	0.0243708	-0.0636994	0.00437595	0.029876	-0.0217357	-0.23425	-0.135996	-0.0682685
YGL196W	0.00866593	-0.0615877	-0.0651713	0.046079	0.154122	0.0163166	0.0701715	0.119039	0.0269375
YGL197W	-0.183222	0.495453	-0.0779822	0.201388	-0.12522	-0.260975	-0.266439	-0.170222	-0.180648
YGL198W	0.104237	0.0954976	-0.0268219	-0.0349812	0.0426946	-0.0392361	0.0078668	0.0938804	0.0287541
YGL202W	0.160251	0.178774	-0.00923387	0.0782588	0.0343274	0.0605543	-0.0914257	-0.0947745	-0.0567481
YGL203C	-0.0244072	0.0534296	-0.131691	0.00247651	-0.117199	-0.0444134	0.0911606	0.217733	0.174884
YGL205W	0.143505	0.0746827	0.0647208	-0.0485953	-0.043361	0.237632	0.0789389	-0.12367	0.211162
YGL208W	-0.177968	-0.0563989	0.118488	-0.0607037	-0.138948	0.0510609	-0.0367468	-0.187455	-0.0573918
YGL209W	-0.0393436	0.116123	0.0539156	-0.0709626	0.125	0.17441	-0.0387954	-0.237967	0.0245516
YGL211W	-0.000404097	-0.0382384	-0.0233507	-0.0578224	-0.0877297	-0.0829505	-0.0422293	0.286182	-0.0139649
YGL213C	-0.261515	0.179154	-0.0558741	0.0676071	0.120296	-0.358024	0.0080841	-0.0359565	-0.0215556
YGL215W	0.0214585	0.20985	0.100716	-0.0282878	-0.0113707	0.133771	-0.00592549	-0.259204	0.0768109
YGL216W	-0.0602305	0.140044	0.121037	0.175277	-0.144252	0.278035	-0.0896613	-0.203795	-0.019411
YGL219C	0.0774403	-0.11105	0.00332178	-0.126577	-0.0199895	-0.207352	-0.160315	-0.0964504	-0.0979468
YGL221C	-0.0179245	0.0294372	0.101699	-0.192763	-0.0361297	0.175245	-0.0389278	-0.134587	0.00128594
YGL222C	0.0721663	0.172265	0.136129	-0.12923	-0.0984833	0.152626	-0.0905687	-0.252322	-0.00583588
YGL226C-A	0.0158421	0.0407334	-0.0315216	-0.0665019	-0.13412	-0.151971	-0.0707643	0.0638112	0.0110707
YGL226W	-0.131313	0.0181743	0.0157233	-0.297431	-0.255273	-0.0778563	0.00951204	-0.0450435	0.148989
YGL227W	0.0466968	-0.173142	-0.00353453	-0.361441	-0.495484	-0.481357	-0.158977	-0.0718883	-0.112538
YGL228W	0.0914323	0.117144	0.0549026	0.00220999	-0.00314515	-0.0279855	-0.1796	-0.211605	-0.0930051
YGL229C	0.0401293	0.157441	0.0656303	0.169255	0.199489	0.33408	0.116878	-0.0189375	0.228549
YGL230C	-0.0751577	0.0341576	0.0868106	0.01391	0.0533208	0.178614	-0.0728126	-0.156402	-0.0473741
YGL231C	-0.107056	-0.11966	-0.16338	0.25663	0.123309	0.266356	0.00872991	-0.042696	-0.00327909
YGL232W	-0.0655378	-0.213662	-0.0664518	-0.214532	-0.336312	-0.241862	-0.0350829	-0.226835	-0.0316413
YGL235W	-0.00964537	0.0949733	0.123589	-0.164305	-0.118036	0.0579424	-0.0244819	-0.0809682	0.000553044
YGL236C	0.0114305	0.123271	0.0788922	0.038991	0.0117346	0.200954	-0.0552774	-0.179197	-0.00724758
YGL237C	0.00805832	0.141608	-0.00409263	0.106813	0.100921	0.0593486	-0.181318	-0.165218	-0.047564
YGL241W	-0.0222917	0.0936993	0.0689028	0.0544731	0.12534	-0.234858	-0.0872363	0.316511	0.103604
YGL242C	-0.00914424	0.0317179	-0.0581732	0.114237	0.0508475	-0.00189591	0.0622596	0.233123	0.0238358
YGL243W	-0.0247698	0.0269128	-0.0725025	-0.048809	-0.0698406	-0.139518	0.127328	0.209082	0.0836542
YGL244W	0.127198	-0.16361	0.0903828	0.0556288	0.00470243	-0.125381	-0.153057	-0.00542301	-0.0365811
YGL248W	0.00229572	-0.037824	0.0114582	-0.068985	-0.11223	-0.125103	0.0413391	0.0491934	0.0560834
YGL249W	-0.0326821	-0.0379938	-0.0967139	-0.138262	-0.271138	-0.0993757	-0.0593059	0.101374	-0.0492523
YGL250W	0.0245621	-0.0316661	-0.0589674	-0.0278597	0.0583147	0.064339	-0.0151495	0.119469	-0.0134659
YGL251C	-0.0273068	-0.0674399	-0.14833	0.0107678	0.0854008	-0.0178378	-0.0528655	0.0183538	-0.00841739
YGL253W	0.0684834	0.135595	0.0332536	0.0842879	0.0389796	-0.00558665	-0.0303186	0.112678	0.0254417
YGL254W	-0.0150835	0.141381	0.160415	-0.0439446	0.114745	0.202197	-0.0891001	-0.279114	-0.0316735
YGL255W	0.151182	0.2815	0.281711	0.0720397	0.424291	0.199968	0.0500179	0.181209	0.0946965
YGL256W	-0.0062494	-0.0246074	-0.0657429	-0.0353799	0.0595144	0.0282662	0.0413592	0.0884444	0.00693068
YGL257C	-0.0698548	-0.101942	-0.0227172	0.292555	0.255578	-0.100317	0.0939031	0.204345	0.122624
YGL258W	-0.0127944	-0.221786	-0.0902937	0.0356462	0.158461	-0.0507586	0.154743	0.0569741	0.123063
YGL259W	0.0659781	0.0343453	0.0639303	0.197816	0.0869002	0.0748379	0.0593515	0.0872541	0.0527573
YGL260W	-0.0141952	0.17979	0.202875	-0.041656	0.0569066	0.122352	-0.107876	-0.226219	-0.0602342
YGL261C	-0.13936	0.141092	0.108598	-0.0611726	0.0245376	0.160202	0.0087901	-0.0575773	0.000529256
YGL262W	-0.102748	-0.0025952	0.049201	0.122843	0.129985	-0.0157348	0.0310963	0.182847	0.0215183
YGL263W	0.144983	0.0782917	0.0947878	-0.282949	-0.188221	-0.198636	-0.10089	0.0294079	-0.0862784
YGR001C	-0.014141	0.221296	-0.0567084	-0.0782518	0.0812873	0.0214987	-0.209345	-0.11996	-0.0379686
YGR003W	0.0427911	0.146132	0.0131558	-0.0929915	-0.00776164	0.134534	-0.035432	-0.0373727	0.105463
YGR004W	-0.100516	0.106982	0.153617	0.0640114	0.00629391	0.179826	0.0197588	-0.305823	0.0562744
YGR007W	-0.0439339	0.205837	0.214735	-0.128689	-0.0493262	0.110467	-0.0497107	-0.324191	-0.0256886
YGR008C	0.0168289	0.00331099	-0.0292392	0.0336948	0.114185	0.0230198	0.0557655	0.0702234	0.0628689
YGR010W	-0.0541962	0.0342057	-0.0806899	-0.00751497	-0.193596	-0.148653	0.0991542	0.0185876	0.140002
YGR012W	-0.0563885	0.185974	0.0127519	0.0601913	0.0376309	-0.0306117	0.13097	0.285277	0.0685977
YGR014W	-0.0363424	0.0121462	-0.07463	0.0370802	0.148331	0.105517	0.0868073	0.0724323	0.107494
YGR015C	0.0928357	0.0474179	0.0140049	0.114583	-0.0512466	0.0503815	0.00865551	-0.000497746	0.0149976
YGR016W	-0.0552942	-0.119886	-0.0416357	-0.0117604	0.291764	0.0547412	-0.0810397	0.0739389	0.024662
YGR017W	-0.0341632	-0.0464098	0.1117	0.100822	0.237052	0.16328	-0.0537997	-0.110007	-0.0459473
YGR019W	0.012798	-0.0722715	-0.0488636	-0.00738945	0.0372723	0.057412	0.0484953	0.0865125	0.028918
YGR021W	0.0290936	0.0369023	-0.0743093	-0.0264257	0.208787	0.0147824	0.0311938	0.143339	0.0474207
YGR023W	0.00202551	-0.0472081	-0.0533741	-0.0310291	0.0344203	-0.0469126	0.0530953	0.0512531	0.0571506
YGR026W	0.0215128	-0.0506237	-0.0251484	0.029379	0.252652	0.0998316	-0.0309287	-0.00230144	0.0158859
YGR027C	-0.0957079	0.225515	0.0728217	-0.0113688	0.286967	0.255315	-0.0373088	-0.129055	0.0208489
YGR028W	0.11263	0.239926	0.254567	0.0382938	0.184703	0.032536	-0.0253511	-0.205863	-0.0403591
YGR031W	0.0251565	-0.0689021	-0.00226844	0.0750256	0.0781282	0.0744437	0.0914336	-0.0124199	0.0737348
YGR032W	-0.0168821	0.226351	0.27249	-0.105865	-0.017312	0.163427	-0.0525942	-0.160368	-0.0780728
YGR033C	-0.103784	-0.0320193	-0.0425061	-0.00362563	-0.051626	-0.090115	0.0177548	0.122622	0.0270357
YGR034W	0.051907	0.158255	0.198703	0.0145285	0.0106312	0.325962	-0.0604767	-0.307137	-0.0315747
YGR035C	0.219395	0.132901	0.0708974	-0.20317	0.0658691	-0.0122127	-0.128553	-0.269028	-0.00260574
YGR037C	-0.0444845	0.0491388	0.109935	0.0936752	0.0563647	0.172405	-0.121549	-0.336691	-0.0997079
YGR038W	0.154074	0.194098	0.228947	-0.0891637	0.124519	0.0663078	-0.118742	-0.370022	-0.0994972
YGR040W	-0.00735288	-0.0120846	0.094089	-0.00799047	0.242336	0.143498	-0.0468373	-0.144536	-0.0365672
YGR041W	0.00723162	-0.0443889	-0.0815855	0.0594498	0.209755	-0.0152297	0.0762482	0.186508	0.0609223
YGR042W	-0.0873796	-0.0491704	-0.094814	0.0451441	0.00377533	-0.0856841	-0.000573646	0.12112	0.0794735
YGR043C	0.0093638	0.0171142	-0.0704187	0.136825	0.033855	0.0187937	0.0984589	0.0754375	0.0454038
YGR044C	0.0042542	-0.0664709	-0.0374369	0.139653	0.0363337	0.0949608	-0.022064	0.131162	0.0396452
YGR049W	0.0579773	0.0294871	0.0555088	-0.195817	-0.331368	-0.225773	-0.0544048	0.038146	0.0581695
YGR052W	-0.085141	0.165977	0.159965	0.0394336	0.0612841	0.141807	-0.0310327	-0.210929	-0.0707082
YGR053C	-0.0121325	0.133647	0.147894	-0.0756298	-0.00242784	0.195967	-0.104499	-0.181134	-0.0528805
YGR055W	0.0193719	-0.00435949	-0.00965348	0.0348004	-0.0998888	0.0369547	0.100993	0.231565	0.105058
YGR058W	0.0176293	-0.328274	-0.0757972	0.0326442	0.134078	-0.0872556	0.0473414	0.0631673	0.105846
YGR059W	0.0129033	0.0466193	0.104181	-0.177217	0.107747	0.160683	-0.0754803	-0.0604325	-0.0171698
YGR066C	0.0472024	0.0638645	0.0691785	0.198644	0.264387	0.120899	-0.0115914	0.0635573	-0.0092978
YGR067C	0.0352572	-0.0604131	-0.0175171	0.102921	0.0524677	-0.144725	0.127668	0.041029	0.0500357
YGR068C	0.0182568	0.0857073	-0.021099	-0.00785413	-0.0967843	-0.0712994	0.00476395	-0.0446504	0.0300155
YGR070W	0.0368113	0.180109	-0.0274644	-0.105198	-0.125415	-0.24739	-0.137631	-0.225413	-0.123598
YGR071C	-0.0105395	-0.179017	0.0514311	-0.158022	-0.0215582	-0.114761	-0.0288234	-0.061516	0.0605513
YGR072W	0.0653283	0.311799	0.216343	0.10416	0.20276	0.174526	-0.0504493	0.124635	0.0945662
YGR077C	-0.0494419	-0.278001	-0.0179508	-0.0844378	0.135242	0.0947262	-0.092093	-0.114399	0.0146127
YGR078C	-0.194555	-0.200991	0.0856267	0.156766	0.24386	0.0371723	-0.0800783	0.0283706	-0.180293
YGR079W	0.0277599	0.14543	0.146967	-0.0408101	0.0250395	0.0995843	-0.101802	-0.244599	-0.116564
YGR080W	-0.156344	0.0904103	0.131605	-0.259089	-0.0550536	0.0484488	-0.026206	-0.0895103	-0.073113
YGR081C	0.0200592	0.189303	0.155485	-0.186688	-0.209885	-0.0475803	0.110983	-0.027135	0.236524
YGR084C	-0.015002	-0.0562097	-0.0597342	-0.0646734	-0.0858702	-0.0493363	0.0927181	0.307271	0.0532965
YGR085C	-0.0799322	0.0596183	0.00284575	0.227556	0.159889	0.386675	-0.026485	-0.179699	0.0219784
YGR086C	-0.186656	-0.028656	0.0568161	0.00790196	-0.0339955	0.190124	0.0685798	-0.346195	0.0166541
YGR087C	0.0613383	0.252906	0.122182	-0.273357	-0.248302	0.0363541	0.0089804	-0.223614	0.0914402
YGR088W	-0.0767595	-0.212876	-0.0760798	-0.0781155	0.217751	0.00430971	0.0179654	0.184649	0.0275295
YGR089W	-0.0833141	0.119016	0.14393	-0.060295	-0.183212	0.0959094	-0.0761033	-0.261885	0.0845337
YGR090W	-0.095526	0.0210656	-0.0207583	0.0811392	0.0582931	-0.0418351	-0.0810459	-0.0422301	-0.0588931
YGR092W	-0.0704442	0.0651503	0.061714	-0.0328823	0.136478	-0.0101456	-0.276204	-0.107563	-0.0608966
YGR093W	-0.0740941	0.070795	0.0592425	0.129274	0.149244	0.0882872	-0.147601	-0.111742	-0.0440605
YGR096W	0.0234131	0.0181543	-6.55422e-05	-0.138638	0.12382	-0.291124	-0.149018	-0.0253722	-0.0128277
YGR100W	-0.120052	0.0343777	0.209101	0.0213616	-0.1198	0.252359	-0.0123691	-0.196285	-0.0215686
YGR101W	0.0576609	-0.0647687	0.0651278	0.1754	0.289928	0.0709185	0.0141853	0.070239	-0.00677699
YGR106C	0.00619633	-0.0313073	-0.0392453	-0.164632	-0.373793	-0.208697	-0.00828979	0.0960682	0.00611554
YGR108W	-0.0599469	-0.0930968	0.0140272	0.216977	0.299071	0.0375304	-0.00932989	0.0371911	-0.100645
YGR109C	-0.00220516	-0.00175419	-0.0642616	0.086855	0.160004	0.084399	0.0683906	0.0701609	-0.00677368
YGR110W	-0.140432	0.126454	-0.00539971	0.0653729	0.087088	0.164605	-0.10095	-0.133363	-0.0401119
YGR111W	-0.029544	0.0557754	0.0970179	-0.108795	0.106958	0.0671652	-0.0572614	-0.107706	-0.0351068
YGR117C	-0.00674689	0.0764643	0.0694687	-0.0542306	0.00351376	0.269656	-0.0442138	-0.153934	-0.0272354
YGR118W	0.00919455	-0.0432966	0.01829	-0.274701	-0.225344	-0.213819	-0.0230941	0.0652744	-0.0600213
YGR121C	-0.0729561	0.0538392	-0.067169	0.0124917	0.0238854	0.0813935	-0.02692	-0.0208939	0.0192859
YGR122W	0.190401	-0.0901382	0.0397736	-0.00539459	0.0907478	-0.0783515	-0.000263776	0.18084	-0.207808
YGR123C	-0.0163564	-0.0319562	-0.112407	0.0525011	0.0360323	0.177229	-0.0178048	0.176078	0.0703487
YGR124W	-0.140331	0.0579568	-0.0752909	0.0381638	0.0567135	-0.00361242	-0.00990223	0.192201	-0.0420684
YGR125W	-0.0374827	-0.119789	-0.0118548	0.0346716	0.00471315	0.157358	0.000716752	-0.119344	0.0427086
YGR126W	0.0801638	0.104775	0.0929279	-0.26072	-0.346096	-0.293765	-0.0815564	0.0221845	-0.066558
YGR127W	-0.0838085	-0.134777	-0.0340621	0.0103197	0.138647	0.150068	-0.00357548	0.134407	0.0109269
YGR129W	-0.0820952	-0.0676052	-0.0857277	0.0243179	0.0964558	0.0708939	-0.0250572	0.236514	0.118781
YGR130C	0.0906906	-0.0522965	-0.0703877	-0.0934427	-0.0989043	-0.0926519	0.0297386	0.228372	0.121955
YGR131W	0.0346686	-0.0681453	0.12881	-0.0130889	0.0973302	-0.0195724	0.0412367	0.137231	0.0124826
YGR132C	-0.0366025	-0.0195776	-0.0898759	-0.00726682	0.189868	-0.116015	-0.0335648	-0.0278867	-0.0918106
YGR133W	-0.0537686	-0.445377	-0.0144944	-0.0889513	0.0351303	-0.255892	0.0224284	0.052825	0.0331773
YGR134W	-0.0113963	0.0759043	0.152264	-0.120262	-0.0850409	-0.240071	-0.0159892	0.0250835	-0.161907
YGR135W	0.0186894	-0.202097	-0.0248943	0.0599954	-0.215674	-0.208555	-0.12198	-0.0954737	6.66022e-05
YGR136W	-0.201665	-0.0337461	-0.0995662	0.00708959	0.118859	0.152756	0.175668	0.0507566	0.239436
YGR138C	-0.0212761	0.106335	-0.136074	0.00862073	0.0582244	-0.0479037	0.0520822	0.198997	0.0263412
YGR141W	-0.00866388	-0.0464429	-0.00143617	-0.130787	-0.170265	-0.138714	-0.213456	-0.125533	-0.100952
YGR142W	0.130497	0.202673	0.232445	-0.046038	0.127763	0.106875	-0.0801175	0.0294037	-0.0314568
YGR143W	-0.0565567	-0.159519	-0.0493912	-0.120169	-0.0184077	-0.109129	0.00818771	0.226013	-0.00945738
YGR144W	0.0919467	-0.0636534	0.147015	-0.00254864	0.303792	0.0942045	-0.116598	0.0711091	-0.06712
YGR146C	-0.0295427	-0.133058	-0.0351809	0.122142	0.303807	0.0514221	-0.0749496	-0.00719443	-0.0802228
YGR148C	0.00965293	-0.1791	-0.0347386	-0.0011309	-0.000535886	0.0959279	-0.0467054	-0.123661	-0.0949033
YGR149W	-0.0607717	-0.0504323	-0.075448	0.156069	-0.162228	0.254218	0.0160221	-0.0966941	0.150199
YGR152C	0.0183501	-0.0716213	-0.0210115	-0.053582	-0.102782	-0.0590931	0.0793417	0.047749	-0.020869
YGR153W	0.101694	0.0213769	-0.0177178	0.0247795	0.150055	0.133103	0.159603	0.156288	0.144816
YGR154C	-0.117666	-0.078178	-0.0587522	0.00924483	0.0224504	0.0354629	0.00755402	0.109153	0.0127506
YGR157W	-0.11153	0.198502	-0.230161	0.00486961	0.153349	-0.167896	-0.126174	0.0419907	-0.225154
YGR161C	-0.124346	-0.0303706	-0.0604056	-0.104366	-0.283736	-0.155488	0.0941557	0.296535	0.152564
YGR163W	-0.247424	0.130047	0.063846	0.00503621	-0.0964756	0.0782283	-0.122068	0.0474923	-0.0358057
YGR166W	0.0191532	0.00397639	-0.0208659	0.014662	-0.00395344	-0.0855027	-0.0123514	-0.132003	0.0432733
YGR168C	-0.00350951	-0.14848	-0.0382104	0.141998	0.137129	0.0606739	0.0495031	0.0488817	0.0418462
YGR169C	-0.0576313	-0.116429	-0.0615814	0.108164	0.0902809	0.0137813	0.0899215	0.19347	0.140155
YGR170W	-0.0285219	-0.0980303	-0.0339944	-0.00512011	0.0953242	-0.107626	0.0147251	0.0749751	-0.000114879
YGR173W	-0.156311	-0.0176081	0.0105029	-0.080239	-0.268905	-0.157378	0.0311734	0.0973725	0.0362615
YGR174C	0.0555145	0.0637217	0.0463954	-0.0241368	-0.0788163	-0.0613475	0.153917	0.185815	0.161234
YGR177C	-0.155558	-0.00269665	-0.151245	-0.00677877	0.0958485	-0.0444964	-0.0490208	0.0767556	-0.0126304
YGR178C	-0.0178758	-0.0370733	-0.040098	-0.142515	0.106573	-0.0454379	0.0456053	0.114804	0.0542095
YGR181W	-0.0878089	0.0378453	-0.119979	0.0184122	-0.0258281	-0.0874364	0.0119834	0.021652	-0.0516813
YGR183C	0.00291988	-0.143098	-0.0122641	0.117218	-0.0585822	-0.135503	0.0684745	0.253526	0.175185
YGR184C	0.00444767	0.155527	0.176007	-0.0611069	-0.19644	-0.155804	-0.0167913	-0.260551	-0.00858558
YGR186W	0.0210005	0.0532881	-0.00185765	-0.0369581	0.0342687	-0.0795397	-0.0249654	0.0108762	0.00203005
YGR187C	-0.137607	-0.164444	-0.233724	-0.0947216	0.0598622	-0.03977	0.0449112	0.162732	-0.0110669
YGR188C	-0.186252	0.0957287	-0.126241	-0.0182721	-0.173323	-0.244664	-0.184271	-0.243767	-0.123582
YGR189C	-0.205883	-0.116397	-0.0709178	0.00645668	0.0512521	-0.0181503	-0.0575436	0.0379976	-0.0397329
YGR192C	0.0115929	-0.0458503	-0.0118789	-0.24756	-0.085498	-0.350972	-0.00537135	-0.0946981	-0.0071487
YGR193C	0.0145503	-0.047397	-0.128725	0.0311606	0.126022	-0.156206	-0.0621229	-0.109319	-0.0719135
YGR194C	-0.03914	0.026542	0.0348085	0.0386781	0.149888	0.215916	-0.00746065	-0.103802	0.0633026
YGR196C	-0.138013	0.0214952	-0.0964896	0.102671	0.182105	-0.114784	0.0759352	-0.076054	0.119708
YGR197C	0.0313673	0.0573168	-0.0117149	0.0355509	0.036572	-0.00165293	0.0972098	0.178249	0.0712316
YGR199W	0.110925	0.192579	0.194613	0.0193441	-0.0568782	0.199634	-0.0651184	-0.25959	-0.0836491
YGR200C	-0.0304697	0.012443	0.0579726	0.202661	0.107414	-0.0942268	-0.0922319	0.173591	-0.0874731
YGR201C	0.10418	-0.0872574	0.0123852	-0.00541307	0.0122605	-0.0644035	-0.0435465	0.0919325	0.00573632
YGR202C	0.00776172	0.0169448	-0.0755085	-0.0848194	-0.11124	-0.166515	0.0748496	-0.0889147	0.0950256
YGR203W	-0.0347098	0.0754032	0.0893824	0.0268279	0.0683749	0.156827	-0.026766	-0.154042	-0.00590013
YGR205W	-0.0355053	-0.160041	0.0180855	-0.210374	-0.167228	-0.0915546	0.104494	0.183337	0.0958408
YGR206W	-0.000220665	-0.190719	0.0354246	0.275639	0.241387	-0.188874	-0.0228616	-0.137052	0.00121999
YGR207C	-0.0390805	-0.134644	-0.0176146	0.232646	0.253626	0.128539	0.0384173	0.21142	0.106
YGR209C	-0.00749239	0.0619245	0.0969701	0.0524325	0.20111	0.155049	-0.0831811	-0.254959	-0.014704
YGR210C	-0.0616123	-0.230155	-0.0626005	-0.0620191	-0.00500988	-0.0197431	-0.0287384	0.0125158	-0.0607013
YGR212W	0.0166569	-0.00442478	-0.0491394	-0.0361463	-0.00736423	-0.129938	0.0765968	0.0784144	0.0707403
YGR213C	0.0041437	-0.10008	-0.0826967	-0.0519863	-0.0213127	0.0131026	0.0696725	0.102283	0.0977423
YGR214W	0.00129616	0.0206212	-0.176625	-0.0291049	-0.109369	-0.154111	-0.00803141	-0.1519	0.024279
YGR217W	-0.0570315	0.113061	0.0540813	0.186454	-0.080489	0.183205	-0.127046	-0.403556	0.0264773
YGR221C	-0.0500937	0.0751412	0.0394594	0.0601964	0.192783	0.286772	-0.00411674	-0.132922	0.0284367
YGR223C	-0.162286	-0.130756	0.16652	-0.0518807	-0.149217	-0.000189157	-0.101356	-0.323919	-0.0449545
YGR224W	-0.0271716	-0.0671817	-0.0654823	-0.0207382	-0.0305183	-0.0496071	-0.0122111	0.0576657	0.00208661
YGR225W	-0.118129	0.0486169	-0.024061	0.209911	0.0330772	0.368777	-0.0461576	-0.155125	0.0100892
YGR227W	0.236938	0.169099	0.280974	-0.0414093	-0.0697815	0.18248	-0.192373	-0.206816	-0.0608084
YGR229C	-0.0489866	-0.0170645	0.0105816	0.142322	0.0322816	0.249124	-0.0115208	0.0193645	0.0558265
YGR230W	-0.162427	-0.0212815	-0.0881771	0.0905673	-0.0481763	-0.0558896	-0.0411176	0.169567	0.00377077
YGR231C	-0.0281239	-0.0394024	-0.0793371	-0.11819	0.0557599	-0.0908291	-0.0164266	-0.0660458	0.0179477
YGR232W	-0.112113	0.0039572	0.0667428	0.0361421	0.166473	0.187648	7.08077e-05	0.0075371	0.00331163
YGR233C	0.0952062	-0.0676525	-0.0137001	0.0617556	0.0756856	-0.0437718	-0.130822	-0.0768895	-0.0869309
YGR234W	-0.0916463	-0.0855005	-0.158344	0.0594994	0.209232	-0.0344254	0.0427875	0.190948	-0.0586173
YGR235C	-0.00351669	0.024859	-0.115639	0.00313733	-0.0667137	0.0461307	0.10285	-0.00482992	0.0428926
YGR236C	-0.0529253	0.178886	0.153608	0.00237314	-0.082261	0.13899	-2.66541e-05	-0.104363	-0.00511804
YGR237C	-0.0652202	-0.122528	-0.133602	0.0815165	-0.1649	-0.0154427	0.0284138	-0.0638229	-0.0340209
YGR238C	0.0949441	0.257757	0.191289	0.0129185	-0.0180165	0.0989924	-0.0689899	-0.224728	-0.0699343
YGR239C	-0.0568732	-0.0105339	0.143282	0.187505	0.0530289	0.408892	-0.0884022	-0.240834	0.0101042
YGR241C	-0.091159	-0.0330086	-0.0742277	-0.000890448	-0.0607799	0.0799363	0.0273283	0.132095	-0.0437186
YGR243W	-0.0416866	0.0890828	-0.253212	0.0414166	-0.168756	-0.17507	0.073287	0.16744	0.0791934
YGR244C	0.0718144	-0.296382	-0.0443541	0.00852185	-0.0983951	-0.0615215	0.0958052	0.0508423	0.0375696
YGR247W	0.0413381	-0.0118654	-0.00330337	0.0875098	0.256143	-0.0109712	0.125185	0.11468	0.0977914
YGR248W	-0.25292	0.0377663	0.0105599	-0.0216069	-0.00981495	0.133686	0.0129775	-0.200278	-0.0658047
YGR249W	-0.2551	-0.0533944	-0.285982	0.150518	0.0646465	-0.0899087	-0.144987	0.0781846	-0.080706
YGR250C	-0.141149	-0.0241164	0.122673	0.221214	0.312176	0.2179	-0.225957	-0.222772	-0.0682527
YGR254W	-0.0265808	0.0711711	0.121502	-0.184729	-0.177912	0.0612396	-0.0591331	-0.18104	-0.0130696
YGR256W	0.166775	0.0512734	0.0453572	-0.0933787	-0.150938	-0.172044	0.105024	0.0951373	0.083425
YGR260W	0.0194391	0.117717	0.087029	0.0104513	0.266142	0.178483	-0.0837121	-0.179305	-0.0705863
YGR261C	0.0546327	0.0667309	-0.0626853	0.104404	0.101596	-0.000822039	-0.032551	-0.0907306	-0.111343
YGR263C	0.0387396	0.124357	0.0179257	-0.0114574	-0.0785571	-0.0894106	0.120408	0.221731	0.0814779
YGR266W	-0.0547483	-0.0383535	-0.0603714	-0.269606	-0.103219	-0.0457901	-0.0403138	0.0886547	0.0695818
YGR268C	0.00280189	-0.0430353	-0.0283512	-0.282863	-0.277626	-0.237178	0.0174649	0.0641325	0.032418
YGR270W	-0.0749632	-0.0730959	-0.058739	-0.0842506	-0.242189	-0.146736	-0.0211182	0.0100682	0.0593856
YGR271W	0.00922492	-0.118327	-0.0652875	-0.0680308	0.00715749	0.0441442	0.110676	0.170858	0.0425878
YGR273C	0.153122	0.185448	0.144101	-0.134192	-0.186432	0.193602	-0.0996074	-0.164104	-0.00742242
YGR275W	0.0224415	0.0137756	-0.0739897	-0.0963419	0.105227	-0.083029	0.0436257	0.144281	-0.0390515
YGR276C	0.0180808	-0.129186	-0.0201676	0.0846688	0.236354	0.212437	0.0808282	-0.119085	-0.0212841
YGR279C	-0.149974	-0.00400764	-0.114701	0.0857139	-0.0134697	0.0342216	0.0503945	0.0907499	0.0132193
YGR281W	0.124454	-0.117359	0.118933	0.0243017	0.0068493	0.0738466	-0.000541296	0.144878	0.0573964
YGR282C	0.101554	-0.0935586	-0.0760833	-0.153908	0.0821699	0.0137611	0.0895704	0.121866	0.158909
YGR283C	0.080562	-0.097979	0.137719	-0.0878661	0.0591184	0.197591	-0.255286	-0.251801	-0.0882283
YGR284C	0.128751	-0.207813	-6.57505e-05	-0.0500029	-0.0544633	-0.0403926	0.0765872	-0.0319888	0.0811448
YGR286C	-0.0402277	0.104856	0.106145	-0.0616426	-0.0199214	0.23665	-0.0600346	-0.157624	0.0717303
YGR287C	-0.0601074	0.0952306	0.0965021	-0.0211079	-0.0294235	0.0870174	-0.0841662	-0.123387	-0.016307
YGR288W	-0.0766264	-0.110837	-0.11641	-0.150735	-0.2013	-0.136821	-0.0227807	0.129	-0.0244495
YGR289C	-0.0128708	-0.0722848	-0.0660584	-0.0169847	0.00363685	0.0750342	0.0700564	0.0693748	0.00437702
YGR292W	0.18942	0.191258	0.223045	0.0264858	-0.148074	-0.0165191	-0.00372459	0.0174151	-0.0363452
YGR295C	-0.26412	-0.0395185	0.0176077	0.119203	0.00819476	0.159489	0.0403968	-0.0719601	0.041903
YHL002W	-0.0390638	-0.194259	0.0253209	-0.0425889	0.349762	0.105537	0.0399441	-0.110542	0.101516
YHL003C	0.0914313	0.176612	0.163818	0.00118594	0.110708	0.121547	-0.0100918	-0.11272	0.026174
YHL006C	0.0862025	0.195	0.128546	0.00896756	-0.0234968	0.0909896	-0.113852	-0.0795206	-0.00369521
YHL007C	0.03327	-0.104978	-0.047727	0.153131	0.0797679	0.0269604	-0.0577127	-0.0824748	0.0251641
YHL008C	-0.194713	0.142483	0.0910367	0.069763	0.0109046	0.0681411	-0.109457	-0.123788	-0.0903628
YHL009C	-0.197834	0.074471	0.123962	-0.0383617	-0.10423	0.161154	-0.102431	-0.195844	-0.0992985
YHL010C	-0.0686991	0.0639415	0.0745768	0.14209	0.00468309	0.262927	-0.0447504	-0.187225	-0.0730585
YHL012W	-0.22622	-0.0355378	0.0344403	0.300984	0.193165	0.358884	-0.0269059	-0.145411	-0.0303637
YHL013C	-0.0897634	0.0230264	0.0837442	0.154046	-0.0611891	0.242599	-0.158129	-0.157318	-0.0736817
YHL014C	0.0437574	0.159052	0.159155	0.0938911	0.0654762	0.156355	-0.0322467	-0.116572	-0.0407159
YHL016C	-0.0449221	0.0675568	-0.0147835	-0.0333894	-0.0713029	0.170746	0.0924066	0.0612251	0.230777
YHL017W	-0.146175	0.0163033	0.0680134	0.1504	0.0448288	0.330179	-0.00972921	-0.0245547	0.00481915
YHL019C	-0.0072232	0.0720898	0.124524	0.053081	0.0948986	0.31338	-0.0361837	-0.11323	-0.0127331
YHL020C	-0.141676	-0.119833	-0.136918	-0.0326947	-0.0149882	-0.252064	0.0882597	0.10007	0.0551078
YHL021C	-0.169036	-0.10936	-0.00348365	0.0799665	0.116691	0.173533	-0.0611375	-0.0677846	-0.0794481
YHL022C	-0.142552	-0.00231388	-0.0168119	-0.0838233	-0.0795608	0.160548	-0.0796723	-0.262957	-0.0180631
YHL023C	0.0457047	0.198743	-0.085195	0.121298	-0.000823788	-0.0171336	-0.164364	-0.0683427	-0.018158
YHL024W	-0.0051489	0.00175515	0.0289154	-0.105324	0.0170378	0.164204	-0.080956	-0.134327	-0.0431864
YHL025W	-0.194297	-0.200987	0.0106654	-0.0342003	-0.0371499	-0.157819	-0.175898	-0.150447	-0.072529
YHL026C	0.0125134	0.130917	0.0502567	0.0606479	-0.00690681	0.181873	-0.0502056	-0.121244	0.0788353
YHL027W	0.0634187	-0.0215006	0.0693868	-0.0120984	0.165621	-0.15172	0.0977499	0.193887	-0.0156308
YHL028W	-0.0344362	0.137619	0.121166	-0.0815156	-0.152013	0.176946	-0.0198109	-0.181851	-0.0100931
YHL029C	-0.147453	-0.240675	0.11078	0.07401	0.208094	0.391229	-0.0844544	0.202552	0.0923818
YHL030W	0.0754825	-0.0239769	0.0408297	-0.143441	0.113622	0.0899917	-0.0244944	-0.108153	0.0224638
YHL031C	0.00762331	-0.133303	-0.0613775	0.0688974	0.194688	-0.136104	0.0523061	-0.0812148	0.139257
YHL032C	-0.165957	2.47426e-05	0.10215	-0.0123121	-0.250069	0.0444951	0.0352426	-0.0771581	-0.000208022
YHL033C	-0.0485549	0.0763946	0.104535	-0.464308	-0.30121	-0.256306	0.129714	0.0874748	0.1523
YHL034C	-0.12084	0.115747	0.0924342	-0.0288802	0.0905647	-0.0108014	-0.225895	-0.0178168	-0.165827
YHL035C	0.0912869	-0.104313	-0.0265809	-0.0479963	0.00377641	-0.0236915	0.0658989	0.116231	0.0545548
YHL036W	-0.00499514	0.0557725	0.113582	-0.00286594	-0.0573231	0.168265	-0.0575498	-0.173808	-0.0428754
YHL039W	-0.0602427	0.0203335	-0.0367131	0.153697	-0.0749512	-0.157483	0.0347204	0.0668725	0.0548067
YHL040C	-0.0787831	-0.015836	0.00887731	-0.100154	-0.225984	0.0866985	-0.0360589	-0.190989	-0.0154519
YHL042W	0.0778015	0.0747177	0.118067	-0.0496441	0.0878086	0.20075	-0.000377664	-0.0408504	0.0573153
YHL043W	0.087266	0.0186899	0.131259	-0.110441	-0.133822	0.133355	-0.0306627	-0.214283	-0.00611271
YHL044W	0.0320883	0.0682957	0.0467776	-0.0364202	0.109098	0.112274	-0.0396069	-0.199914	-0.128349
YHL046C	-0.0515699	0.0245863	-0.0529186	0.0191585	-0.121034	0.152316	0.0378452	-0.115685	0.102176
YHL047C	0.0385845	0.06378	0.121685	-0.0235351	-0.0044607	0.105524	-0.0407403	-0.220446	-0.0326398
YHR001W-A	0.0558806	-0.0729605	0.045774	0.0663693	-0.0192335	0.301512	-0.0382378	-0.0695587	-0.0233065
YHR003C	-0.263743	0.201764	-0.115321	-0.0726751	-0.081323	-0.111792	-0.0282937	0.135189	-0.100403
YHR004C	-0.0414187	-0.146737	0.100066	-0.086465	-0.140578	-0.239363	0.0757836	0.402558	0.0591905
YHR006W	0.136408	0.183222	0.114468	0.0091	-0.0964586	0.158259	-0.104771	-0.202326	-0.0775262
YHR008C	0.193477	-0.149512	0.0310289	-0.0872826	0.0600837	-0.0809079	0.101498	0.14915	0.12317
YHR009C	-0.0646969	0.197362	-0.0643961	0.0315072	0.0791152	-0.306079	-0.00805987	0.0992776	0.0529784
YHR012W	0.162102	-0.0558683	0.093119	0.0477132	0.0917854	-0.0489436	-0.0284415	0.109997	0.0467996
YHR014W	-0.0232759	0.156514	-0.0758438	0.0901015	0.25637	0.0187357	-0.0279235	0.105785	0.0846891
YHR015W	-0.111192	0.0855693	0.0323038	0.126998	0.16933	0.28803	-0.00172926	-0.195323	0.0349546
YHR016C	0.0334653	-0.237678	0.0451093	-0.0783519	0.17286	-0.00329603	0.0585666	0.102283	0.0191443
YHR017W	-0.0628982	0.0275745	-0.0018162	-0.1218	0.184513	0.138042	0.00475221	-0.0916674	0.0145258
YHR021C	0.104591	-0.131486	0.0894768	-0.249365	0.0265975	-0.127638	-0.316725	-0.187039	-0.107418
YHR021W-A	-0.0414928	0.091022	0.109032	0.0359425	0.161566	0.301907	-0.0103304	-0.00200282	0.0960254
YHR022C	-0.0281921	0.231884	0.198297	0.0511182	-0.117517	0.156935	-0.0576252	-0.198929	-0.0457571
YHR028C	-0.0660321	0.17376	0.229721	0.0361338	0.168423	0.286123	-0.0150462	-0.189239	-0.0170369
YHR029C	-0.0624048	-0.0686217	-0.141534	0.313647	0.0233009	-0.163473	0.0668479	0.15242	-0.00267839
YHR030C	-0.0558661	0.228521	0.159832	-0.0611758	-0.281751	-0.196859	-0.190781	-0.173218	-0.109574
YHR031C	0.104288	0.167744	0.115336	-0.11796	0.157271	0.108778	-0.0505269	0.166581	0.0209136
YHR032W	0.00728109	0.126645	0.163998	0.0680541	0.00622227	0.220295	-0.0955149	-0.164526	-0.0872688
YHR033W	0.0471942	0.317528	0.186417	0.368088	0.37454	0.360523	-0.139828	-0.171337	-0.0125949
YHR034C	-0.100496	-0.160378	-0.153827	-0.0611076	-0.0525466	-0.16686	-0.0307652	-0.0281387	-0.081543
YHR035W	0.219861	-0.169024	0.0534024	-0.262608	-0.208563	-0.351759	0.109939	0.0891833	0.0391806
YHR037W	-0.234174	0.00987924	0.0848056	0.174344	0.0107716	0.21688	0.0311632	-0.223686	0.0262936
YHR038W	-0.0256809	-0.0365431	-0.0872979	-0.0428656	-0.0202634	-0.134085	-0.0740642	-0.00481851	-0.0623476
YHR039C	0.0636363	0.168733	-0.024817	-0.00312995	-0.0172323	-0.121224	-0.093868	-0.00597629	-0.0379814
YHR041C	-0.0588611	-0.246985	-0.0411253	0.105025	0.0679932	0.151488	-0.210392	-0.126823	-0.126125
YHR043C	0.04299	0.0963581	0.101469	-0.0629794	0.112574	0.0664492	-0.0309338	-0.0622824	-0.0180655
YHR044C	0.0744342	0.178713	0.164624	-0.235574	-0.171867	0.0361748	-0.0466661	-0.12507	-0.0183581
YHR045W	0.0172453	-0.0375052	-0.0183774	-0.11159	-0.0711094	0.101006	-0.0177315	-0.0214754	0.0161405
YHR046C	-0.0180541	0.0446379	0.130624	-0.1085	0.065306	0.0391513	0.0082421	-0.0817792	0.0560646
YHR047C	0.0531209	0.152095	-0.127191	0.0276213	0.0358738	0.0185036	-0.0696927	0.0357265	-0.0571232
YHR048W	-0.0899952	-0.0124482	-0.220082	0.0999977	0.0630578	0.0368024	-0.220027	0.126575	-0.0617477
YHR049W	-0.065557	-0.040296	-0.0419826	-0.0359659	0.249439	-0.087958	-0.0127079	0.0176081	-0.0471395
YHR057C	-0.0911052	-0.10954	0.00116859	0.324709	0.294785	0.176998	0.0497382	0.0907806	0.101185
YHR059W	0.0919643	0.366062	0.113645	0.0545987	0.127172	0.091305	-0.148106	-0.0733582	-0.0615159
YHR061C	0.000394008	0.0557513	0.0367955	-0.150222	-0.0781387	0.110355	0.0192081	-0.246398	0.087491
YHR066W	0.0697386	0.217532	0.0314169	0.0467009	0.250914	0.130872	-0.0606535	-0.175577	-0.0862318
YHR067W	-0.144132	-0.140781	-0.101418	0.297023	0.253993	0.171462	0.0913547	0.197298	0.24521
YHR073W	0.0322863	-0.0848101	-0.0383848	-0.00902744	-0.073269	0.0470932	0.0348391	0.158492	-0.0118462
YHR075C	-0.0292726	0.2221	-0.114557	0.117446	-0.148175	-0.222551	0.011862	0.0452806	-0.0287641
YHR076W	-0.00455556	0.300834	0.023155	-0.145741	-0.162911	-0.29993	-0.0105028	-0.173713	-0.0922921
YHR077C	-0.146365	0.164651	0.0652648	-0.169077	-0.0334357	0.0815862	-0.0224031	-0.246392	0.0381959
YHR078W	-0.0393591	-0.101088	-0.0607959	0.0386041	0.00631652	0.120918	0.078492	-0.0213156	0.141961
YHR079C	-0.0741452	0.010685	-0.0278296	-0.0078794	0.207036	-0.184466	0.0871453	0.0515425	0.102461
YHR080C	-0.121527	0.133914	0.137222	0.0588593	0.049236	0.271687	0.015301	-0.11427	-0.0252801
YHR081W	0.299206	0.0272706	0.100522	0.229244	0.0928704	-0.00993426	-0.090236	0.164564	0.00968482
YHR082C	-0.040349	-0.129963	0.0668256	0.0675316	0.0496421	-0.091554	-0.0449738	0.0541697	-0.128614
YHR086W	-0.0765131	-0.0558487	-0.0517807	-0.0886638	0.137976	-0.162459	-0.00381183	0.323357	0.0139215
YHR087W	-0.000397836	-0.138129	-0.0545438	-0.0967027	0.00253429	-0.112774	-0.0073277	0.224872	0.0302703
YHR092C	-0.0313281	-0.0565209	-0.0886283	-0.166656	-0.0634649	-0.0955965	0.114949	0.168656	0.0451097
YHR094C	0.0333717	0.108812	-0.194564	-0.0974249	-0.138082	-0.190131	-0.00748111	0.0674405	-0.107881
YHR096C	0.149596	0.216263	0.0806235	-0.1137	-0.347367	-0.214252	-0.0974353	0.0323942	-0.13713
YHR097C	-0.0013257	0.0294184	-0.059694	-0.0954078	-0.111048	-0.223755	-0.00781945	0.0721393	0.0245167
YHR103W	-0.203543	0.0501079	0.0437107	-0.0948675	0.20477	0.188197	0.0216412	-0.0450841	0.0141786
YHR104W	-0.109144	0.0701229	0.0838025	-0.0170451	-0.0255095	0.228476	-0.0127546	-0.124875	-0.0128424
YHR105W	-0.112864	-0.0654799	-0.00832295	-0.0846122	0.0619374	0.161967	0.0347708	-0.092545	0.0480586
YHR106W	0.0277663	0.0398405	-0.00838797	0.155003	0.0322851	-0.0554954	-0.0810845	-0.0174078	0.0295901
YHR108W	0.0168242	-0.0872543	0.0924335	-0.151552	-0.113726	0.0722877	-0.0511082	-0.240173	-0.0160022
YHR109W	-0.259873	0.0548882	-0.0531519	-0.262827	-0.256822	-0.39003	-0.0169004	0.0829139	-0.0123491
YHR110W	0.161416	0.33777	0.247783	-0.180049	-0.0139856	0.053209	-0.0826643	-0.171456	-0.0460304
YHR111W	0.00247402	0.113039	0.1523	-0.168464	-0.126534	-0.107029	-0.0481588	-0.148312	0.0297271
YHR112C	-0.0470902	0.0357958	-0.0467368	0.0586056	0.108826	-0.0143368	0.014172	0.175611	0.0709202
YHR113W	-0.0327755	0.00975566	-0.0069587	0.0116191	-0.0563616	0.220791	-0.117283	-0.315958	-0.0619495
YHR114W	-0.228126	0.0270928	0.0328361	0.0434128	0.160549	0.228123	-0.0184046	-0.181916	-0.0122503
YHR115C	-0.00821834	-0.103885	0.00244723	-0.131525	0.145617	0.0783257	-0.203816	-0.0966528	-0.0167842
YHR116W	-0.0593403	-0.226421	-0.0257208	-0.13041	-0.209887	-0.151131	0.114716	0.19149	0.076682
YHR117W	0.161296	0.208889	0.124036	-0.100234	-0.0641146	0.169948	0.0492451	0.0815681	0.159026
YHR121W	0.0176576	0.0593592	0.124008	-0.0795747	-0.23159	0.0679527	-0.00289424	-0.0477145	-0.0235245
YHR123W	-0.127818	0.0468177	0.0882233	-0.0135705	-0.00468088	0.0996155	-0.0736742	-0.204261	-0.0598835
YHR124W	-0.0505845	0.192325	0.170104	0.0162278	-0.122181	0.130062	0.0274688	-0.0995869	0.000418418
YHR126C	-0.00244821	0.198501	0.163444	-0.221772	-0.034148	0.0288338	-0.0188015	-0.0481586	-0.0434034
YHR127W	-0.0433264	-0.101422	-0.0446453	-0.0480825	-0.031653	-0.0767898	0.0152674	0.0774048	-0.0245543
YHR129C	0.0248833	0.187861	-0.0554975	-0.0290962	0.0207246	-0.211703	0.14014	0.103074	0.0617368
YHR131C	-0.0366147	0.108608	-0.0611366	-0.0509851	0.00952991	0.0407871	-0.0190862	-0.0469495	-0.0930048
YHR132C	-0.0510508	0.0278378	-0.010785	0.0711259	0.0487816	0.0346517	0.0938808	0.197853	0.104908
YHR132W-A	0.0503849	-0.202207	-0.0143893	-0.212537	-0.0115964	-0.0848333	-0.0205167	0.0271461	-0.0329841
YHR133C	-0.0734797	-0.0527761	-0.20187	0.0306429	0.210796	-0.0127039	0.019703	0.229648	0.0235691
YHR134W	-0.00497718	-0.0877612	0.00854302	-0.111411	-0.0939069	-0.0785175	-0.0556068	-0.13233	-0.0202729
YHR135C	0.0245248	-0.0815456	-0.0744828	-0.0814806	-0.228253	-0.10739	0.050783	0.0148457	-0.0609395
YHR136C	-0.0546645	0.0445499	0.0733717	-0.0489062	-0.0332577	0.133702	0.0574664	-0.182085	0.0821813
YHR137W	0.0226255	0.0479648	-0.0659876	0.1065	0.120688	0.0124792	-0.0108305	0.0900946	-0.0194061
YHR138C	0.0230445	0.251586	0.102915	-0.0531824	-0.0577809	-0.194231	-0.0728693	-0.0149227	-0.0548221
YHR139C	-0.0428415	-0.0549542	-0.0925937	-0.104842	-0.0604202	-0.0474738	0.025735	0.0903596	-0.0145514
YHR140W	-0.0146595	-0.0816659	-0.055	0.00799447	0.0560592	-0.0348708	0.0234317	-0.0852346	0.000790419
YHR142W	-0.000728086	0.0529941	0.0771006	-0.224883	0.0815297	0.152872	0.0177893	-0.25967	0.0949337
YHR143W	-0.0767409	-0.123215	0.0177806	-0.12512	0.0593701	0.00402692	0.0446406	0.0659283	0.0068396
YHR146W	-0.00763378	-0.359783	-0.0215316	0.111798	0.266657	0.0662231	-0.10892	0.0670104	-0.0739667
YHR150W	-0.0607275	0.0896182	0.0724226	-0.0539815	-0.14105	0.131949	-0.0604697	-0.19868	-0.0558974
YHR151C	0.136999	0.290089	0.237077	-0.0286223	-0.0764445	0.2068	-0.164991	-0.363187	-0.00691431
YHR152W	0.0810685	-0.116319	-0.082308	0.056011	0.207846	-0.0441519	-0.0900335	-0.234358	-0.0677079
YHR153C	0.0175226	-0.0794222	-0.0415991	-0.150928	-0.066938	-0.159126	0.105078	0.0797941	0.031191
YHR154W	0.00340242	-0.0425973	-0.0242729	0.0242976	0.0265798	-0.0760872	0.0779838	0.0224291	0.0559654
YHR155W	-0.0272063	-0.122573	-0.0686354	-0.218174	0.00165811	-0.20851	0.0664574	-0.0255754	0.030057
YHR156C	0.042537	0.153135	0.232875	-0.0271349	-0.19364	-0.151093	-0.0343143	-0.207365	-0.0270893
YHR157W	-0.0627932	0.109858	0.0889179	-0.0129575	-0.152382	0.0400359	-0.0161824	-0.126217	0.000522298
YHR158C	-0.0707495	-0.0652984	-0.0244251	0.0431182	-0.173478	-0.0931243	-0.0124259	0.147891	-0.00931206
YHR160C	0.197455	-0.107186	-0.0209268	0.227611	0.235905	0.00860213	0.100328	0.0764425	0.00634618
YHR161C	0.0819406	0.0542177	0.175725	-0.0754449	-0.0700351	0.00122234	-0.0830676	-0.232307	-0.0338726
YHR162W	-0.0946041	-0.13567	-0.13041	-0.0943958	-0.0122305	-0.193303	-0.0354916	-0.0587263	-0.0483965
YHR163W	-0.269382	-0.0169741	0.057549	-0.128216	-0.0848809	0.0911227	-0.00989597	-0.332184	0.0215167
YHR167W	-0.0311177	0.0721478	0.113607	0.0433051	-0.037747	0.0341071	-0.19223	0.0249035	-0.00929011
YHR168W	-0.130047	0.00566257	0.0526232	-0.0574318	-0.0293619	-0.0682743	-0.0542832	-0.0735917	-0.0424713
YHR171W	-0.0426203	0.00671879	0.248672	0.131194	0.148256	0.013132	-0.294776	-0.391985	-0.356563
YHR176W	-0.0408724	0.0258621	-0.0921997	-0.0628827	-0.0324568	0.0612575	-0.0815981	0.191493	-0.0908843
YHR179W	-0.0982797	-0.0202458	-0.0454771	0.0403142	0.0239093	0.0606207	0.127328	0.198115	0.0785704
YHR182W	0.101272	-0.105571	-0.00461978	-0.0742173	-0.28737	-0.0704836	0.0616391	0.0520224	0.0357724
YHR184W	-0.0490701	0.0194126	0.0588945	-0.164197	0.203972	0.063641	-0.0529826	-0.247886	-0.0530117
YHR185C	-0.24205	0.069686	-0.00845281	-0.0623923	0.230072	0.282995	0.0903115	-0.0106056	0.19075
YHR189W	-0.0653532	-0.0698749	-0.0848273	0.0403203	-0.171229	-0.0798094	0.164592	0.155038	0.128668
YHR195W	-0.0893338	-0.221446	-0.09899	0.257161	0.147948	0.152439	0.0463548	0.0971264	0.140515
YHR198C	0.00290915	0.0755407	0.133227	-0.0267146	0.0899416	0.220004	0.000838579	-0.198932	-0.00211535
YHR199C	0.0395135	0.169889	0.155187	0.00950322	-0.00770899	0.163647	-0.0495473	-0.214293	-0.0189588
YHR200W	-0.026402	0.0971605	-0.0542112	-0.0523468	0.012285	-0.100675	-0.14458	-0.0542885	0.0267335
YHR202W	-0.0702137	0.148486	0.127378	-0.228227	-0.205948	-0.0337616	-0.0723634	-0.21437	-0.0472686
YHR203C	-0.117741	0.0155754	-0.119692	0.0816906	0.0431434	-0.00436164	0.0314974	-0.0723341	-0.0186377
YHR204W	-0.015967	-0.00183137	-0.0830928	0.0572747	0.0935832	0.0462656	-0.0640464	0.0778838	0.0319793
YHR206W	-0.0217175	-0.223199	0.0411291	-0.181791	-0.301654	-0.147605	-0.120475	-0.162277	-0.0464688
YHR207C	0.00274624	-0.138776	-0.0437772	0.0631749	0.0990545	0.135103	0.0463969	0.00293521	-0.00037477
YHR209W	-0.143483	0.0739335	0.12088	-0.023875	-0.143779	0.108451	-0.0246281	-0.17082	-0.0211928
YHR210C	-0.185822	0.0519962	0.0938789	-0.0121094	-0.0968435	0.206931	0.0321165	-0.0766216	0.0521418
YIL001W	-0.0777525	-0.0528292	-0.0435972	-0.0293572	0.0994559	0.0458013	-0.0215205	-0.0732373	-0.0548999
YIL005W	-0.0532117	-0.0101062	-0.0346125	0.183444	0.0947489	0.440837	0.113143	-0.10011	0.242573
YIL006W	-0.129117	-0.0554371	-0.0292948	-0.118844	0.0890135	0.118707	-0.000175405	-0.186035	0.0220947
YIL007C	-0.161721	0.046942	0.0644862	-0.171343	-0.273837	0.0267184	-0.104045	-0.171712	-0.0772803
YIL008W	-0.0120857	0.484608	0.0386682	-0.0516387	-0.00900208	0.0761012	0.224792	0.0481164	0.364756
YIL009C-A	0.0897653	-0.237544	-0.0587518	-0.0501842	0.0826466	0.0680102	0.100587	-0.0193909	0.0706035
YIL010W	-0.129324	-0.17194	-0.0398701	0.00421962	-0.222353	0.0673714	-0.0616965	-0.177567	0.00724985
YIL013C	-0.06696	0.143223	-0.0969191	0.0668643	-0.106394	-0.0299047	-0.253934	0.0168021	-0.235908
YIL014W	-0.0831579	0.00911132	-0.036969	0.0737065	-0.198077	-0.0678505	0.0771282	0.181079	0.0672627
YIL016W	-0.0776832	-0.132963	-0.0611526	0.126305	0.0270534	-0.0477609	-0.00944892	0.0735285	-0.0123115
YIL023C	0.0205904	0.207222	0.0931129	-0.0864949	0.215074	0.203366	-0.116286	-0.248478	-0.0458734
YIL024C	-0.0421308	0.0955987	0.0900864	0.037352	-0.041423	-0.224133	-0.0989426	-0.018254	-0.170965
YIL027C	0.0546838	0.0578196	0.139547	0.00883013	0.107037	0.115784	-0.116632	-0.239198	0.0352239
YIL029C	-0.0308547	0.17099	0.0820695	0.0455629	-0.0575472	0.273689	0.159785	-0.0170436	0.216462
YIL030C	0.0212995	-0.021078	-0.0857773	0.0631517	-0.0309346	-0.0184633	0.1314	0.234854	0.114676
YIL034C	-0.0704314	0.115038	0.00825102	-0.0148724	0.177109	0.0745486	-0.141174	0.0169974	-0.0173836
YIL035C	-0.000891865	0.0241224	0.037946	-0.00661049	0.0888814	-0.103816	-0.214963	-0.317233	-0.124074
YIL036W	0.0719462	0.0020297	0.0552484	0.0424908	-0.127248	-0.247929	-0.0149289	-0.0534933	-0.0581801
YIL037C	0.00986729	0.0769317	0.0837913	-0.122504	0.301435	0.123571	-0.120485	0.0248997	0.0210702
YIL039W	0.00948103	0.0194169	0.0772855	-0.0244188	-0.0227981	0.201554	-0.0393643	-0.193205	-0.0296615
YIL040W	-0.0039732	0.121734	0.146258	0.0363393	-0.286687	-0.229856	-0.186412	-0.336504	-0.191172
YIL041W	0.0014267	0.198031	0.24317	0.0886284	0.0117641	0.163373	-0.241399	-0.2656	-0.210597
YIL042C	-0.113622	0.222128	0.0149301	0.011183	-0.0564519	0.162236	0.0699975	-0.0852579	0.0872983
YIL043C	0.0123956	0.0597879	0.0270814	0.227905	0.291876	0.0929426	0.123087	0.176389	0.03595
YIL044C	-0.0282385	0.0273576	-0.017703	-0.160606	-0.0491487	0.256725	0.12448	-0.150401	0.234365
YIL045W	-0.0638507	-0.0573019	-0.073411	0.0647991	-0.00486318	0.0480398	0.093996	0.16284	0.00689695
YIL050W	0.0537128	0.214388	0.120552	-0.211033	-0.0835303	0.101866	-0.0481061	-0.192823	-0.0278871
YIL053W	-0.141299	0.0536292	0.0784309	-0.196879	-0.223872	-0.138289	-0.0600571	-0.165667	-0.036142
YIL055C	-0.0417752	-0.0931634	-0.046047	0.126993	0.307971	-0.0133926	-0.0611515	0.236756	0.0924743
YIL056W	-0.0772103	0.00767789	-0.125261	0.144416	0.00411904	-0.0997037	0.0222953	-0.075804	0.039981
YIL057C	-0.094612	-0.0458088	-0.087204	0.130834	0.140851	0.0714656	0.0666267	0.0860348	0.0367422
YIL060W	0.0552645	-0.0631929	-0.0907146	-0.0891507	-0.151713	-0.0392826	-0.0465299	0.074383	-0.0826899
YIL064W	0.0569346	0.231928	0.160245	-0.109314	-0.138718	0.209063	-0.126943	-0.156686	-0.00191836
YIL065C	0.0238322	0.0976763	0.0267588	0.0809992	0.278404	0.205005	-0.074108	-0.339032	0.00569586
YIL066C	-0.00752894	0.215108	0.0677342	-0.0838212	0.155127	-0.259055	0.0561119	-0.0652443	-0.00405658
YIL067C	0.194636	-0.0390821	0.0662897	-0.147352	-0.101102	0.0963243	-0.278272	-0.255438	-0.384931
YIL071C	-0.0412542	-0.0761668	-0.120517	0.0744957	0.0395604	0.0472488	-0.120558	-0.00356822	-0.065081
YIL072W	-0.119638	0.0798018	-0.00800587	0.205875	0.00327851	0.01389	0.0992887	0.288734	0.132353
YIL073C	0.0727198	0.233459	0.0889964	0.034263	0.114574	0.136809	0.0133485	-0.0547893	0.0960817
YIL074C	0.0208885	-0.144872	-0.00302478	0.366007	0.431233	0.0786435	0.0982537	0.23081	0.0326385
YIL076W	-0.0854305	-0.00234917	-0.082281	0.0486901	0.266783	-0.0211352	-0.163886	0.412816	-0.184551
YIL077C	-0.0387204	0.0739832	0.112617	0.0888362	0.0392712	0.255545	-0.0400921	-0.230642	-0.043584
YIL084C	-0.112128	-0.10848	-0.0386516	0.0720944	-0.112278	-0.231248	-0.100779	-0.223798	-0.0239489
YIL085C	0.0175242	0.0103255	0.0172291	-0.297371	-0.158549	0.0138046	-0.0810739	-0.117244	0.0316988
YIL087C	-0.0174563	-0.206573	-0.0190408	0.0338669	0.188717	0.103121	0.107055	0.139354	0.0569154
YIL088C	0.0866434	0.0918462	0.170871	0.223423	0.18288	0.350055	-0.0807512	-0.141578	-0.0254958
YIL089W	-0.0769162	0.153746	0.119317	-0.0475918	-0.0754377	0.21043	0.00992037	-0.0890799	0.0412002
YIL090W	0.0280103	0.223307	0.117458	0.0302681	-0.0943936	0.0977817	-0.487176	-0.327356	-0.27112
YIL092W	-0.0985099	-0.0387799	-0.127415	0.0772285	0.027079	0.0304163	-0.0110918	-0.0106257	-0.0314656
YIL094C	0.108828	0.168052	0.0820968	-0.208693	0.00742085	-0.0620776	-0.296674	-0.391812	-0.162937
YIL095W	-0.0152887	-0.0452647	-0.0393501	-0.0120972	0.0539684	-0.0290391	0.0556475	0.0308141	0.0149874
YIL096C	0.00163538	-0.0659681	-0.0732872	0.076958	0.0673924	0.0643575	0.0357286	0.047644	-0.0143434
YIL097W	0.044899	-0.238643	0.0198128	-0.0511391	-0.12202	-0.153082	-0.0345844	0.0478812	0.000726362
YIL098C	-0.0054083	0.117794	-0.0474321	0.0271889	-0.23284	-0.0768921	0.15379	-0.103787	0.269471
YIL099W	0.149625	0.135777	0.135797	0.0801279	0.0870205	-0.039545	-0.0844363	0.137236	0.0432616
YIL101C	-0.0285125	-0.0746901	-0.0987027	0.0794951	0.303793	0.0064579	-0.0276766	0.0143923	-0.00789105
YIL102C	-0.0108998	-0.0474046	-0.0276038	-0.256018	0.0523018	-0.173103	-0.051158	0.00327584	0.00428373
YIL103W	-0.0346935	0.00751383	-0.0979998	-0.211888	-0.113732	-0.349872	0.0165643	0.400195	0.0785902
YIL105C	-0.00816908	-0.0274313	0.0602571	-0.150182	-0.21713	-0.0395839	0.0345065	0.263101	0.191989
YIL107C	0.0567479	0.242435	0.0106843	-0.0180594	-0.0488758	-0.119074	-0.0353054	0.0729463	-0.0268242
YIL108W	0.00611205	0.0886399	0.0989815	-0.135425	-0.138895	0.097371	0.0143685	0.0492093	0.063571
YIL110W	0.194193	0.226384	0.311714	-0.209708	0.000680969	-0.00354037	-0.156008	-0.322241	-0.0483763
YIL111W	-0.0122719	0.0472658	-0.0378464	0.0632379	0.14074	-0.0309398	0.0944249	0.11264	-0.00327826
YIL112W	-0.1503	-0.221659	0.0558024	-0.188729	-0.107633	-0.43246	-0.14447	-0.014217	-0.0483854
YIL113W	-0.10447	0.00608067	-0.0476317	0.0637512	0.239865	0.0506928	0.0874615	0.108255	0.021282
YIL114C	0.0710853	0.192322	0.143788	-0.0541167	-0.042505	0.107693	-0.0274872	-0.0633088	-0.0317184
YIL117C	-0.0980969	-0.0496099	-0.0881039	0.0947384	0.0920714	0.135592	0.0698457	0.013889	0.1475
YIL119C	-0.00135623	-0.219711	-0.0910608	0.0444253	-0.00362218	-0.106698	0.024455	-0.0949139	0.0135128
YIL120W	-0.130467	-0.0589509	-0.0647437	0.0755452	-0.184094	0.208145	-0.00593127	-0.0199226	0.100494
YIL122W	0.116756	0.0787108	0.028694	-0.240416	-0.10408	-0.255309	-0.134091	-0.0143919	-0.0837003
YIL123W	-0.0153889	0.132293	-0.0907782	-0.00820515	0.300114	0.0866197	0.0671954	0.0719	0.105576
YIL124W	-0.0109872	0.245403	0.164495	-0.139202	0.0385777	0.0522306	-0.026372	-0.40812	-0.0106961
YIL128W	-0.16161	-0.0190608	-0.0607884	0.0952145	-0.170344	0.00109981	0.0316464	0.488138	-0.0746994
YIL130W	-0.0531665	-0.0190386	-0.0652179	-0.140961	-0.10676	-0.186231	0.18708	-0.0297997	0.0732711
YIL131C	0.130184	0.229277	0.0390645	0.0619938	-0.0204282	-0.0438566	-0.0686668	-0.139579	-0.000767876
YIL132C	-0.0796155	0.117694	0.152768	0.0204765	0.152557	0.165887	-0.0165209	0.108595	0.0148872
YIL133C	-0.0545744	0.0195126	0.0699599	-0.0197279	0.240653	0.272086	-0.0665165	-0.221954	-0.0435853
YIL134W	0.106662	0.239147	-0.0279973	-0.0956942	0.0219993	-0.029861	-0.122816	-0.270959	-0.062349
YIL135C	-0.0827916	0.142256	-0.099512	0.0243857	-0.0794843	-0.129412	-0.0704046	-0.360906	0.0339788
YIL136W	0.0311502	-0.0460855	0.0228909	-0.0229788	-0.00685288	-0.137624	-0.0345337	-0.0186057	-0.00884339
YIL137C	-0.0485238	0.0960832	0.155987	0.156113	0.0371049	0.180865	-0.0573305	-0.0996405	-0.0468212
YIL138C	-0.122857	-0.0783578	-0.0716669	-0.0160347	-0.0564268	-0.0872033	0.0452308	-0.0328739	0.0163157
YIL140W	-0.0546766	-0.0271008	-0.0636482	-0.0116195	-0.0514511	0.0731548	0.0956224	0.176663	0.01244
YIL145C	-0.0766906	0.144294	0.130178	0.1377	0.170346	0.313441	-0.0616996	-0.195711	-0.00822045
YIL146C	-0.150709	-0.31361	-0.0492148	0.12677	0.200896	-0.168784	-0.0141538	-0.0103827	0.0192484
YIL148W	0.150382	-0.124457	0.0243329	-0.0889586	-0.134532	-0.246274	-0.306721	-0.0173036	0.0230645
YIL149C	0.0166644	0.06097	-0.0337506	-0.191398	-0.115976	-0.335551	-0.0440632	0.188865	-0.00900348
YIL152W	-0.259485	0.195512	0.0817852	0.12247	0.0516669	0.191391	0.0369023	-0.241814	-0.0232203
YIL153W	0.1008	0.129658	0.0451613	-0.0654647	0.0780253	0.0727171	-0.0262369	-0.129284	0.0183879
YIL155C	-0.320519	-0.177653	-0.102409	0.203228	-0.0222898	-0.0923917	-0.0790875	-0.00103038	0.00405661
YIL156W	-0.0214972	-0.183958	-0.0411042	-0.0896061	-0.0527072	-0.0783831	0.0863105	-0.0628288	0.0260096
YIL158W	0.118783	0.0194463	0.0354482	-0.00215223	0.0267718	0.0393837	0.0979857	0.254012	0.0714678
YIL160C	-0.0519823	-0.315751	-0.0202874	0.0810061	0.342514	0.0354451	0.0672612	0.0964956	0.0969491
YIL161W	-0.0901893	0.0231596	-0.032856	0.0655923	0.126391	-0.0149682	0.011526	0.0710169	0.07472
YIL162W	0.0210772	-0.0875315	-0.0336538	-0.0182074	0.184066	0.00706194	0.0367085	0.104678	-0.0147417
YIL164C	-0.0413452	-0.0411838	-0.0636059	0.0107874	0.0698719	-0.00814941	-0.00594019	-0.00302851	-0.0278804
YIL165C	0.0093219	-0.0203032	-0.0460188	0.0524641	0.0829696	-0.112159	0.0422644	0.175482	0.116955
YIL166C	-0.027817	0.128564	0.0949534	-0.0140541	-0.0333785	0.130283	-0.0890988	-0.163927	-0.0333419
YIL167W	0.0536332	0.0574763	0.085883	-0.0523476	0.00736267	0.00201782	0.0201905	-0.0108282	0.00787441
YIL168W	0.0316055	0.111075	0.0909722	0.036289	0.0841206	0.227834	-0.0691255	-0.167287	-0.0358751
YIL170W	0.00424196	-0.0745313	-0.0370217	-0.00253676	0.0886797	-0.0272161	0.109073	0.0596746	0.0752647
YIL173W	-0.111008	0.077433	0.0978951	-0.193382	-0.153743	0.0684896	0.00712055	-0.120285	-0.0305531
YIR001C	-0.171006	-0.0764053	0.00166391	-0.0786034	-0.0297892	0.0677687	-0.0674852	-0.161623	-0.00763831
YIR002C	0.00366147	0.077507	0.0905568	-0.115077	-0.113416	-0.154699	-0.00244703	-0.0754777	0.0510275
YIR003W	0.0140953	0.159515	-0.0997784	0.125921	-0.000197208	0.100985	0.0878836	0.202251	0.117086
YIR005W	0.037739	0.0186578	0.00829536	-0.0871469	0.0313439	-0.141891	-0.0226277	0.0859948	-0.054507
YIR007W	-0.116364	-0.0690894	0.0185222	0.184428	0.107143	0.316294	-0.0156895	-0.289478	0.111903
YIR013C	-0.0187304	-0.129118	-0.081666	-0.119721	0.122124	-0.0432155	0.0896966	0.113971	0.0552784
YIR014W	-0.0840691	0.063847	-0.158906	-0.0137112	0.0200333	-0.102021	-0.0265281	0.201449	-0.014722
YIR016W	0.0729896	0.358734	0.187541	0.0412677	0.0739029	0.289852	-0.0863587	-0.140738	-0.00459231
YIR017C	-0.0244955	-0.254922	-0.0266343	-0.00897468	-0.0325779	-0.106293	0.0442611	-0.105484	0.101378
YIR018W	-0.101921	-0.240708	-0.0204761	0.21626	0.275135	-0.0738235	-0.0575772	-0.041715	-0.0405853
YIR019C	-0.0310881	0.0368147	-0.0398397	-0.13833	0.114825	0.000345343	0.0105758	0.156957	0.0235038
YIR023W	-0.0930375	-0.360627	-0.0321182	-0.0822994	0.179941	-0.146868	-0.0699738	-0.259469	-0.225042
YIR024C	0.071185	-0.006884	0.0944002	0.0125293	-0.18138	0.102781	-0.0939486	-0.205728	-0.0189219
YIR025W	0.00470075	0.0763156	-0.0445281	-0.0575975	-0.108155	-0.153837	-0.0211259	-0.0399181	0.0382167
YIR027C	-0.0645051	0.0365212	-0.0960804	-0.293955	-0.277247	-0.107223	-0.00989051	0.0815772	-0.0311574
YIR028W	-0.0915048	0.0818505	0.00847513	0.175917	-0.253281	-0.0627525	0.0334202	0.169498	0.0270171
YIR029W	0.0904711	-0.0060368	0.00733936	0.00740985	0.0993412	-0.00207536	0.151674	0.150933	0.0822639
YIR030C	-0.0834118	-0.0697938	-0.075098	-0.0356597	-0.014873	-0.0723675	0.135984	0.15408	-0.0276987
YIR031C	0.0897236	0.295996	0.080765	0.099528	0.0676728	0.0645343	-0.115103	0.0607769	-0.0289712
YIR032C	0.0616178	0.212503	0.228641	0.00479883	-0.160889	0.15009	-0.0186637	-0.109939	0.0115137
YIR033W	0.0819385	-0.137232	0.06065	-0.0303671	0.0912128	-0.0905121	-0.0401973	-0.0132306	0.0793569
YIR035C	-0.0839561	0.0560509	0.0618332	-0.0102396	0.0520635	0.0647957	-0.0683943	-0.111373	-0.0701544
YIR036C	-0.0330347	-0.137333	-0.0369668	0.120923	0.191863	0.0746281	0.0834688	0.177144	0.090306
YIR037W	-0.0493297	0.0378612	0.0824968	0.0840053	-0.149963	0.120558	0.00824868	-0.153279	0.0676668
YIR038C	0.0216331	0.0723231	0.0474093	0.113551	0.0149322	-0.14392	-0.0953521	-0.0619218	-0.156843
YIR039C	0.136887	0.109358	0.0260708	-0.196007	-0.120454	0.0405061	-0.0346257	0.0775016	-0.0195759
YIR042C	-0.0297042	-0.0442924	-0.0673512	-0.0679284	0.145783	-0.118812	0.0467994	0.0988201	0.0834757
YIR043C	-0.0270869	-0.0512012	-0.0120469	0.00328226	0.0940672	0.0572875	-0.139286	0.15385	-0.10849
YIR044C	-0.0542872	0.0517123	0.0635253	0.0656686	-0.0978323	-0.119066	-0.0917075	0.103114	-0.0245917
YJL004C	-0.057856	0.0809299	-0.00832417	0.202198	0.26786	-0.125175	0.121052	-0.0181405	0.0792188
YJL012C	0.00204136	-0.0551385	-0.0640884	0.0480778	0.276677	0.222242	0.00535604	0.164648	0.00356134
YJL013C	0.00646309	-0.0600235	-0.0855993	-0.0609481	-0.0791582	0.105528	-0.0589241	-0.0341435	-0.126024
YJL016W	-0.0509771	-0.0450606	-0.0786515	0.0193975	-0.101742	0.0259298	0.0349538	0.147098	0.0269406
YJL020C	0.0500866	0.0559465	-0.00563642	0.0342626	-0.141022	0.00902315	0.0630163	0.123704	0.0227016
YJL024C	-0.0546561	-0.153163	-0.0837787	0.0917586	0.0375035	0.0865696	0.0542557	-0.0298836	0.065686
YJL027C	-0.0306379	-0.177671	-0.0526809	-0.107042	-0.028332	-0.0898979	0.0191053	0.000231372	0.00531434
YJL029C	0.227282	0.118172	0.156231	0.0646665	0.238093	0.212107	-0.36842	-0.0962592	-0.0430293
YJL030W	-0.0230779	-0.0733761	-0.0328687	-0.106717	-0.0682156	0.0243786	0.0462893	0.133461	0.037703
YJL036W	0.0865462	-0.190642	-0.016667	0.0381425	-0.210726	-0.273522	-0.115914	-0.124246	-0.125927
YJL037W	-0.114619	-0.0584347	-0.180513	0.022301	-0.192013	-0.0396841	0.00807192	0.14059	0.0061093
YJL038C	-0.0210798	-0.0565708	-0.0180507	0.0135019	0.0949544	0.0393482	0.151848	0.182216	0.0899112
YJL042W	-0.284024	-0.0262323	-0.0557776	0.253747	0.168874	0.0724229	0.232544	0.167923	0.200159
YJL043W	0.00805978	-0.103898	-0.0160469	0.0264594	0.10788	0.1774	-0.0444948	-0.0173347	0.067237
YJL044C	0.00388957	-0.0446077	-0.0798936	0.0260207	0.00874596	0.0529421	0.115305	0.204181	0.0945821
YJL045W	0.002707	0.140855	0.0563257	0.0671326	-0.0923813	0.192758	-0.0399571	-0.092379	-0.020883
YJL047C	0.0314801	-0.0118925	-0.0312953	-0.319193	-0.0423266	-0.190654	0.00501189	-0.0733985	0.0325541
YJL048C	-0.0635867	-0.0522008	-0.0758795	-0.0311997	-0.0477756	-0.23475	0.0991325	0.218961	0.126173
YJL049W	-0.0527909	-0.0853344	-0.0295306	-0.0198061	-0.181007	-0.0166839	0.0403344	-0.0458579	-0.0134565
YJL051W	-0.29402	-0.07092	-0.259572	0.0456402	0.0208467	-0.0402537	-0.107025	0.139444	-0.0343659
YJL053W	0.0198245	-0.108017	-0.0164681	0.0107109	0.0299135	0.0844184	-0.152623	-0.152111	-0.106412
YJL055W	-0.117482	0.0901059	0.119166	-0.14539	-0.0995177	0.0523126	0.00285642	-0.0316575	0.0033722
YJL057C	0.0506027	-0.0273744	0.0300902	0.0159355	0.0198254	0.00540996	-0.00291609	0.00766856	-0.00400634
YJL058C	-0.054199	-0.0155746	-0.0479112	-0.167982	-0.0624648	-0.181674	0.0815337	0.145486	0.032821
YJL060W	-0.0467011	-0.0898736	-0.0570356	0.253184	0.0648026	0.0442735	0.0142164	0.0968503	0.000741936
YJL062W	-0.0167569	-0.0462845	-0.0364429	-0.114692	0.353033	-0.277846	-0.106707	-0.0362576	0.0473175
YJL065C	0.195044	0.171961	0.164462	-0.0580739	-0.0784741	-0.113253	-0.113568	-0.0939942	-0.138507
YJL066C	0.0111166	0.00388519	-0.0395417	-0.0814757	0.150537	-0.077528	0.0528295	0.0836787	0.0372755
YJL068C	-0.030528	-0.0313711	-0.0791066	-0.00843918	0.00377498	0.0288429	0.0380533	0.0892763	0.0182871
YJL070C	-0.252482	-0.0681579	-0.0909388	0.103657	0.150123	-0.0631826	-0.0177103	0.0731112	-0.0144586
YJL073W	-0.0834416	0.0166001	-0.106695	0.119249	-0.029565	0.151261	-0.0163188	0.0529234	0.0348174
YJL077C	-0.0176719	-0.0448297	-0.225809	0.0329024	0.151866	-0.102541	0.0942008	0.112956	0.0109082
YJL078C	-0.00249013	0.0511299	0.105745	-0.0149562	0.0913147	0.255177	-0.0509321	-0.189865	0.00659295
YJL079C	-0.0974397	-0.154981	-0.0629042	-0.0927255	-0.0079255	0.250175	0.0398199	-0.0243002	0.112997
YJL082W	0.0287579	0.138699	0.090778	-0.0473978	-0.082006	0.181357	-0.00811514	-0.117164	0.111467
YJL083W	-0.00521651	0.0296016	-0.0042283	-0.205431	-0.201507	-0.441035	0.128892	0.0512402	0.0857565
YJL084C	0.0648632	0.0921722	0.0487041	-0.174539	-0.0690179	0.185802	-0.0705394	0.0375687	0.00962736
YJL092W	-0.005571	-0.0996488	-0.0278266	0.0143544	0.0803207	0.0494699	0.124626	0.258268	0.0742941
YJL093C	-0.09087	-0.0624508	0.0488898	-0.335273	-0.217309	-0.311282	-0.127387	-0.0260807	-0.10981
YJL094C	-0.0735059	0.0338119	-0.156544	-0.0728151	0.0366453	0.0317318	0.0728215	0.0396374	0.10668
YJL095W	-0.104783	0.177478	0.0208326	-0.037511	0.0384456	-0.203901	-0.195184	-0.217922	-0.205369
YJL098W	-0.067416	0.197738	-0.064064	-0.284022	-0.319452	-0.122675	0.0537499	0.240829	-0.0480719
YJL099W	0.0721952	0.118171	-0.161963	0.0295534	-0.0617401	-0.0977691	0.0817005	0.13918	0.103954
YJL100W	-0.225227	-0.0239049	-0.0462105	0.0931518	-0.19101	-0.150895	0.00187956	0.115342	0.00860118
YJL103C	0.117613	-0.0389634	0.0898673	0.0710958	0.196382	0.197503	-0.0879628	-0.064552	-0.112156
YJL105W	-0.151023	0.0606103	0.0936001	0.0488706	-0.0435916	0.262271	-0.0879275	-0.163547	-0.021784
YJL106W	0.117222	-0.116241	0.0783952	-0.333386	-0.184688	-0.373798	0.044844	0.0347948	-0.0389116
YJL107C	0.0493585	-0.2963	-0.0526979	-0.0502965	-0.0736217	-0.160774	-0.0824673	-0.102234	-0.0867445
YJL108C	-0.0342147	-0.0911271	-0.0581886	-0.0588067	-0.0570987	-0.013285	0.0456806	0.177795	0.0779932
YJL110C	0.0191627	-0.0596374	-0.0148512	0.0185605	-0.079943	0.0426751	0.0635297	0.11804	0.116434
YJL112W	0.102435	0.0665597	0.213063	-0.205468	0.0239889	-0.317113	-0.065686	0.0339382	-0.0366895
YJL115W	-0.0698839	-0.0709098	-0.0743328	-0.0810218	-0.133566	-0.243961	-0.0944565	-0.0963419	-0.0666314
YJL116C	-0.128093	0.215104	0.134305	-0.0132706	-0.164403	0.149179	0.0160027	-0.142455	-0.0119422
YJL117W	-0.0228649	-0.0577524	0.0124414	0.0028232	0.0499164	0.087476	-0.142257	-0.0467696	-0.0706982
YJL121C	-0.00581495	-0.0573336	-0.00167921	-0.00606153	0.0291277	-0.178575	-0.123928	-0.135471	-0.0517695
YJL122W	0.0373188	0.00213857	0.03573	-0.102759	-0.0392225	-0.188169	0.0108659	0.126166	-0.0246621
YJL123C	-0.0500316	-0.174973	-0.119449	0.105465	-0.0809009	-0.0679199	-0.151641	-0.154697	-0.124653
YJL124C	0.0131468	0.116874	0.225756	-0.0326736	-0.152069	-0.19567	-0.0730915	0.0289121	-0.0392206
YJL126W	0.142279	0.250389	0.111649	0.258759	0.0623382	0.265496	0.15792	0.130941	0.187988
YJL128C	-0.0357677	-0.264932	0.00693839	0.0321165	0.178942	-0.0687628	-0.144304	0.155831	-0.121826
YJL131C	-0.0156284	-0.0627407	-0.0321727	0.148812	0.327474	0.20431	-0.0776642	0.158075	0.0755214
YJL132W	0.234585	-0.259321	0.00262589	0.280451	0.373312	0.186031	-0.0406696	0.0310262	0.0188764
YJL133W	-0.111626	0.126979	-0.0904216	0.0234218	-0.0243372	-0.0901679	-0.119995	0.0937679	-0.106554
YJL134W	-0.0133602	0.0535483	0.00432974	-0.10476	0.0195989	-0.182649	0.00301688	0.151647	-0.0593141
YJL136C	0.043354	-0.177725	0.0699943	-0.15531	0.056133	-0.0620704	-0.263769	-0.142624	-0.0209898
YJL137C	-0.0333299	0.142737	0.173361	-0.0680531	-0.129323	0.141356	-0.0132203	-0.153698	0.00474534
YJL138C	-0.0799042	0.10795	0.179397	-0.0240473	0.0569339	0.116316	0.0411727	-0.180306	0.0953669
YJL139C	-0.202159	-0.000644982	-0.017538	-0.061376	-0.269832	-0.0504293	-0.076835	-0.275791	0.0105054
YJL144W	-0.0751381	-0.147676	-0.121508	-0.0772867	-0.271067	-0.365829	0.0323932	0.134126	0.00426839
YJL145W	0.0326044	-0.0810105	-0.0349683	-0.220124	-0.270633	-0.26496	0.0937166	0.215554	0.0343809
YJL146W	0.0363587	-0.184725	-0.0385826	-0.167771	0.137119	-0.0800208	0.085415	-0.0611299	0.0164005
YJL147C	-0.0387137	-0.122304	0.129593	-0.0754957	-0.174794	0.0454057	-0.0589853	-0.294875	-0.0758068
YJL148W	-0.233537	0.209533	-0.0338757	0.0405482	0.029042	-0.0366666	-0.197294	-0.444178	-0.192657
YJL149W	-0.0722967	0.0365285	-0.117007	0.225146	0.258711	-0.0565423	-0.111616	-0.212912	-0.11675
YJL151C	-0.0613894	0.10799	0.0980854	-0.0499072	-0.0901519	0.225987	0.0562779	-0.0711546	0.164844
YJL153C	0.0033006	0.419726	0.164372	-0.041255	0.0165915	0.0801638	-0.0846861	-0.383172	-0.0296338
YJL154C	0.134062	-0.165021	0.0426333	0.0904515	0.248215	0.0270389	0.00153505	0.0171961	0.0776882
YJL155C	-0.230926	-0.166494	-0.0829491	0.293966	0.177575	0.101571	-0.036477	0.0738411	0.0266489
YJL157C	-0.138283	0.0497813	0.0912405	-0.0977612	-0.104108	0.0379296	-0.085467	-0.0696176	-0.0574764
YJL158C	0.0858992	0.212004	0.0966716	0.235856	0.116893	0.031333	-0.148561	0.027204	-0.0536489
YJL159W	0.0516683	-0.10369	-0.0589184	-0.035874	0.295088	0.00979351	0.0692144	0.0114169	0.0721252
YJL160C	-0.054264	0.155205	0.119319	0.160927	-0.0287746	0.185182	-0.0545788	-0.0872451	-0.0552884
YJL161W	-0.0467967	-0.0635651	-0.0314436	0.00570823	0.0340848	-0.145559	-8.48948e-05	-0.01589	-0.0817299
YJL162C	0.0732144	0.243808	0.0753329	-0.120778	0.137243	0.158651	0.0148535	-0.183797	0.125533
YJL163C	0.0744429	0.275694	0.151922	0.0579827	-0.0764963	0.288743	0.0168259	0.0654847	0.137222
YJL164C	0.0584946	0.249489	0.137557	0.137196	0.132128	0.209723	-0.0589087	-0.118072	-0.0406086
YJL165C	-0.0628704	0.268218	0.13789	-0.00677637	-0.159819	0.151691	-0.0817244	-0.496234	-0.0658601
YJL166W	0.0526593	0.0810293	-0.0177268	0.100565	0.0825114	-0.0456495	-0.0384459	-0.00687906	-0.00340969
YJL168C	0.1218	-0.134457	0.1253	-0.145639	-0.15738	-0.125929	-0.0610857	-0.237808	-0.00449388
YJL170C	0.0156056	0.118771	-0.0443263	0.153416	0.00493953	0.0195572	0.00338242	0.0233939	0.021537
YJL171C	-0.0343525	-0.00766324	-0.0471825	0.0346156	-0.14771	-0.144236	0.0547719	0.136461	0.0471211
YJL172W	-0.0521639	0.0617742	0.0866774	-0.154411	-0.0691974	0.106254	-0.100001	-0.247143	0.055819
YJL177W	-0.0074842	-0.0539084	0.0811216	0.0278289	0.000490936	0.206858	-0.0841085	-0.282663	-0.0808684
YJL178C	-0.111818	-0.0623015	0.139392	-0.070139	-0.145488	-0.13368	-0.158845	-0.286138	-0.0897423
YJL181W	-0.0061572	-0.0496046	-0.0376812	-0.130874	0.0645421	0.0216374	0.0845923	0.0408009	0.0820363
YJL185C	0.0196929	0.286981	0.201919	-0.000346602	0.12444	0.181895	-0.0528955	-0.18032	-0.0579438
YJL186W	-0.0275073	-0.0878528	-0.0853897	-0.00785042	-0.0617945	0.0482798	0.151113	0.120752	0.121412
YJL187C	-0.0344711	-0.0113036	-0.00295499	-0.0432828	0.0146552	-0.0593948	0.059675	0.0785616	0.0562315
YJL190C	0.0338078	-0.208045	-0.0359573	0.205896	0.169154	0.209373	-0.176849	-0.232326	-0.00954472
YJL192C	-0.0348956	0.140685	0.134127	0.0352833	-0.178961	0.17492	-0.0428159	-0.253129	-0.0311495
YJL193W	-0.127257	0.151257	0.113862	-0.154623	-0.050133	0.132289	-0.00917857	-0.0679397	-0.0126645
YJL196C	-0.0870844	0.0240773	-0.120425	0.0725259	-0.011743	0.0304387	-0.0985423	-0.132236	-0.0781638
YJL197W	-0.0565125	-0.00984121	-0.021588	0.222562	0.168737	-0.00374413	-0.00260422	-0.0873097	0.065634
YJL198W	0.074465	0.181092	0.187574	-0.169361	-0.135049	0.0209852	-0.0628878	-0.287514	-0.0452609
YJL201W	-0.033919	-0.0626803	-0.101799	0.044781	-0.0155288	0.0233871	0.0888648	0.136082	0.0633814
YJL206C	-0.0846752	0.0637005	0.0157588	-0.0669658	0.0663112	0.195032	0.0457278	-0.0993743	0.0518768
YJL207C	0.0206249	0.0500776	0.0593734	0.0648781	0.153897	-0.176037	-0.00426377	-0.130817	-0.0554877
YJL208C	-0.0188774	0.214067	0.122523	-0.0834892	-0.066003	0.255298	-0.228193	-0.209653	-0.0656525
YJL210W	-0.0291796	-0.177187	0.0920461	-0.00803827	-0.0851936	0.138577	-0.115019	-0.331532	-0.0465892
YJL212C	-0.0815774	0.0939879	0.151235	-0.0807229	-0.0744519	0.236281	-0.0376142	-0.299587	-0.00598559
YJL213W	-0.0384174	0.119025	0.0717563	0.0629479	-0.142265	0.213506	0.0388174	-0.0471059	0.0578724
YJL214W	-0.102241	-0.0324772	4.80718e-05	0.144944	0.212902	0.0596444	0.0106318	0.0668285	0.0478281
YJL216C	0.0427327	0.0563077	0.0497458	-0.223776	0.082175	0.0723662	-0.153917	-0.112434	-0.0757621
YJL217W	-0.0936515	0.303536	-0.110117	0.1729	-0.0580607	-0.121076	-0.0917957	0.175061	-0.150727
YJL218W	-0.128471	-0.0581636	-0.329086	-0.0128537	0.142972	-0.0095731	-0.14725	0.103045	-0.17752
YJR001W	-0.059683	-0.0700973	-0.0434467	-0.0109578	-0.00902011	0.0741999	0.0451618	0.055271	0.0421117
YJR003C	-0.0055728	0.26835	0.167323	-0.134853	-0.095631	0.142672	-0.0597159	-0.158808	0.000535751
YJR005W	-0.0163129	-0.0819959	0.0454656	-0.127118	-0.0528458	-0.273963	0.00667855	0.218418	-0.0290169
YJR008W	0.0246255	-0.0901449	-0.0722213	-0.0903497	-0.00766039	-0.173603	-0.0407431	-0.0779042	0.0481196
YJR009C	-0.0272774	-0.0902226	-0.0411406	0.00630268	0.155557	-0.0958715	0.0506815	0.023131	-0.0138234
YJR010C-A	-0.0223889	0.0653224	-0.0192142	0.0511057	0.0305208	-0.091408	-0.0199907	-0.120453	-0.0349913
YJR011C	-0.0828115	-0.117411	-0.0432333	0.0778823	0.125147	0.160139	-0.011919	0.0771227	-0.0102486
YJR015W	-0.00996198	-0.0478756	0.0137231	0.0107044	0.0944577	0.0289016	0.0205436	0.029956	0.0391922
YJR019C	-0.130111	0.0262564	0.0528043	-0.028145	0.0196133	0.155052	-0.0236879	-0.117229	-0.0535562
YJR021C	-0.0211592	-0.023	-0.0363297	0.0563351	0.18909	0.00975944	0.0780547	0.10241	0.0455438
YJR024C	0.0286844	0.0122746	-0.0186528	-0.152559	-0.0441186	-0.0427526	0.0387444	0.106062	0.0479403
YJR025C	-0.0223166	-0.15478	-0.140338	-0.127288	-0.160498	-0.242865	0.10625	0.136438	0.163213
YJR030C	0.270769	0.38015	0.0783193	0.00190912	0.107675	-0.0794066	-0.127144	0.201171	-0.0796846
YJR031C	-0.000521916	-0.115601	0.00498322	-0.011247	0.157609	0.163952	-0.0298007	0.120159	0.00212041
YJR032W	0.032434	-0.121489	0.0467567	-0.0122271	0.113189	-0.0367624	-0.12793	-0.11951	-0.101885
YJR033C	0.0582677	0.0311069	0.00549299	-0.119625	-0.0118169	-0.0420204	-0.0641326	-0.0380835	0.0224781
YJR035W	0.0324789	0.219277	0.200257	-0.0628299	0.00505714	0.0667419	-0.0718379	-0.188931	-0.0587507
YJR036C	-0.0139624	0.135171	0.0389366	-0.0149983	-0.0426751	0.0840955	-0.0981466	-0.0572456	-0.00757333
YJR039W	0.324854	0.200559	0.321371	-0.0397911	-0.0795086	0.118524	-0.0497845	-0.245651	-0.069083
YJR040W	-0.0265173	-0.272007	-0.00555705	-0.1234	0.269146	-0.00858477	0.0957692	0.00555326	0.0855626
YJR043C	0.120413	-0.17549	0.155104	0.0383959	0.170046	-0.166965	0.042845	0.191095	-0.0130268
YJR044C	0.0967698	-0.22505	0.0637775	-0.0854798	-0.0131801	-0.313824	-0.186205	-0.0378783	-0.116085
YJR047C	0.0458807	0.0440198	-0.0764269	0.0218531	0.0499832	-0.0271828	0.0824225	0.0687943	0.0505221
YJR050W	-0.325371	0.0308197	-0.111209	0.0171834	-0.137727	-0.163646	-0.0780178	0.247631	-0.0579274
YJR052W	-0.100277	0.150593	0.0475882	-0.217448	-0.235239	0.0171311	0.0296763	-0.0560885	0.134193
YJR053W	-0.0342532	-0.0822834	-0.0274891	-0.00958212	-0.041652	0.0827981	0.00988771	-0.0859525	0.0213529
YJR054W	0.113682	0.210917	0.031249	-0.066787	-0.274175	-0.1442	-0.483029	-0.20628	-0.0906798
YJR058C	-0.247967	0.084864	0.0864814	-0.00308207	-0.0821828	0.0607782	-0.0689578	0.00785272	-0.0865396
YJR059W	-0.13322	-0.0110693	0.0484624	-0.00163	-0.0402716	-0.0939781	0.054894	0.13118	0.0369771
YJR061W	-0.00285861	-0.0795084	-0.0774475	-0.0722824	-0.0654516	-0.171719	0.0318376	0.0267907	-0.0568681
YJR062C	-0.0171124	0.148442	0.104102	-0.0960613	-0.236195	0.0545601	-0.0593359	-0.388214	-0.0546865
YJR066W	0.132085	0.0418754	0.150161	0.0112215	0.0540059	0.0509635	0.0614292	0.226415	0.0693794
YJR069C	-0.0957622	0.0589355	0.0879031	0.100823	-0.0340887	0.135746	-0.00621938	-0.0816509	0.0034014
YJR070C	-0.152478	0.0331296	0.0510087	-0.0864292	0.0728845	0.0100476	-0.0134968	-0.0902606	0.0522079
YJR073C	-0.151662	-0.102156	-0.153257	0.0653228	0.163685	-0.438291	-0.131523	-0.105906	-0.0675014
YJR074W	-0.141657	0.128611	-0.0122052	-0.113472	0.102118	-0.175136	-0.12204	-0.00045804	-0.0850695
YJR075W	0.0341971	-0.121013	0.0224816	0.116551	0.229051	-0.0876036	-0.137254	-0.152337	-0.0667513
YJR078W	-0.0297133	0.127426	0.11007	0.0218243	-0.0593218	0.122419	-0.0172028	-0.0840265	-0.00707327
YJR079W	0.0701151	-0.110052	-0.0350902	-0.0165387	0.166388	-0.189905	0.0720553	0.0654522	0.0909543
YJR080C	0.0532167	-0.159094	-0.0264268	0.0605995	0.133827	0.0780043	0.0339079	-0.0159368	0.097037
YJR082C	0.0605832	-0.019179	0.145876	0.163059	0.045907	-0.0363118	-0.156992	0.056237	-0.044702
YJR083C	0.0347316	0.102504	0.063456	0.192348	0.0968423	0.405439	-0.0554996	-0.163584	-0.0101599
YJR084W	0.0261055	0.0581031	0.121322	-0.0221887	-0.117117	-0.0793852	-0.0839592	-0.0259282	-0.123322
YJR088C	0.0100113	0.0955392	0.0503121	0.12035	0.324839	0.375948	-0.0856127	-0.314065	0.0216422
YJR091C	-0.263029	0.0500642	-0.0464292	0.14185	-0.117762	0.231855	0.089351	-0.0172608	0.128767
YJR092W	-0.110821	0.0217867	-0.0844966	0.08377	0.110932	-0.00678906	0.0619785	0.00167972	0.0305948
YJR094C	-0.057921	-0.187996	-0.0065396	-0.10881	0.331976	-0.0108257	-0.00641074	0.0206138	0.0333729
YJR094W-A	-0.0318182	0.0325788	0.0668566	0.0257248	-0.0942755	0.325337	-0.096028	-0.246244	0.000775946
YJR095W	-0.0677975	0.00713943	-0.0105444	-0.185555	-0.203604	-0.0368207	-0.0306004	-0.156473	-0.0194275
YJR096W	0.156701	-0.30214	-0.173251	-0.144627	-0.0740077	-0.0990205	0.150709	0.206975	0.0537587
YJR097W	-0.0286827	-0.191158	-0.0381977	-0.125064	-0.103992	-0.203166	0.0946354	0.376072	0.0686941
YJR098C	-0.25866	-0.0842244	-0.075308	0.1151	0.141402	-0.159715	-0.241694	0.164115	-0.103867
YJR099W	-0.0109758	-0.0053345	0.0196877	-0.0806508	-0.0575659	-0.0723399	0.0227181	0.137894	0.0451269
YJR100C	0.0335309	-0.176828	-0.162334	-0.226236	-0.303164	-0.0820792	-0.0733068	-0.046401	-0.110593
YJR103W	-0.0766538	-0.0816201	-0.00559989	-0.194573	-0.259279	0.0669469	-0.0398991	-0.32025	-0.00560779
YJR106W	-0.060753	0.0930738	-0.0523278	0.0276028	-0.135126	0.0604855	-0.119033	-0.0854616	-0.0160677
YJR107W	0.114173	-0.00448264	-0.0337397	-0.280585	-0.229842	-0.231665	0.0865922	0.0641875	0.0233519
YJR108W	-0.265311	-0.0475661	0.00318922	-0.00285241	-0.0147516	0.236413	0.0205392	-0.225748	-0.0246076
YJR109C	0.0520507	-0.371757	-0.0287578	0.0207262	0.0723031	0.250706	-0.17362	-0.203828	-0.271151
YJR110W	0.0587424	-0.150379	-0.185817	-0.140286	-0.0954859	-0.0816017	0.01818	0.0903643	0.0571793
YJR111C	0.0119811	-0.052453	-0.000871487	0.0196533	0.11755	0.0206367	-0.0673259	0.228473	-0.00719259
YJR115W	-0.0295888	0.140448	0.169204	-0.042534	-0.0105864	0.138255	-0.00098232	0.106147	0.0114376
YJR116W	0.0505397	-0.139439	-0.187211	-0.245068	-0.340026	-0.0954385	0.072083	0.130174	0.0921177
YJR117W	0.189859	-0.381912	-0.020086	-0.0317532	0.0989182	0.277864	0.0381408	-0.130268	-0.0700257
YJR118C	0.0648443	-0.0308383	0.00936367	-0.182655	0.137927	-0.326488	-0.179832	-0.0367259	0.0520066
YJR119C	-0.0397404	-0.208622	-0.0999481	-0.041387	0.0684748	-0.147854	0.0530354	0.116674	-0.0206587
YJR120W	0.179391	-0.177552	-0.044224	-0.0251078	-0.0767042	-0.0992347	0.0597875	-0.0418765	0.0702532
YJR124C	-0.121706	0.0824712	0.0829167	-0.0395751	-0.121202	0.149692	-0.0120576	-0.157534	0.0497805
YJR125C	0.0952816	0.0372852	0.0720876	-0.281498	-0.202754	-0.257018	0.0152918	0.257125	-0.0195495
YJR126C	0.0503676	0.27522	0.209883	-0.0716447	-0.133181	0.220802	-0.182781	-0.469796	-0.0490618
YJR127C	-0.0332966	-0.0757046	0.00848486	0.0364317	-0.00568551	-0.073294	0.0351249	0.209232	-0.0281743
YJR129C	0.109031	0.264922	0.191543	0.0575745	-0.0675128	0.158164	-0.0860867	-0.196665	0.0153892
YJR130C	0.16425	0.224399	0.165982	-0.181186	-0.0833084	0.177769	-0.102108	-0.26857	0.0818859
YJR131W	0.0612111	0.188099	0.210172	-0.0309468	0.12365	0.0384881	-7.8019e-05	-0.231774	-0.0225767
YJR133W	-0.0323908	0.192764	0.140373	-0.127314	-0.149283	0.0650499	-0.0857959	-0.178897	-0.0303564
YJR134C	0.0457087	0.00524794	-0.0550842	-0.307025	-0.225025	-0.307535	0.0420828	-0.0910764	0.000419259
YJR135C	0.0388947	-0.0175016	-0.0841941	0.236676	0.0932817	0.155755	-0.0296639	0.012722	0.0837449
YJR137C	-0.0815085	-0.0988701	-0.0540455	-0.0401742	-0.0358913	-0.10027	-0.0362751	-0.162356	-0.0017023
YJR140C	-0.056376	0.0466627	0.0749708	0.0115638	-0.0472729	0.0182924	-0.111457	-0.139134	0.0661297
YJR142W	-0.0420191	-0.149596	-0.0104367	0.0337178	0.223661	0.16844	0.160087	0.286198	0.0576224
YJR147W	0.0390874	0.243921	0.0930622	-0.00829004	0.196881	0.224171	0.0713604	-0.0573567	0.159523
YJR148W	0.0297104	0.0596274	0.0549155	0.216683	0.111936	0.0819619	-0.0026372	-0.0704262	-0.0344855
YJR149W	-0.0628634	0.195764	0.137754	-0.212119	-0.0198364	-0.0603638	-0.00091401	-0.15081	0.0154394
YJR150C	-0.00436501	-0.0665472	-0.12556	-0.000430805	-0.0367022	0.140397	0.0250659	0.115032	-0.00986705
YJR152W	-0.183985	0.00600464	0.00369184	0.00389471	-0.0913186	0.0721684	0.0394381	-0.0449045	0.0649619
YJR153W	-0.0481726	-0.0642505	-0.104573	0.128759	0.0563217	-0.0445883	0.0752888	0.154637	0.0222483
YJR154W	0.0321587	0.209252	0.0366022	-0.224086	-0.274538	0.0139768	0.000937862	0.153719	0.0792571
YKL001C	-0.0939706	-0.127666	-0.0573863	-0.0724451	-0.0891075	-0.115096	0.0362121	-0.118567	0.0400504
YKL005C	-0.156817	-0.0316589	-0.163051	-0.016319	0.0712826	0.0826619	-0.20753	-0.15597	-0.165274
YKL006W	-0.100187	-0.0611456	-0.0696306	0.0674162	0.0184478	-0.186555	-0.0482192	0.0143852	0.0362311
YKL007W	-0.128299	0.150137	0.0169525	-0.0495795	-0.221554	0.113917	-0.0157302	-0.0933586	-0.0869177
YKL008C	-0.11979	-0.0730477	-0.228248	-0.0544492	-0.0814283	-0.0185732	0.173184	0.242313	0.160515
YKL009W	0.0378479	-0.130947	-0.0414729	0.0937173	0.0927973	0.0636136	-0.171525	-0.0312472	-0.0899348
YKL010C	-0.156638	0.00332048	-0.126545	0.0439707	-0.327498	-0.127865	-0.0751652	-0.0470422	-0.0514848
YKL015W	-0.0648681	-0.044181	-0.311296	0.163515	0.0914709	-0.084593	0.0551911	0.0716441	0.00877406
YKL017C	-0.00224176	-0.077649	-0.0487576	-0.116241	-0.129946	-0.0418421	0.0837007	0.111303	0.0543983
YKL020C	-0.0268099	-0.15674	-0.0484781	0.103594	0.335764	0.131071	0.0715744	-0.0326116	0.0895285
YKL023W	-0.0250864	-0.0195765	-0.0757462	0.096069	0.10158	0.0448672	-0.00295492	-0.0555108	0.0419522
YKL025C	-0.0677033	-0.0498349	-0.0563478	0.0797825	0.0200109	0.0588118	0.0328706	0.0884355	0.0676033
YKL027W	-0.196742	0.0354816	-0.136348	-0.0748522	-0.0237798	-0.0130696	-0.022042	0.160887	-0.00843289
YKL029C	-0.107727	0.205607	-0.184082	-0.0428836	-0.0313529	-0.148011	-0.0560171	-0.0432543	-0.0699356
YKL032C	-0.00091311	0.107476	-0.0706543	-0.00385359	-0.118898	0.164791	0.0222738	-0.168717	0.108645
YKL033W-A	-0.128392	0.00920922	-0.105285	0.184841	0.187512	0.0794199	0.00297615	0.108491	0.020734
YKL034W	-0.0519508	-0.000752687	0.0640302	-0.00695734	0.0430194	0.163925	-0.021962	-0.107172	-0.038695
YKL037W	0.00231171	-0.313579	0.013444	0.102801	0.0712096	0.134045	0.063537	0.016879	0.115506
YKL038W	-0.0745257	-0.0109346	-0.0319034	0.147619	0.00363433	0.102217	0.100446	0.137265	0.0567975
YKL039W	-0.0987957	0.0554762	0.070722	0.15615	0.087938	0.273795	-0.0308053	-0.154602	-0.017965
YKL040C	-0.15106	-0.19378	-0.0306177	0.0418319	-0.00449749	-0.15057	-0.102236	-0.103791	-0.00148061
YKL043W	-0.290889	-0.0803081	-0.149128	0.178464	-0.0638122	-0.0572848	-0.087764	0.126621	-0.0511441
YKL046C	-0.318191	0.0278287	0.0207337	0.182786	0.102371	0.287186	0.0238233	-0.0967035	-0.0174314
YKL047W	-0.0136766	-0.245193	-0.0692983	-0.0842808	0.164246	-0.0274643	0.0691151	-0.0727382	0.04762
YKL048C	-0.00538804	-0.008026	-0.0851408	-0.015646	-0.0295858	0.268642	-0.104737	-0.191003	-0.160811
YKL050C	-0.0355039	-0.0298944	-0.0466099	-0.0150962	0.0596957	-0.00189113	0.04218	0.0889593	-0.0124387
YKL051W	-0.0749112	0.00250995	0.082118	0.224778	0.32349	0.24771	0.0242417	0.0613182	0.00273456
YKL053C-A	-0.0403794	-0.0732015	-0.106685	-0.00276771	0.17835	-0.0204874	0.034923	-0.0323114	0.036804
YKL055C	0.156871	-0.257513	0.0223245	-0.227054	0.0771962	-0.0911756	-0.387062	-0.0942059	-0.214498
YKL056C	-0.0116195	0.0229056	-0.0242499	-0.0330083	-0.230592	-0.188757	-0.145914	0.0137268	-0.0130158
YKL057C	-0.0926337	-0.0119115	-0.00825385	-0.0195336	-0.0724514	-0.202771	-0.128916	-0.0662172	-0.105287
YKL061W	0.053857	0.0375032	-0.0182649	0.20053	0.287568	0.434221	0.111396	0.0443979	0.289657
YKL062W	-0.0192297	-0.0781965	-0.0239842	-0.084202	-0.00239223	-0.0453583	0.0877955	0.0863873	0.104273
YKL063C	0.020384	-0.151554	0.028041	-0.0124897	0.282135	0.0712619	-0.0544137	0.0692778	0.0473842
YKL064W	-0.0329282	-0.105043	-0.0990414	0.0925109	0.0673283	0.166199	0.0603154	0.0296461	-0.0227357
YKL067W	-0.0839763	-0.0238204	-0.0489465	-0.0630011	-0.180354	-0.00101587	0.0690424	0.126614	0.0244573
YKL068W	0.0368325	0.301094	0.117119	-0.14581	-0.145874	-0.0700028	-0.0630978	-0.187244	-0.0385799
YKL070W	-0.0387406	-0.0429525	-0.0499267	0.142349	0.098146	0.092456	0.133886	0.20185	0.0711132
YKL071W	-0.100748	0.0251107	-0.0895822	-0.110128	-0.158625	-0.135392	-0.0654912	0.146336	0.0130704
YKL072W	-0.0482419	-0.103069	-0.0600497	-0.0500417	-0.0793615	-0.0319684	0.1277	0.0160319	0.0591003
YKL073W	-0.0576816	-0.072877	-0.0982202	-0.0818697	0.105786	-0.218722	-0.0688871	-0.140857	-0.0400867
YKL074C	0.0424367	-0.232022	-0.0383724	0.158661	0.186187	0.00349485	-0.0541064	0.238695	0.00446289
YKL075C	-0.0166051	-0.0243526	-0.0298062	-0.00753433	-0.0685019	0.111866	-0.0559064	0.244113	-0.0818791
YKL077W	0.083073	0.105526	0.122181	-0.0574713	-0.0652064	-0.0286576	0.0804617	0.16741	0.0434569
YKL079W	-0.0691332	-0.105071	0.00527949	-0.159609	-0.252288	-0.220216	-0.000939993	-0.0214553	-0.0205503
YKL081W	0.132458	-0.164103	0.0243521	-0.28288	-0.0363061	-0.179463	-0.320074	-0.184394	-0.0756947
YKL084W	0.00911277	-0.0973672	-0.090483	-0.10876	-0.390396	-0.242432	-0.061789	-0.0400149	-0.0551442
YKL085W	0.0851339	-0.406845	-0.0194036	0.0612867	0.136413	0.0303964	0.0464941	-0.184737	-0.0794226
YKL086W	0.122217	0.213281	0.162833	0.0925259	0.175863	0.232084	-0.0675279	-0.182777	0.0258457
YKL087C	0.0258237	0.01491	-0.0152232	-0.0630007	-0.129604	-0.0310536	0.113156	0.053957	0.0606238
YKL090W	-0.105351	-0.0492967	-0.112858	-0.0973194	-0.132302	-0.0170851	0.076856	0.0744595	0.0414376
YKL091C	0.0248833	0.212287	0.196694	0.0221674	0.105164	0.0995615	0.00699857	-0.145656	0.0183605
YKL092C	-0.0382771	0.0627489	-0.187526	-0.0294313	0.0049853	-0.140369	0.0216028	-0.117639	-0.0762238
YKL093W	0.104117	0.206857	-0.0024748	-0.0850431	-0.0888962	0.135481	-0.160416	0.173893	-0.125651
YKL094W	-0.00204048	0.00856268	-0.0802715	0.0230244	0.0235344	0.0600367	0.0320354	0.099856	0.0221556
YKL096W	0.00942462	-0.0619087	-0.0289075	0.0581389	0.0570197	-0.073392	0.0364205	0.118561	0.0139988
YKL096W-A	0.0676786	0.110594	0.00281873	0.00548829	-0.0390677	0.0112972	-0.00280753	-0.117883	0.0406763
YKL098W	0.0606667	-0.0100794	0.00229777	0.0205091	-0.0746931	0.0150425	0.0546598	-0.105128	0.0389116
YKL100C	-0.109114	-0.132185	-0.0806767	-0.00331177	-0.151034	-0.171706	-0.0466498	0.0885105	-0.0445223
YKL101W	0.104356	-0.0151408	-0.0224632	0.120841	0.25766	0.131512	0.0347498	-0.108069	0.117756
YKL103C	0.0229624	0.00799487	-0.055796	-0.0382806	-0.0291418	0.0824733	0.115359	0.129522	0.108869
YKL105C	0.0848162	0.0196263	0.0202616	-0.0534314	-0.101503	0.0396808	0.11344	0.297606	0.0990153
YKL106W	0.0380147	0.166928	0.0562745	0.0259918	0.288323	-0.0623642	-0.131298	-0.0664827	-0.092412
YKL107W	0.173995	0.227055	0.101125	-0.0189333	-0.0645303	-0.232834	-0.105026	0.0158177	0.00719796
YKL109W	0.0443517	0.288411	-0.0288672	-0.0748393	0.11685	0.0120119	0.0490783	0.0344808	0.0496407
YKL110C	0.0321414	-0.0402002	0.0773875	0.329378	0.158236	0.0390445	-0.061869	0.175092	0.0139058
YKL113C	-0.109833	-0.0377763	0.0521897	0.00452755	-0.0699623	0.042822	-0.0320573	-0.0673035	0.0715696
YKL114C	-0.0587447	0.0254315	-0.193054	0.0200854	-0.0320761	0.0299876	0.0812174	0.0505805	0.0859476
YKL116C	-0.0148302	-0.124508	-0.00684235	-0.0418197	0.0477605	0.012597	0.118591	0.147148	0.088715
YKL117W	0.0392458	-0.0948579	-0.00757936	-0.0566852	-0.00258837	-0.0966284	0.102201	0.190193	0.0608255
YKL120W	-0.169848	-0.0873896	-0.0529554	0.0476394	0.0767821	-0.0947649	-0.0019938	-0.116557	-0.0149748
YKL121W	0.0369992	-0.0943502	-0.0279334	-0.237241	0.00249043	-0.296405	-0.0663471	-0.132761	-0.0809425
YKL124W	-0.0320709	-0.197356	-0.0234417	0.0277426	-0.0490186	-0.192691	-0.0311822	-0.199857	-0.0148931
YKL127W	-0.00263061	-0.0507409	-0.0863013	-0.0572242	0.185758	-0.0845846	-0.000269875	0.186488	0.0547336
YKL128C	-0.0735377	-0.0699844	-0.162373	0.0991904	0.0732262	-0.0246717	-0.00482181	-0.0563217	-0.0465068
YKL129C	-0.111466	0.0419975	0.0574522	-0.0555477	-0.0399523	0.11723	-0.034447	-0.187565	-0.0118865
YKL130C	-0.137069	0.128111	-0.381752	0.0312719	-0.0233944	-0.180882	-0.215779	-0.0804593	-0.239086
YKL132C	-0.198123	-0.0204307	-0.237927	0.239071	0.156061	-0.045631	0.0659293	0.147312	0.0399906
YKL133C	-0.0506478	-0.0934423	-0.145573	-0.0952384	-0.0260008	-0.232299	0.0663192	0.150014	0.000362103
YKL137W	0.0351942	-0.0180835	0.00286994	-0.0467089	-0.085955	-0.142157	0.0296082	0.113389	0.0117586
YKL140W	0.0378394	0.196259	0.187722	-0.195412	-0.165722	0.157077	-0.0382807	-0.104905	-0.0396621
YKL142W	0.0048228	0.116307	0.0243805	0.0274995	-0.104243	-0.253839	0.00502343	0.0172439	-0.102844
YKL146W	-0.105392	-0.0302324	-0.0510104	0.0093847	-0.0545528	-0.0189253	0.121678	0.251483	0.0660457
YKL148C	0.111144	-0.273108	-0.0413042	-0.0199668	0.13037	-0.0894497	0.0271778	-0.0815263	0.0138921
YKL149C	-0.0385018	0.279695	-0.0125334	0.028903	-0.0877235	-0.168305	-0.217662	-0.123844	-0.114781
YKL150W	0.032876	-0.0254986	0.10196	0.191892	0.075357	0.108011	-0.100861	0.0247169	0.096454
YKL151C	-0.388335	0.119537	0.0102114	0.206482	0.025051	-0.0480199	-0.0824343	0.174129	0.1122
YKL156W	-0.0553236	-0.138081	-0.0608804	0.0758841	0.068814	0.0132538	0.0174998	0.0705983	0.0484757
YKL157W	-0.00517653	0.242794	0.041607	0.120702	0.222226	0.0988775	-0.147832	-0.0180626	0.00800951
[truncated: 1,587 more rows]
