# Supplementary material for: Genetic interaction profiles of regulatory kinases differ between environmental conditions and cellular states
Source: Mol Syst Biol. 2020 May 25;16(5):e9167. doi: 10.15252/msb.20199167 (PMC7247079; doi:10.15252/msb.20199167)
Supplement: Supplementary file 17 — Dataset EV7 [file MSB-16-e9167-s017.xls]

## Sheet: Description
Dataset EV7: The final matrix of counts matching the UPTAG and DNTAG of each of the 388 samples.

## Sheet: UPTAG
Strain	Sample1_carbon	Sample1_nitrogen	Sample1_nitrogen.new	Sample1_phosphate	Sample10_carbon	Sample10_nitrogen	Sample10_nitrogen.new	Sample10_phosphate	Sample100_carbon	Sample100_nitrogen	Sample100_nitrogen.new	Sample100_phosphate	Sample101_carbon	Sample101_nitrogen	Sample101_nitrogen.new	Sample101_phosphate	Sample102_carbon	Sample102_nitrogen	Sample102_nitrogen.new	Sample102_phosphate	Sample103_carbon	Sample103_nitrogen	Sample103_nitrogen.new	Sample103_phosphate	Sample104_carbon	Sample104_nitrogen	Sample104_nitrogen.new	Sample104_phosphate	Sample105_carbon	Sample105_nitrogen	Sample105_nitrogen.new	Sample105_phosphate	Sample106_carbon	Sample106_nitrogen	Sample106_nitrogen.new	Sample106_phosphate	Sample107_carbon	Sample107_nitrogen	Sample107_nitrogen.new	Sample107_phosphate	Sample108_carbon	Sample108_nitrogen	Sample108_nitrogen.new	Sample108_phosphate	Sample109_carbon	Sample109_nitrogen	Sample109_nitrogen.new	Sample109_phosphate	Sample11_carbon
YAL001C	308	214	115	188	4	12	0	3	12	12	5	11	26	24	10	49	59	37	1	22	15	3	0	20	100	11	35	68	10	9	0	10	0	17	0	42	17	10	5	36	26	15	0	31	0	0	0	1	2
YAL002W	0	0	0	0	0	0	0	0	0	0	0	0	0	0	0	0	0	0	0	0	0	0	0	0	0	0	0	0	0	0	0	0	0	0	0	0	0	0	0	0	0	0	0	0	0	0	0	0	0
YAL003W	0	0	0	0	0	0	0	0	0	0	0	0	0	0	0	0	0	0	0	0	0	0	0	0	0	0	0	0	0	0	0	0	0	0	0	0	0	0	0	0	0	0	0	0	0	0	0	0	0
YAL004W	3594	2534	1308	2587	361	388	0	264	369	205	128	47	348	96	8	56	275	161	10	398	575	336	130	405	550	215	32	139	210	149	54	170	0	203	9	30	265	319	59	26	51	245	5	33	2	2	2	3	329
YAL005C	6204	4543	1883	4651	461	550	0	402	449	421	25	204	343	241	19	173	256	394	11	332	1178	508	12	876	1183	492	10	351	201	359	2078	389	0	386	17	153	248	488	40	145	94	422	9	171	4	2	8	9	474
YAL007C	0	0	0	0	0	0	0	0	0	0	0	0	0	0	0	0	0	0	0	0	0	0	0	0	0	0	0	0	0	0	0	0	0	0	0	0	0	0	0	0	0	0	0	0	0	0	0	0	0
YAL008W	3143	3527	1785	2938	368	618	0	443	685	290	289	398	570	328	13	499	550	361	130	438	506	633	8	241	590	383	841	246	793	378	10	156	0	306	12	368	546	377	141	538	297	317	855	514	8	4	2	4	374
YAL009W	0	0	0	0	0	0	0	0	0	0	0	0	0	0	0	0	0	0	0	0	0	0	0	0	0	0	0	0	0	0	0	0	0	0	0	0	0	0	0	0	0	0	0	0	0	0	0	0	0
YAL010C	31	43	207	64	17	28	0	32	54	68	0	80	90	32	0	87	40	53	0	9	0	1	1	2	3	1	35	2	72	3	0	3	0	65	0	103	54	52	0	90	53	63	0	85	1	0	0	1	18
YAL011W	0	0	0	0	0	0	0	0	0	0	0	0	0	0	0	0	0	0	0	0	0	0	0	0	0	0	0	0	0	0	0	0	0	0	0	0	0	0	0	0	0	0	0	0	0	0	0	0	0
YAL012W	0	0	0	0	0	0	0	0	0	0	0	0	0	0	0	0	0	0	0	0	0	0	0	0	0	0	0	0	0	0	0	0	0	0	0	0	0	0	0	0	0	0	0	0	0	0	0	0	0
YAL013W	448	700	302	258	13	57	0	26	135	30	35	75	83	32	18	113	63	70	21	14	57	3	112	22	47	3	200	32	138	0	2	11	0	53	0	131	81	46	4	90	59	51	3	152	0	1	0	1	20
YAL014C	8028	10041	63897	7599	891	1111	0	972	1011	1142	1263	569	876	774	411	613	680	836	2309	675	1611	1563	13071	751	1583	2542	2306	534	1030	1540	27856	495	1	1168	3018	536	856	1270	6206	596	537	1340	28681	761	15	1203	209	7	997
YAL015C	5522	4508	3018	6068	779	582	0	630	1755	664	1101	835	1505	363	109	723	1712	412	66	620	709	545	23	386	468	290	519	447	1417	550	15	337	0	562	12	460	990	358	67	601	1254	430	80	551	8	17	6	14	763
YAL016W	0	0	0	0	0	0	0	0	0	0	0	0	0	0	0	0	0	0	0	0	0	0	0	0	0	0	0	0	0	0	0	0	0	0	0	0	0	0	0	0	0	0	0	0	0	0	0	0	0
YAL017W	3542	2698	2236	2567	427	367	0	616	749	270	677	435	640	218	56	279	779	244	149	390	505	571	13	416	469	482	171	254	606	304	971	270	0	201	1465	604	685	427	1925	614	655	433	7771	386	3	19	1	16	346
YAL018C	4789	4258	2125	4609	477	346	0	500	543	388	254	279	328	228	294	262	296	329	28	309	725	815	48	396	833	553	19	426	331	669	15	424	1	397	53	279	292	421	65	264	148	424	14	285	15	8	6	15	549
YAL019W	2440	2194	1107	3131	494	520	0	474	211	160	310	156	191	101	13	211	154	130	3	422	344	57	76	249	328	148	3	134	230	159	3	52	0	166	3	171	226	141	177	192	85	108	0	250	2	3	1	6	511
YAL020C	889	740	906	1346	159	85	0	123	213	86	36	81	143	23	13	73	182	29	1	82	203	77	9	119	148	46	4	181	112	37	29	116	0	56	16	43	115	81	2	62	76	55	1	68	0	1	4	4	107
YAL021C	0	0	0	0	0	0	0	0	0	0	0	0	0	0	0	0	0	0	0	0	0	0	0	0	0	0	0	0	0	0	0	0	0	0	0	0	0	0	0	0	0	0	0	0	0	0	0	0	0
YAL022C	4300	3862	1395	4127	196	440	0	324	357	224	217	343	284	287	7	425	275	373	15	390	1003	620	5	499	954	626	6	666	354	324	6	373	0	273	49	349	278	297	116	378	154	165	58	508	4	3	0	10	131
YAL023C	1812	2314	897	2100	162	260	0	219	162	190	185	258	166	187	113	189	153	275	9	146	277	223	6	284	267	145	80	430	192	135	2	119	0	262	2	146	163	235	169	157	119	242	3	132	4	3	2	2	150
YAL024C	2749	1974	1035	2449	84	167	0	190	166	173	352	303	248	188	11	353	158	188	1	221	426	275	8	254	413	389	3	392	205	233	9	408	0	200	48	223	188	179	409	271	112	119	1	360	4	0	3	9	61
YAL025C	0	0	0	0	0	0	0	0	0	0	0	0	0	0	0	0	0	0	0	0	0	0	0	0	0	0	0	0	0	0	0	0	0	0	0	0	0	0	0	0	0	0	0	0	0	0	0	0	0
YAL026C	1888	1967	1460	1926	555	562	0	579	526	446	87	407	596	305	3	271	536	357	6	389	284	218	71	262	165	164	221	395	272	122	23	181	0	222	23	235	476	159	7	354	360	176	4	192	3	2	2	6	565
YAL027W	0	2	0	0	0	0	0	0	0	0	0	0	0	0	0	0	1	0	0	0	0	0	0	0	0	0	0	0	0	0	0	0	0	0	0	0	0	0	0	0	0	0	0	1	0	0	0	1	0
YAL028W	0	0	0	1	0	1	0	0	0	0	0	0	0	0	1	0	0	0	0	0	0	0	0	1	0	1	1	0	0	0	0	0	0	0	0	0	0	0	0	0	0	0	0	0	0	0	0	0	0
YAL029C	6601	5673	2877	5952	637	731	0	803	1265	503	374	639	1097	491	294	570	1155	521	7	825	990	682	310	660	976	868	59	532	1426	595	13	532	0	489	15	628	1142	356	277	696	845	353	20	643	3	8	4	11	704
YAL030W	1290	2906	1308	2319	140	490	0	224	390	128	38	260	257	281	31	369	369	459	13	273	210	326	30	130	224	179	19	159	403	167	4	54	0	201	191	328	245	248	4	341	443	159	305	443	2	7	2	9	156
YAL031C	3887	3905	2533	4521	395	487	0	430	863	444	248	636	760	388	2717	620	618	649	22	433	643	106	13	403	578	271	37	363	772	234	5	572	0	456	120	605	643	471	10	606	367	334	12	719	6	4	1	23	312
YAL032C	0	0	0	0	0	0	0	0	0	0	0	0	0	0	0	0	0	0	0	0	0	0	0	0	0	0	0	0	0	0	0	0	0	0	0	0	0	0	0	0	0	0	0	0	0	0	0	0	0
YAL033W	0	0	0	0	0	0	0	0	0	0	0	0	0	0	0	0	0	0	0	0	0	0	0	0	0	0	0	0	0	0	0	0	0	0	0	0	0	0	0	0	0	0	0	0	0	0	0	0	0
YAL034C	4085	5035	2749	4486	263	498	0	493	979	416	169	632	845	653	390	767	813	746	47	504	932	561	16	460	893	784	3263	763	843	847	11	386	0	810	208	718	963	769	159	718	491	775	38	699	6	13	2	26	237
YAL034W-A	0	0	0	0	0	0	0	0	0	0	0	0	0	0	0	0	0	0	0	0	0	0	0	0	0	0	0	0	0	0	0	0	0	0	0	0	0	0	0	0	0	0	0	0	0	0	0	0	0
YAL035C-A	0	0	0	0	0	0	0	0	0	0	0	0	0	0	0	0	0	0	0	0	0	0	0	0	0	0	0	0	0	0	0	0	0	0	0	0	0	0	0	0	0	0	0	0	0	0	0	0	0
YAL035W	0	0	0	0	0	0	0	0	0	0	0	0	0	0	0	0	0	0	0	0	0	0	0	0	0	0	0	0	0	0	0	0	0	0	0	0	0	0	0	0	0	0	0	0	0	0	0	0	0
YAL036C	5189	4285	2484	4241	754	730	0	693	1254	528	777	670	1085	432	199	612	1103	412	32	652	837	739	10	336	765	501	66	303	1280	641	15	596	0	610	132	444	1067	455	23	573	985	447	20	489	4	4	3	13	648
YAL037W	4721	4012	1469	5469	377	356	0	398	331	413	834	277	220	243	28	306	255	348	9	365	689	557	10	474	705	418	46	514	281	563	3	568	0	349	78	278	180	276	120	305	177	301	19	421	10	2	2	8	348
YAL038W	0	0	0	0	0	0	0	0	0	0	0	0	0	0	0	0	0	0	0	0	0	0	0	0	0	0	0	0	0	0	0	0	0	0	0	0	0	0	0	0	0	0	0	0	0	0	0	0	0
YAL039C	0	0	0	0	0	0	0	0	0	0	0	0	0	0	0	0	0	0	0	0	0	0	0	0	0	0	0	0	0	0	0	0	0	0	0	0	0	0	0	0	0	0	0	0	0	0	0	0	0
YAL040C	2476	2548	771	2018	318	275	0	315	534	191	467	324	456	209	73	361	491	266	4	235	410	586	108	165	401	584	151	57	613	588	3	168	0	143	26	246	631	227	105	319	471	130	437	363	4	4	2	3	223
YAL041W	0	0	0	0	0	0	0	0	0	0	0	0	0	0	0	0	0	0	0	0	0	0	0	0	0	0	0	0	0	0	0	0	0	0	0	0	0	0	0	0	0	0	0	0	0	0	0	0	0
YAL042W	4257	4659	2281	3003	583	704	0	730	801	398	131	294	1056	210	34	334	1124	250	39	831	581	379	114	65	557	370	260	119	784	286	25	63	0	174	8	201	693	272	13	314	947	178	6	189	5	9	3	15	732
YAL043C	0	0	0	0	0	0	0	0	0	0	0	0	0	0	0	0	0	0	0	0	0	0	0	0	0	0	0	0	0	0	0	0	0	0	0	0	0	0	0	0	0	0	0	0	0	0	0	0	0
YAL043C-A	573	176	62	64	2	10	0	1	28	1	2	3	43	9	0	6	27	7	3	98	29	6	0	0	195	8	0	1	55	6	0	0	0	4	6	18	19	4	0	5	26	6	1	9	0	0	0	0	4
YAL044C	0	0	0	0	0	0	0	0	0	0	0	0	0	0	0	0	0	0	0	0	0	0	0	0	0	0	0	0	0	0	0	0	0	0	0	0	0	0	0	0	0	0	0	0	0	0	0	0	0
YAL045C	3956	4895	1311	4919	161	398	0	332	342	196	148	249	228	178	39	315	141	197	8	271	736	699	8	719	726	462	156	764	330	429	5	645	0	214	137	251	239	141	84	334	138	149	20	353	4	12	2	8	151
YAL046C	1481	819	518	1576	135	119	0	164	345	127	185	289	123	114	12	273	197	146	10	148	286	79	1	128	322	100	125	33	257	48	1	50	0	138	35	307	127	166	33	337	112	155	7	437	3	1	3	3	152
YAL047C	0	0	0	0	0	0	0	0	0	0	0	0	0	0	0	0	0	0	0	0	0	0	0	0	0	0	0	0	0	0	0	0	0	0	0	0	0	0	0	0	0	0	0	0	0	0	0	0	0
YAL048C	1092	1659	604	2008	149	198	0	232	103	174	260	289	93	145	4	281	93	214	3	166	148	192	6	231	144	139	6	127	107	112	1	85	0	332	32	263	128	220	261	269	51	208	105	320	4	3	3	5	83
YAL049C	1872	847	688	494	6	101	0	8	215	6	9	90	196	51	1	115	152	42	4	314	294	23	1	89	632	27	30	91	317	22	1	35	0	31	0	119	130	14	3	61	111	13	0	92	6	0	0	4	6
YAL051W	4540	4985	2542	3759	529	572	0	525	964	566	1450	422	792	406	54	459	792	483	25	523	677	802	204	221	713	736	496	198	1118	894	35	144	0	559	114	266	720	680	1627	340	593	564	634	332	8	4	9	12	451
YAL053W	4173	4558	1633	4240	344	498	0	542	362	368	523	425	309	508	171	466	232	711	5	364	869	845	35	634	855	1661	35	594	477	761	5	496	0	563	15	400	394	491	387	449	223	543	37	535	17	9	6	18	331
YAL054C	1718	3186	1037	3563	282	296	0	368	64	187	80	173	62	127	16	177	115	185	19	263	107	557	15	164	57	401	37	169	49	313	5	184	0	108	41	156	57	84	10	183	41	76	157	192	3	1	0	7	274
YAL055W	1273	1502	1214	1331	183	374	0	302	603	100	220	265	457	143	11	155	350	181	2	437	362	290	55	145	533	240	1031	71	344	135	9	96	0	269	4	232	548	410	5	259	334	361	3	222	3	3	2	8	152
YAL056W	2801	2647	3682	2522	908	718	0	825	982	312	308	412	1081	223	6	412	872	206	13	773	86	252	12	63	119	298	514	33	845	182	1206	29	2	291	25	250	692	185	6	379	809	377	3	237	9	43	5	16	1053
YAL058C-A	2686	3608	2541	2136	423	416	0	383	738	257	167	362	685	346	59	193	950	346	112	308	599	596	40	201	471	601	1142	123	432	706	121	43	1	365	373	319	681	540	33	418	551	364	15	161	3	150	6	13	309
YAL058W	2313	4027	1221	1543	46	384	0	127	408	71	16	185	401	312	84	164	469	400	21	213	555	462	30	184	443	388	367	70	372	218	10	27	0	330	51	219	381	388	7	276	256	169	6	229	7	7	6	9	42
YAL059W	3070	4263	1831	2623	197	383	0	278	307	252	135	146	294	218	24	161	232	248	10	374	676	441	19	248	722	440	31	231	221	313	802	156	0	309	44	131	225	386	18	146	85	196	5	126	3	3	0	10	134
YAL060W	6194	5426	3778	5955	693	548	0	844	1085	618	827	770	1044	425	346	579	1206	543	211	616	1083	755	76	546	968	477	162	618	802	705	22	431	0	486	185	873	1109	648	25	919	694	596	13	591	11	9	4	36	734
YAL061W	6249	6233	3608	5599	634	570	0	765	1153	522	2608	707	971	413	1201	558	1076	418	65	498	932	830	112	559	934	868	116	460	758	600	36	662	0	311	332	856	969	538	1097	913	805	609	17	512	6	8	35	40	763
YAL062W	3723	3895	2006	4196	235	541	0	371	758	146	218	433	754	179	33	407	1033	157	1090	453	623	536	196	1052	512	383	79	513	845	366	22	341	0	178	74	270	792	113	25	240	837	148	19	257	9	6	6	13	175
YAL064C-A	6232	5614	2022	6328	400	484	0	468	617	549	1073	423	429	435	11	505	236	592	4	384	1341	923	30	628	1237	949	12	583	554	625	18	668	0	612	215	389	345	506	174	450	293	473	13	550	10	16	5	10	398
YAL065C	3823	3008	2238	4893	368	407	0	536	667	483	51	607	411	410	18	530	367	551	13	426	718	266	25	330	703	268	11	597	694	226	9	428	0	427	146	558	421	537	4	593	219	429	72	703	14	6	4	18	373
YAL066W	5579	6027	2386	4923	67	418	0	179	810	188	148	478	560	521	31	579	637	628	2134	407	1217	734	2710	621	1329	525	15	604	842	498	17	433	0	445	7	446	617	385	9	478	485	228	5	495	8	3	5	7	42
YAL067C	4483	3403	1449	4564	744	644	0	765	553	552	480	426	318	397	16	465	336	515	7	679	845	578	16	515	842	344	93	470	508	467	7	333	0	361	58	426	304	367	11	504	142	370	8	563	13	5	3	13	793
YAL068C	4252	3984	1912	4299	421	525	0	609	456	387	128	306	385	300	111	390	403	349	15	376	663	729	9	410	793	600	126	280	531	472	5	143	2	352	202	278	357	276	123	337	212	341	17	332	14	11	1	16	484
YAR002C-A	4020	3541	2797	3179	774	564	0	807	642	403	918	445	535	298	336	349	702	368	1681	501	512	745	162	342	539	878	396	255	432	472	17	211	0	284	573	505	613	533	1411	483	419	435	208	295	6	10	26	23	552
YAR002W	122	151	28	128	1	12	0	12	7	4	5	7	3	5	8	17	10	9	4	19	4	2	2	0	23	16	0	13	7	7	1	4	0	12	2	12	6	4	1	13	4	3	0	14	0	1	0	0	4
YAR003W	68	72	23	35	5	11	0	3	4	1	0	4	10	2	0	27	7	3	0	21	3	0	0	0	9	4	0	2	15	0	1	1	0	1	0	17	5	0	1	6	0	0	0	11	1	0	0	0	4
YAR007C	0	0	0	0	0	0	0	0	0	0	0	0	0	0	0	0	0	0	0	0	0	0	0	0	0	0	0	0	0	0	0	0	0	0	0	0	0	0	0	0	0	0	0	0	0	0	0	0	0
YAR008W	0	0	0	0	0	0	0	0	0	0	0	0	0	0	0	0	0	0	0	0	0	0	0	0	0	0	0	0	0	0	0	0	0	0	0	0	0	0	0	0	0	0	0	0	0	0	0	0	0
YAR014C	3	9	5	3	0	0	0	0	0	0	0	0	1	0	0	1	0	0	0	1	0	0	0	0	2	0	0	1	0	0	0	0	0	1	0	0	1	0	0	0	0	0	0	2	0	0	0	0	0
YAR015W	4	3	0	1	0	0	0	0	0	0	0	0	0	0	0	0	0	0	0	0	0	0	0	0	0	0	0	0	0	0	0	0	0	0	0	0	0	0	0	0	0	0	0	0	0	0	0	0	0
YAR018C	0	0	0	0	0	0	0	0	0	0	0	0	0	0	0	0	0	0	0	0	0	0	0	0	0	0	0	0	0	0	0	0	0	0	0	0	0	0	0	0	0	0	0	0	0	0	0	0	0
YAR019C	0	0	0	0	0	0	0	0	0	0	0	0	0	0	0	0	0	0	0	0	0	0	0	0	0	0	0	0	0	0	0	0	0	0	0	0	0	0	0	0	0	0	0	0	0	0	0	0	0
YAR020C	4157	3980	3154	3653	445	428	0	502	779	431	1158	553	707	308	107	328	833	557	21	455	629	1154	54	364	744	1140	1026	228	513	811	65	287	1	443	706	588	772	580	267	686	718	793	308	306	3	13	7	32	418
YAR023C	6029	5457	1952	6307	408	569	0	348	623	505	901	459	424	459	11	516	417	590	12	448	1262	788	11	626	1188	630	16	656	542	718	8	635	0	508	70	489	327	371	11	418	320	391	41	645	10	11	2	19	443
YAR027W	3205	4238	3316	3338	326	530	0	462	1024	373	365	503	854	305	3844	463	1240	463	10447	463	432	357	3382	288	341	561	286	323	1119	137	96	175	0	373	1608	372	861	247	1075	449	805	211	5	285	13	5	6	23	351
YAR028W	3773	3818	2588	3725	754	660	0	781	831	560	454	601	721	324	53	495	733	558	319	594	605	421	278	334	549	652	58	248	680	358	60	256	0	428	526	684	772	371	2155	733	551	467	826	372	19	13	6	43	880
YAR029W	3242	3515	2607	3638	435	613	0	564	778	272	8	496	743	304	1100	353	881	351	30	528	437	259	84	273	669	566	1768	302	549	251	19	335	0	239	719	533	737	492	211	683	647	412	882	274	8	5	8	34	419
YAR030C	5233	4122	1070	4721	524	859	0	747	465	280	320	271	320	225	11	304	240	351	14	748	1322	773	6	566	1293	623	545	780	343	582	7	652	0	352	70	276	246	262	12	233	149	167	24	381	7	7	5	10	509
YAR031W	5293	3605	2863	4743	884	655	0	766	719	383	737	515	726	321	2385	404	618	437	61	573	970	463	52	594	886	890	505	634	647	416	20	576	0	455	268	654	656	480	527	537	540	526	9	460	8	1	3	22	859
YAR035W	4127	3356	1753	4776	429	428	0	546	728	335	106	399	483	226	19	553	498	302	26	376	882	545	13	418	899	415	46	424	637	385	12	535	1	199	448	595	557	342	264	602	582	172	17	600	6	25	3	12	407
YAR037W	5383	5998	3625	5173	541	668	0	544	1682	669	451	677	1503	399	28	879	1857	554	28	667	1019	729	307	587	1015	626	17	423	1772	739	180	442	0	742	14	491	1702	146	695	583	1855	181	10	597	3	19	3	23	580
YAR040C	5059	4626	3434	4228	596	592	0	680	779	433	1000	503	725	299	1514	345	776	404	314	493	791	512	33	526	858	662	412	564	484	515	18	440	0	183	40	586	669	423	2157	641	500	367	12	304	8	11	3	25	661
YAR042W	184	224	110	185	3	11	0	3	18	9	1	18	55	4	1	45	89	9	0	23	10	3	1	12	68	12	3	36	43	4	0	13	0	1	14	56	39	0	9	46	69	5	5	59	0	0	0	1	6
YAR043C	5012	4508	2616	5874	889	951	0	956	1307	465	557	812	1115	307	73	1016	894	365	24	958	946	616	11	492	881	904	63	830	1572	450	163	569	0	234	49	774	1012	192	2628	933	1034	238	70	986	18	4	6	11	881
YAR044W	6128	5743	1505	7123	433	584	0	670	402	285	465	369	229	186	12	494	213	306	49	582	1459	887	74	1013	1424	648	18	1002	438	919	17	873	0	206	61	388	267	116	38	444	173	167	557	546	9	7	1	8	524
YAR047C	6268	7424	2665	7256	500	573	0	531	756	753	674	530	630	595	12	655	402	847	25	464	1325	1147	45	701	1355	870	17	744	743	1000	15	480	0	659	91	546	534	692	33	617	315	536	117	726	16	14	5	31	410
YAR050W	1	0	1	1	0	0	0	0	0	0	0	0	0	0	0	0	0	0	1	0	0	0	1	0	0	0	0	0	2	0	1	0	0	0	0	0	0	0	0	0	0	0	0	0	0	0	0	0	0
YBL001C	0	0	0	0	0	0	0	0	0	0	0	0	0	0	0	0	0	0	0	0	0	0	0	0	0	0	0	0	0	0	0	0	0	0	0	0	0	0	0	0	0	0	0	0	0	0	0	0	0
YBL002W	0	0	0	0	0	0	0	0	0	0	0	0	0	0	0	0	0	0	0	0	0	0	0	0	0	0	0	0	0	0	0	0	0	0	0	0	0	0	0	0	0	0	0	0	0	0	0	0	0
YBL003C	2	0	1	0	0	0	0	0	0	0	0	0	0	0	0	0	0	0	0	0	0	0	0	0	0	0	0	0	0	0	0	0	0	1	0	0	0	0	0	0	0	0	0	0	0	0	0	0	0
YBL004W	0	0	0	0	0	0	0	0	0	0	0	0	0	0	0	0	0	0	0	0	0	0	0	0	0	0	0	0	0	0	0	0	0	0	0	0	0	0	0	0	0	0	0	0	0	0	0	0	0
YBL005W	4963	3991	1388	3769	413	492	0	404	471	346	612	135	367	151	10	180	295	310	4	374	919	636	23	498	826	848	20	273	242	591	1	252	0	357	37	146	233	413	11	119	120	326	10	185	6	3	1	2	406
YBL006C	0	0	0	0	0	0	0	0	0	0	0	0	0	0	0	0	0	0	0	0	0	0	0	0	0	0	0	0	0	0	0	0	0	0	0	0	0	0	0	0	0	0	0	0	0	0	0	0	0
YBL007C	359	989	1170	186	82	65	0	78	114	87	713	15	127	78	31	0	75	90	983	37	30	49	321	10	30	166	10946	1	70	118	71	1	0	84	9	2	81	106	11	7	53	116	1051	0	1	2	2	0	108
YBL008W	1979	4415	1930	1271	146	225	0	163	216	94	8483	96	228	85	3456	120	218	133	2436	171	358	693	7377	119	341	1319	22157	178	238	1101	104	55	0	195	1847	143	169	234	3883	191	236	205	3218	137	1	13	45	6	88
YBL009W	3874	3741	1604	3541	255	396	0	368	892	217	994	424	692	356	825	550	531	349	33	480	943	225	276	407	945	431	106	323	851	328	4	388	0	349	475	448	716	334	15	529	335	214	67	564	8	4	0	16	186
YBL010C	3731	4872	2433	2670	64	510	0	178	637	72	119	254	523	214	91	296	558	251	803	356	718	463	28	319	862	534	3280	248	594	358	14	139	0	173	134	316	556	151	174	318	467	59	7	323	6	9	2	9	68
YBL011W	4267	4182	4001	3516	479	436	0	671	892	386	1168	492	906	281	251	395	1016	369	1914	446	731	680	304	218	727	458	2807	204	744	471	244	126	0	230	183	693	844	461	538	686	753	376	90	257	0	25	2	13	360
YBL012C	0	0	0	0	0	0	0	0	0	0	0	0	0	0	0	0	0	0	0	0	0	0	0	0	0	0	0	0	0	0	0	0	0	0	0	0	0	0	0	0	0	0	0	0	0	0	0	0	0
YBL013W	2947	4765	1725	3206	93	385	0	207	629	124	393	537	561	276	109	406	525	364	233	300	671	516	7	648	586	504	1400	374	551	206	6	175	0	387	10	598	507	387	30	590	425	215	67	331	5	2	1	4	55
YBL014C	0	0	0	0	0	0	0	0	0	0	0	0	0	0	0	0	0	0	0	0	0	0	0	0	0	0	0	0	0	0	0	0	0	0	0	0	0	0	0	0	0	0	0	0	0	0	0	0	0
YBL015W	4049	6381	2950	5058	873	1114	0	981	1347	755	195	1137	1176	405	317	910	859	372	58	1043	214	541	69	333	197	486	113	230	856	393	49	217	2	358	11	688	742	358	664	962	876	533	460	786	10	8	7	25	781
YBL016W	3	0	0	0	0	0	0	0	0	0	0	0	0	0	0	0	0	0	0	0	0	0	0	0	0	0	0	0	0	0	0	0	0	0	0	0	0	0	0	0	0	0	0	0	0	0	0	0	0
YBL017C	0	0	0	1	0	0	0	0	0	0	0	0	0	0	1	0	0	0	0	0	0	0	0	0	3	0	0	0	0	0	0	0	0	1	0	0	0	0	0	0	0	0	0	0	0	0	0	0	0
YBL018C	0	0	0	0	0	0	0	0	0	0	0	0	0	0	0	0	0	0	0	0	0	0	0	0	0	0	0	0	0	0	0	0	0	0	0	0	0	0	0	0	0	0	0	0	0	0	0	0	0
YBL019W	3313	2865	1989	2903	490	727	0	716	1333	213	115	493	1546	190	11	496	1745	294	6	685	553	407	37	208	664	238	59	141	921	197	11	119	0	261	4	238	1261	180	7	421	1245	220	10	158	11	12	2	14	491
YBL020W	0	0	0	0	0	0	0	0	0	0	0	0	0	0	0	0	0	0	0	0	0	0	0	0	0	0	0	0	0	0	0	0	0	0	0	0	0	0	0	0	0	0	0	0	0	0	0	0	0
YBL021C	347	756	191	940	109	140	0	148	26	35	7	48	10	26	3	65	36	34	2	81	6	71	0	67	12	70	1	40	18	21	2	57	0	71	2	77	9	73	30	76	7	24	9	89	1	4	0	7	74
YBL022C	0	0	0	0	0	0	0	0	0	0	0	0	0	0	0	0	0	0	0	0	0	0	0	0	0	0	0	0	0	0	0	0	0	0	0	0	0	0	0	0	0	0	0	0	0	0	0	0	0
YBL023C	0	0	0	0	0	0	0	0	0	0	0	0	0	0	0	0	0	0	0	0	0	0	0	0	0	0	0	0	0	0	0	0	0	0	0	0	0	0	0	0	0	0	0	0	0	0	0	0	0
YBL024W	2589	2842	1032	2073	46	437	0	202	607	77	53	387	490	155	12	480	396	181	30	411	602	294	11	171	638	287	160	142	703	145	3	73	0	142	295	360	451	76	6	350	380	47	1	385	6	4	0	4	43
YBL025W	0	0	0	0	0	0	0	0	0	0	0	0	0	0	0	0	0	0	0	0	0	0	0	0	0	0	0	0	0	0	0	0	0	0	0	0	0	0	0	0	0	0	0	0	0	0	0	0	0
YBL026W	0	0	0	0	0	0	0	0	0	0	0	0	0	0	0	0	0	0	0	0	0	0	0	0	0	0	0	0	0	0	0	0	0	0	0	0	0	0	0	0	0	0	0	0	0	0	0	0	0
YBL027W	711	560	235	494	75	84	0	94	99	12	0	28	50	11	4	14	45	5	2	44	63	16	0	46	93	4	0	176	67	4	1	14	0	18	0	15	45	8	1	28	13	1	1	26	3	0	0	1	82
YBL028C	5186	4976	2354	5945	485	488	0	661	892	502	2129	659	821	380	15	658	414	500	101	452	1145	596	18	564	1072	818	729	482	953	490	7	394	0	364	77	593	665	322	5216	635	392	255	38	743	16	10	2	12	507
YBL029W	1081	1378	765	730	51	115	0	75	258	60	52	99	441	99	2	190	508	125	6	330	67	32	18	23	181	63	441	29	341	38	1	18	0	139	2	114	255	48	0	140	421	34	0	64	1	1	0	1	56
YBL030C	0	0	0	0	0	0	0	0	0	0	0	0	0	0	0	0	0	0	0	0	0	0	0	0	0	0	0	0	0	0	0	0	0	0	0	0	0	0	0	0	0	0	0	0	0	0	0	0	0
YBL031W	3746	2737	10	1247	62	79	0	123	6	4	96	6	25	5	1	2	9	3	1	106	447	637	0	431	546	861	1	235	14	193	2	263	0	1	55	8	9	1	15	4	7	3	138	5	1	1	0	0	57
YBL032W	1282	1557	826	1493	226	350	0	379	679	126	224	412	696	168	219	419	647	239	39	277	240	152	19	38	242	293	1438	21	749	119	1	39	0	183	3	276	680	202	3	317	571	199	11	195	5	3	1	5	205
YBL033C	0	0	0	0	0	0	0	0	0	0	0	0	0	0	0	0	0	0	0	0	0	0	0	0	0	0	0	0	0	0	0	0	0	0	0	0	0	0	0	0	0	0	0	0	0	0	0	0	0
YBL034C	0	0	0	0	0	0	0	0	0	0	0	0	0	0	0	0	0	0	0	0	0	0	0	0	0	0	0	0	0	0	0	0	0	0	0	0	0	0	0	0	0	0	0	0	0	0	0	0	0
YBL035C	0	0	0	0	0	0	0	0	0	0	0	0	0	0	0	0	0	0	0	0	0	0	0	0	0	0	0	0	0	0	0	0	0	0	0	0	0	0	0	0	0	0	0	0	0	0	0	0	0
YBL036C	1117	1694	2952	2602	476	533	0	651	784	188	7	383	845	122	4	354	934	98	7	418	8	6	718	11	14	12	4018	18	903	8	4	21	0	103	5	225	845	74	6	270	720	44	2	256	8	1	3	18	462
YBL037W	9	7	6	10	0	0	0	0	1	0	1	0	2	0	0	1	3	0	15	2	1	0	0	0	13	0	0	3	1	0	0	1	0	0	0	3	1	0	0	1	0	0	0	3	0	0	0	0	0
YBL038W	0	0	0	0	0	0	0	0	0	0	0	0	0	0	0	0	0	0	0	0	0	0	0	0	0	0	0	0	0	0	0	0	0	0	0	0	0	0	0	0	0	0	0	0	0	0	0	0	0
YBL039C	3122	3340	2239	2761	292	483	0	497	611	125	915	280	561	160	48	200	473	261	27	397	587	447	5	344	673	582	26	339	398	329	13	351	0	119	14	345	587	328	1163	321	420	148	431	129	4	9	6	22	317
YBL040C	0	0	0	0	0	0	0	0	0	0	0	0	0	0	0	0	0	0	0	0	0	0	0	0	0	0	0	0	0	0	0	0	0	0	0	0	0	0	0	0	0	0	0	0	0	0	0	0	0
YBL041W	0	0	0	0	0	0	0	0	0	0	0	0	0	0	0	0	0	0	0	0	0	0	0	0	0	0	0	0	0	0	0	0	0	0	0	0	0	0	0	0	0	0	0	0	0	0	0	0	0
YBL042C	3834	4206	1367	3620	165	477	0	359	524	218	310	384	431	315	147	445	394	321	2	352	790	463	36	315	793	410	484	589	594	263	7	367	0	244	292	426	462	224	6	422	232	125	12	458	9	3	0	9	216
YBL043W	0	0	0	0	0	0	0	0	0	0	0	0	0	0	0	0	0	0	0	0	0	0	0	0	0	0	0	0	0	0	0	0	0	0	0	0	0	0	0	0	0	0	0	0	0	0	0	0	0
YBL044W	0	0	0	0	0	0	0	0	0	0	0	0	0	0	0	0	0	0	0	0	0	0	0	0	0	0	0	0	0	0	0	0	0	0	0	0	0	0	0	0	0	0	0	0	0	0	0	0	0
YBL045C	0	0	0	0	0	0	0	0	0	0	0	0	0	0	0	0	0	0	0	0	0	0	0	0	0	0	0	0	0	0	0	0	0	0	0	0	0	0	0	0	0	0	0	0	0	0	0	0	0
YBL046W	3627	3905	3038	2818	488	739	0	596	1155	369	691	448	934	232	110	518	929	325	50	662	621	444	3069	237	674	378	1740	348	861	418	185	207	0	408	6	230	824	370	10	399	682	347	9	350	4	6	7	11	401
YBL047C	0	0	0	0	0	0	0	0	0	0	0	0	0	0	0	0	0	0	0	0	0	0	0	0	0	0	0	0	0	0	0	0	0	0	0	0	0	0	0	0	0	0	0	0	0	0	0	0	0
YBL048W	3184	3132	3023	2704	405	554	0	603	1283	295	132	662	1165	286	18	445	1172	390	235	496	718	336	108	177	645	237	299	132	810	261	12	45	0	233	10	675	1218	392	16	770	860	241	4	355	4	25	27	21	303
YBL049W	4535	3797	1832	4066	344	498	0	552	710	571	0	524	599	484	29	718	564	770	8	386	533	423	39	131	556	160	1911	30	927	121	14	45	0	421	3	361	592	221	3	512	427	191	8	514	8	1	2	12	416
YBL050W	0	0	0	0	0	0	0	0	0	0	0	0	0	0	0	0	0	0	0	0	0	0	0	0	0	0	0	0	0	0	0	0	0	0	0	0	0	0	0	0	0	0	0	0	0	0	0	0	0
YBL051C	2454	1677	1285	1209	171	138	0	126	441	51	720	253	405	23	795	167	434	49	169	78	342	47	406	95	266	122	2546	46	353	86	150	18	0	34	187	255	355	60	2170	227	304	42	858	134	1	14	2	12	153
YBL052C	6103	6215	2183	5390	293	609	0	530	678	324	862	504	463	387	241	656	387	503	79	566	1388	850	55	462	1082	519	578	468	678	635	14	426	0	458	537	563	541	360	494	499	188	319	569	730	22	6	3	13	281
YBL053W	4724	6056	2830	4191	423	731	0	506	1653	392	656	856	1558	572	348	872	1135	640	19	675	1011	631	42	375	988	1011	148	393	1824	443	10	245	0	514	26	718	1388	494	31	946	1028	482	8	906	12	13	1	14	359
YBL054W	4963	3369	1545	3845	304	399	0	628	858	279	2203	504	764	243	22	495	780	323	9	472	988	168	1	281	1053	252	17	133	619	199	643	158	0	197	20	500	859	243	8	658	529	190	7	448	5	6	3	15	294
YBL055C	3652	4006	1919	3448	478	492	0	528	665	149	468	211	588	152	51	264	625	152	9	416	562	474	47	415	680	293	7	225	542	432	85	204	0	341	6	140	487	132	1946	187	489	72	6	158	7	2	3	8	469
YBL056W	3230	3098	1607	3675	489	474	0	474	529	208	84	180	292	255	107	262	242	338	31	405	744	460	879	295	751	498	144	163	366	485	16	176	1	502	4	205	203	561	5	145	110	416	19	274	8	8	3	13	428
YBL057C	3685	2930	1678	2902	344	405	0	461	359	201	1633	153	269	152	11	173	222	142	5	394	798	294	1	135	817	291	13	105	276	233	133	102	0	251	339	144	271	260	146	141	132	135	1084	221	8	5	2	8	366
YBL058W	0	0	0	0	0	0	0	0	0	0	0	0	0	0	0	0	0	0	0	0	0	0	0	0	0	0	0	0	0	0	0	0	0	0	0	0	0	0	0	0	0	0	0	0	0	0	0	0	0
YBL059W	1846	2169	598	2651	249	406	0	405	137	176	5	225	157	112	2	187	144	106	3	244	310	400	4	195	284	257	3	145	166	96	2	224	0	88	2	139	154	83	10	174	98	95	4	223	3	2	0	2	325
YBL060W	3786	4032	2768	3577	306	533	0	580	1050	223	1080	603	1084	303	45	465	1215	386	1033	453	1043	386	196	534	884	515	46815	293	843	295	14	456	0	218	29	769	1116	424	18	821	882	251	157	387	5	36	6	25	229
YBL061C	3414	4033	2210	2263	271	266	0	311	677	315	687	453	860	389	996	484	336	685	27	351	826	375	29	160	795	385	2467	165	958	245	49	155	0	408	47	421	814	296	174	333	251	294	15	520	10	5	2	22	217
YBL062W	3555	3485	1887	2697	393	477	0	491	590	510	118	417	456	492	288	526	281	581	10	412	659	206	13	147	552	477	107	166	596	441	5	119	2	402	1351	346	471	507	3348	432	204	439	85	531	4	3	3	15	462
YBL063W	5799	6742	2292	6552	467	644	0	689	609	556	442	578	653	465	225	517	351	564	16	450	1087	689	9	555	1122	906	223	502	727	632	16	658	0	384	430	516	489	402	1162	542	273	279	6453	692	10	8	1	9	509
YBL064C	2847	2632	862	2612	200	501	0	305	227	100	140	144	140	184	53	131	80	166	25	395	696	370	3	226	631	487	5	258	185	299	1	190	0	173	4	116	155	109	14	127	83	85	404	209	3	1	0	5	185
YBL065W	0	0	0	0	0	0	0	0	0	0	0	0	0	0	0	0	0	0	0	0	0	0	0	0	0	0	0	0	0	0	0	0	0	0	0	0	0	0	0	0	0	0	0	0	0	0	0	0	0
YBL066C	3290	2785	4506	1876	536	373	0	549	800	312	600	483	678	183	5412	322	588	285	16661	286	549	386	245	174	481	271	14005	270	442	271	4881	135	0	424	2176	441	598	612	731	480	515	439	4663	263	4	18	65	23	484
YBL067C	5082	4573	1439	4391	415	469	0	411	237	296	767	120	198	213	22	173	105	270	59	276	1183	382	8	600	1158	338	47	892	195	312	6	898	0	216	8	177	199	267	372	177	80	171	794	216	5	1	2	5	406
YBL068W	4118	4349	3373	4528	577	620	0	838	848	281	326	573	783	263	95	364	887	375	460	583	906	625	12	485	996	399	4519	537	657	422	57	544	0	314	33	549	959	458	119	652	630	367	44	417	9	11	6	42	530
YBL069W	4514	4475	3146	3760	466	504	0	506	954	165	271	475	963	198	585	394	1006	264	336	479	1036	408	14	472	980	422	1325	467	547	415	26	346	0	204	297	536	923	513	48	757	689	379	416	241	4	11	20	31	321
YBL070C	3425	4925	1718	3049	80	618	0	262	704	147	85	502	544	493	24	599	383	697	3	545	820	481	5	358	862	506	245	475	695	302	6	303	0	539	8	503	454	389	4	538	273	184	4	610	14	12	3	8	43
YBL071C	2992	2622	1313	2929	245	276	0	205	507	139	94	365	462	137	4	393	549	140	5	216	494	169	10	397	496	118	97	921	495	104	9	381	0	114	4	257	421	79	10	272	405	46	3	254	8	3	2	7	288
YBL072C	200	229	154	219	32	46	0	26	35	32	28	26	17	28	2	31	27	37	1	14	22	57	0	17	31	24	6	9	34	33	0	17	0	66	43	29	20	60	0	31	13	71	2	36	0	0	0	1	51
YBL073W	0	0	0	0	0	0	0	0	0	0	0	0	0	0	0	0	0	0	0	0	0	0	0	0	0	0	0	0	0	0	0	0	0	0	0	0	0	0	0	0	0	0	0	0	0	0	0	0	0
YBL074C	0	0	0	0	0	0	0	0	0	0	0	0	0	0	0	0	0	0	0	0	0	0	0	0	0	0	0	0	0	0	0	0	0	0	0	0	0	0	0	0	0	0	0	0	0	0	0	0	0
YBL075C	0	0	0	0	0	0	0	0	0	0	0	0	0	0	0	0	0	0	0	0	0	0	0	0	0	0	0	0	0	0	0	0	0	0	0	0	0	0	0	0	0	0	0	0	0	0	0	0	0
YBL076C	0	0	0	0	0	0	0	0	0	0	0	0	0	0	0	0	0	0	0	0	0	0	0	0	0	0	0	0	0	0	0	0	0	0	0	0	0	0	0	0	0	0	0	0	0	0	0	0	0
YBL077W	0	0	0	0	0	0	0	0	0	0	0	0	0	0	0	0	0	0	0	0	0	0	0	0	0	0	0	0	0	0	0	0	0	0	0	0	0	0	0	0	0	0	0	0	0	0	0	0	0
YBL078C	3680	4669	1724	3832	238	706	0	401	228	134	5	162	184	168	7	132	260	251	3	557	714	272	4	211	728	183	6	171	282	61	5	90	0	215	6	32	256	126	5	50	183	66	4	41	3	10	4	6	181
YBL079W	1632	2190	1081	2207	239	223	0	212	280	211	472	130	294	114	155	218	261	225	16	132	145	99	176	47	151	238	46	12	296	271	6	16	0	212	3	109	175	287	112	84	217	391	31	76	0	4	2	3	240
YBL080C	0	0	0	0	0	0	0	0	0	0	0	0	0	0	0	0	0	0	0	0	0	0	0	0	0	0	0	0	0	0	0	0	0	0	0	0	0	0	0	0	0	0	0	0	0	0	0	0	0
YBL081W	1509	461	397	156	3	83	0	3	370	3	14	38	308	9	59	35	284	9	143	201	320	10	26	24	492	14	1498	6	252	4	1	6	0	8	2	73	235	8	7	42	204	1	1	19	4	1	2	1	4
YBL082C	913	828	421	647	68	105	0	90	79	22	4	31	137	68	310	57	151	79	96	159	77	18	27	48	125	27	192	30	41	24	33	14	0	35	1	71	81	15	0	48	93	24	29	26	2	3	4	5	63
YBL083C	1796	1872	1172	1591	83	212	0	180	310	61	24	125	419	197	136	143	465	248	169	202	245	84	10	243	303	83	3168	156	247	56	3	68	0	103	36	221	339	90	172	167	364	90	7	332	2	4	4	4	72
YBL084C	0	0	0	0	0	0	0	0	0	0	0	0	0	0	0	0	0	0	0	0	0	0	0	0	0	0	0	0	0	0	0	0	0	0	0	0	0	0	0	0	0	0	0	0	0	0	0	0	0
YBL085W	5259	4714	3308	4714	661	677	0	893	1061	326	2618	554	1002	298	298	408	996	393	190	599	1136	625	11	549	1164	983	12859	369	642	457	310	459	0	331	466	599	968	622	1732	662	691	567	281	315	8	6	49	29	638
YBL086C	4280	3648	376	2813	125	317	0	299	234	59	2577	113	169	99	45	161	182	170	5	284	1110	644	7	484	962	1024	4	444	302	536	10	382	0	104	11	166	197	92	252	166	228	80	60	164	7	1	1	3	126
YBL087C	393	822	296	363	31	114	0	41	81	28	35	30	45	40	244	41	60	41	55	139	55	75	0	25	102	40	1	16	81	56	1	18	0	21	2	23	40	20	16	34	40	15	3	37	0	1	1	1	19
YBL088C	2929	3700	1273	2883	295	558	0	391	591	279	726	318	443	258	4	346	283	330	10	596	484	314	2	231	596	390	8	146	487	399	8	142	0	217	13	314	362	177	88	331	230	92	540	387	7	8	3	7	262
YBL089W	2322	3240	894	2259	223	235	0	291	301	221	177	206	367	168	8	265	420	193	10	173	393	258	103	110	326	434	2174	133	200	215	4	140	0	276	13	274	347	384	15	351	293	490	363	218	2	8	4	20	198
YBL090W	0	0	0	0	0	0	0	0	0	0	0	0	0	0	0	0	0	0	0	0	0	0	0	0	0	0	0	0	0	0	0	0	0	0	0	0	0	0	0	0	0	0	0	0	0	0	0	0	0
YBL091C	3154	3919	1854	4014	372	532	0	408	503	439	1866	260	338	232	260	282	296	372	28	365	565	320	271	398	538	326	49	262	333	250	10	398	0	353	45	348	267	434	59	281	103	264	392	339	8	1	1	8	418
YBL091C-A	6777	5231	2587	5576	602	598	0	574	749	482	603	525	657	342	154	545	701	362	97	548	1024	785	290	811	1027	779	144	671	537	483	15	635	1	252	18	602	694	476	43	513	547	303	193	520	9	6	14	35	640
YBL092W	0	0	0	0	0	0	0	0	0	0	0	0	0	0	0	0	0	0	0	0	0	0	0	0	0	0	0	0	0	0	0	0	0	0	0	0	0	0	0	0	0	0	0	0	0	0	0	0	0
YBL093C	0	0	0	0	0	0	0	0	0	0	0	0	0	0	0	0	0	0	0	0	0	0	0	0	0	0	0	0	0	0	0	0	0	0	0	0	0	0	0	0	0	0	0	0	0	0	0	0	0
YBL094C	0	0	0	1	0	0	0	0	0	0	0	0	0	0	0	0	0	0	0	0	0	0	0	0	0	0	0	0	0	0	0	0	0	0	0	0	0	0	0	0	0	0	0	0	0	0	0	0	0
YBL095W	5236	4854	11256	3270	386	616	0	452	408	153	881	66	267	92	488	73	309	123	2875	491	984	899	2378	530	1077	1131	34	434	157	845	1724	340	0	199	232	30	269	211	75	41	55	358	92	30	2	3	3	1	359
YBL096C	3332	2193	1178	1815	74	333	0	94	686	105	174	224	605	127	4	308	521	148	2	497	675	204	3	405	881	125	32	318	1012	73	6	92	0	105	1	307	565	54	5	191	429	31	24	210	9	5	1	3	57
YBL097W	0	0	0	0	0	0	0	0	0	0	0	0	0	0	0	0	0	0	0	0	0	0	0	0	0	0	0	0	0	0	0	0	0	0	0	0	0	0	0	0	0	0	0	0	0	0	0	0	0
YBL098W	13822	13678	8506	14397	1499	1703	0	1870	2634	1678	851	1724	1962	1320	544	1747	2237	1894	4041	1380	2015	1865	3032	1418	2316	1326	2127	1380	2337	1345	43	1389	1	1613	1595	1602	2036	1393	726	1754	1578	1371	22	1612	54	19	88	64	1434
YBL099W	0	0	0	0	0	0	0	0	0	0	0	0	0	0	0	0	0	0	0	0	0	0	0	0	0	0	0	0	0	0	0	0	0	0	0	0	0	0	0	0	0	0	0	0	0	0	0	0	0
YBL100C	0	0	0	0	0	0	0	0	0	0	0	0	0	0	0	0	0	0	0	0	0	0	0	0	0	0	0	0	0	0	0	0	0	0	0	0	0	0	0	0	0	0	0	0	0	0	0	0	0
YBL101C	0	0	0	0	0	0	0	0	0	0	0	0	0	0	0	0	0	0	0	0	0	0	0	0	0	0	0	0	0	0	0	0	0	0	0	0	0	0	0	0	0	0	0	0	0	0	0	0	0
YBL102W	3951	2933	2735	2741	498	533	0	685	714	338	254	398	602	200	310	344	795	335	483	493	604	470	18	276	580	251	624	161	397	269	15	137	0	340	141	501	500	328	209	559	405	362	97	210	5	11	8	33	565
YBL103C	15	26	4	13	0	4	0	9	0	0	0	2	1	1	0	0	0	0	0	4	0	0	1	1	0	0	0	0	0	0	0	0	0	0	1	1	0	0	0	5	1	0	0	2	0	0	0	0	9
YBL104C	2629	3601	1159	2567	224	277	0	223	257	175	1704	56	184	83	21	33	164	118	22	133	628	702	69	258	468	675	39	436	144	706	9	380	0	417	146	33	100	325	478	51	59	556	325	22	2	4	0	2	306
YBL105C	0	0	0	0	0	0	0	0	0	0	0	0	0	0	0	0	0	0	0	0	0	0	0	0	0	0	0	0	0	0	0	0	0	0	0	0	0	0	0	0	0	0	0	0	0	0	0	0	0
YBL106C	2313	4598	2497	2325	131	528	0	304	834	189	60	529	1017	448	7	427	1030	514	327	515	387	291	29	358	529	471	501	321	698	273	5	222	2	357	452	852	847	338	16	691	760	338	43	366	6	27	9	29	90
YBL107C	3269	3163	1231	3977	287	351	0	383	382	432	84	336	323	317	6	347	307	333	9	359	422	301	19	171	287	303	6	188	483	638	10	249	0	422	6	328	288	393	4	343	168	290	5	397	9	7	1	10	350
YBR001C	4326	4158	2960	3994	652	664	0	740	847	364	504	523	727	311	151	442	991	447	72	711	674	580	65	399	695	471	527	502	691	353	104	304	1	314	372	893	771	447	246	657	742	373	7	362	7	15	4	34	639
YBR002C	0	0	0	0	0	0	0	0	0	0	0	0	0	0	0	0	0	0	0	0	0	0	0	0	0	0	0	0	0	0	0	0	0	0	0	0	0	0	0	0	0	0	0	0	0	0	0	0	0
YBR003W	0	0	0	0	0	0	0	0	0	0	0	0	0	0	0	0	0	0	0	0	0	0	0	0	0	0	0	0	0	0	0	0	0	0	0	0	0	0	0	0	0	0	0	0	0	0	0	0	0
YBR004C	0	0	0	0	0	0	0	0	0	0	0	0	0	0	0	0	0	0	0	0	0	0	0	0	0	0	0	0	0	0	0	0	0	0	0	0	0	0	0	0	0	0	0	0	0	0	0	0	0
YBR005W	4128	4367	1507	4601	478	706	0	713	505	299	289	444	343	411	9	415	330	524	9	583	809	675	447	411	782	578	141	449	572	518	5	414	0	510	328	441	332	387	103	390	162	335	263	550	8	9	1	15	471
YBR006W	3	12	4	0	2	4	0	0	2	1	0	0	1	3	0	0	0	5	0	0	0	1	0	0	0	3	4	0	1	0	0	0	0	1	0	1	0	1	0	0	1	2	4	0	0	0	0	0	0
YBR007C	1301	1556	1726	1504	730	699	0	619	697	263	27	181	713	218	46	336	766	261	4	594	76	66	45	44	91	61	5	31	764	104	5	31	0	172	4	162	805	188	4	224	612	172	4	234	1	8	0	9	720
YBR008C	4688	3883	2823	4189	967	704	0	817	966	321	174	536	830	269	41	412	1009	309	241	635	732	423	621	373	757	311	3993	515	622	382	14	374	0	282	19	616	815	476	31	653	727	348	13	353	8	29	3	29	961
YBR009C	834	1151	678	1457	236	393	0	406	221	95	30	114	171	139	51	193	229	188	15	247	85	39	81	67	100	207	149	49	191	62	15	60	0	114	0	206	175	113	3	223	175	145	1	180	1	0	2	14	204
YBR010W	1499	1598	726	2042	373	305	0	440	204	143	16	148	183	93	8	152	287	202	9	240	221	82	64	146	195	131	36	159	146	108	6	91	0	111	144	226	247	108	568	226	172	142	5	147	2	0	0	3	431
YBR011C	0	0	0	0	0	0	0	0	0	0	0	0	0	0	0	0	0	0	0	0	0	0	0	0	0	0	0	0	0	0	0	0	0	0	0	0	0	0	0	0	0	0	0	0	0	0	0	0	0
YBR012C	3009	3594	1463	4298	463	505	0	710	683	420	777	454	496	255	8	442	565	371	10	438	496	355	27	241	486	521	190	355	704	499	20	156	0	367	699	313	571	290	341	347	470	241	4513	425	3	5	3	8	418
YBR013C	4885	5544	1512	4729	559	791	0	586	517	427	1102	391	451	490	15	402	418	576	5	596	848	655	32	370	1007	1130	13	278	619	818	9	348	0	528	17	351	416	320	78	369	293	300	165	412	11	6	2	12	574
YBR014C	3935	4308	1453	3932	215	559	0	489	444	220	235	361	399	422	19	557	300	543	3	504	813	431	7	595	829	470	43	311	754	334	3	410	1	453	339	390	432	403	7	396	321	247	17	520	9	4	1	7	215
YBR015C	0	0	0	0	0	0	0	0	0	0	0	0	0	0	0	0	0	0	0	0	0	0	0	0	0	0	0	0	0	0	0	0	0	0	0	0	0	0	0	0	0	0	0	0	0	0	0	0	0
YBR016W	7641	5141	1338	7336	312	355	0	377	561	484	882	443	384	405	9	512	406	514	33	262	1328	1181	10	833	1454	738	95	796	500	652	7	801	0	476	162	536	372	515	28	502	190	456	16	491	15	8	3	17	317
YBR017C	0	0	0	0	0	0	0	0	0	0	0	0	0	0	0	0	0	0	0	0	0	0	0	0	0	0	0	0	0	0	0	0	0	0	0	0	0	0	0	0	0	0	0	0	0	0	0	0	0
YBR018C	1502	1743	2824	2409	676	575	0	653	684	197	1	341	651	152	41	293	874	194	246	488	10	8	1018	13	11	13	82	10	762	13	45	11	0	98	2	183	626	41	8	195	662	54	3	108	3	3	5	5	574
YBR019C	2	10	0	4	0	0	0	1	0	2	0	0	0	3	0	0	0	2	0	0	0	1	0	1	0	0	0	1	0	0	0	0	0	0	0	2	0	1	0	0	0	0	0	2	0	0	0	1	0
YBR020W	4289	3557	2206	4523	697	752	0	908	1339	287	509	483	1216	183	70	594	1258	237	84	730	793	591	58	448	747	346	21	409	1135	376	20	422	0	315	198	360	940	311	13	507	1001	165	5	320	5	32	7	26	738
YBR021W	0	0	0	0	0	0	0	0	0	0	0	0	0	0	0	0	0	0	0	0	0	0	0	0	0	0	0	0	0	0	0	0	0	0	0	0	0	0	0	0	0	0	0	0	0	0	0	0	0
YBR022W	4615	4466	2908	4249	698	604	0	765	851	341	319	525	668	327	57	385	812	369	3639	669	971	661	122	459	1027	616	136	516	536	536	23	508	0	278	382	535	715	484	9	646	533	362	7	348	7	9	2	32	752
YBR023C	31	308	103	23	0	2	0	0	7	0	1	4	10	0	5	1	4	4	3	4	1	2	0	5	9	10	0	41	6	3	0	2	0	1	85	6	3	0	1	3	0	0	4	3	0	0	0	1	0
YBR024W	4468	5040	2077	5330	461	664	0	555	790	411	479	439	485	384	12	405	599	531	9	462	855	865	286	438	761	904	131	706	582	427	106	467	0	527	828	323	389	579	490	318	269	516	7	307	2	6	1	15	432
YBR025C	358	63	68	31	1	6	0	8	78	2	3	6	60	3	2	7	33	2	11	48	50	1	6	2	145	8	198	7	46	4	0	4	0	8	9	6	40	8	0	5	26	4	0	3	0	0	0	0	4
YBR026C	0	0	0	0	0	0	0	0	0	0	0	0	0	0	0	0	0	0	0	0	0	0	0	0	0	0	0	0	0	0	0	0	0	0	0	0	0	0	0	0	0	0	0	0	0	0	0	0	0
YBR027C	2724	2649	823	2454	76	347	0	215	285	146	5	284	221	211	7	272	268	335	6	276	632	344	11	423	594	246	34	349	345	288	1	354	0	234	255	222	219	218	249	249	118	171	1	295	14	4	0	4	94
YBR028C	1378	2107	945	942	5	332	0	45	452	28	3	173	357	189	5	274	315	210	477	238	282	106	422	304	287	84	10	530	408	68	2	72	0	111	23	262	238	105	4	179	230	19	2	285	8	2	0	4	8
YBR029C	0	0	0	0	0	0	0	0	0	0	0	0	0	0	0	0	0	0	0	0	0	0	0	0	0	0	0	0	0	0	0	0	0	0	0	0	0	0	0	0	0	0	0	0	0	0	0	0	0
YBR030W	2074	3181	1333	2433	152	413	0	302	338	313	18	208	264	200	7	253	119	321	10	406	380	206	10	171	427	337	5	133	335	143	9	164	0	275	3	255	208	257	2	201	124	167	1	225	11	5	1	10	160
YBR031W	1511	1555	909	1450	315	506	0	390	266	177	100	185	230	295	148	218	185	346	37	427	329	239	126	153	305	271	5	194	319	169	3	222	0	389	22	208	187	277	5	185	110	260	3	296	8	2	3	10	296
YBR032W	1471	80	182	58	2	21	0	1	175	0	2	2	120	0	387	7	36	1	1694	83	259	2	1893	6	343	0	383	13	121	0	19	2	0	0	4	2	77	0	0	2	35	0	0	2	2	1	0	0	0
YBR033W	5998	6467	2766	5272	1006	1094	0	1024	1598	707	906	668	1549	340	103	714	1370	416	35	710	872	623	103	325	847	1112	26	320	1690	734	13	251	1	292	12	289	1519	412	106	512	1238	351	440	341	8	1	3	9	1015
YBR034C	5188	4929	2798	5799	795	689	0	710	694	317	255	394	708	215	2734	343	723	278	1337	615	604	210	88	930	694	179	315	1112	576	262	218	494	0	267	26	408	535	415	115	430	384	335	17	248	7	6	6	37	699
YBR035C	0	0	0	0	0	0	0	0	0	0	0	0	0	0	0	0	0	0	0	0	0	0	0	0	0	0	0	0	0	0	0	0	0	0	0	0	0	0	0	0	0	0	0	0	0	0	0	0	0
YBR036C	2	20	55	0	0	7	0	0	48	0	0	0	35	0	0	0	41	0	0	0	0	0	0	0	0	0	0	0	8	0	0	0	0	1	0	2	32	0	0	0	24	0	0	0	0	0	0	0	0
YBR037C	1	0	0	0	0	0	0	0	0	0	0	0	0	0	0	0	0	0	0	0	0	0	0	0	0	0	0	0	0	0	0	0	0	0	0	0	0	0	0	0	0	0	0	0	0	0	0	0	0
YBR038W	0	0	0	0	0	0	0	0	0	0	0	0	0	0	0	0	0	0	0	0	0	0	0	0	0	0	0	0	0	0	0	0	0	0	0	0	0	0	0	0	0	0	1	0	0	0	0	0	0
YBR039W	0	0	0	0	0	0	0	0	0	0	0	0	0	0	0	0	0	0	0	0	0	0	0	0	0	0	0	0	0	0	0	0	0	0	0	0	0	0	0	0	0	0	0	0	0	0	0	0	0
YBR040W	2700	1806	780	1046	6	349	0	36	576	14	5	170	373	78	54	194	407	89	3	392	736	78	4	246	681	116	40	194	469	30	3	156	0	52	7	159	415	39	2	151	306	14	2	123	2	0	2	4	6
YBR041W	3076	2544	1529	2498	369	317	0	474	433	123	175	242	482	105	57	143	479	172	12	315	561	157	17	123	633	88	331	226	348	126	14	64	0	147	11	273	419	146	7	251	251	138	40	130	5	3	3	4	331
YBR042C	0	0	0	0	0	0	0	0	0	0	0	0	0	0	0	0	0	0	0	0	0	0	0	0	0	0	0	0	0	0	0	0	0	0	0	0	0	0	0	0	0	0	0	0	0	0	0	0	0
YBR043C	1499	2586	1655	790	7	448	0	44	935	25	7	310	909	214	1490	306	890	248	75	480	370	106	49	110	505	113	544	210	669	98	4	37	0	223	5	522	814	196	1	278	682	59	3	183	5	4	3	25	5
YBR044C	151	263	98	179	3	11	0	2	2	9	0	8	2	14	0	36	7	20	0	31	0	7	0	7	12	13	7	15	4	9	0	5	0	15	6	59	2	7	0	22	3	14	0	47	0	0	0	3	2
YBR045C	1344	1551	541	1263	22	42	0	20	78	41	11	48	137	74	6	197	218	120	5	137	59	53	10	103	286	70	129	240	173	43	1	83	0	68	36	212	114	32	2	134	183	64	2	200	3	5	0	5	27
YBR046C	2168	2341	1153	1872	107	290	0	247	615	412	297	477	517	598	12	554	352	637	38	248	426	471	1	178	480	1307	65	270	617	693	3	170	0	462	10	375	434	512	13	486	305	507	36	536	11	6	1	3	93
YBR047W	0	0	0	0	0	0	0	0	0	0	0	0	0	0	0	0	0	0	0	0	0	0	0	0	0	0	0	0	0	0	0	0	0	0	0	0	0	0	0	0	0	0	0	0	0	0	0	0	0
YBR048W	329	153	95	53	2	31	0	6	81	1	0	16	105	11	47	19	88	8	7	65	27	5	0	11	60	12	2	5	113	5	0	1	0	5	0	16	74	2	0	12	54	1	0	4	0	0	0	0	1
YBR049C	0	0	0	0	0	0	0	0	0	0	0	0	0	0	0	0	0	0	0	0	0	0	0	0	0	0	0	0	0	0	0	0	0	0	0	0	0	0	0	0	0	0	0	0	0	0	0	0	0
YBR050C	0	0	0	0	0	0	0	0	0	0	0	0	0	0	0	0	0	0	0	0	0	0	0	0	0	0	0	0	0	0	0	0	0	0	0	0	0	0	0	0	0	0	0	0	0	0	0	0	0
YBR051W	4699	4520	1280	4460	228	428	0	328	644	326	845	414	370	448	12	464	319	610	20	420	1088	714	8	585	1252	1150	94	534	635	599	11	509	1	431	32	354	323	412	6	477	233	344	22	461	9	5	2	10	262
YBR052C	4004	3420	1394	4097	593	621	0	704	288	209	297	137	281	234	44	175	235	224	5	531	877	671	32	675	845	603	378	594	224	447	7	552	0	318	159	177	202	312	14	185	91	236	4	179	7	15	4	14	537
YBR053C	3734	2873	1024	2707	91	430	0	281	594	100	122	436	480	380	9	427	425	495	8	441	840	467	3	862	839	804	36	264	808	335	3	148	0	442	6	421	476	345	14	434	371	241	23	524	6	3	0	9	95
YBR054W	4834	4326	1299	3194	72	563	0	189	672	111	87	357	610	352	6	555	490	588	5	405	1008	295	9	486	1190	393	91	556	734	346	6	254	0	460	306	523	504	333	4	441	260	140	5	507	9	4	0	6	42
YBR055C	0	0	0	0	0	0	0	0	0	0	0	0	0	0	0	0	0	0	0	0	0	0	0	0	0	0	0	0	0	0	0	0	0	0	0	0	0	0	0	0	0	0	0	0	0	0	0	0	0
YBR056W	1671	1519	579	1311	56	111	0	59	87	60	58	78	189	87	2	256	143	202	5	250	74	46	23	72	413	184	8	200	197	63	3	98	0	126	4	228	170	51	22	171	109	80	2	269	4	3	2	3	58
YBR057C	0	0	0	0	0	0	0	0	0	0	0	0	0	0	0	0	0	0	0	0	0	0	0	0	0	0	0	0	0	0	0	0	0	0	0	0	0	0	0	0	0	0	0	0	0	0	0	0	0
YBR058C	4158	3968	990	2399	234	371	0	299	348	109	39	163	248	142	6	145	315	145	55	346	849	232	74	31	705	508	3	112	268	270	1	15	0	144	1	89	198	66	1	88	236	76	4	110	7	8	3	3	176
YBR059C	6547	6621	2460	9620	448	544	0	598	707	700	351	657	593	751	35	684	420	783	56	454	1127	650	85	758	1138	336	37	1672	650	419	15	1185	0	1189	11	619	438	1284	35	643	355	1407	11	750	7	13	5	24	437
YBR060C	0	0	0	0	0	0	0	0	0	0	0	0	0	0	0	0	0	0	0	0	0	0	0	0	0	0	0	0	0	0	0	0	0	0	0	0	0	0	0	0	0	0	0	0	0	0	0	0	0
YBR061C	1631	2635	2052	2457	192	363	0	232	265	298	401	452	393	352	373	487	325	418	504	387	208	305	645	272	241	378	1003	306	367	206	1573	209	0	337	5	469	371	294	25	527	198	321	100	518	3	14	4	6	230
YBR062C	3726	3133	798	2926	170	398	0	327	382	133	88	158	256	202	4	185	238	262	7	365	753	500	53	481	761	463	2	337	247	262	4	301	0	298	20	152	187	260	2	156	84	220	0	133	7	4	1	1	175
YBR063C	5361	4542	2891	4595	650	481	0	744	778	382	331	494	695	213	5127	337	780	364	241	526	990	505	27	459	968	655	233	639	528	506	115	635	0	313	190	485	732	456	441	683	522	385	19	362	1	7	4	24	717
YBR064W	4945	4969	2633	4802	801	817	0	973	1023	467	377	642	851	361	56	442	1020	415	3274	580	823	556	16	572	905	460	227	580	578	454	216	507	0	441	191	690	861	537	22	627	640	466	10	389	4	12	20	37	805
YBR065C	7269	4898	2889	5775	741	587	0	876	935	585	1305	562	770	425	106	482	1021	474	159	498	1134	706	45	708	1124	717	51	1113	767	717	31	1123	0	361	124	706	793	769	50	597	839	646	13	549	11	14	13	34	754
YBR066C	4110	4620	1034	4471	311	348	0	290	281	209	204	176	228	262	17	132	235	243	14	298	821	747	1	585	762	712	5	542	427	516	10	563	0	273	1052	204	245	310	823	177	206	241	547	149	2	2	0	0	249
YBR067C	0	0	0	0	0	0	0	0	0	0	0	0	0	0	0	0	1	0	0	0	0	0	0	0	0	0	0	0	0	0	0	0	0	0	0	0	0	0	0	0	0	0	0	0	0	0	0	0	0
YBR068C	5925	5436	1340	5649	278	450	0	404	444	280	206	317	320	337	7	351	254	420	9	410	1521	1041	16	1099	1297	857	9	960	578	686	5	920	0	473	44	370	304	389	25	383	201	264	21	529	15	5	2	13	188
YBR069C	5486	4445	1154	6341	250	441	0	304	199	300	161	251	307	300	9	392	297	361	5	406	684	400	5	688	1067	484	11	883	415	359	5	914	0	219	114	369	266	221	16	344	132	208	4	415	14	10	1	17	296
YBR070C	0	0	0	0	0	0	0	0	0	0	0	0	0	0	0	0	0	0	0	0	0	0	0	0	0	0	0	0	0	0	0	0	0	0	0	0	0	0	0	0	0	0	0	0	0	0	0	0	0
YBR071W	5942	6534	2360	5026	634	710	0	587	752	352	212	374	648	230	73	382	657	324	14	748	1086	589	29	454	1042	991	22	513	675	533	19	553	0	328	17	322	491	448	1618	327	547	315	10	385	10	7	3	6	674
YBR072W	5480	5413	3305	5222	620	616	0	579	1009	533	257	653	897	406	951	422	1131	389	501	537	916	686	108	448	928	970	696	625	705	629	66	592	0	405	681	806	906	603	4955	848	772	748	22	326	4	11	12	44	577
YBR073W	4702	3897	2122	4104	641	557	0	681	691	283	410	448	690	213	208	293	767	320	246	424	893	524	27	435	839	676	272	727	531	361	17	503	0	325	1119	567	610	611	25	481	627	297	34	267	7	9	4	29	647
YBR074W	5538	4019	2633	4688	704	561	0	725	725	270	612	464	651	219	1467	289	804	275	1360	449	959	729	303	527	749	533	1122	405	491	441	14	549	0	280	11	490	644	463	21	615	627	407	39	290	2	9	21	28	680
YBR075W	3245	3537	1645	2682	381	465	0	536	410	216	1381	291	504	239	1905	288	482	212	513	464	557	371	47	304	582	774	207	272	450	479	24	247	0	326	584	451	458	377	12	380	382	153	7	255	7	8	3	15	370
YBR076W	2523	2695	927	1198	29	457	0	119	425	23	22	173	316	120	13	196	270	139	5	437	520	115	2	133	728	314	192	238	423	130	2	115	0	101	22	156	326	79	96	200	185	29	2	242	3	5	0	4	17
YBR077C	2623	2914	2256	3522	2	5	0	17	225	167	348	64	187	104	53	33	164	192	142	8	401	297	184	963	394	352	31	887	171	255	372	373	0	302	48	15	86	405	161	16	80	410	30	19	2	0	3	4	9
YBR078W	1943	1720	492	939	72	185	0	80	430	88	106	101	275	125	1	25	277	119	1	85	287	317	1	10	317	231	3	7	409	342	0	6	0	136	0	9	362	179	2	33	223	178	20	8	3	2	1	2	111
YBR079C	0	0	0	0	0	0	0	0	0	0	0	0	0	0	0	0	0	0	0	0	0	0	0	0	0	0	0	0	0	0	0	0	0	0	0	0	0	0	0	0	0	0	0	0	0	0	0	0	0
YBR080C	0	0	0	0	0	0	0	0	0	0	0	0	0	0	0	0	0	0	0	0	0	0	0	0	0	0	0	0	0	0	0	0	0	0	0	0	0	0	0	0	0	0	0	0	0	0	0	0	0
YBR081C	0	0	0	0	0	0	0	0	0	0	0	0	0	0	0	0	0	0	0	0	0	0	0	0	0	0	0	0	0	0	0	0	0	0	0	0	0	0	0	0	0	0	0	0	0	0	0	0	0
YBR082C	3413	2931	1135	18847	72	613	0	262	513	70	28	345	363	195	2	527	414	220	29	305	786	117	4	2523	950	219	54	3547	527	130	4	2039	0	134	216	493	376	93	224	382	317	54	12	491	8	0	0	44	82
YBR083W	7190	7635	3891	6250	897	747	0	945	1478	635	835	963	1255	386	383	547	1417	621	10941	682	1202	1047	40	736	1175	901	171	540	861	743	28	495	0	622	190	1042	1124	1120	1687	1121	1002	759	330	454	12	29	11	30	849
YBR084C-A	820	1055	859	949	60	88	0	57	103	79	42	103	133	89	6	55	198	98	8	76	119	87	10	70	112	93	9	65	86	68	46	40	0	112	10	89	137	124	4	113	121	84	2	43	1	2	2	4	82
YBR084W	4360	6147	1675	5524	493	575	0	627	458	667	1162	673	381	659	83	633	432	988	45	471	493	798	15	514	557	453	411	385	407	376	9	319	0	842	55	574	323	915	1067	616	241	725	6	707	8	11	2	18	551
YBR085W	4965	4313	2851	4000	454	435	0	594	1000	599	97	725	937	463	183	647	933	625	72	390	852	553	29	392	856	383	577	498	665	500	18	454	0	512	137	656	786	582	48	790	646	589	7	550	11	9	4	38	546
YBR086C	3732	4727	2759	2882	490	591	0	443	1022	636	586	441	798	584	25	399	760	739	49	308	668	930	14	249	694	813	128	180	497	577	10	207	0	751	64	540	785	1174	1792	538	724	1050	8	315	3	15	6	19	515
YBR087W	0	0	0	0	0	0	0	0	0	0	0	0	0	0	0	0	0	0	0	0	0	0	0	0	0	0	0	0	0	0	0	0	0	0	0	0	0	0	0	0	0	0	0	0	0	0	0	0	0
YBR088C	0	0	0	0	0	0	0	0	0	0	0	0	0	0	0	0	0	0	0	0	0	0	0	0	0	0	0	0	0	0	0	0	0	0	0	0	0	0	0	0	0	0	0	0	0	0	0	0	0
YBR089W	0	0	0	0	0	0	0	0	0	0	0	0	0	0	0	0	0	0	0	0	0	0	0	0	0	0	0	0	0	0	0	0	0	0	0	0	0	0	0	0	0	0	0	0	0	0	0	0	0
YBR090C	5681	4417	1611	3749	469	438	0	517	600	385	12	163	430	250	13	250	374	408	5	420	769	765	10	372	884	661	11	179	373	525	7	166	0	371	8	175	412	431	62	127	183	416	9	275	5	5	3	7	506
YBR090C-A	1225	1510	873	865	43	160	0	81	143	31	19	83	236	53	4	152	347	81	4	340	82	34	63	64	303	96	80	174	162	41	3	59	0	51	77	311	246	46	4	214	227	65	27	104	2	3	0	19	68
YBR091C	0	0	0	0	0	0	0	0	0	0	0	0	0	0	0	0	0	0	0	0	0	0	0	0	0	0	0	0	0	0	0	0	0	0	0	0	0	0	0	0	0	0	0	0	0	0	0	0	0
YBR092C	2099	2562	1601	2420	458	618	0	687	692	260	57	373	689	303	58	239	706	368	89	522	389	201	5	104	300	187	263	87	456	113	13	78	0	262	87	357	580	447	4	340	372	401	3	203	4	8	2	18	459
YBR093C	0	0	0	0	0	0	0	0	0	0	0	0	0	0	0	0	0	0	0	0	0	0	0	0	0	0	0	0	0	0	0	0	0	0	0	0	0	0	0	0	0	0	0	0	0	0	0	0	0
YBR094W	0	0	0	0	0	0	0	0	0	0	0	0	0	0	0	0	0	0	0	0	0	0	0	0	0	0	0	0	0	0	0	0	0	0	0	0	0	0	0	0	0	0	0	0	0	0	0	0	0
YBR095C	2951	2437	1030	1567	272	327	0	289	582	110	2	222	351	59	2	307	154	47	79	83	201	18	24	47	239	8	3	175	533	9	3	33	0	119	3	294	356	98	2	240	151	133	8	374	4	6	5	10	317
YBR096W	0	0	0	0	0	0	0	0	0	0	0	0	0	0	0	0	0	0	0	0	0	0	0	0	0	0	0	0	0	0	0	0	0	0	0	0	0	0	0	0	0	0	0	0	0	0	0	0	0
YBR097W	0	0	0	0	0	0	0	0	0	0	0	0	0	0	0	0	0	0	0	0	0	0	0	0	0	0	0	0	0	0	0	0	0	0	0	0	0	0	0	0	0	0	0	0	0	0	0	0	0
YBR098W	3939	2849	865	4053	322	318	0	486	245	232	86	217	202	229	27	294	179	403	12	265	678	485	15	390	640	415	121	336	284	235	5	315	0	179	4	228	191	184	28	279	148	216	5	329	4	2	3	4	294
YBR099C	6403	5251	3073	5425	565	832	0	802	982	542	151	822	922	450	704	663	985	552	48	840	1075	570	96	660	1126	770	985	788	908	705	22	467	0	568	220	743	909	492	159	916	679	403	11	584	14	14	5	33	760
YBR100W	10209	8500	19650	8730	1731	1573	0	1854	2276	925	820	1214	1963	569	3576	1049	2055	758	11229	1294	1444	1002	1111	633	1387	754	18796	869	1903	731	17729	703	2	641	1317	882	1700	941	2022	1156	1604	807	1620	815	19	54	38	39	1780
YBR101C	0	0	0	0	0	0	0	0	0	0	0	0	0	0	0	0	0	0	0	0	0	0	0	0	0	0	0	0	0	0	0	0	0	0	0	0	0	0	0	0	0	0	0	0	0	0	0	0	0
YBR102C	0	0	0	0	0	0	0	0	0	0	0	0	0	0	0	0	0	0	0	0	0	0	0	0	0	0	0	0	0	0	0	0	0	0	0	0	0	0	0	0	0	0	0	0	0	0	0	0	0
YBR103W	0	0	0	0	0	0	0	0	0	0	0	0	0	0	0	0	0	0	0	0	0	0	0	0	0	0	0	0	0	0	0	0	0	0	0	0	0	0	0	0	0	0	0	0	0	0	0	0	0
YBR104W	2566	3190	1714	2806	567	557	0	696	687	318	11	380	591	287	295	379	684	347	1224	527	163	162	6111	85	212	258	2413	64	750	234	725	57	1	487	16	251	644	451	8	406	539	376	6	326	8	8	7	10	497
YBR105C	1737	1842	747	2258	298	346	0	371	102	131	1624	133	104	118	4	132	130	111	5	158	206	307	4	192	244	560	72	49	147	535	6	204	0	173	91	103	97	186	457	134	58	190	180	112	4	6	1	6	229
YBR106W	0	0	0	0	0	0	0	0	0	0	0	0	0	0	0	0	0	0	0	0	0	0	0	0	0	0	0	0	0	0	0	0	0	0	0	0	0	0	0	0	0	0	0	0	0	0	0	0	0
YBR107C	4269	4354	1849	3416	299	503	0	476	511	241	477	298	439	182	96	265	484	311	74	384	941	584	23	469	763	674	3116	381	384	566	25	565	0	278	40	475	444	297	350	452	325	173	38	304	6	10	2	11	350
YBR108W	3	1	1	2	0	0	0	0	0	0	0	0	0	0	0	0	0	0	0	0	0	0	0	0	0	0	0	0	0	0	0	0	0	0	0	0	0	0	0	0	0	0	0	0	0	0	0	0	0
YBR109C	0	0	0	0	0	0	0	0	0	0	0	0	0	0	0	0	0	0	0	0	0	0	0	0	0	0	0	0	0	0	0	0	0	0	0	0	0	0	0	0	0	0	0	0	0	0	0	0	0
YBR110W	0	0	0	0	0	0	0	0	0	0	0	0	0	0	0	0	0	0	0	0	0	0	0	0	0	0	0	0	0	0	0	0	0	0	0	0	0	0	0	0	0	0	0	0	0	0	0	0	0
YBR111C	3250	1857	615	951	7	265	0	24	278	6	13	157	237	71	5	186	226	54	2	317	704	74	1	140	824	95	5	195	249	37	3	46	0	20	4	119	227	17	4	121	183	10	0	95	4	1	0	1	7
YBR112C	0	0	0	0	0	0	0	0	0	0	0	0	0	0	0	0	0	0	0	0	0	0	0	0	0	0	0	0	0	0	0	0	0	0	0	0	0	0	0	0	0	0	0	0	0	0	0	0	0
YBR113W	1566	1777	540	1377	55	135	0	67	102	83	16	83	173	90	3	235	253	130	164	276	125	57	0	155	319	103	6	203	209	47	4	78	0	130	70	210	152	63	250	132	154	57	41	186	3	2	1	3	82
YBR114W	521	485	224	367	15	36	0	21	36	5	7	33	86	26	4	59	145	28	9	107	25	14	6	19	119	34	822	59	65	6	5	19	0	24	2	130	60	12	30	98	67	40	0	26	0	1	1	7	19
YBR115C	94	181	70	99	0	0	0	0	0	1	1	0	0	0	1	0	1	1	0	0	0	0	0	1	0	0	0	0	0	0	0	0	0	0	0	0	0	2	0	0	0	0	0	0	0	0	0	0	0
YBR116C	6672	5548	2006	5805	602	439	0	533	951	439	1360	386	896	185	175	486	941	357	26	568	1115	873	229	546	1150	1078	18	820	984	666	27	612	0	315	30	260	877	185	1217	383	767	257	8	244	7	5	1	14	620
YBR117C	0	0	0	0	0	0	0	0	0	0	0	0	0	0	0	0	0	0	0	0	0	0	0	0	0	0	0	0	0	0	0	0	0	0	0	0	0	0	0	0	0	0	0	0	0	0	0	0	0
YBR118W	129	167	119	65	3	8	0	3	5	4	2	3	24	1	2	1	18	3	21	14	8	0	27	3	46	4	0	8	4	5	3	10	0	7	18	2	12	9	4	2	0	11	0	1	0	0	1	1	4
YBR119W	3533	3568	1272	3871	445	476	0	497	445	353	59	362	341	274	44	428	346	355	22	415	583	302	6	242	576	171	430	305	424	191	5	191	0	377	1957	261	326	388	5	382	224	299	448	432	9	5	1	8	419
YBR120C	0	0	0	0	0	0	0	0	0	0	0	0	0	0	0	0	0	0	0	0	0	0	0	0	0	0	0	0	0	0	0	0	0	0	0	0	0	0	0	0	0	0	0	0	0	0	0	0	0
YBR121C	0	0	0	0	0	0	0	0	0	0	0	0	0	0	0	0	0	0	0	0	0	0	0	0	0	0	0	0	0	0	0	0	0	0	0	0	0	0	0	0	0	0	0	0	0	0	0	0	0
YBR122C	0	0	0	0	0	0	0	0	0	0	0	0	0	0	0	0	0	0	0	0	0	0	0	0	0	0	0	0	0	0	0	0	0	0	0	0	0	0	0	0	0	0	0	0	0	0	0	0	0
YBR123C	0	0	0	0	0	0	0	0	0	0	0	0	0	0	0	0	0	0	0	0	0	0	0	0	0	0	0	0	0	0	0	0	0	0	0	0	0	0	0	0	0	0	0	0	0	0	0	0	0
YBR124W	0	0	0	0	0	0	0	0	0	0	0	0	0	0	0	0	0	0	0	0	0	0	0	0	0	0	0	0	0	0	0	0	0	0	0	0	0	0	0	0	0	0	0	0	0	0	0	0	0
YBR125C	2509	2262	1590	1969	460	368	0	469	460	237	522	217	381	156	94	175	494	263	55	262	420	376	9	200	471	220	86	159	220	311	11	108	0	215	208	320	426	268	946	320	278	305	3	132	3	3	4	14	357
YBR126C	2362	1900	1100	1674	324	292	0	266	836	149	1	196	761	81	4	123	520	109	2	141	277	31	5	46	311	28	5	179	1155	27	5	121	1	86	1	42	862	67	3	67	289	64	2	38	4	0	0	2	361
YBR127C	0	0	0	0	0	0	0	0	0	0	0	0	0	0	0	0	0	0	0	0	0	0	0	0	0	0	0	0	0	0	0	0	0	0	0	0	0	0	0	0	0	0	0	0	0	0	0	0	0
YBR128C	2229	1476	694	1717	605	468	0	421	548	107	4	55	408	69	4	31	376	80	0	400	147	4	0	27	133	3	3	24	62	4	5	28	0	4	2	18	263	2	2	28	89	10	3	23	6	4	3	7	663
YBR129C	5127	4701	3723	4257	553	502	0	640	1041	289	91	475	862	254	193	327	963	423	634	541	789	763	517	339	688	741	406	276	664	556	121	76	0	345	16	542	735	645	11	515	638	383	8	182	6	9	6	22	596
YBR130C	467	596	326	438	14	22	0	15	65	34	0	50	83	36	0	88	163	55	1	91	24	17	1	43	142	35	14	95	66	15	0	35	0	49	0	180	77	32	1	95	92	28	0	84	1	0	0	2	8
YBR131W	2	47	79	11	0	0	0	0	85	3	0	10	43	13	0	5	72	17	0	0	0	0	0	0	1	0	1	0	8	0	0	0	0	1	0	9	3	2	0	0	6	2	0	2	0	0	0	0	0
YBR132C	4101	3584	1460	4361	411	381	0	474	499	414	379	420	314	380	30	551	284	450	3	356	781	367	2	441	822	362	88	286	502	284	13	428	0	659	6	370	208	548	112	386	150	283	8	654	7	3	0	8	444
YBR133C	0	0	0	0	0	0	0	0	0	0	0	0	0	0	0	0	0	0	0	0	0	0	0	0	0	0	0	0	0	0	0	0	0	0	0	0	0	0	0	0	0	0	0	0	0	0	0	0	0
YBR134W	2051	1887	584	1996	198	378	0	401	171	132	133	157	104	136	2	144	102	179	3	449	371	122	1	144	353	147	15	39	145	95	1	50	0	174	282	155	131	123	17	113	109	101	976	160	2	3	1	7	216
YBR135W	0	0	0	0	0	0	0	0	0	0	0	0	0	0	0	0	0	0	0	0	0	0	0	0	0	0	0	0	0	0	0	0	0	0	0	0	0	0	0	0	0	0	0	0	0	0	0	0	0
YBR136W	0	0	0	0	0	0	0	0	0	0	0	0	0	0	0	0	0	0	0	0	0	0	0	0	0	0	0	0	0	0	0	0	0	0	0	0	0	0	0	0	0	0	0	0	0	0	0	0	0
YBR137W	3498	3264	1069	3490	403	349	0	550	355	340	438	280	340	338	23	242	195	300	5	459	553	450	4	270	537	539	7	173	388	397	11	248	0	206	37	258	360	358	42	333	175	424	502	259	4	4	0	10	461
YBR138C	1405	2036	925	2578	277	354	0	336	364	222	220	278	243	215	19	359	400	358	5	242	172	113	26	73	154	101	34	52	445	172	69	152	0	149	1167	322	365	234	132	329	337	266	7	524	3	5	4	10	318
YBR139W	0	0	0	1	0	0	0	0	0	0	0	0	0	0	0	0	0	0	0	0	0	0	0	0	0	0	0	0	0	0	0	0	0	0	0	0	0	0	0	0	0	0	0	0	0	0	0	0	0
YBR140C	0	0	0	0	0	0	0	0	0	0	0	0	0	0	0	0	0	0	0	0	0	0	0	0	0	0	0	0	0	0	0	0	0	0	0	0	0	0	0	0	0	0	0	0	0	0	0	0	0
YBR141C	3543	3381	1758	3829	651	556	0	614	528	334	194	302	400	283	18	262	444	341	1143	480	374	527	14	299	501	487	69	257	485	455	24	258	0	353	76	274	426	275	2	282	253	307	146	321	5	4	3	14	703
YBR142W	0	0	0	0	0	0	0	0	0	0	0	0	0	0	0	0	0	0	0	0	0	0	0	0	0	0	0	0	0	0	0	0	0	0	0	0	0	0	0	0	0	0	0	0	0	0	0	0	0
YBR143C	0	0	0	0	0	0	0	0	0	0	0	0	0	0	0	0	0	0	0	0	0	0	0	0	0	0	0	0	0	0	0	0	0	0	0	0	0	0	0	0	0	0	0	0	0	0	0	0	0
YBR144C	4	11	6	2	0	0	0	0	0	0	0	0	2	0	0	1	2	0	1	0	0	0	0	0	1	0	0	0	0	0	0	0	0	0	0	2	1	0	0	0	0	0	0	1	0	0	0	0	0
YBR145W	2172	2907	2415	1439	597	583	0	446	473	272	83	69	471	105	4	40	270	116	20	353	304	199	43	156	281	353	26	151	162	217	157	39	0	546	10	12	271	408	2	15	71	527	2	7	3	4	1	5	585
YBR146W	1525	2343	246	1275	54	272	0	99	197	66	151	160	125	139	2	201	107	110	1	247	497	130	0	180	602	376	1	384	252	430	1	531	0	40	30	162	179	56	1	94	51	71	29	177	1	1	1	1	65
YBR147W	4294	5705	2691	5782	362	422	0	561	995	1359	1105	879	612	962	17	1040	578	1311	18	398	564	931	11	340	529	1229	325	555	1151	571	13	396	0	880	132	875	761	894	9	880	497	877	1920	961	22	4	4	20	474
YBR148W	4113	4574	2293	3899	460	523	0	549	733	424	124	445	831	411	13	288	869	405	63	443	617	570	41	333	557	356	528	267	521	337	159	212	0	496	7	413	849	652	28	596	586	729	286	286	3	8	3	17	397
YBR149W	0	0	0	0	0	0	0	0	0	0	0	0	0	0	0	0	0	0	0	0	0	0	0	0	0	0	0	0	0	0	0	0	0	0	0	0	0	0	0	0	0	0	0	0	0	0	0	0	0
YBR150C	2	1	6	2	0	0	0	0	0	0	1	0	0	0	2	0	1	0	2	0	1	0	0	0	1	0	1	1	0	2	0	0	0	2	4	3	0	0	0	0	1	0	1	0	0	0	0	0	0
YBR151W	3598	4595	1395	3790	230	447	0	349	500	381	86	339	307	358	1	303	268	496	7	333	685	372	2	399	760	653	45	142	539	334	4	119	0	489	7	291	356	559	9	343	217	279	7	344	13	4	1	9	304
YBR152W	0	0	0	0	0	0	0	0	0	0	0	0	0	0	0	0	0	0	0	0	0	0	0	0	0	0	0	0	0	0	0	0	0	0	0	0	0	0	0	0	0	0	0	0	0	0	0	0	0
YBR153W	0	0	0	0	0	0	0	0	0	0	0	0	0	0	0	0	0	0	0	0	0	0	0	0	0	0	0	0	0	0	0	0	0	0	0	0	0	0	0	0	0	0	0	0	0	0	0	0	0
YBR154C	0	0	0	0	0	0	0	0	0	0	0	0	0	0	0	0	0	0	0	0	0	0	0	0	0	0	0	0	0	0	0	0	0	0	0	0	0	0	0	0	0	0	0	0	0	0	0	0	0
YBR155W	0	0	0	0	0	0	0	0	0	0	0	0	0	0	0	0	0	0	0	0	0	0	0	0	0	0	0	0	0	0	0	0	0	0	0	0	0	0	0	0	0	0	0	0	0	0	0	0	0
YBR156C	0	0	0	0	0	0	0	0	0	0	0	0	0	0	0	0	1	0	0	0	0	0	0	0	0	0	0	0	0	0	0	0	0	0	0	0	0	0	0	0	0	0	0	0	0	0	0	0	0
YBR157C	2108	3000	1464	2285	430	557	0	545	919	436	106	425	814	332	5	574	870	473	8	445	361	317	80	58	276	314	81	17	991	304	4	37	1	290	23	454	859	410	2	496	956	362	3	457	7	5	6	12	422
YBR158W	0	0	0	1	0	0	0	0	0	0	0	0	0	0	0	0	0	0	0	0	0	0	0	0	0	0	0	0	0	0	1	0	0	0	0	0	0	0	0	0	0	0	0	0	0	0	0	0	0
YBR159W	0	0	0	0	0	0	0	0	0	0	0	0	0	0	0	0	0	0	0	0	0	0	0	0	0	0	0	0	0	0	0	0	0	0	0	0	0	0	0	0	0	0	0	0	0	0	0	0	0
YBR160W	0	0	0	0	0	0	0	0	0	0	0	0	0	0	0	0	0	0	0	0	0	0	0	0	0	0	0	0	0	0	0	0	0	0	0	0	0	0	0	0	0	0	0	0	0	0	0	0	0
YBR160W_AS	0	0	0	0	0	0	0	0	0	0	0	0	0	0	0	0	0	0	0	0	0	0	0	0	0	0	0	0	0	0	0	0	0	0	0	0	0	0	0	0	0	0	0	0	0	0	0	0	0
YBR161W	2164	2032	911	1233	19	318	0	83	807	47	2	311	787	174	1037	413	971	253	2766	349	531	108	588	184	508	275	6	198	877	115	2	117	0	136	1	406	700	80	16	300	655	37	1	221	7	5	0	4	18
YBR162C	2547	189	359	266	1	20	0	2	322	0	3	42	128	2	4	10	97	1	32	236	722	45	4	162	720	1	9	55	131	1	0	7	0	1	0	16	64	0	0	9	31	0	0	5	1	0	0	0	6
YBR162W-A	4857	4216	1139	4329	366	405	0	482	499	555	648	277	366	383	7	306	415	454	17	327	760	543	13	350	724	365	14	227	608	590	11	129	0	438	12	326	349	534	169	299	313	401	58	307	5	6	0	8	390
YBR163W	0	0	0	0	0	0	0	0	0	0	0	0	0	0	0	0	0	0	0	0	0	0	0	0	0	0	0	0	0	0	0	0	0	0	0	0	0	0	0	0	0	0	0	0	0	0	0	0	0
YBR164C	1986	2982	796	1025	244	539	0	277	530	162	35	206	452	137	50	144	416	156	37	386	285	124	16	76	302	73	31	11	288	94	1	11	0	165	88	210	383	127	21	137	248	76	2	148	3	5	1	4	220
YBR165W	9047	8789	2500	6892	655	916	0	871	1006	721	289	756	661	869	32	901	741	1003	14	655	1657	1305	1912	593	1734	1141	290	527	1161	1108	13	285	0	1023	8427	788	777	861	796	897	650	991	1914	945	18	7	5	13	722
YBR166C	21	14	9	30	0	2	0	1	1	1	4	1	0	3	0	4	0	2	0	3	15	1	0	6	18	20	0	12	4	24	0	21	0	0	1	2	2	3	7	1	5	8	0	0	0	0	0	0	0
YBR167C	0	0	0	0	0	0	0	0	0	0	0	0	0	0	0	0	0	0	0	0	0	0	0	0	0	0	0	0	0	0	0	0	0	0	0	0	0	0	0	0	0	0	0	0	0	0	0	0	0
YBR168W	3108	2581	934	3089	203	203	0	336	171	192	467	133	148	172	13	183	86	288	39	215	547	271	57	160	580	364	251	165	214	250	7	138	0	208	22	155	136	301	288	119	81	252	5	135	4	5	2	5	271
YBR169C	0	0	0	0	0	0	0	0	0	0	0	0	0	0	0	0	0	0	0	0	0	0	0	0	0	0	0	0	0	0	0	0	0	0	0	0	0	0	0	0	0	0	0	0	0	0	0	0	0
YBR170C	0	0	0	0	0	0	0	0	0	0	0	0	0	0	0	0	0	0	0	0	0	0	0	0	0	0	0	0	0	0	0	0	0	0	0	0	0	0	0	0	0	0	0	0	0	0	0	0	0
YBR171W	0	0	0	0	0	0	0	0	0	0	0	0	0	0	0	0	0	0	0	0	0	0	0	0	0	0	0	0	0	0	0	0	0	0	0	0	0	0	0	0	0	0	0	0	0	0	0	0	0
YBR172C	520	325	98	268	1	21	0	1	15	5	0	15	55	24	3	82	52	38	0	39	24	11	1	49	182	29	8	187	48	8	0	28	0	23	0	105	40	6	0	46	28	10	0	87	2	1	0	1	1
YBR173C	0	0	0	0	0	0	0	0	0	0	0	0	0	0	0	0	0	0	0	0	0	0	0	0	0	0	0	0	0	0	0	0	0	0	0	0	0	0	0	0	0	0	0	0	0	0	0	0	0
YBR174C	135	195	128	66	10	75	0	20	59	4	0	21	31	6	0	29	28	2	0	106	4	0	0	1	20	4	0	2	48	1	1	0	0	1	1	27	27	1	46	17	15	0	2	22	1	0	1	0	11
YBR175W	830	773	362	838	132	113	0	118	135	55	99	76	91	23	1	105	48	34	2	89	27	2	3	29	30	30	4	4	90	21	1	13	0	8	2	128	48	13	40	130	31	2	0	175	1	4	0	2	141
YBR176W	3553	3598	1874	3148	334	401	0	361	717	193	189	360	594	273	11	335	540	233	11	410	737	426	40	313	743	519	341	306	436	355	20	301	0	339	63	370	468	435	8	402	383	256	4	280	12	6	2	13	262
YBR177C	3232	3842	1230	3325	285	460	0	323	610	362	118	461	430	517	85	542	397	591	8	371	497	416	4	290	564	319	18	349	578	193	6	179	1	471	7	549	444	428	6	402	237	329	4	500	19	4	0	16	213
YBR178W	1372	40	48	12	2	11	0	0	101	0	0	0	84	3	15	1	37	4	1	101	176	4	3	2	510	1	23	6	286	0	0	0	0	1	0	3	55	0	0	3	52	1	0	5	2	0	0	0	1
YBR179C	0	0	0	0	0	0	0	0	0	0	0	0	0	0	0	0	0	0	0	0	0	0	0	0	0	0	0	0	0	0	0	0	0	0	0	0	0	0	0	0	0	0	0	0	0	0	0	0	0
YBR180W	5726	5843	2067	3684	256	403	0	313	524	129	149	49	341	129	35	56	335	162	10	314	1168	929	23	598	1046	646	10	549	212	370	250	449	0	359	118	45	288	300	13	51	25	289	9	37	3	10	1	9	200
YBR181C	412	871	1274	490	40	106	0	84	147	43	81	82	134	62	8	71	143	95	129	70	64	58	6	68	78	91	27	22	118	90	191	9	0	134	64	100	148	169	4	81	151	114	163	76	0	3	4	1	47
YBR182C	3650	4219	2489	3106	190	486	0	259	957	201	155	476	745	320	64	384	847	419	123	382	760	474	38	451	761	532	244	384	746	364	14	266	0	363	732	672	810	526	84	571	556	290	285	323	4	8	7	28	187
YBR183W	2704	2985	2538	2227	491	516	0	532	824	476	347	495	604	358	99	384	735	499	45	459	363	315	2213	268	464	390	944	162	588	368	33	235	0	479	599	585	691	694	1296	701	519	475	936	435	8	12	5	47	529
YBR184W	3936	3828	1652	3655	305	395	0	434	776	245	114	440	805	281	258	342	811	292	6	554	682	235	32	340	782	363	96	535	530	324	13	412	0	207	557	550	692	318	33	555	549	248	30	295	3	3	2	30	296
YBR185C	1582	2489	863	2750	308	440	0	424	147	257	13	296	187	220	5	250	123	351	14	365	117	206	6	137	132	221	415	85	190	174	0	59	0	340	9	255	128	247	2	266	145	302	39	336	3	6	2	7	353
YBR186W	3232	3680	997	4132	213	290	0	274	252	191	254	252	197	265	23	300	328	290	11	264	602	523	5	415	602	286	19	453	280	305	4	361	0	242	86	279	176	145	17	262	234	118	18	391	3	4	2	18	186
YBR187W	0	0	0	0	0	0	0	0	0	0	0	0	0	0	0	0	0	0	0	0	0	0	0	0	0	0	0	0	0	0	0	0	0	0	0	0	0	0	0	0	0	0	0	0	0	0	0	0	0
YBR188C	4837	4769	1093	5231	288	501	0	439	334	324	327	297	175	265	20	337	165	449	6	448	1080	773	9	386	1004	857	9	513	303	535	5	482	0	425	22	254	200	373	13	263	119	236	2177	371	8	0	3	12	364
YBR189W	37	84	23	64	12	11	0	6	3	2	0	2	0	3	2	0	0	0	0	1	5	0	0	0	2	2	0	0	6	0	0	0	0	5	0	3	3	3	0	8	2	4	0	0	0	0	0	0	2
YBR190W	0	0	0	0	0	0	0	0	0	0	0	0	0	0	0	0	0	0	0	0	0	0	0	0	0	0	0	0	0	0	0	0	0	0	0	0	0	0	0	0	0	0	0	0	0	0	0	0	0
YBR191W	0	0	0	0	0	0	0	0	0	0	0	0	0	0	0	0	0	0	0	0	0	0	0	0	0	0	0	0	0	0	0	0	0	0	0	0	0	0	0	0	0	0	0	0	0	0	0	0	0
YBR192W	0	0	0	0	0	0	0	0	0	0	0	0	0	0	0	0	0	0	0	0	0	0	0	0	0	0	0	0	0	0	0	0	0	0	0	0	0	0	0	0	0	0	0	0	0	0	0	0	0
YBR193C	0	0	0	0	0	0	0	0	0	0	0	0	0	0	0	0	0	0	0	0	0	0	0	0	0	0	0	0	0	0	0	0	0	0	0	0	0	0	0	0	0	0	0	0	0	0	0	0	0
YBR194W	0	0	0	0	0	0	0	0	0	0	0	0	0	0	0	0	0	0	0	0	0	0	0	0	0	0	0	0	0	0	0	0	0	0	0	0	0	0	0	0	0	0	0	0	0	0	0	0	0
YBR195C	0	0	0	0	0	0	0	0	0	0	0	0	0	0	0	0	0	0	0	0	0	0	0	0	0	0	0	0	0	0	0	0	0	0	0	0	0	0	0	0	0	0	0	0	0	0	0	0	0
YBR196C	0	0	0	0	0	0	0	0	0	0	0	0	0	0	0	0	0	0	0	0	0	0	0	0	0	0	0	0	0	0	0	0	0	0	0	0	0	0	0	0	0	0	0	0	0	0	0	0	0
YBR197C	5316	5196	2194	6765	951	734	0	890	848	398	53	438	620	400	18	581	732	579	67	728	1004	473	17	395	958	428	176	447	768	373	9	655	0	500	19	571	728	589	30	600	596	676	311	529	12	5	4	20	812
YBR198C	0	0	0	0	0	0	0	0	0	0	0	0	0	0	0	0	0	0	0	0	0	0	0	0	0	0	0	0	0	0	0	0	0	0	0	0	0	0	0	0	0	0	0	0	0	0	0	0	0
YBR199W	7558	6029	2069	7558	400	675	0	616	817	316	453	419	512	378	31	572	470	539	8	534	1566	790	9	966	1651	832	9	914	819	666	9	581	0	461	13	516	476	344	16	503	338	331	35	583	11	10	3	22	347
YBR200W	781	342	2	389	0	0	0	3	1	0	297	1	0	0	0	0	2	1	1	1	191	50	0	31	205	87	0	26	1	53	0	25	0	0	1	0	0	0	395	0	0	0	13	1	0	1	0	1	0
YBR201W	0	0	0	0	0	0	0	0	0	0	0	0	0	0	0	0	0	0	0	0	0	0	0	0	0	0	0	0	0	0	0	0	0	0	0	0	0	0	0	0	0	0	0	0	0	0	0	0	0
YBR202W	0	0	0	0	0	0	0	0	0	0	0	0	0	0	0	0	0	0	0	0	0	0	0	0	0	0	0	0	0	0	0	0	0	0	0	0	0	0	0	0	0	0	0	0	0	0	0	0	0
YBR203W	2430	2081	673	2229	49	194	0	77	160	82	19	123	285	104	14	233	360	131	119	329	167	83	2	173	551	171	63	274	269	66	19	149	0	110	5	214	196	84	2	189	242	94	2	221	9	2	0	3	92
YBR204C	221	539	253	489	42	86	0	85	1	0	0	2	0	0	1	3	1	2	0	71	2	0	0	1	1	1	1	3	1	1	3	1	0	1	2	4	0	7	0	2	1	0	1	1	0	2	1	2	63
YBR205W	3248	2989	2113	3661	704	539	0	560	467	539	311	287	410	342	11	331	267	421	13	395	401	236	33	310	390	143	8	182	441	233	105	108	0	486	12	311	315	514	21	333	138	582	49	385	8	7	3	7	652
YBR206W	5364	4415	3543	4519	797	594	0	965	930	402	573	625	906	311	1295	357	1140	339	2271	659	854	605	2015	608	875	697	1379	498	746	552	21	291	0	298	710	724	920	447	699	682	806	419	592	246	4	6	3	15	825
YBR207W	7571	7416	3223	6069	746	712	0	809	1180	601	811	713	1020	567	213	562	1185	581	27	755	957	799	229	616	1219	783	484	475	877	637	15	602	1	661	20	447	790	882	19	536	921	800	5	614	6	5	4	11	853
YBR208C	5218	4585	1583	4771	414	479	0	465	497	229	775	268	559	154	17	230	700	173	412	373	866	519	16	441	994	631	17	294	650	474	4	239	1	123	85	187	541	94	734	249	514	72	4	143	10	9	0	12	461
YBR209W	261	6	37	2	1	0	0	0	21	0	0	0	9	0	0	0	5	0	0	5	29	0	0	0	107	0	0	0	38	0	0	0	0	0	0	0	8	0	0	0	10	0	0	0	1	0	0	0	0
YBR210W	4074	3912	913	3766	157	322	0	255	338	280	37	249	289	346	6	368	264	454	8	385	487	226	11	377	764	232	67	349	365	269	5	322	0	179	3	348	272	242	10	340	229	180	22	382	15	7	0	9	199
YBR211C	0	0	0	0	0	0	0	0	0	0	0	0	0	0	0	0	0	0	0	0	0	0	0	0	0	0	0	0	0	0	0	0	0	0	0	0	0	0	0	0	0	0	0	0	0	0	0	0	0
YBR212W	4278	4569	8819	6492	427	497	0	524	1231	527	51	623	1044	359	4860	671	869	378	9253	474	701	468	40927	852	686	440	49	951	1344	253	584	1010	0	457	211	600	1010	469	28	614	783	312	15	657	17	27	58	11	400
YBR213W	32	20	4	16	13	11	0	8	0	2	0	3	0	1	2	1	0	0	0	1	0	1	0	4	0	0	0	1	0	0	0	1	0	0	0	6	0	1	0	2	0	0	0	6	0	0	0	0	4
YBR214W	4602	4289	1589	5312	395	463	0	409	697	434	589	496	505	436	12	577	357	574	44	414	954	568	73	608	1108	219	6	616	739	408	14	475	0	483	124	498	450	505	1201	528	228	439	7	472	18	5	4	14	326
YBR215W	150	354	46	85	2	6	0	5	4	4	25	1	11	6	37	13	9	8	4	26	2	8	8	2	16	38	98	17	4	12	0	5	0	2	30	15	3	4	75	4	4	11	68	13	0	0	0	1	3
YBR216C	5658	3745	2073	4024	706	522	0	543	530	424	1405	93	471	186	18	114	447	182	6	485	1036	820	746	720	1032	504	11	469	271	499	28	560	0	263	25	56	366	251	875	132	163	314	689	75	6	4	1	6	560
YBR217W	4627	3421	1665	4701	643	609	0	664	661	457	5	416	654	404	4	461	502	587	4	545	455	27	4	184	453	10	11	205	553	16	5	172	1	315	4	230	491	74	6	242	225	58	5	219	10	4	0	7	699
YBR218C	4949	4652	1365	4590	363	483	0	504	391	507	211	326	318	248	34	390	265	373	50	387	1056	513	5	429	892	524	124	468	428	439	5	641	0	525	27	360	284	457	9	306	178	396	13	447	16	7	2	14	334
YBR219C	1291	14	33	9	1	4	0	0	143	0	0	2	96	0	2	4	37	5	1	51	181	1	0	1	407	1	0	1	156	0	0	0	0	0	0	1	65	0	0	1	33	1	0	0	4	0	0	0	1
YBR220C	3851	3898	1235	3746	233	328	0	253	217	169	129	154	133	151	25	297	175	212	7	544	539	123	5	195	678	255	6	382	220	259	3	208	0	162	25	231	209	136	6	244	135	174	5	243	3	5	2	8	250
YBR221C	0	0	0	0	0	0	0	0	0	0	0	0	0	0	0	0	0	0	0	0	0	0	0	0	0	0	0	0	0	0	0	0	0	0	0	0	0	0	0	0	0	0	0	0	0	0	0	0	0
YBR222C	0	0	0	0	0	0	0	0	0	0	0	0	0	0	0	0	0	0	0	0	0	0	0	0	0	0	0	0	0	0	0	0	0	0	0	0	0	0	0	0	0	0	0	0	0	0	0	0	0
YBR223C	3513	4235	2604	2948	176	494	0	326	875	116	161	395	944	214	96	352	1012	410	18	596	686	403	42	363	766	442	586	341	560	383	155	188	0	233	25	619	888	348	194	573	621	210	15	204	4	5	2	27	125
YBR224W	5432	2918	3731	4814	832	568	0	720	1089	502	1737	681	1020	294	3179	712	1094	329	57	600	598	289	74	1059	535	169	95	1491	953	434	1119	1466	0	155	833	819	1036	468	593	830	841	410	1057	1108	2	4	1	12	831
YBR225W	3838	3183	1724	4652	455	596	1	593	576	236	68	156	622	117	16	123	538	200	71	595	620	333	9	946	706	432	9	1218	347	329	32	1341	0	300	2	80	410	307	65	34	186	302	68	63	9	4	1	5	478
YBR226C	4459	3830	1401	4129	661	645	0	618	1173	325	67	585	1002	245	118	514	1137	272	19	526	380	828	14	565	494	645	151	1039	1290	743	5	790	1	220	5	288	1083	355	212	403	1056	200	17	251	7	4	3	9	726
YBR227C	3309	2902	1036	2914	502	536	0	559	522	456	211	487	542	383	3	352	460	324	5	369	422	444	46	219	410	371	506	235	407	284	116	229	0	365	45	555	619	470	39	831	200	673	228	314	4	7	0	36	573
YBR228W	5275	4021	1691	5690	629	635	0	769	751	477	224	507	706	388	17	543	723	465	28	571	897	629	3530	361	863	599	28	509	960	688	17	413	0	339	16	517	799	300	13	476	595	193	64	557	6	8	2	10	680
YBR229C	3134	3687	885	2935	207	179	0	309	243	280	286	181	288	342	66	189	170	348	26	174	662	352	7	160	500	388	92	61	326	298	4	17	1	345	18	183	254	309	25	180	155	320	87	271	6	3	0	7	277
YBR230C	4091	4893	956	4427	361	449	0	497	237	235	759	210	179	189	49	251	126	245	15	296	925	679	21	769	881	784	6	658	301	733	7	515	0	286	50	250	177	206	249	202	84	236	1512	202	4	1	1	3	430
YBR231C	809	1207	486	448	36	158	0	54	225	32	73	119	137	123	6	108	106	106	1	61	201	108	2	26	136	88	34	6	206	63	2	9	0	57	57	76	178	88	73	100	71	39	5	118	0	0	0	0	27
YBR232C	3329	3709	2036	2786	323	538	0	429	696	386	742	189	441	181	266	154	426	323	104	364	604	254	46	301	525	273	566	478	349	272	151	427	0	589	11	201	271	775	9	129	175	702	17	213	6	8	3	8	364
YBR233W	0	0	0	0	0	0	0	0	0	0	0	0	0	0	0	0	0	0	0	0	0	0	0	0	0	0	0	0	0	0	0	0	0	0	0	0	0	0	0	0	0	0	0	0	0	0	0	0	0
YBR233W-A	0	0	0	0	0	0	0	0	0	0	0	0	0	0	0	0	0	0	0	0	0	0	0	0	0	0	0	0	0	0	0	0	0	0	0	0	0	0	0	0	0	0	0	0	0	0	0	0	0
YBR234C	0	0	0	0	0	0	0	0	0	0	0	0	0	0	0	0	0	0	0	0	0	0	0	0	0	0	0	0	0	0	0	0	0	0	0	0	0	0	0	0	0	0	0	0	0	0	0	0	0
YBR235W	3731	3141	1498	3445	490	469	0	688	851	414	131	609	603	437	13	569	482	471	5	446	1005	450	3	465	804	501	125	416	896	428	11	410	0	347	5	392	728	307	417	419	484	299	42	583	3	6	1	15	435
YBR236C	0	0	0	0	0	0	0	0	0	0	0	0	0	0	0	0	0	0	0	0	0	0	0	0	0	0	0	0	0	0	0	0	0	0	0	0	0	0	0	0	0	0	0	0	0	0	0	0	0
YBR237W	0	0	0	0	0	0	0	0	0	0	0	0	0	0	0	0	0	0	0	0	0	0	0	0	0	0	0	0	0	0	0	0	0	0	0	0	0	0	0	0	0	0	0	0	0	0	0	0	0
YBR238C	0	0	0	0	0	0	0	0	0	0	0	1	0	0	0	0	0	0	0	0	0	0	0	0	0	0	0	0	0	0	0	0	0	0	0	0	1	0	0	0	0	0	0	0	0	0	0	0	0
YBR239C	3257	2639	719	3546	515	546	0	520	257	215	636	293	297	165	35	400	301	223	32	434	570	544	17	493	773	797	23	440	344	622	7	327	0	142	276	283	258	178	142	332	344	136	22	558	4	2	1	7	482
YBR240C	3734	3955	2045	3559	748	686	0	887	668	395	635	419	685	284	9	439	679	302	9	807	642	366	9	756	742	546	671	693	522	366	10	232	1	291	102	449	622	462	4467	667	500	292	72	365	3	16	11	35	799
YBR241C	3382	4042	854	3840	336	431	0	421	151	196	336	123	139	147	12	190	146	260	5	434	644	526	19	374	630	424	3	671	260	379	2	483	0	198	7	151	149	199	91	118	72	169	1017	178	2	2	0	12	403
YBR242W	3853	4766	1741	4440	365	557	0	470	737	494	309	472	694	305	119	503	737	468	7	325	728	674	5	539	743	566	10	377	776	467	5	471	0	291	103	293	911	322	51	302	590	339	3	300	7	11	4	5	317
YBR243C	0	0	0	0	0	0	0	0	0	0	0	0	0	0	0	0	0	0	0	0	0	0	0	0	0	0	0	0	0	0	0	0	0	0	0	0	0	0	0	0	0	0	0	0	0	0	0	0	0
YBR244W	3169	3603	1112	3702	197	345	0	279	300	202	40	283	225	309	9	316	295	366	1	308	589	353	5	455	750	303	5	387	334	231	1	359	0	216	12	293	259	292	79	331	177	243	59	356	10	3	0	4	211
YBR245C	2221	3190	3062	2296	116	487	0	278	682	201	357	319	725	371	7107	225	797	576	6540	240	534	309	6747	99	449	708	6402	34	523	468	222	67	0	519	1497	281	644	712	1075	389	563	406	41	85	2	8	9	3	82
YBR246W	1003	2053	881	1919	257	301	0	286	318	294	1160	260	245	225	41	288	224	246	32	175	133	286	134	97	121	870	273	53	339	454	4	44	0	366	199	296	295	302	327	252	153	372	572	416	2	9	3	4	239
YBR247C	0	0	0	0	0	0	0	0	0	0	0	0	0	0	0	0	0	0	0	0	0	0	0	0	0	0	0	0	0	0	0	0	0	0	0	0	0	0	0	0	0	0	0	0	0	0	0	0	0
YBR248C	0	0	0	0	0	0	0	0	0	0	0	0	0	0	0	0	0	0	0	0	0	0	0	0	0	0	0	0	0	0	0	0	0	0	0	0	0	0	0	0	0	0	0	0	0	0	0	0	0
YBR249C	0	0	0	0	0	0	0	0	0	0	0	0	0	0	0	0	0	0	0	0	0	0	0	0	0	0	0	0	0	0	0	0	0	0	0	0	0	0	0	0	0	0	0	0	0	0	0	0	0
YBR250W	5074	5192	1741	5623	283	372	0	363	726	646	297	410	503	566	10	588	388	788	12	386	1106	756	11	512	1125	684	16	411	810	610	6	513	0	677	40	607	560	621	10	676	241	619	33	786	20	10	0	10	358
YBR251W	0	0	0	0	0	0	0	0	0	0	0	0	0	0	0	0	0	0	0	0	0	0	0	0	0	0	0	0	0	0	0	0	0	0	0	0	0	0	0	0	0	0	0	0	0	0	0	0	0
YBR252W	0	0	0	0	0	0	0	0	0	0	0	0	0	0	0	0	0	0	0	0	0	0	0	0	0	0	0	0	0	0	0	0	0	0	0	0	0	0	0	0	0	0	0	0	0	0	0	0	0
YBR253W	0	0	0	0	0	0	0	0	0	0	0	0	0	0	0	0	0	0	0	0	0	0	0	0	0	0	0	0	0	0	0	0	0	0	0	0	0	0	0	0	0	0	0	0	0	0	0	0	0
YBR254C	0	0	0	0	0	0	0	0	0	0	0	0	0	0	0	0	0	0	0	0	0	0	0	0	0	0	0	0	0	0	0	0	0	0	0	0	0	0	0	0	0	0	0	0	0	0	0	0	0
YBR255W	1615	2592	2994	1107	62	645	0	208	915	81	20	326	777	291	22	245	922	346	1274	590	361	99	5	147	314	128	140	33	647	71	8	20	0	398	28	423	710	320	192	338	858	185	3	151	6	4	2	10	42
YBR256C	0	0	0	0	0	0	0	0	0	0	0	0	0	0	0	0	0	0	0	0	0	0	0	0	0	0	0	0	0	0	0	0	0	0	0	0	0	0	0	0	0	0	0	0	0	0	0	0	0
YBR257W	0	0	0	0	0	0	0	0	0	0	0	0	0	0	0	0	0	0	0	0	0	0	0	0	0	0	0	0	0	0	0	0	0	0	0	0	0	0	0	0	0	0	0	0	0	0	0	0	0
YBR258C	4028	4052	1448	4010	9	6	0	15	557	311	517	426	609	311	14	415	392	436	71	9	810	766	10	299	723	789	80	431	531	590	3	242	0	302	723	278	439	388	9	319	314	282	84	298	6	1	4	4	6
YBR259W	3803	3721	2336	2535	30	590	0	129	931	66	26	547	991	245	316	328	1091	361	73	563	862	315	63	399	1010	264	343	453	756	225	3	145	0	318	45	735	916	373	82	663	805	147	9	268	4	5	9	19	21
YBR260C	3960	2988	1114	3251	680	479	0	672	466	271	527	281	397	141	14	188	285	226	125	600	711	199	3809	209	742	313	6	322	252	153	8	299	0	237	372	165	402	214	66	223	227	171	128	226	8	6	0	7	658
YBR261C	3276	2766	2286	2887	569	600	0	702	841	313	39	559	777	235	30	435	893	291	171	473	611	278	10	403	665	277	84	685	698	128	11	367	0	191	19	634	795	602	7	721	600	243	6	333	6	4	2	29	566
YBR262C	4352	3469	1640	4896	690	612	0	662	510	373	429	283	565	334	31	280	238	388	24	551	837	364	3	419	773	443	23	612	480	300	12	714	0	450	13	227	400	428	31	275	177	439	13	315	12	5	4	12	806
YBR263W	4459	4998	2856	4422	512	584	0	529	1020	355	98	293	884	298	76	307	620	289	197	519	433	297	43	413	746	194	14	566	566	253	94	545	0	296	8	87	508	430	11	85	388	385	13	100	3	17	3	12	589
YBR264C	0	0	0	0	0	0	0	0	0	0	0	0	0	0	0	0	0	0	0	0	0	0	0	0	0	0	0	0	0	0	0	0	0	0	0	0	0	0	0	0	0	0	0	0	0	0	0	0	0
YBR265W	0	0	0	0	0	0	0	0	0	0	0	0	0	0	0	0	0	0	0	0	0	0	0	0	0	0	0	0	0	0	0	0	0	0	0	0	0	0	0	0	0	0	0	0	0	0	0	0	0
YBR266C	1061	1326	401	1177	69	68	0	69	56	58	52	55	58	65	31	51	45	79	60	36	205	221	5	173	153	146	14	95	97	190	0	102	0	96	5	39	68	111	5	34	40	92	4	76	1	0	0	2	63
YBR267W	340	644	317	264	33	82	0	51	48	16	23	7	32	19	9	6	28	22	1	71	65	60	27	92	54	78	2	40	21	30	16	17	0	48	2	8	46	57	0	11	10	52	6	8	0	0	1	0	48
YBR268W	0	0	0	0	0	0	0	0	0	0	0	0	0	0	0	0	0	0	0	0	0	0	0	0	0	0	0	0	0	0	0	0	0	0	0	0	0	0	0	0	0	0	0	0	0	0	0	0	0
YBR269C	0	0	0	0	0	0	0	0	0	0	0	0	0	0	0	0	0	0	0	0	0	0	0	0	0	0	0	1	0	0	0	0	0	0	0	0	0	0	0	0	0	0	0	0	0	0	0	0	0
YBR270C	3689	3519	1082	3228	497	447	0	577	597	247	1546	398	411	334	7	427	403	430	8	415	662	342	50	424	684	528	10	380	700	472	5	351	0	304	800	316	446	330	731	394	291	454	2077	390	7	2	2	5	607
YBR271W	2	0	1	0	0	0	0	0	0	0	0	0	1	0	0	0	0	0	0	0	0	0	1	0	0	0	0	0	0	0	0	0	0	0	0	0	0	0	0	0	0	0	0	0	0	0	0	0	0
YBR272C	1	1	0	0	1	0	0	0	0	0	0	0	0	0	0	1	0	0	0	0	0	0	0	0	0	0	0	0	0	0	0	0	0	0	0	0	0	0	0	0	0	0	0	0	0	0	0	0	0
YBR273C	3632	4048	2612	3265	520	583	0	568	682	257	419	374	623	218	1030	367	737	342	1141	472	517	495	15	299	617	563	503	212	423	308	27	231	0	339	134	554	600	524	11	582	565	337	6	300	5	9	3	15	552
YBR274W	1557	150	192	149	0	0	0	1	575	19	202	290	80	0	0	14	80	0	1	3	581	106	4	415	509	0	9	28	342	3	1	8	0	0	2	9	78	2	1	13	67	0	5	18	0	0	0	3	1
YBR275C	3220	2979	2266	2826	364	572	0	604	504	169	137	283	534	179	2000	232	420	299	3333	592	668	361	29	298	766	362	67	365	484	426	6	263	0	271	76	438	519	306	410	315	411	367	61	242	3	8	6	18	254
YBR276C	5148	4616	1511	5198	536	464	0	650	830	497	761	501	520	458	14	509	386	547	14	448	960	529	11	514	1002	570	17	430	790	564	10	504	0	625	14	313	561	516	981	604	344	655	476	516	16	9	1	10	560
YBR277C	3830	3292	1448	3741	494	479	0	512	631	585	276	515	504	606	34	613	456	763	2	489	728	406	56	397	663	316	146	326	779	317	7	438	0	460	89	466	559	535	607	570	379	430	147	674	17	0	3	8	444
YBR278W	1612	10	66	5	2	2	0	0	362	0	1	1	258	0	4	3	131	0	0	103	248	0	2	2	539	0	148	0	648	0	0	0	0	0	0	4	172	0	0	0	211	0	0	1	1	0	0	0	1
YBR279W	0	0	0	0	0	0	0	0	0	0	0	0	0	0	0	0	0	0	0	0	0	0	0	0	0	0	0	0	0	0	0	0	0	0	0	0	0	0	0	0	0	0	0	0	0	0	0	0	0
YBR280C	0	0	0	0	0	0	0	0	0	0	0	0	0	0	0	0	0	0	0	0	0	0	0	0	0	0	0	0	0	0	0	0	0	0	0	0	0	0	0	0	0	0	0	0	0	0	0	0	0
YBR281C	5210	4844	1616	5108	508	372	0	402	692	552	503	641	483	590	15	703	472	714	25	387	973	1102	8	402	805	713	344	642	627	783	9	551	0	634	45	553	446	616	490	609	357	683	51	791	23	6	0	25	483
YBR282W	0	0	0	0	0	0	0	0	0	0	0	0	0	0	0	0	0	0	0	0	0	0	0	0	0	0	0	0	0	0	0	0	0	0	0	0	0	0	0	0	0	0	0	0	0	0	0	0	0
YBR283C	710	873	584	432	13	66	0	32	48	25	0	33	71	39	156	87	164	41	46	131	34	11	171	9	88	7	609	13	73	11	167	3	0	13	1	59	50	15	68	48	59	32	1	53	0	0	0	3	31
YBR284W	3978	3145	1035	4250	809	679	0	910	227	253	280	295	190	249	12	286	178	274	9	600	646	476	11	410	572	193	28	381	228	368	5	492	0	197	30	233	155	176	10	274	135	215	19	293	10	7	1	13	890
YBR285W	4955	4409	738	4535	600	614	0	725	317	236	86	188	240	189	17	153	356	234	8	557	1038	674	4	511	946	432	14	582	392	510	3	347	0	246	171	159	277	162	57	178	208	114	2178	164	6	10	1	9	634
YBR286W	0	0	0	1	0	0	0	0	0	0	0	0	0	0	0	0	0	0	0	0	0	0	0	0	0	0	0	0	0	0	0	0	0	0	0	0	0	0	0	0	0	0	0	0	0	0	0	0	0
YBR287W	0	0	0	0	0	0	0	0	0	0	0	0	0	0	0	0	0	0	0	0	0	0	0	0	0	0	0	0	0	0	0	0	0	0	0	0	0	0	0	0	0	0	0	0	0	0	0	0	0
YBR288C	0	0	0	0	0	0	0	0	0	0	0	0	0	0	0	0	0	0	0	0	0	0	0	0	0	0	0	0	0	0	0	0	0	0	0	0	0	0	0	0	0	0	0	0	0	0	0	0	0
YBR289W	0	0	0	0	0	0	0	0	0	0	0	0	0	0	0	0	0	0	0	0	0	0	0	0	0	0	0	0	0	0	0	0	0	0	0	0	0	0	0	0	0	0	0	0	0	0	0	0	0
YBR290W	0	0	0	0	0	0	0	0	0	0	0	0	0	0	0	0	0	0	0	0	0	0	0	0	0	0	0	0	0	0	0	0	0	0	0	0	0	0	0	0	0	0	0	0	0	0	0	0	0
YBR291C	1	0	0	0	0	0	0	1	0	0	0	0	0	0	0	1	0	0	0	0	0	1	0	1	1	0	0	1	0	0	0	0	0	0	0	1	0	0	0	0	1	1	0	0	0	0	0	0	0
YBR292C	2	1	0	3	0	0	0	0	0	0	0	0	0	0	0	0	0	0	0	0	0	0	0	0	0	0	0	0	0	0	0	0	0	0	2	0	0	0	0	0	0	1	0	0	0	0	0	0	0
YBR293W	394	420	129	261	7	23	0	3	12	10	15	15	14	18	34	29	27	23	0	19	16	18	0	32	156	26	2	76	36	11	1	12	0	11	380	44	15	7	150	20	14	16	53	37	0	0	0	1	5
YBR294W	0	0	0	0	0	0	0	0	0	0	0	0	0	0	0	0	0	0	0	0	0	0	0	0	0	0	0	0	0	0	0	0	0	0	0	0	0	0	0	0	0	0	0	0	0	0	0	0	0
YBR295W	4807	4550	1447	4694	741	564	0	718	486	476	314	380	317	431	316	471	331	545	8	488	896	845	40	405	974	679	601	549	602	379	13	384	0	455	279	424	333	419	93	456	252	482	17	572	18	19	1	10	764
YBR296C	6104	5166	1987	10643	744	678	0	1122	485	316	370	188	376	168	144	172	454	223	13	614	800	708	407	1902	945	859	24	1658	371	636	20	1527	0	163	61	79	406	213	9	134	263	356	2045	102	6	9	2	18	907
YBR297W	0	0	0	0	1	0	0	0	0	0	0	0	0	0	0	0	0	0	0	0	0	0	0	0	0	0	0	0	0	0	0	0	0	0	0	0	0	0	0	0	0	0	0	0	0	0	0	0	0
YBR298C	0	1	0	0	0	0	0	0	0	0	0	0	0	0	0	0	0	0	0	0	0	0	0	0	0	0	0	0	0	0	0	0	0	0	0	0	1	0	0	0	0	0	0	0	0	0	0	0	0
YBR299W	8	8	2	4	0	1	0	2	1	0	0	1	0	1	1	3	2	0	0	0	0	1	0	0	0	0	0	1	0	0	0	1	0	0	0	0	1	0	0	0	0	0	0	0	0	0	0	1	1
YBR300C	0	0	0	0	0	0	0	0	0	0	0	0	0	0	0	0	0	0	0	0	0	0	0	0	0	0	0	0	0	0	0	0	0	0	0	0	0	0	0	0	0	0	0	0	0	0	0	0	0
YBR301W	6378	5971	1567	6263	589	505	0	551	315	388	363	308	272	304	45	366	201	375	17	412	919	622	13	477	837	644	7	293	356	528	6	309	0	284	443	255	168	241	37	286	122	267	10	287	14	19	2	22	533
YCL001W	2951	2429	523	1430	246	180	0	193	86	91	24	48	58	97	5	28	32	96	4	192	511	460	41	9	427	294	30	10	99	318	2	8	0	87	6	33	47	113	0	23	59	90	60	9	5	2	1	3	194
YCL001W-A	0	0	0	1	0	0	0	0	0	0	0	0	0	0	0	0	0	0	0	0	0	0	0	0	1	0	0	0	0	0	0	0	0	0	0	0	0	0	0	0	0	0	0	0	0	0	0	0	0
YCL002C	0	0	0	0	0	0	0	0	0	0	0	0	0	0	0	0	0	0	0	0	0	0	0	0	0	0	0	0	0	0	0	0	0	0	0	0	0	0	0	0	0	0	0	0	0	0	0	0	0
YCL003W	0	0	0	0	0	0	0	0	0	0	0	0	0	0	0	0	0	0	0	0	0	0	0	0	0	0	0	0	0	0	0	0	0	0	0	0	0	0	0	0	0	0	0	0	0	0	0	0	0
YCL004W	0	0	0	0	0	0	0	0	0	0	0	0	0	0	0	0	0	0	0	0	0	0	0	0	0	0	0	0	0	0	0	0	0	0	0	0	0	0	0	0	0	0	0	0	0	0	0	0	0
YCL005W	0	0	0	0	0	0	0	0	0	0	0	0	0	0	0	0	0	0	0	0	0	0	0	0	0	0	0	0	0	0	0	0	0	0	0	0	0	0	0	0	0	0	0	0	0	0	0	0	0
YCL006C	1021	1417	897	744	12	45	0	23	150	32	27	79	296	41	550	134	430	71	22	124	78	33	4	85	281	88	286	92	238	32	1	43	0	62	18	304	243	40	9	222	307	54	95	184	2	2	3	8	13
YCL007C	0	0	0	0	0	0	0	0	0	0	0	0	0	0	0	0	0	0	0	0	0	0	0	0	0	0	0	0	0	0	0	0	0	0	0	0	0	0	0	0	0	0	0	0	0	0	0	0	0
YCL008C	0	0	0	0	0	0	0	0	0	0	0	0	0	0	0	0	0	0	0	0	0	0	0	0	0	0	0	0	0	0	0	0	0	0	0	0	0	0	0	0	0	0	0	0	0	0	0	0	0
YCL009C	1964	1733	825	2384	351	350	0	373	188	260	234	189	130	173	25	215	100	137	5	248	318	442	3	194	337	315	103	135	208	194	11	142	0	190	30	172	136	202	1242	180	115	97	70	219	4	2	1	3	289
YCL010C	668	701	266	630	122	114	0	86	46	32	5	76	31	23	0	77	53	23	1	70	37	14	1	36	30	1	0	59	23	1	1	5	0	7	5	55	36	12	0	53	18	2	0	39	1	3	2	3	179
YCL011C	978	71	55	52	0	26	0	0	121	0	0	11	72	3	2	14	30	3	1	152	138	2	0	7	266	1	1	22	153	0	0	5	0	3	1	11	55	0	0	3	36	0	0	3	1	0	0	0	4
YCL012W	4219	3884	1465	4145	305	334	0	412	577	583	1366	591	504	718	7	629	460	664	11	275	871	643	7	644	1060	692	69	410	693	526	8	564	0	465	222	493	499	478	413	550	290	466	13	567	9	12	2	9	277
YCL013W	1751	1648	777	1687	229	266	0	267	276	226	151	291	346	274	2	357	223	271	2	246	388	238	5	184	272	111	425	189	354	146	3	231	0	295	19	286	263	248	4	309	106	165	4	363	8	5	0	10	187
YCL014W	1288	2560	1365	1853	123	180	0	174	460	184	85	216	713	193	11	251	794	150	6	301	136	120	23	87	138	101	134	122	701	61	4	14	0	168	12	139	726	137	27	208	614	79	4	165	2	2	0	4	160
YCL016C	0	1	2	1	0	0	0	0	0	0	0	0	0	0	0	0	0	0	0	0	0	0	0	0	0	0	0	0	0	0	0	0	0	0	0	0	0	0	0	0	0	0	0	0	0	0	0	0	0
YCL017C	0	0	0	0	0	0	0	0	0	0	0	0	0	0	0	0	0	0	0	0	0	0	0	0	0	0	0	0	0	0	0	0	0	0	0	0	0	0	0	0	0	0	0	0	0	0	0	0	0
YCL022C	351	734	1044	421	137	224	0	219	211	165	2	154	242	104	34	67	237	113	5161	215	0	2	10	9	5	5	415	6	137	3	25	9	0	129	4	187	255	214	5	175	183	93	3	65	0	7	1	8	183
YCL023C	605	1242	1670	1693	1	2	0	12	596	233	2	422	693	172	16	250	585	170	12	12	2	2	4	7	4	5	255	7	366	7	13	21	0	250	3	464	635	324	1	526	537	291	5	207	0	5	3	17	3
YCL024W	186	1548	918	718	15	58	0	55	121	33	4	72	179	68	11	75	209	32	3	44	1	3	4	4	3	3	948	4	64	4	4	6	0	35	0	167	156	85	0	135	105	55	1	46	0	8	0	2	14
YCL025C	1045	54	61	26	1	18	0	0	132	0	0	6	69	3	1	4	30	1	0	201	122	1	1	4	368	3	6	6	209	0	0	1	0	1	0	8	54	1	0	1	38	0	0	1	1	0	0	0	1
YCL026C	1	4	1	1	0	0	0	2	3	0	0	0	0	0	0	0	1	1	0	0	0	0	0	0	0	0	0	0	1	0	0	0	0	0	0	0	0	0	0	0	0	0	0	0	0	0	0	0	0
YCL026C-A	3541	3092	1953	3880	265	172	0	281	728	365	510	400	656	286	7	383	511	304	11	203	451	263	12	279	544	245	5	374	667	159	75	281	0	349	8	290	550	328	66	335	521	241	4	374	6	9	3	6	252
YCL027W	280	247	77	164	3	15	0	6	10	4	0	4	6	11	2	14	16	9	1	44	21	14	0	12	114	8	1	35	11	9	0	23	0	15	1	12	10	4	1	7	4	6	0	22	2	0	0	1	5
YCL028W	1608	1719	1077	1474	138	309	0	253	587	404	42	482	497	443	20	526	417	489	1	301	296	192	7	254	356	99	145	353	727	137	6	267	1	419	288	546	411	450	3	488	306	253	18	569	5	2	0	9	151
YCL029C	1283	1755	454	1583	69	283	0	158	95	83	9	196	119	164	0	209	72	200	2	218	196	129	4	124	153	62	1	192	184	109	3	110	0	119	2	145	80	183	10	179	36	78	6	210	6	3	0	4	77
YCL030C	0	0	0	0	0	0	0	0	0	0	0	0	0	0	0	0	0	0	0	0	0	0	0	0	0	0	0	0	0	0	0	0	0	0	0	0	0	0	0	0	0	0	0	0	0	0	0	0	0
YCL031C	0	0	0	0	0	0	0	0	0	0	0	0	0	0	0	0	0	0	0	0	0	0	0	0	0	0	0	0	0	0	0	0	0	0	0	0	0	0	0	0	0	0	0	0	0	0	0	0	0
YCL032W	0	0	0	0	0	0	0	0	0	0	0	0	0	0	0	0	0	0	0	0	0	0	0	0	0	0	0	0	0	0	0	0	0	0	0	0	0	0	0	0	0	0	0	0	0	0	0	0	0
YCL033C	0	0	0	0	0	0	0	0	0	0	0	0	0	0	0	0	0	0	0	0	0	0	0	0	0	0	0	0	0	0	0	0	0	0	0	0	0	0	0	0	0	0	0	0	0	0	0	0	0
YCL034W	0	0	0	0	0	0	0	0	0	0	0	0	0	0	0	0	0	0	0	0	0	0	0	0	0	0	0	0	0	0	0	0	0	0	0	0	0	0	0	0	0	0	0	0	0	0	0	0	0
YCL035C	3610	2828	1206	4559	399	328	0	423	311	255	895	257	211	223	25	264	298	254	18	268	608	680	43	306	528	261	39	249	374	558	9	479	0	192	34	323	312	155	497	278	254	205	655	458	2	5	2	8	457
YCL036W	3	3	6	4	0	1	0	0	0	0	0	0	0	1	0	0	0	1	0	0	0	0	0	0	3	0	0	0	4	0	0	0	0	0	0	0	1	0	0	0	2	0	0	1	0	0	0	0	0
YCL037C	0	7	0	1	5	18	0	17	0	5	0	0	0	0	0	0	0	2	0	85	0	0	0	0	0	1	0	0	0	0	0	0	0	2	0	0	0	2	0	0	0	0	0	0	0	1	0	0	10
YCL038C	774	826	348	628	10	41	0	6	22	16	16	3	45	15	71	6	46	15	117	39	53	21	5	52	180	51	3	138	9	38	2	35	0	16	1	2	25	24	1	3	13	45	0	10	1	1	0	1	10
YCL039W	663	784	252	455	38	87	0	46	64	52	6	78	118	78	6	150	144	134	3	165	44	35	0	30	159	27	76	18	110	16	0	5	0	69	0	178	78	66	0	148	86	48	0	155	0	0	0	0	33
YCL040W	0	0	0	0	0	0	0	0	0	0	0	0	0	0	0	0	0	0	0	0	0	0	0	0	0	0	0	0	0	0	0	0	0	0	0	0	0	0	0	0	0	0	0	0	0	0	0	0	0
YCL041C	0	0	0	0	0	0	0	0	0	0	0	0	0	0	0	0	0	0	0	0	0	0	0	0	0	0	0	0	0	0	0	0	0	0	0	0	0	0	0	0	0	0	0	0	0	0	0	0	0
YCL042W	0	0	0	0	0	0	0	0	0	0	0	0	0	0	0	0	0	0	0	0	0	0	0	0	0	0	0	0	0	0	0	0	0	0	0	0	0	0	0	0	0	0	0	0	0	0	0	0	0
YCL043C	0	0	0	0	0	0	0	0	0	0	0	0	0	0	0	0	0	0	0	0	0	0	0	0	0	0	0	0	0	0	0	0	0	0	0	0	0	0	0	0	0	0	0	0	0	0	0	0	0
YCL044C	0	0	0	0	0	0	0	0	0	0	0	0	0	0	0	0	0	0	0	0	0	0	0	0	0	0	0	0	0	0	0	0	0	0	0	0	0	0	0	0	0	0	0	0	0	0	0	0	0
YCL045C	1064	1980	1657	1501	125	428	0	305	661	247	84	426	754	446	21	433	766	561	12	349	202	190	7	115	247	171	16	53	806	184	7	63	0	491	804	493	808	525	266	441	633	451	37	597	9	2	0	3	117
YCL046W	2179	2745	849	2338	291	454	0	400	301	287	194	214	233	285	57	248	292	360	17	354	425	283	27	303	424	402	162	193	347	230	3	128	1	241	70	323	261	246	20	253	291	229	3	425	1	3	0	2	311
YCL047C	0	0	0	0	0	0	0	0	0	0	0	0	0	0	0	0	0	0	0	0	0	0	0	0	0	0	0	0	0	0	0	0	0	0	0	0	0	0	0	0	0	0	0	0	0	0	0	0	0
YCL048W	1	0	0	0	0	0	0	0	0	0	0	0	0	0	0	0	0	0	0	0	0	0	0	0	0	0	0	0	0	0	0	0	0	0	0	1	0	0	0	0	0	0	0	0	0	0	0	0	0
YCL049C	3601	3683	1660	3273	606	546	0	658	313	146	118	215	326	139	74	178	371	142	4808	477	696	343	1436	408	604	348	16	423	302	306	5	395	0	154	45	176	314	211	2220	173	257	128	25	166	3	1	0	7	593
YCL050C	3627	3608	2339	3277	735	485	0	795	1306	386	20	613	1203	345	61	518	1336	386	65	531	384	188	22	138	354	452	30	128	1099	271	30	150	1	277	27	391	777	299	13	462	897	247	95	442	6	5	5	15	771
YCL051W	1959	3344	1508	2160	270	566	0	456	365	196	306	283	358	255	242	220	390	342	597	499	441	511	5	220	423	491	167	132	342	515	5	110	0	288	9180	312	371	539	174	460	304	296	4551	246	5	10	1	14	190
YCL052C	0	0	0	0	0	0	0	0	0	0	0	0	0	0	0	0	0	0	0	0	0	0	0	0	0	0	0	0	0	0	0	0	0	0	0	0	0	0	0	0	0	0	0	0	0	0	0	0	0
YCL053C	0	0	0	0	0	0	0	0	0	0	0	0	0	0	0	0	0	0	0	0	0	0	0	0	0	0	0	0	0	0	0	0	0	0	0	0	0	0	0	0	0	0	0	0	0	0	0	0	0
YCL054W	0	0	0	0	0	0	0	0	0	0	0	0	0	0	0	0	0	0	0	0	0	0	0	0	0	0	0	0	0	0	0	0	0	0	0	0	0	0	0	0	0	0	0	0	0	0	0	0	0
YCL055W	1720	998	532	316	6	270	0	5	570	5	3	147	461	58	2	200	454	52	13	412	334	40	40	35	305	39	16	25	847	13	1	7	0	27	3	185	477	20	4	92	367	3	0	124	3	5	0	1	3
YCL056C	0	0	0	0	0	0	0	0	0	0	0	0	0	0	0	0	0	0	0	0	0	0	0	0	0	0	0	0	0	0	0	0	0	0	0	0	0	0	0	0	0	0	0	0	0	0	0	0	0
YCL057W	4581	3365	1655	4343	376	418	0	370	587	476	150	451	412	371	39	442	442	655	21	354	657	373	11	283	709	378	23	292	686	345	10	292	0	499	2	458	475	442	2	410	364	401	5	544	10	4	1	8	351
YCL058C	0	0	0	0	0	0	0	0	0	0	0	0	0	0	0	0	0	0	0	0	0	0	0	0	0	0	0	0	0	0	0	0	0	0	0	0	0	0	0	0	0	0	0	0	0	0	0	0	0
YCL059C	0	0	0	0	0	0	0	0	0	0	0	0	0	0	0	0	0	0	0	0	0	0	0	0	0	0	0	0	0	0	0	0	0	0	0	0	0	0	0	0	0	0	0	0	0	0	0	0	0
YCL060C	0	0	0	0	0	0	0	0	0	0	0	0	0	0	0	0	0	0	0	0	0	0	0	0	0	0	0	0	0	0	0	0	0	0	0	0	0	0	0	0	0	0	0	0	0	0	0	0	0
YCL061C	1194	928	486	1557	121	264	0	192	425	92	55	356	306	145	41	270	408	207	50	281	235	48	85	197	266	88	32	129	395	26	1	162	0	76	0	383	262	78	2	346	254	95	8	310	3	28	1	10	80
YCL062W	3275	3488	2018	3537	36	51	0	43	584	299	330	257	419	218	8	282	439	355	4	33	588	422	11	388	542	504	54	774	404	377	59	237	0	483	8	176	343	636	33	143	260	556	19	186	5	5	8	3	38
YCL063W	1669	3149	1230	1130	9	27	0	10	425	137	73	194	559	244	441	330	683	178	119	23	146	219	160	170	172	490	124	504	436	254	13	55	0	205	6	246	336	145	12	194	573	125	43	153	3	1	0	2	6
YCL064C	9	0	1	0	0	0	0	0	0	0	0	0	0	0	0	0	0	0	0	0	0	0	0	0	13	0	0	0	0	0	0	0	0	0	0	0	0	0	0	0	0	0	0	0	0	0	0	0	0
YCL069W	4699	4710	1272	5188	402	606	0	527	255	200	29	213	165	241	79	258	155	221	3	428	812	530	9	462	897	850	56	217	297	608	7	326	0	174	1128	198	194	200	327	201	121	269	896	226	6	4	0	12	562
YCL074W	4569	4572	1946	5807	398	583	0	500	699	572	815	412	546	511	14	403	414	668	16	423	918	732	6	424	1021	547	355	536	555	635	27	714	0	626	44	372	460	644	92	414	343	536	18	501	21	5	4	12	548
YCL075W	2	1	0	2	0	1	0	0	1	0	0	0	0	0	0	0	0	0	0	0	0	0	0	0	1	1	1	0	0	0	0	0	0	0	0	0	0	0	0	0	0	0	1	0	0	0	0	0	0
YCL076W	2860	2892	1572	2298	388	483	0	493	745	292	43	466	525	230	17	291	591	308	1520	506	541	250	1427	201	432	306	97	452	470	212	6	300	0	303	32	479	528	274	19	447	406	259	29	254	4	4	1	19	340
YCR001W	1217	944	189	827	10	36	0	21	60	24	10	39	83	44	10	109	137	79	0	139	81	19	6	57	263	76	2	146	91	30	0	60	0	27	9	91	71	12	16	86	108	15	39	103	2	0	1	1	13
YCR002C	0	0	0	0	0	0	0	0	0	0	0	0	0	0	0	0	0	0	0	0	0	0	0	0	0	0	0	0	0	0	0	0	0	0	0	0	0	0	0	0	0	0	0	0	0	0	0	0	0
YCR003W	0	0	0	0	0	0	0	0	0	0	0	0	0	0	0	0	0	0	0	0	0	0	0	0	0	0	0	0	0	0	0	0	0	0	0	0	0	0	0	0	0	0	0	0	0	0	0	0	0
YCR004C	0	0	0	0	0	0	0	0	0	0	0	0	0	0	0	0	0	0	0	0	0	0	0	0	0	0	0	0	0	0	0	0	0	0	0	0	0	0	0	0	0	0	0	0	0	0	0	0	0
YCR005C	1688	1936	725	2390	243	297	0	320	113	280	57	351	57	368	18	384	70	462	8	325	60	306	9	332	96	333	3	116	57	237	2	152	0	552	18	355	64	494	137	419	37	420	26	362	1	5	1	3	288
YCR006C	88	45	13	56	0	6	0	1	0	1	1	2	2	3	0	8	5	2	0	13	1	3	0	0	10	4	1	5	2	2	0	2	0	0	10	10	1	2	9	6	0	2	7	14	0	0	0	0	3
YCR007C	962	1541	888	774	59	87	0	51	145	47	16	83	217	66	109	91	294	133	227	152	79	76	823	62	170	77	168	110	127	54	0	69	0	119	113	251	180	46	13	187	195	87	3	118	3	1	3	8	73
YCR008W	3515	4851	3043	2908	206	245	0	345	548	295	708	374	414	399	137	299	465	491	171	254	539	628	1045	813	573	770	1500	268	400	490	446	723	0	791	965	360	440	1103	175	471	270	1098	1059	315	4	23	14	24	191
YCR009C	108	472	269	66	128	161	0	192	127	152	47	55	66	165	1	41	64	199	1	114	4	69	0	29	5	57	773	10	195	31	2	5	0	256	30	42	88	180	1	48	33	216	19	49	2	3	0	0	158
YCR010C	3965	3634	1134	2895	132	370	0	287	272	109	111	77	228	161	13	83	114	138	27	443	988	437	4	420	897	649	43	467	179	280	43	242	0	146	10	81	194	215	3	65	36	110	13	75	5	5	0	8	119
YCR011C	1	1	1	3	0	0	0	0	0	0	0	0	0	0	0	0	0	0	0	0	2	0	0	0	1	0	0	0	0	0	0	0	0	0	0	0	0	0	0	0	0	0	1	0	0	0	0	0	0
YCR012W	0	0	0	0	0	0	0	0	0	0	0	0	0	0	0	0	0	0	0	0	0	0	0	0	0	0	0	0	0	0	0	0	0	0	0	0	0	0	0	0	0	0	0	0	0	0	0	0	0
YCR013C	0	0	0	0	0	0	0	0	0	0	0	0	0	0	0	0	0	0	0	0	0	0	0	0	0	0	0	0	0	0	0	0	0	0	0	0	0	0	0	0	0	0	0	0	0	0	0	0	0
YCR014C	3338	793	562	343	4	124	0	4	375	3	0	56	435	28	496	44	274	10	125	363	643	24	14	28	991	25	8	30	574	9	2	11	0	9	1	67	336	9	1	38	309	0	0	48	3	0	0	1	4
YCR015C	4647	4552	3649	4311	950	847	0	1181	987	473	488	571	1032	334	98	415	1035	509	141	845	895	700	488	566	961	672	42	333	743	440	22	533	0	359	996	760	1020	726	21	784	731	545	28	369	3	14	1	32	770
YCR016W	3076	2830	1288	3259	376	345	0	458	591	304	15	296	564	299	37	437	369	384	5	363	525	375	2	239	530	418	26	271	714	280	2	127	0	343	152	238	586	303	134	462	368	304	8	451	12	5	2	15	378
YCR017C	1881	2920	733	2408	211	350	0	272	384	109	72	339	301	245	14	251	386	321	19	381	377	478	1	479	291	355	0	245	366	266	4	184	1	272	2	282	399	232	100	261	209	144	12	145	9	5	0	3	194
YCR019W	4496	4356	1829	4324	608	563	0	708	1136	301	36	487	1114	255	95	560	1042	316	14	565	889	553	37	519	714	538	730	427	974	418	11	571	0	215	32	258	1002	163	10	343	887	258	7	334	6	8	5	7	477
YCR020C	2598	41	113	23	5	16	0	0	484	0	0	3	272	1	6	6	147	0	2	177	400	1	3	1	1094	4	219	5	382	0	1	0	0	2	1	8	185	0	1	1	180	1	0	4	3	0	0	0	2
YCR020C-A	0	0	0	0	0	0	0	0	0	0	0	0	0	0	0	0	0	0	0	0	0	0	0	0	0	0	0	0	0	0	0	0	0	0	0	0	0	0	0	0	0	0	0	0	0	0	0	0	0
YCR020W-B	0	0	0	0	0	0	0	0	0	0	0	0	0	0	0	0	0	0	0	0	0	0	0	0	0	0	0	0	0	0	0	0	0	0	0	0	0	0	0	0	0	0	0	0	0	0	0	0	0
YCR021C	5857	4094	1975	5430	889	614	0	956	1093	536	477	730	842	444	11	846	941	538	26	615	1055	414	17	564	1049	700	15	567	1105	474	10	463	0	406	279	748	914	287	2134	791	583	267	43	984	14	10	4	24	1044
YCR022C	4864	4469	2067	5499	548	470	0	602	686	871	494	568	499	692	12	697	403	808	7	384	820	527	9	443	857	840	265	475	629	345	13	542	0	883	12	529	474	535	463	688	354	785	10	946	13	19	5	25	533
YCR023C	5131	4288	1863	6060	653	531	0	718	496	697	1121	499	396	410	43	546	359	629	11	471	784	555	12	375	814	222	21	465	674	521	5	482	0	480	542	444	436	468	32	532	253	417	9	640	21	9	3	24	706
YCR024C	0	0	0	0	0	0	0	0	0	0	0	0	0	0	0	0	0	0	0	0	0	0	0	0	0	0	0	0	0	0	0	0	0	0	0	0	0	0	0	0	0	0	0	0	0	0	0	0	0
YCR024C-A	0	1	0	0	0	0	0	0	0	0	0	0	0	0	0	0	0	0	0	0	0	0	0	0	1	0	0	0	0	0	0	0	0	0	0	0	0	0	0	0	0	0	1	0	0	0	0	0	0
YCR025C	1614	1817	1032	1162	34	147	0	48	210	42	75	111	385	42	376	113	521	119	12	323	130	48	13	114	384	100	44	167	175	88	3	96	1	51	95	341	278	85	19	209	249	51	8	106	2	1	0	15	47
YCR026C	0	0	0	0	0	0	0	0	0	0	0	0	0	0	0	0	0	0	0	0	0	0	0	0	0	0	0	0	0	0	0	0	0	0	0	0	0	0	0	0	0	0	0	0	0	0	0	0	0
YCR027C	4483	5602	1889	4433	198	512	0	422	722	168	108	369	704	251	37	363	793	384	6	481	996	681	9	618	912	839	27	404	675	554	7	437	1	246	91	218	597	265	10	384	763	164	10	326	14	2	3	9	221
YCR028C	0	0	0	0	0	0	0	0	0	0	0	0	0	0	0	0	0	0	0	0	0	0	0	0	0	0	0	0	0	0	0	0	0	0	0	0	0	0	0	0	0	0	0	0	0	0	0	0	0
YCR028C-A	0	0	0	0	0	0	0	0	0	0	0	0	0	0	0	0	0	0	0	0	0	0	0	0	0	0	0	0	0	0	0	0	0	0	0	0	0	0	0	0	0	0	0	0	0	0	0	0	0
YCR030C	3605	4644	1313	2630	65	461	0	137	845	75	40	382	965	214	7	301	892	172	92	495	786	386	197	335	743	407	99	453	873	368	3	118	0	242	14	267	636	138	0	285	776	58	3	266	3	3	2	7	45
YCR031C	0	0	0	0	0	0	0	0	0	0	0	0	0	0	0	0	0	0	0	0	0	0	0	0	0	0	0	0	0	0	0	0	0	0	0	0	0	0	0	0	0	0	0	0	0	0	0	0	0
YCR032W	4805	5019	3415	3991	345	329	0	382	762	504	444	608	858	343	204	657	973	514	34	308	773	1692	385	641	831	2081	2916	389	859	948	23	552	0	844	45	728	821	727	86	638	795	1031	12	834	4	4	19	6	353
YCR033W	1719	1058	4894	1361	230	144	0	210	276	156	284	178	266	62	5053	149	233	113	2171	122	171	242	12574	40	276	301	1528	21	75	242	2386	43	0	74	18	176	230	132	8	118	203	134	5	85	2	18	15	1	268
YCR034W	0	0	0	0	0	0	0	0	0	0	0	0	0	0	0	0	0	0	0	0	0	0	0	0	0	0	0	0	0	0	0	0	0	0	0	0	0	0	0	0	0	0	0	0	0	0	0	0	0
YCR035C	0	1	0	0	0	0	0	0	0	0	0	0	0	0	0	0	0	0	0	0	0	0	0	0	0	0	0	0	0	0	0	0	0	0	0	0	0	0	0	0	0	0	0	0	0	0	0	0	0
YCR036W	0	0	0	1	0	0	0	0	0	0	0	1	0	0	0	0	0	0	0	0	0	0	0	0	0	0	0	0	0	0	0	0	0	0	0	0	0	0	0	0	0	0	0	0	0	0	0	0	0
YCR037C	5073	3964	1025	3065	55	429	0	126	598	106	207	304	491	402	14	426	469	376	9	336	1505	555	11	576	1287	819	34	438	733	553	13	384	0	206	31	467	468	208	104	342	509	95	61	598	5	3	3	12	47
YCR043C	1	0	0	0	0	0	0	0	0	0	0	0	0	0	0	0	0	0	0	0	0	1	0	0	2	0	0	0	0	0	0	0	0	0	1	0	0	0	0	0	0	0	0	0	0	0	0	0	0
YCR044C	497	503	367	752	238	193	0	229	40	78	14	76	32	54	1	81	41	98	0	179	86	23	1	62	43	130	2	38	39	27	1	22	0	69	0	78	35	87	1	82	25	45	8	123	1	3	0	4	217
YCR045C	4967	3887	1001	4708	498	608	0	598	280	306	316	249	145	209	93	311	248	289	17	566	953	599	10	478	1058	564	12	588	291	501	3	520	0	286	483	199	241	175	10	256	143	278	468	284	19	7	2	12	476
YCR046C	0	0	0	0	0	0	0	0	0	0	0	0	0	0	0	0	0	0	0	0	0	0	0	0	0	0	0	0	0	0	0	0	0	0	0	0	0	0	0	0	0	0	0	0	0	0	0	0	0
YCR047C	0	0	0	0	0	0	0	0	0	0	0	0	0	0	0	0	0	0	0	0	0	0	0	0	0	0	0	0	0	0	0	0	0	0	0	0	0	0	0	0	0	0	0	0	0	0	0	0	0
YCR048W	0	0	0	0	0	0	0	0	0	0	0	0	0	0	0	0	0	0	0	0	0	0	0	0	0	0	0	0	0	0	0	0	0	0	0	0	0	0	0	0	0	0	0	0	0	0	0	0	0
YCR049C	4397	3608	1319	5208	748	645	0	856	330	341	626	301	227	260	9	282	175	345	4	577	887	516	39	434	801	264	7	387	314	425	10	458	1	257	1500	242	158	316	244	339	132	329	10	313	10	19	3	13	838
YCR050C	4306	3928	1274	5275	558	613	0	582	434	296	318	341	320	299	20	344	274	438	12	551	865	606	6	423	941	480	24	508	417	609	4	408	0	353	174	301	214	313	45	300	201	275	2415	500	14	8	3	17	553
YCR051W	3798	3271	1831	4113	607	595	0	723	356	179	175	236	301	191	188	235	285	258	21	650	868	624	70	464	902	501	115	697	370	292	33	504	0	329	852	252	250	227	69	215	126	236	60	277	5	5	1	14	565
YCR052W	0	0	0	0	0	0	0	0	0	0	0	0	0	0	0	0	0	0	0	0	0	0	0	0	0	0	0	0	0	0	0	0	0	0	0	0	0	0	0	0	0	0	0	0	0	0	0	0	0
YCR053W	0	0	0	0	1	0	0	0	0	0	0	0	0	0	0	0	0	0	0	0	0	0	0	0	0	0	0	0	0	0	0	0	0	0	0	0	0	0	0	0	0	0	0	0	0	0	0	0	0
YCR054C	0	0	0	0	0	0	0	0	0	0	0	0	0	0	0	0	0	0	0	0	0	0	0	0	0	0	0	0	0	0	0	0	0	0	0	0	0	0	0	0	0	0	0	0	0	0	0	0	0
YCR057C	0	0	0	0	0	0	0	0	0	0	0	0	0	0	0	0	0	0	0	0	0	0	0	0	0	0	0	0	0	0	0	0	0	0	0	0	0	0	0	0	0	0	0	0	0	0	0	0	0
YCR059C	6333	4610	2084	6420	401	295	0	410	647	484	675	614	477	452	36	654	478	533	18	283	1138	742	11	380	1155	998	90	354	790	750	5	312	0	470	90	597	440	508	22	527	296	426	9	771	11	2	4	17	400
YCR060W	3105	2320	1070	2411	54	89	0	57	116	102	56	91	198	114	33	196	143	162	12	147	252	128	6	230	743	285	25	536	167	192	340	177	0	140	38	243	139	78	12	149	90	106	16	187	8	1	2	5	60
YCR061W	6567	5591	3443	4128	594	659	0	717	468	164	441	258	503	162	1322	167	458	204	1413	629	1078	809	74	605	1229	723	156	183	323	573	42	97	0	197	828	249	405	296	856	254	403	215	525	174	4	11	4	8	560
YCR062W	88	91	62	27	0	9	0	3	5	6	0	3	13	6	1	15	16	15	0	17	4	4	0	3	37	5	27	6	16	0	1	3	0	10	29	34	10	5	2	9	8	3	0	21	1	1	0	0	1
YCR063W	1	0	0	0	0	0	0	0	0	0	0	0	0	0	0	0	0	0	0	0	0	0	0	0	0	0	0	0	0	0	0	0	0	0	0	0	0	0	0	0	0	0	0	0	0	0	0	0	0
YCR064C	0	0	0	0	0	0	0	0	0	0	0	0	0	0	0	0	0	0	0	0	0	0	0	0	0	0	0	0	0	0	0	0	0	0	0	0	0	0	0	0	0	0	0	0	0	0	0	0	0
YCR065W	2523	1775	804	2425	277	155	0	197	377	315	516	281	245	172	6	281	206	257	8	154	306	385	92	263	333	281	14	101	284	350	5	61	1	216	4	301	323	167	2771	306	151	214	350	315	4	5	4	2	278
YCR066W	0	0	0	0	0	0	0	0	0	0	0	0	0	0	0	0	0	0	0	0	0	0	0	0	0	0	0	0	0	0	0	0	0	0	0	0	0	0	0	0	0	0	0	0	0	0	0	0	0
YCR067C	3045	3444	2581	3222	407	456	0	538	715	364	234	538	586	224	102	330	629	398	161	371	490	723	60	531	503	419	1381	225	447	200	9	65	1	395	614	582	600	497	9	593	537	515	9	338	0	4	2	8	413
YCR068W	2435	2160	1251	3437	260	199	0	295	196	234	17	250	153	195	34	287	100	246	6	185	183	63	4	248	169	144	108	440	156	183	6	161	0	401	4	144	99	446	4	157	73	426	9	252	3	3	0	5	240
YCR069W	4004	3605	1467	4985	525	534	0	769	632	293	88	351	596	196	10	477	687	275	9	579	772	425	4	455	727	532	8	433	588	398	8	425	0	244	99	377	521	146	81	389	541	116	117	411	6	4	2	6	506
YCR071C	14	10	2	37	128	212	0	195	1	2	0	4	0	1	0	2	2	2	0	143	0	1	0	1	0	1	0	3	1	2	0	0	0	0	0	3	1	2	0	5	0	1	0	3	0	1	0	1	125
YCR072C	0	0	0	0	0	0	0	0	0	0	0	0	0	0	0	0	0	0	0	0	0	0	0	0	0	0	0	0	0	0	0	0	0	0	0	0	0	0	0	0	0	0	0	0	0	0	0	0	0
YCR073C	0	0	0	0	0	0	0	0	0	0	0	0	0	0	0	0	0	0	0	0	0	0	0	0	0	0	0	0	0	0	0	0	0	0	0	0	0	0	0	0	0	0	0	0	0	0	0	0	0
YCR073W-A	307	493	291	289	10	21	0	10	15	25	13	13	92	14	2	47	151	29	3	59	12	9	3	9	69	37	107	40	41	14	5	8	0	36	2	25	42	37	41	19	81	41	0	29	1	1	0	1	8
YCR075C	3912	3192	2938	3957	283	217	0	201	413	167	148	245	436	179	28	260	775	139	2079	197	953	477	1981	446	771	514	8	405	562	386	6	465	0	176	11	147	400	138	11	185	380	101	2	192	3	3	3	6	285
YCR076C	2750	2854	1393	2539	475	500	0	448	449	504	57	190	250	382	11	190	221	423	2	387	482	384	8	328	464	389	12	55	429	322	6	141	1	472	51	187	291	355	371	207	156	274	180	198	19	4	1	7	406
YCR077C	283	333	550	315	62	34	0	38	29	35	39	36	22	44	5	8	7	42	32	9	27	45	18	3	18	78	63	17	25	59	9	1	0	108	1	16	39	115	0	16	1	84	0	8	1	1	4	0	27
YCR079W	0	0	0	0	0	0	0	0	0	0	0	0	0	0	0	0	0	0	0	0	0	0	0	0	0	0	0	0	0	0	0	0	0	0	0	0	0	0	0	0	0	0	0	0	0	0	0	0	0
YCR081W	216	404	1063	301	132	143	0	247	21	6	1	2	7	0	56	8	13	4	134	181	21	19	722	24	50	53	89	52	12	38	8220	5	0	2	2180	0	5	12	272	2	10	9	1973	3	0	1	14	0	146
YCR082W	1524	1778	636	1150	71	113	0	64	181	127	19	120	242	156	3	241	280	253	1	304	116	98	1	64	283	176	17	26	367	142	2	22	0	126	131	307	212	41	0	230	210	57	2	344	7	0	1	4	109
YCR083W	0	0	0	0	0	0	0	0	0	0	0	0	0	0	0	0	0	0	0	0	0	0	0	0	0	0	0	0	0	0	0	0	0	0	0	0	0	0	0	0	0	0	0	0	0	0	0	0	0
YCR084C	0	0	0	0	0	0	0	0	0	0	0	0	0	0	0	0	0	0	0	0	0	0	0	0	0	0	0	0	0	0	0	0	0	0	0	0	0	0	0	0	0	0	0	0	0	0	0	0	0
YCR085W	5830	4928	3370	5130	486	520	0	589	989	497	526	837	904	366	4363	522	1028	492	1158	420	833	823	227	445	1023	499	544	454	805	596	17	583	0	449	66	858	985	650	133	837	739	870	18	518	5	10	9	34	547
YCR086W	2899	2706	1664	2401	350	424	0	397	380	219	43	206	428	164	525	183	594	186	663	326	507	712	1080	218	452	473	11	396	524	455	114	292	0	120	139	97	520	104	34	148	450	136	19	100	3	4	6	7	350
YCR087C-A	4880	4215	1410	5555	463	604	0	608	484	277	545	365	260	348	7	433	286	416	13	557	851	806	2	470	758	653	77	583	403	492	6	580	0	430	135	339	280	451	21	320	163	298	16	411	9	8	3	23	433
YCR087W	5368	5469	1788	5588	360	437	0	459	548	521	911	535	454	493	56	606	309	682	34	279	1027	1049	9	645	1049	847	163	568	626	723	4	798	0	520	132	474	360	483	369	652	287	393	11	713	12	7	3	13	270
YCR088W	2522	2629	1838	3910	315	259	0	414	703	399	44	317	597	388	21	243	596	351	4	234	375	330	60	428	385	158	17	174	744	134	6	309	0	444	6	240	530	344	215	265	419	269	226	207	9	5	14	7	298
YCR089W	0	0	0	0	0	0	0	0	0	0	0	0	0	0	0	0	0	0	0	0	0	0	0	0	0	0	0	0	0	0	0	0	0	0	0	0	0	0	0	0	0	0	0	0	0	0	0	0	0
YCR090C	5193	3712	1172	4310	510	345	0	362	572	549	315	499	356	401	6	504	413	515	9	303	997	714	9	663	956	503	7	407	728	546	10	534	1	401	11	332	543	444	7	451	377	528	17	423	12	6	2	7	492
YCR091W	3746	4352	1383	4430	552	604	0	703	399	444	69	422	361	432	63	494	231	609	10	475	669	515	30	447	710	406	13	542	399	599	11	577	0	495	7	368	387	554	12	401	176	409	137	523	9	5	0	12	554
YCR092C	2923	2818	2276	3534	340	440	0	480	597	230	127	391	638	205	66	325	732	253	429	428	565	384	70	348	542	342	531	462	471	263	17	386	0	103	13	556	686	336	204	588	424	332	8	271	5	5	4	27	290
YCR093W	0	0	0	0	0	0	0	0	0	0	0	0	0	0	0	0	0	0	0	0	0	0	0	0	0	0	0	0	0	0	0	0	0	0	0	0	0	0	0	0	0	0	0	0	0	0	0	0	0
YCR094W	0	0	0	0	0	0	0	0	0	0	0	0	0	0	0	0	0	0	0	0	0	0	0	0	0	0	0	0	0	0	0	0	0	0	0	0	0	0	0	0	0	0	0	0	0	0	0	0	0
YCR095C	2136	2467	1240	2577	308	351	0	267	372	273	211	203	307	261	33	218	343	330	9	138	277	303	18	57	337	296	12	173	435	153	3	95	0	165	8	280	311	262	10	344	379	193	7	447	3	3	1	10	288
YCR098C	3850	3510	1033	3353	323	532	0	361	307	166	246	82	199	124	8	100	170	190	8	443	811	479	2	414	826	686	6	445	205	571	9	235	0	269	7	105	153	356	6	94	81	255	4	126	3	8	2	8	257
YCR099C	4924	4447	1321	5137	673	642	0	714	393	377	246	274	249	313	226	310	218	393	8	448	916	692	17	553	1009	456	12	640	312	563	7	672	0	364	383	298	258	373	482	314	136	355	68	379	12	6	4	14	841
YCR100C	4070	4723	1658	3465	355	375	0	501	1240	514	725	449	1193	325	33	414	1356	309	2	329	732	562	159	326	768	568	12	395	1208	315	14	432	0	348	31	230	1237	421	62	258	1128	364	6	172	4	5	2	8	438
YCR101C	2878	3564	1188	2590	167	355	0	293	316	174	34	282	404	348	17	461	251	429	21	450	417	229	5	279	685	236	13	320	390	219	3	319	1	351	9	462	287	311	5	400	133	183	10	459	13	2	2	10	144
YCR102C	5055	3738	1555	4283	273	221	0	244	891	461	161	329	778	347	11	366	728	540	11	279	1193	795	11	576	1474	604	23	607	523	440	33	714	1	445	32	241	619	715	16	289	227	633	315	280	7	1	0	7	261
YCR102W-A	5726	5498	3732	5404	365	418	0	558	955	554	526	633	853	503	738	621	897	670	1386	366	1125	665	26	658	1154	597	207	554	754	587	186	601	0	634	26	743	653	611	138	767	580	534	18	623	11	10	5	33	361
YCR105W	6234	5390	2743	6273	406	571	0	523	484	459	701	290	485	319	28	366	359	390	10	443	1173	1038	12	665	1145	592	11	500	356	615	84	827	0	534	24	270	336	678	732	229	175	525	685	296	13	3	3	12	453
YCR106W	4654	3619	1356	5060	652	513	0	760	496	483	259	370	413	522	28	537	364	561	26	577	935	477	8	474	962	429	8	564	503	448	10	416	0	541	20	455	342	445	109	413	274	455	108	515	16	8	7	11	673
YCR107W	1518	1752	676	1036	76	207	0	88	294	168	64	112	215	148	441	125	183	212	477	236	318	129	15	136	354	129	52	246	324	108	3	128	0	118	7	139	234	121	5	92	153	94	8	98	5	9	10	3	60
YDL001W	1868	2257	1366	2733	345	402	0	431	622	525	141	510	447	403	36	479	326	418	416	271	270	178	13	146	236	132	13	187	594	177	4	293	0	443	7	412	469	356	5	553	269	276	0	629	8	4	3	8	399
YDL002C	957	704	351	491	204	241	0	222	93	58	1	52	92	110	0	82	102	91	1	50	124	10	1	4	138	17	0	3	138	4	2	3	0	52	1	43	117	72	2	74	109	42	2	56	0	0	0	0	233
YDL003W	0	0	0	0	0	0	0	0	0	0	0	0	0	0	0	0	0	0	0	0	0	0	0	0	0	0	0	0	0	0	0	0	0	0	0	0	0	0	0	0	0	0	0	0	0	0	0	0	0
YDL004W	0	0	0	0	0	0	0	0	0	0	0	0	0	0	0	0	0	0	0	0	0	0	0	0	0	0	0	0	0	0	0	0	0	0	0	0	0	0	0	0	0	0	0	0	0	0	0	0	0
YDL005C	0	0	0	0	0	0	0	0	0	0	0	0	0	0	0	0	0	0	0	0	0	0	0	0	0	0	0	0	0	0	0	0	0	0	0	0	0	0	0	0	0	0	0	0	0	0	0	0	0
YDL006W	398	1036	462	330	42	26	0	34	32	100	1	77	37	81	16	52	82	151	80	25	16	11	12	2	4	32	18	11	29	10	8	1	0	116	1	112	49	148	0	85	28	102	2	57	1	1	2	3	56
YDL007W	0	0	0	0	0	0	0	0	0	0	0	0	0	0	0	0	0	0	0	0	0	0	0	0	0	0	0	0	0	0	0	0	0	0	0	0	0	0	0	0	0	0	0	0	0	0	0	0	0
YDL008W	0	0	0	0	0	0	0	0	0	0	0	0	0	0	0	0	0	0	0	0	0	0	0	0	0	0	0	0	0	0	0	0	0	0	0	0	0	0	0	0	0	0	0	0	0	0	0	0	0
YDL009C	0	0	0	0	0	0	0	0	0	0	0	0	0	0	0	0	0	0	0	0	0	0	0	0	0	0	0	0	0	0	0	0	0	0	0	0	0	0	0	0	0	0	0	0	0	0	0	0	0
YDL010W	3928	3632	1017	3474	125	271	0	226	599	272	45	483	425	476	11	562	348	511	4	238	959	542	8	391	997	310	132	418	661	341	6	416	0	515	33	446	353	364	3	559	231	231	3	547	12	2	2	8	96
YDL011C	3814	4350	1229	3615	182	693	0	410	557	68	183	248	619	192	516	267	699	210	7	495	892	488	5	569	895	498	4	501	647	335	18	375	0	111	1	172	553	72	6	191	545	47	344	168	3	24	11	7	129
YDL012C	4251	3211	963	3665	332	617	0	616	481	226	86	382	416	357	5	465	272	378	3	568	900	543	1	432	937	787	12	534	452	710	5	408	0	334	7	345	260	295	4	410	249	193	63	440	15	10	2	19	275
YDL013W	1374	1948	52	1302	14	24	0	24	56	37	170	21	24	25	2	22	6	18	0	11	179	454	2	55	189	419	1	14	44	275	1	60	0	17	28	8	49	26	2	14	12	7	97	3	1	0	0	1	35
YDL014W	0	0	0	0	0	0	0	0	0	0	0	0	0	0	0	0	0	0	0	0	0	0	0	0	0	0	0	0	0	0	0	0	0	0	0	0	0	0	0	0	0	0	0	0	0	0	0	0	0
YDL015C	0	0	0	0	0	0	0	0	0	0	0	0	0	0	0	0	0	0	0	0	0	0	0	0	0	0	0	0	0	0	0	0	0	0	0	0	0	0	0	0	0	0	0	0	0	0	0	0	0
YDL016C	0	0	0	0	0	0	0	0	0	0	0	0	0	0	0	0	0	0	0	0	0	0	0	0	0	0	0	0	0	0	0	0	0	0	0	0	0	0	0	0	0	0	0	0	0	0	0	0	0
YDL017W	0	0	0	0	0	0	0	0	0	0	0	0	0	0	0	0	0	0	0	0	0	0	0	0	0	0	0	0	0	0	0	0	0	0	0	0	0	0	0	0	0	0	0	0	0	0	0	0	0
YDL018C	4906	4492	1518	4311	428	558	0	459	262	168	555	91	273	119	34	92	160	158	42	443	1059	727	47	468	948	537	9	511	188	604	55	481	0	170	13	74	187	279	23	85	66	303	123	116	0	5	3	10	514
YDL019C	0	0	0	0	0	0	0	0	0	0	0	0	0	0	0	0	0	0	0	0	0	0	0	0	0	0	0	0	0	0	0	0	0	0	0	0	0	0	0	0	0	0	0	0	0	0	0	0	0
YDL020C	797	703	674	714	96	75	0	88	198	35	33	69	139	16	401	58	244	7	93	88	83	43	2	26	133	43	95	160	57	51	4	44	0	36	0	90	171	55	2	88	174	47	3	63	0	0	1	5	101
YDL021W	0	0	0	0	0	0	0	0	0	0	0	0	0	0	0	0	0	0	0	0	0	0	0	0	0	0	0	0	0	0	0	0	0	0	0	0	0	0	0	0	0	0	0	0	0	0	0	0	0
YDL022W	0	0	0	0	0	0	0	0	0	0	0	0	0	0	0	0	0	0	0	0	0	0	0	0	0	0	0	0	0	0	0	0	0	0	0	0	0	0	0	0	0	0	0	0	0	0	0	0	0
YDL023C	0	0	0	0	0	0	0	0	0	0	0	0	0	0	0	0	0	0	0	0	0	0	0	0	0	0	0	0	0	0	0	0	0	0	0	0	0	0	0	0	0	0	0	0	0	0	0	0	0
YDL024C	3601	1896	1012	1058	17	365	0	64	782	21	4	228	889	80	38	193	940	61	6	409	663	61	448	186	777	153	283	196	481	39	17	132	0	26	33	336	780	49	1	239	663	20	8	113	1	7	0	3	15
YDL025C	3510	4433	1284	5773	472	452	0	547	496	486	969	256	408	306	33	373	350	483	16	379	480	822	6	471	532	572	10	297	512	720	7	372	0	521	872	389	365	527	20	253	256	510	3416	460	10	11	1	18	459
YDL026W	5650	5246	2194	5207	695	669	0	727	1005	504	1456	567	813	441	264	655	729	458	38	701	800	386	111	381	887	1002	175	406	1182	760	10	427	0	356	866	422	931	396	3015	546	674	311	260	502	9	20	0	12	850
YDL027C	2998	3052	820	3136	210	318	0	244	381	172	35	259	589	161	5	389	696	206	6	483	475	264	10	288	751	305	3	467	661	182	3	335	0	57	161	313	507	71	5	369	586	46	11	521	3	4	2	6	206
YDL028C	0	0	0	0	0	0	0	0	0	0	0	0	0	0	0	0	0	0	0	0	0	0	0	0	0	0	0	0	0	0	0	0	0	0	0	0	0	0	0	0	0	0	0	0	0	0	0	0	0
YDL029W	0	0	0	0	0	0	0	0	0	0	0	0	0	0	0	0	0	0	0	0	0	0	0	0	0	0	0	0	0	0	0	0	0	0	0	0	0	0	0	0	0	0	0	0	0	0	0	0	0
YDL030W	0	0	0	0	0	0	0	0	0	0	0	0	0	0	0	0	0	0	0	0	0	0	0	0	0	0	0	0	0	0	0	0	0	0	0	0	0	0	0	0	0	0	0	0	0	0	0	0	0
YDL031W	0	0	0	0	0	0	0	0	0	0	0	0	0	0	0	0	0	0	0	0	0	0	0	0	0	0	0	0	0	0	0	0	0	0	0	0	0	0	0	0	0	0	0	0	0	0	0	0	0
YDL032W	0	0	0	0	0	0	0	0	0	0	0	0	0	0	0	0	0	0	0	0	0	0	0	0	0	0	0	0	0	0	0	0	0	0	0	0	0	0	0	0	0	0	0	0	0	0	0	0	0
YDL033C	666	946	231	1078	0	0	0	7	8	19	8	37	10	31	0	26	12	48	3	2	35	99	1	137	33	99	28	41	4	66	0	37	0	73	10	41	5	106	0	48	5	133	0	45	2	0	0	1	1
YDL034W	0	0	0	0	0	0	0	0	0	0	0	0	0	0	0	0	0	0	0	0	0	0	0	0	0	0	0	0	0	0	0	0	0	0	0	0	0	0	0	0	0	0	0	0	0	0	0	0	0
YDL035C	0	1	0	1	0	0	0	0	0	0	0	0	0	0	0	0	0	1	0	0	0	0	0	0	0	0	0	1	0	0	0	0	0	0	0	0	0	0	0	0	0	0	0	0	0	0	0	0	0
YDL036C	2	0	0	0	1	0	0	0	1	0	0	0	0	0	0	0	0	0	0	0	0	0	0	0	0	0	0	2	1	0	0	0	0	0	0	0	0	1	1	0	0	0	0	0	0	0	0	0	0
YDL037C	3869	4319	1361	2732	67	427	0	169	581	251	208	329	438	363	95	335	295	557	3	421	757	278	3	382	809	442	156	532	630	228	2	287	0	355	18	367	377	289	0	262	216	138	2	276	9	3	0	4	73
YDL038C	3269	4094	2068	4364	445	725	0	641	1269	622	1102	787	999	778	49	1028	1028	926	46	586	587	524	65	521	585	575	87	313	1305	484	7	198	0	851	331	828	1032	696	649	951	787	434	79	1154	19	7	0	17	488
YDL039C	5026	4920	1762	5209	646	569	0	838	678	846	686	586	692	655	115	654	540	1084	13	619	975	420	197	579	946	810	34	536	867	412	21	532	0	858	10	601	526	513	15	699	358	714	8	872	19	22	3	11	659
YDL040C	0	0	0	0	0	0	0	0	0	0	0	0	0	0	0	0	0	0	0	0	0	0	0	0	0	0	0	0	0	0	0	0	0	0	0	0	0	0	0	0	0	0	0	0	0	0	0	0	0
YDL041W	0	0	0	0	0	0	0	0	0	0	0	0	0	0	0	0	0	0	0	0	0	0	0	0	0	0	0	0	0	0	0	0	0	0	0	0	0	0	0	0	0	0	0	0	0	0	0	0	0
YDL042C	0	0	0	0	0	0	0	0	0	0	0	0	0	0	0	0	0	0	0	0	0	0	0	0	0	0	0	0	0	0	0	0	0	0	0	0	0	0	0	0	0	0	0	0	0	0	0	0	0
YDL043C	0	0	0	0	0	0	0	0	0	0	0	0	0	0	0	0	0	0	0	0	0	0	0	0	0	0	0	0	0	0	0	0	0	0	0	0	0	0	0	0	0	0	0	0	0	0	0	0	0
YDL044C	0	0	0	0	0	0	0	0	0	0	0	0	0	0	0	0	0	0	0	0	0	0	0	0	0	0	0	0	0	0	0	0	0	0	0	0	0	0	0	0	0	0	0	0	0	0	0	0	0
YDL045C	0	0	0	0	0	0	0	0	0	0	0	0	0	0	0	0	0	0	0	0	0	0	0	0	0	0	0	0	0	0	0	0	0	0	0	0	0	0	0	0	0	0	0	0	0	0	0	0	0
YDL045W-A	0	0	0	0	0	0	0	0	0	0	0	0	0	0	0	0	0	0	0	0	0	0	0	0	0	0	0	0	0	0	0	0	0	0	0	0	0	0	0	0	0	0	0	0	0	0	0	0	0
YDL046W	0	0	0	0	0	0	0	0	0	0	0	0	0	0	0	0	0	0	0	0	0	0	0	0	0	0	0	0	0	0	0	0	0	0	0	0	0	0	0	0	0	0	0	0	0	0	0	0	0
YDL047W	0	0	0	0	0	0	0	0	0	0	0	0	0	0	0	0	0	0	0	0	0	0	0	0	0	0	0	0	0	0	0	0	0	0	0	0	0	0	0	0	0	0	0	0	0	0	0	0	0
YDL048C	5456	4713	1444	4901	598	498	0	695	596	565	256	530	470	563	13	608	383	703	13	418	921	539	8	498	1005	612	83	188	713	433	6	234	0	697	218	518	626	485	110	625	310	566	11	664	16	5	1	16	715
YDL049C	0	0	0	0	0	0	0	0	0	0	0	0	0	0	0	0	0	0	0	0	0	0	0	0	0	0	0	0	0	0	0	0	0	0	0	0	0	0	0	0	0	0	0	0	0	0	0	0	0
YDL050C	299	297	152	146	2	15	0	3	37	4	5	24	28	13	0	34	23	21	0	65	46	15	1	18	135	19	19	15	34	14	0	1	0	9	2	23	24	5	7	18	20	8	0	22	0	0	0	0	3
YDL051W	5106	5111	1383	4689	452	491	0	494	556	257	644	307	518	260	318	330	294	306	66	402	1044	1314	11	311	1009	1025	233	99	457	772	8	107	1	300	212	248	348	235	98	329	321	203	365	273	7	7	2	4	437
YDL052C	4294	4444	1479	1327	4	5	0	4	246	96	138	120	199	227	9	256	179	292	65	2	993	658	19	57	806	569	41	135	211	340	7	33	0	239	550	162	177	250	88	131	99	122	117	146	5	10	4	2	4
YDL053C	12	6	2	4	0	0	0	0	1	0	0	0	0	1	0	0	5	0	0	0	0	0	0	0	1	0	0	1	1	0	0	0	0	0	0	0	0	1	0	1	3	0	0	0	0	0	0	0	0
YDL054C	432	316	191	110	0	21	0	8	128	8	3	30	76	8	4	37	90	14	41	167	45	10	102	21	176	30	19	17	102	9	0	5	0	11	0	79	74	9	1	38	49	6	1	25	0	0	0	3	0
YDL055C	0	0	0	0	0	0	0	0	0	0	0	0	0	0	0	0	0	0	0	0	0	0	0	0	0	0	0	0	0	0	0	0	0	0	0	0	0	0	0	0	0	0	0	0	0	0	0	0	0
YDL056W	4123	3112	2179	2653	645	600	0	656	719	436	695	311	543	468	10	317	450	461	13	585	878	743	63	457	930	662	39	249	489	368	244	129	1	535	158	223	337	751	110	309	191	826	45	334	12	30	1	13	764
YDL057W	0	0	0	0	0	0	0	0	0	0	0	0	0	0	0	0	0	0	0	0	0	0	0	0	0	0	0	0	0	0	0	0	0	0	0	0	0	0	0	0	0	0	0	0	0	0	0	0	0
YDL058W	0	0	0	0	0	0	0	0	0	0	0	0	0	0	0	0	0	0	0	0	0	0	0	0	0	0	0	0	0	0	0	0	0	0	0	0	0	0	0	0	0	0	0	0	0	0	0	0	0
YDL059C	3503	2933	941	3375	398	559	0	478	558	229	115	378	442	310	7	422	296	429	5	497	691	467	3	487	838	421	0	307	581	299	4	397	1	338	67	313	399	243	2	392	201	225	43	410	6	5	1	4	365
YDL060W	0	0	0	0	0	0	0	0	0	0	0	0	0	0	0	0	0	0	0	0	0	0	0	0	0	0	0	0	0	0	0	0	0	0	0	0	0	0	0	0	0	0	0	0	0	0	0	0	0
YDL061C	0	0	0	0	0	0	0	0	0	0	0	0	0	0	0	0	0	0	0	0	0	0	0	0	0	0	0	0	0	0	0	0	0	0	0	0	0	0	0	0	0	0	0	0	0	0	0	0	0
YDL062W	0	0	0	0	0	0	0	0	0	0	0	0	0	0	0	0	0	0	0	0	0	0	0	0	0	0	0	0	0	0	0	0	0	0	0	0	0	0	0	0	0	0	0	0	0	0	0	0	0
YDL063C	1083	1246	372	1073	54	118	0	54	90	92	56	78	75	101	11	96	53	128	12	60	179	218	15	123	206	174	9	36	96	135	0	28	0	115	127	95	57	156	19	75	23	156	0	134	0	1	0	1	62
YDL064W	0	0	0	0	0	0	0	0	0	0	0	0	0	0	0	0	0	0	0	0	0	0	0	0	0	0	0	0	0	0	0	0	0	0	0	0	0	0	0	0	0	0	0	0	0	0	0	0	0
YDL065C	0	0	0	0	0	0	0	0	0	0	0	0	0	0	0	0	0	0	0	0	0	0	0	0	0	0	0	0	0	0	0	0	0	0	0	0	0	0	0	0	0	0	0	0	0	0	0	0	0
YDL066W	0	0	0	0	0	0	0	0	0	0	0	0	0	0	0	0	0	0	0	0	0	0	0	0	0	0	0	0	0	0	0	0	0	0	0	0	0	0	0	0	0	0	0	0	0	0	0	0	0
YDL067C	0	0	0	0	0	0	0	0	0	0	0	0	0	0	0	0	0	0	0	0	0	0	0	0	0	0	0	0	0	0	0	0	0	0	0	0	0	0	0	0	0	0	0	0	0	0	0	0	0
YDL068W	0	0	0	0	0	0	0	0	0	0	0	0	0	0	0	0	0	0	0	0	0	0	0	0	0	0	0	0	0	0	0	0	0	0	0	0	0	0	0	0	0	0	0	0	0	0	0	0	0
YDL069C	0	0	0	0	0	0	0	0	0	0	0	0	0	0	0	0	0	0	0	0	0	0	0	0	0	0	0	0	0	0	0	0	0	0	0	0	0	0	0	0	0	0	0	0	0	0	0	0	0
YDL070W	3758	3426	2041	3321	549	668	0	625	668	280	102	443	813	192	1519	290	914	256	81	539	734	355	195	412	732	489	11081	579	495	501	58	410	0	219	786	574	676	199	301	647	551	193	391	224	3	13	4	22	551
YDL071C	5675	5533	1632	6131	348	413	0	318	451	347	224	349	325	250	19	356	255	366	16	370	1069	940	112	531	942	1170	23	455	504	653	3	334	1	299	53	498	322	282	72	389	199	291	22	418	12	3	4	14	431
YDL072C	0	0	0	0	0	0	0	0	0	0	0	0	0	0	0	0	0	0	0	0	0	0	0	0	0	0	0	0	0	0	0	0	0	0	0	0	0	0	0	0	0	0	0	0	0	0	0	0	0
YDL073W	0	0	0	0	0	0	0	0	0	0	0	0	0	0	0	0	0	0	0	0	0	0	0	0	0	0	0	0	0	0	0	0	0	0	0	0	0	0	0	0	0	0	0	0	0	0	0	0	0
YDL074C	73	263	94	43	15	68	0	18	23	2	0	23	32	6	1	60	37	4	26	72	0	1	0	1	2	3	0	1	24	2	0	3	0	0	0	41	15	3	1	35	9	3	0	20	1	0	0	1	12
YDL075W	0	0	0	0	0	0	0	0	0	0	0	0	0	0	0	0	0	0	0	0	0	0	0	0	0	0	0	0	0	0	0	0	0	0	0	0	0	0	0	0	0	0	0	0	0	0	0	0	0
YDL076C	0	0	0	0	0	0	0	0	0	0	0	0	0	0	0	0	0	0	0	0	0	0	0	0	0	0	0	0	0	0	0	0	0	0	0	0	0	0	0	0	0	0	0	0	0	0	0	0	0
YDL077C	0	0	0	0	0	0	0	0	0	0	0	0	0	0	0	0	0	0	0	0	0	0	0	0	0	0	0	0	0	0	0	0	0	0	0	0	0	0	0	0	0	0	0	0	0	0	0	0	0
YDL078C	1540	1937	845	1518	138	363	0	196	516	182	134	282	307	427	100	313	207	424	8	256	445	264	3	178	560	181	7	228	478	189	4	156	0	381	2	333	324	311	3	309	198	186	2	297	3	4	2	5	68
YDL079C	4838	4412	2022	4290	458	448	0	435	1059	413	128	546	955	377	11	733	1106	434	5	387	575	370	68	417	649	914	71	286	1346	529	9	241	1	287	233	430	963	412	4	573	952	302	7	732	13	3	0	12	432
YDL080C	344	235	181	148	3	26	0	3	18	6	0	10	48	13	2	29	102	13	39	36	13	2	0	11	112	8	34	70	36	6	2	2	0	4	0	75	42	8	22	23	64	7	1	41	0	1	1	0	0
YDL081C	57	44	22	40	7	45	0	14	41	4	0	6	21	12	0	10	4	20	0	48	7	1	0	3	4	1	2	1	60	1	0	0	0	10	0	2	2	4	0	6	6	4	1	6	1	0	0	0	3
YDL082W	0	0	0	0	1	0	0	0	0	0	0	0	0	0	0	0	0	0	0	0	0	0	0	0	0	0	0	0	1	0	0	0	0	0	0	0	0	0	0	0	0	0	0	0	0	0	0	0	0
YDL083C	0	0	0	0	0	0	0	0	0	0	0	0	0	0	0	0	0	0	0	0	0	0	0	0	0	0	0	0	0	0	0	0	0	0	0	0	0	0	0	0	0	0	0	0	0	0	0	0	0
YDL084W	0	0	0	0	0	0	0	0	0	0	0	0	0	0	0	0	0	0	0	0	0	0	0	0	0	0	0	0	0	0	0	0	0	0	0	0	0	0	0	0	0	0	0	0	0	0	0	0	0
YDL085W	963	863	622	796	11	50	0	17	114	29	31	45	265	56	4	149	418	57	2	111	72	16	5	80	235	69	6	191	317	19	3	30	0	40	44	127	245	14	1	75	262	19	2	97	3	0	0	12	6
YDL086W	4279	4108	1890	4594	265	431	0	304	1229	495	80	597	995	552	9	731	1104	447	10	256	704	446	95	260	670	656	719	366	1395	476	21	358	0	300	43	505	1051	274	10	697	967	353	9	741	4	8	2	12	292
YDL087C	0	0	0	0	0	0	0	0	0	0	0	0	0	0	0	0	0	0	0	0	0	0	0	0	0	0	0	0	0	0	0	0	0	0	0	0	0	0	0	0	0	0	0	0	0	0	0	0	0
YDL088C	2106	1410	903	633	3	189	0	14	662	2	3	146	490	58	3	146	462	79	17	296	473	67	26	98	551	88	34	208	756	36	3	25	0	41	3	140	526	33	2	103	527	15	0	87	1	1	0	0	4
YDL089W	2524	2927	1149	2699	229	294	0	232	321	234	301	258	252	280	14	251	214	388	1	172	547	405	8	218	504	698	2	428	391	455	5	216	0	512	6	138	235	232	217	161	137	218	2	212	6	1	3	8	164
YDL090C	0	0	0	0	0	0	0	0	0	0	0	0	0	0	0	0	0	0	0	0	0	0	0	0	0	0	0	0	0	0	0	0	0	0	0	0	0	0	0	0	0	0	0	0	0	0	0	0	0
YDL091C	0	0	0	0	0	0	0	0	0	0	0	0	0	0	0	0	0	0	0	0	0	0	0	0	0	0	0	0	0	0	0	0	0	0	0	0	0	0	0	0	0	0	0	0	0	0	0	0	0
YDL092W	0	0	0	0	0	0	0	0	0	0	0	0	0	0	0	0	0	0	0	0	0	0	0	0	0	0	0	0	0	0	0	0	0	0	0	0	0	0	0	0	0	0	0	0	0	0	0	0	0
YDL093W	5038	4092	1438	4048	817	725	0	734	494	233	225	294	445	251	44	275	404	318	5576	896	941	824	44	533	797	682	24	685	536	515	208	366	0	328	106	225	479	280	1723	228	322	333	4	259	10	9	2	9	732
YDL094C	2181	121	524	411	3	17	0	5	484	5	68	275	217	2	14	41	271	4	5	422	576	53	5	429	561	2	141	121	323	4	2	47	0	0	3	65	220	2	2	57	192	0	1	43	1	1	0	0	3
YDL095W	1	1	1	0	0	0	0	0	0	0	0	0	0	0	0	0	0	0	0	0	0	0	0	0	0	0	0	0	0	0	0	0	0	1	0	0	0	0	0	0	0	0	0	0	0	0	0	0	0
YDL096C	2191	2928	964	1859	22	338	0	143	483	62	22	307	354	285	16	293	331	274	12	321	435	161	10	252	445	210	55	346	397	91	3	154	0	236	154	259	353	171	3	245	144	93	5	256	4	2	1	4	29
YDL097C	0	0	0	0	0	0	0	0	0	0	0	0	0	0	0	0	0	0	0	0	0	0	0	0	0	0	0	0	0	0	0	0	0	0	0	0	0	0	0	0	0	0	0	0	0	0	0	0	0
YDL098C	0	0	0	0	0	0	0	0	0	0	0	0	0	0	0	0	0	0	0	0	0	0	0	0	0	0	0	0	0	0	0	0	0	0	0	0	0	0	0	0	0	0	0	0	0	0	0	0	0
YDL099W	2016	2949	777	1584	155	596	0	352	221	181	341	194	206	349	13	284	179	363	7	444	334	117	9	108	440	325	13	85	230	195	1	66	0	311	5	213	208	220	7	205	145	161	1	247	9	11	1	11	188
YDL100C	0	0	0	0	0	0	0	0	0	0	0	0	0	0	0	0	0	0	0	0	0	0	0	0	0	0	0	0	0	0	0	0	0	0	0	0	0	0	0	0	0	0	0	0	0	0	0	0	0
YDL101C	0	0	0	0	0	0	0	0	0	0	0	0	0	0	0	0	0	0	0	0	0	0	0	0	0	0	0	0	0	0	0	0	0	0	0	0	0	0	0	0	0	0	0	0	0	0	0	0	0
YDL102W	0	0	0	0	0	0	0	0	0	0	0	0	0	0	0	0	0	0	0	0	0	0	0	0	0	0	0	0	0	0	0	0	0	0	0	0	0	0	0	0	0	0	0	0	0	0	0	0	0
YDL103C	0	0	0	0	0	0	0	0	0	0	0	0	0	0	0	0	0	0	0	0	0	0	0	0	0	0	0	0	0	0	0	0	0	0	0	0	0	0	0	0	0	0	0	0	0	0	0	0	0
YDL104C	1647	2591	547	2364	215	254	0	271	121	167	58	231	112	215	22	243	113	330	10	196	157	197	12	206	154	206	12	281	109	81	3	180	0	337	5	249	73	359	32	216	121	319	17	275	1	0	1	4	225
YDL105W	0	0	0	0	0	0	0	0	0	0	0	0	0	0	0	0	0	0	0	0	0	0	0	0	0	0	0	0	0	0	0	0	0	0	0	0	0	0	0	0	0	0	0	0	0	0	0	0	0
YDL106C	333	403	185	61	73	116	0	15	90	53	1	0	51	44	8	1	40	100	1	5	28	8	6	0	15	15	3	0	100	13	0	0	0	42	0	0	58	56	2	1	18	42	6	0	0	1	0	0	82
YDL107W	0	0	0	0	0	0	0	0	0	0	0	0	0	0	0	0	0	0	0	0	0	0	0	0	0	0	0	0	0	0	0	0	0	0	0	0	0	0	0	0	0	0	0	0	0	0	0	0	0
YDL108W	0	0	0	0	0	0	0	0	0	0	0	0	0	0	0	0	0	0	0	0	0	0	0	0	0	0	0	0	0	0	0	0	0	0	0	0	0	0	0	0	0	0	0	0	0	0	0	0	0
YDL109C	4190	3379	1319	4007	415	488	1	435	437	427	64	446	352	482	57	536	254	517	5	343	753	545	19	431	689	631	128	590	535	378	3	576	0	417	102	329	383	346	14	453	193	378	6	601	11	9	2	12	421
YDL110C	4467	3713	2979	3569	462	416	1	438	1146	590	238	633	1003	328	63	476	1155	331	331	373	625	307	26	441	578	603	1463	523	625	464	71	306	0	277	26	708	966	399	13	834	927	654	1433	284	5	5	7	36	555
YDL111C	0	0	0	0	0	0	0	0	0	0	0	0	0	0	0	0	0	0	0	0	0	0	0	0	0	0	0	0	0	0	0	0	0	0	0	0	0	0	0	0	0	0	0	0	0	0	0	0	0
YDL112W	3215	4050	1344	3593	274	480	0	351	538	316	37	347	361	278	1825	354	327	346	244	431	577	304	25	297	537	418	15	339	480	158	3	373	1	250	18	262	373	163	5	276	328	124	7	384	6	1	0	4	317
YDL113C	0	0	0	0	0	0	0	0	0	0	0	0	0	0	0	0	0	0	0	0	0	0	0	0	0	0	0	0	0	0	0	0	0	0	0	0	0	0	0	0	0	0	0	0	0	0	0	0	0
YDL114W	1562	1141	361	1171	51	139	0	44	153	65	26	70	180	58	139	122	336	77	143	301	129	39	1	143	428	59	310	179	137	54	1	78	0	54	1	187	152	43	417	118	155	70	5	78	2	2	3	5	46
YDL115C	0	0	0	0	0	0	0	0	0	0	0	0	0	0	0	0	0	0	0	0	0	0	0	0	0	0	0	0	0	0	0	0	0	0	0	0	0	0	0	0	0	0	0	0	0	0	0	0	0
YDL116W	0	0	0	0	0	0	0	0	0	0	0	0	0	0	0	0	0	0	0	0	0	0	0	0	0	0	0	0	0	0	0	0	0	0	0	0	0	0	0	0	0	0	0	0	0	0	0	0	0
YDL117W	108	84	39	52	0	11	0	4	9	3	1	0	17	3	0	4	19	4	0	6	3	2	0	1	20	6	0	8	5	0	0	2	0	6	0	1	11	1	1	2	4	5	1	2	0	0	0	0	2
YDL118W	2249	2158	1602	1706	286	339	0	379	1420	452	295	337	1253	98	7	409	808	96	4	274	735	140	9	212	935	31	11	90	1702	128	4	136	1	154	18	155	1045	73	1132	170	607	88	5	167	1	2	2	4	298
YDL119C	3768	3430	2555	3334	263	393	0	388	1158	261	852	416	822	214	20	396	516	199	388	375	824	365	24	365	1087	249	949	334	1196	162	78	201	0	277	14	219	827	195	404	376	473	135	7	381	2	23	1	9	220
YDL120W	0	0	0	0	0	0	0	0	0	0	0	0	0	0	0	0	0	0	0	0	0	0	0	0	0	0	0	0	0	0	0	0	0	0	0	0	0	0	0	0	0	0	0	0	0	0	0	0	0
YDL121C	3193	2797	881	2007	22	175	0	33	410	46	42	252	238	240	31	307	209	221	4	179	886	168	2	393	852	203	44	452	465	141	1	117	0	140	18	350	294	82	16	236	129	54	2	266	7	3	1	6	19
YDL122W	3080	3409	1480	2203	347	406	0	304	1254	164	61	490	1304	101	18	442	1230	94	52	276	501	426	14	133	487	274	340	264	1124	197	26	120	0	237	75	294	860	102	483	395	1105	112	111	262	0	3	1	4	384
YDL123W	2	0	0	0	0	0	0	0	0	0	0	0	0	0	0	1	1	0	0	1	0	0	0	0	3	0	0	1	0	0	0	0	0	0	0	0	0	0	0	0	0	0	0	0	0	0	0	0	0
YDL124W	0	0	0	0	0	0	0	0	0	0	0	0	0	0	0	0	0	0	0	0	0	0	0	0	0	0	0	0	0	0	0	0	0	0	0	0	0	0	0	0	0	0	0	0	0	0	0	0	0
YDL125C	18	45	24	15	0	4	0	3	1	2	1	2	8	1	0	6	9	3	0	10	0	0	1	0	1	2	8	0	8	4	0	0	0	2	12	4	7	1	10	4	5	0	3	4	0	0	1	0	1
YDL126C	0	0	0	0	0	0	0	0	0	0	0	0	0	0	0	0	0	0	0	0	0	0	0	0	0	0	0	0	0	0	0	0	0	0	0	0	0	0	0	0	0	0	0	0	0	0	0	0	0
YDL127W	0	0	0	0	0	0	0	0	0	0	0	0	0	0	0	0	0	0	0	0	0	0	0	0	0	0	0	0	0	0	0	0	0	0	0	0	0	0	0	0	0	0	0	0	0	0	0	0	0
YDL128W	153	11	37	19	0	0	0	0	35	1	1	23	4	0	3	0	19	0	3	70	33	2	22	39	36	0	4	5	26	0	0	2	0	0	0	0	5	0	1	3	13	0	0	2	0	0	0	0	0
YDL129W	0	0	0	0	0	0	0	0	0	0	0	0	0	0	0	0	0	0	0	0	0	0	0	0	0	0	0	0	0	0	0	0	0	0	0	0	0	0	0	0	0	0	0	0	0	0	0	0	0
YDL130W	171	176	91	140	3	18	0	4	6	9	2	2	15	7	2	15	13	8	40	32	4	4	16	13	30	11	7	6	10	7	13	1	0	2	1	22	20	6	0	11	10	6	0	11	1	0	0	0	2
YDL130W-A	4551	4261	1409	5666	579	521	0	803	511	507	450	505	360	433	38	476	420	519	10	567	734	652	8	613	839	681	7	498	584	439	14	693	0	426	80	449	379	453	44	535	178	383	12	561	9	4	2	11	636
YDL131W	5127	4304	3057	3950	777	508	0	616	1024	432	235	650	1111	259	785	474	1194	342	3417	504	806	511	260	501	648	346	295	570	766	242	515	467	0	206	26	795	997	359	18	657	1086	312	10	394	0	2	3	17	815
YDL132W	0	0	0	0	0	0	0	0	0	0	0	0	0	0	0	0	0	0	0	0	0	0	0	0	0	0	0	0	0	0	0	0	0	0	0	0	0	0	0	0	0	0	0	0	0	0	0	0	0
YDL133C-A	3259	2890	2113	3261	276	369	0	452	1113	398	330	605	913	447	815	566	1182	456	126	409	688	722	21	606	689	371	58	314	749	388	35	269	0	382	13	759	928	644	44	775	820	461	7	583	7	6	11	20	278
YDL133W	3	2	1	0	0	0	0	0	0	0	0	0	0	0	0	0	0	0	0	1	0	0	0	0	2	0	0	0	0	0	0	0	0	0	0	0	0	0	0	0	0	0	0	0	0	0	0	0	0
YDL134C	10094	7130	3653	8472	344	442	1	350	760	309	1276	460	812	400	170	492	881	541	415	384	1400	1009	125	3240	1499	939	1960	2595	616	498	45	2277	0	571	1019	731	724	723	1069	581	790	725	773	509	2	15	11	24	359
YDL134C-A	2725	915	475	363	5	48	0	3	118	1	2	25	214	13	7	103	318	17	1	205	143	5	1	35	874	37	85	113	262	2	1	9	0	11	1	113	180	2	1	17	179	2	2	66	4	2	0	2	5
YDL135C	0	0	0	0	0	0	0	0	0	0	0	0	0	0	0	0	0	0	0	0	0	0	0	0	0	0	0	0	0	0	0	0	0	0	0	0	0	0	0	0	0	0	0	0	0	0	0	0	0
YDL136W	1367	1117	746	1410	57	165	0	118	153	93	52	75	168	81	2	65	149	109	5	79	235	248	47	116	251	137	24	132	131	171	2	50	0	154	4	47	145	141	5	67	55	110	1	82	3	1	0	0	54
YDL137W	0	0	0	0	0	0	0	0	0	0	0	0	0	0	0	0	0	0	0	0	0	0	0	0	0	0	0	0	0	0	0	0	0	0	0	0	0	0	0	0	0	0	0	0	0	0	0	0	0
YDL138W	0	2	0	0	0	0	0	0	0	0	0	0	1	0	0	1	1	0	0	0	0	0	0	0	1	0	0	0	0	0	0	0	0	0	0	0	0	0	0	0	0	0	0	0	0	0	0	0	0
YDL139C	0	0	0	0	0	0	0	0	0	0	0	0	0	0	0	0	0	0	0	0	0	0	0	0	0	0	0	0	0	0	0	0	0	0	0	0	0	0	0	0	0	0	0	0	0	0	0	0	0
YDL140C	0	0	0	0	0	0	0	0	0	0	0	0	0	0	0	0	0	0	0	0	0	0	0	0	0	0	0	0	0	0	0	0	0	0	0	0	0	0	0	0	0	0	0	0	0	0	0	0	0
YDL141W	0	0	0	0	0	0	0	0	0	0	0	0	0	0	0	0	0	0	0	0	0	0	0	0	0	0	0	0	0	0	0	0	0	0	0	0	0	0	0	0	0	0	0	0	0	0	0	0	0
YDL142C	1501	1949	1713	1776	166	156	0	232	291	250	2554	245	250	193	142	200	511	241	257	172	169	301	178	44	180	249	3317	51	210	236	15	21	0	311	200	111	226	469	6	213	497	283	275	136	1	12	9	4	158
YDL143W	0	0	0	0	0	0	0	0	0	0	0	0	0	0	0	0	0	0	0	0	0	0	0	0	0	0	0	0	0	0	0	0	0	0	0	0	0	0	0	0	0	0	0	0	0	0	0	0	0
YDL144C	948	5	6	3	1	1	0	1	27	0	1	0	18	0	0	2	6	0	0	60	85	0	0	1	436	1	0	1	39	0	0	0	0	0	0	0	13	0	1	0	5	0	0	0	2	0	0	0	2
YDL145C	0	0	0	0	0	0	0	0	0	0	0	0	0	0	0	0	0	0	0	0	0	0	0	0	0	0	0	0	0	0	0	0	0	0	0	0	0	0	0	0	0	0	0	0	0	0	0	0	0
YDL146W	0	0	0	0	0	0	0	0	0	0	0	0	0	0	0	0	0	0	0	0	0	0	0	0	0	0	0	0	0	0	0	0	0	0	0	0	0	0	0	0	0	0	0	0	0	0	0	0	0
YDL147W	0	0	0	0	0	0	0	0	0	0	0	0	0	0	0	0	0	0	0	0	0	0	0	0	0	0	0	0	0	0	0	0	0	0	0	0	0	0	0	0	0	0	0	0	0	0	0	0	0
YDL148C	0	0	0	0	0	0	0	0	0	0	0	0	0	0	0	0	0	0	0	0	0	0	0	0	0	0	0	0	0	0	0	0	0	0	0	0	0	0	0	0	0	0	0	0	0	0	0	0	0
YDL149W	2299	2772	1471	2264	426	567	0	406	713	212	0	308	752	219	3	177	723	217	1	480	318	13	7	74	322	5	11	44	314	9	3	113	0	169	4	213	574	55	10	365	386	25	1	289	2	3	2	2	338
YDL150W	0	0	0	0	0	0	0	0	0	0	0	0	0	0	0	0	0	0	0	0	0	0	0	0	0	0	0	0	0	0	0	0	0	0	0	0	0	0	0	0	0	0	0	0	0	0	0	0	0
YDL151C	0	0	0	0	0	0	0	0	0	0	0	0	0	0	0	0	0	0	0	0	0	0	0	0	0	0	0	0	0	0	0	0	0	0	0	0	0	0	0	0	0	0	0	0	0	0	0	0	0
YDL152W	0	0	0	0	0	0	0	0	0	0	0	0	0	0	0	0	0	0	0	0	0	0	0	0	0	0	0	0	0	0	0	0	0	0	0	0	0	0	0	0	0	0	0	0	0	0	0	0	0
YDL153C	0	0	0	0	0	0	0	0	0	0	0	0	0	0	0	0	0	0	0	0	0	0	0	0	0	0	0	0	0	0	0	0	0	0	0	0	0	0	0	0	0	0	0	0	0	0	0	0	0
YDL154W	7105	5925	1693	7027	716	642	0	867	652	577	637	508	517	533	19	672	369	692	97	565	1271	739	121	443	1146	651	19	603	612	730	14	549	0	609	125	521	432	584	12	639	265	466	117	728	14	6	2	17	798
YDL155W	2873	1871	972	2967	621	515	0	801	526	424	156	354	402	398	9	426	329	454	12	538	574	452	7	153	655	395	12	77	513	458	5	38	1	345	5	414	423	345	5	387	253	487	6	410	10	3	1	8	648
YDL156W	4734	3412	2119	3925	925	833	0	802	759	307	54	470	814	246	59	354	879	262	8	780	904	535	11	437	852	648	97	462	539	486	125	611	1	322	108	443	709	355	9	637	574	278	332	359	6	7	3	29	1054
YDL157C	0	0	0	0	0	0	0	0	0	0	0	0	0	0	0	0	0	0	0	0	0	0	0	0	0	0	0	0	0	0	0	0	0	0	0	0	0	0	0	0	0	0	0	0	0	0	0	0	0
YDL158C	0	0	0	0	0	0	0	0	0	0	0	0	0	0	0	0	0	0	0	0	0	0	0	0	0	0	0	0	0	0	0	0	0	0	0	0	0	0	0	0	0	0	0	0	0	0	0	0	0
YDL159W	0	0	0	0	0	0	0	0	0	0	0	0	0	0	0	0	0	0	0	0	0	0	0	0	0	0	0	0	0	0	0	0	0	0	0	0	0	0	0	0	0	0	0	0	0	0	0	0	0
YDL160C	0	0	0	0	0	0	0	0	0	0	0	0	0	0	0	0	0	0	0	0	0	0	0	0	0	0	0	0	0	0	0	0	0	0	0	0	0	0	0	0	0	0	0	0	0	0	0	0	0
YDL161W	3201	3007	1841	3327	405	897	0	758	943	214	32	580	998	211	65	394	1142	269	5	951	689	360	11	540	677	321	178	829	598	281	6	345	0	254	18	663	859	247	4	646	676	190	5	275	4	8	5	16	502
YDL162C	48	100	43	59	0	8	0	2	7	3	2	4	30	3	34	6	14	8	0	19	3	2	0	3	9	1	13	2	19	1	0	0	0	7	0	38	13	1	0	14	19	3	0	16	0	0	0	0	1
YDL163W	0	0	0	0	0	0	0	0	0	0	0	0	0	0	0	0	0	0	0	0	0	0	0	0	0	0	0	0	0	0	0	0	0	0	0	0	0	0	0	0	0	0	0	0	0	0	0	0	0
YDL164C	0	0	0	0	0	0	0	0	0	0	0	0	0	0	0	0	0	0	0	0	0	0	0	0	0	0	0	0	0	0	0	0	0	0	0	0	0	0	0	0	0	0	0	0	0	0	0	0	0
YDL165W	0	0	0	0	0	0	0	0	0	0	0	0	0	0	0	0	0	0	0	0	0	0	0	0	0	0	0	0	0	0	0	0	0	0	0	0	0	0	0	0	0	0	0	0	0	0	0	0	0
YDL166C	0	0	0	0	0	0	0	0	0	0	0	0	0	0	0	0	0	0	0	0	0	0	0	0	0	0	0	0	0	0	0	0	0	0	0	0	0	0	0	0	0	0	0	0	0	0	0	0	0
YDL167C	0	0	0	0	0	0	0	0	0	0	0	0	0	0	0	0	0	0	0	0	0	0	0	0	0	0	0	0	0	0	0	0	0	0	0	0	0	0	0	0	0	0	0	0	0	0	0	0	0
YDL168W	9826	8967	3647	11245	1637	1700	0	2081	1364	1157	524	1129	1082	1167	61	1236	989	1370	67	1839	2074	1634	35	1140	2209	1433	223	1472	1551	1037	17	1295	0	1183	61	1038	1069	1027	874	1198	729	1062	1249	1262	22	13	3	26	1722
YDL169C	5551	5655	2353	6445	489	470	0	391	879	646	204	631	625	790	79	735	599	1008	36	328	1049	567	11	689	898	383	30	571	881	386	9	710	0	806	5	713	617	750	1138	629	291	721	15	944	15	7	1	16	444
YDL170W	2773	2295	478	2120	77	167	0	142	70	51	8	44	152	49	0	85	121	69	45	399	174	151	2	153	622	132	1	613	79	117	7	233	0	89	4	66	80	57	1	48	33	80	35	78	1	7	0	4	93
YDL171C	5218	4004	2584	6035	432	434	0	532	834	404	111	513	688	262	75	441	736	510	13	494	851	324	52	692	1093	632	126	579	546	328	9	535	0	452	6	623	708	447	21	625	621	420	39	564	6	9	2	30	459
YDL172C	2485	3872	3501	2573	312	368	0	270	804	384	41	377	560	233	3550	283	418	251	1734	256	151	183	196	119	235	321	147	71	164	87	1254	47	0	254	1376	435	502	474	2448	513	259	338	64	211	1	6	13	12	312
YDL173W	2284	3854	3142	1835	243	363	0	237	758	171	732	325	631	180	1918	178	471	197	307	190	233	594	294	357	325	710	60	136	115	170	142	229	0	196	47	437	554	412	266	398	270	267	610	140	0	2	5	3	221
YDL174C	0	0	0	1	0	0	0	0	0	0	0	0	0	0	0	0	0	0	0	1	1	0	0	0	0	0	0	1	1	0	0	0	0	0	0	0	0	0	0	0	0	0	0	0	0	0	0	0	0
YDL175C	0	0	0	0	0	0	0	0	0	0	0	0	0	0	0	0	0	0	0	0	0	0	0	0	0	0	0	0	0	0	0	0	0	0	0	0	0	0	0	0	0	0	0	0	0	0	0	0	0
YDL176W	2346	3405	1131	1992	125	336	0	230	506	192	63	285	369	552	18	336	319	585	28	243	526	328	17	369	461	600	10	207	546	431	5	230	0	405	7	384	332	561	265	328	157	353	105	365	2	6	1	1	100
YDL177C	4504	4838	1675	5179	956	658	0	760	551	404	883	228	570	216	8	268	449	264	13	798	815	658	10	1153	737	383	17	408	364	506	17	357	0	216	67	123	411	385	88	107	289	249	279	166	10	4	3	8	870
YDL178W	4376	3363	1254	4725	437	554	0	501	462	331	141	408	290	401	14	528	388	427	3	440	817	623	18	441	688	412	8	411	422	295	11	471	0	309	1	491	331	385	7	483	230	321	8	594	16	4	2	18	347
YDL179W	3190	4011	2542	3050	495	603	0	652	784	480	975	531	739	363	11	402	767	563	99	391	461	421	41	241	484	628	33	300	460	331	191	230	0	551	3821	515	657	639	2955	608	489	624	1138	302	9	10	19	21	503
YDL180W	5090	6720	2687	4012	196	271	0	201	929	487	313	485	1040	621	22	400	967	545	141	123	680	522	22	296	761	366	1579	217	610	544	374	153	0	812	15	643	849	1007	26	653	593	692	117	262	2	41	83	11	162
YDL181W	0	0	0	0	0	0	0	0	0	0	0	0	0	0	0	0	0	0	0	0	0	0	0	0	0	0	0	0	0	0	0	0	0	0	0	0	0	0	0	0	0	0	0	0	0	0	0	0	0
YDL182W	11641	11440	4270	9659	635	1178	0	1116	1507	537	484	1052	1289	874	258	1027	1196	964	395	1309	2430	1429	142	990	2554	1392	642	1081	1332	1257	24	719	1	695	620	1204	1120	761	240	1158	857	659	557	1270	15	40	18	42	655
YDL183C	0	0	0	0	0	0	0	0	0	0	0	0	0	0	0	0	0	0	0	0	0	0	0	0	0	0	0	0	0	0	0	0	0	0	0	0	0	0	0	0	0	0	0	0	0	0	0	0	0
YDL184C	2655	4893	3352	3031	423	563	0	586	696	249	515	422	632	226	79	398	693	323	204	576	398	248	72	199	455	620	371	169	508	501	250	86	0	274	3926	569	669	406	307	580	536	332	2533	281	4	51	4	37	364
YDL185W	0	0	0	0	0	0	0	0	0	0	0	0	0	0	0	0	0	0	0	0	0	0	0	0	0	0	0	0	0	0	0	0	0	0	0	0	0	0	0	0	0	0	0	0	0	0	0	0	0
YDL186W	1	0	0	0	1	0	0	0	0	0	0	0	0	0	0	0	0	0	0	0	0	0	0	0	0	0	0	0	0	0	0	0	0	0	0	0	2	0	0	0	0	0	0	0	0	0	0	0	0
YDL187C	2997	3211	1267	3075	515	552	0	740	683	394	155	358	577	285	19	329	576	344	1161	476	422	741	6	258	450	817	48	107	421	450	7	104	0	364	314	453	606	420	54	454	423	508	5	202	2	9	45	24	468
YDL188C	3813	2414	1304	2067	16	315	0	65	663	19	11	195	565	141	1032	233	648	147	94	265	642	95	180	748	629	85	202	753	397	85	4	791	0	91	2	336	557	110	2	253	567	35	6	210	1	2	1	8	13
YDL189W	4896	3744	1769	6562	436	416	0	469	641	175	472	391	594	172	14	386	775	187	690	359	776	668	648	1072	698	295	12	1032	700	398	41	1203	1	135	67	253	585	107	127	287	613	61	28	287	9	13	40	13	368
YDL190C	6	9	13	4	1	1	0	0	1	0	0	0	3	0	0	0	3	0	2	1	0	0	0	0	3	0	2	0	2	0	0	0	0	0	0	0	2	0	0	1	0	0	0	0	0	0	0	0	0
YDL191W	0	0	0	0	0	1	0	0	0	0	0	0	0	0	0	0	0	0	0	0	0	0	0	0	0	0	0	0	0	0	0	0	0	0	0	0	0	0	0	0	0	0	0	0	0	0	0	0	0
YDL192W	0	0	0	0	0	1	0	0	0	0	0	0	0	0	0	0	0	0	0	0	0	0	0	0	0	0	0	0	0	0	0	0	0	0	0	0	0	0	0	0	0	0	0	0	0	0	0	0	0
YDL193W	0	0	0	0	0	0	0	0	0	0	0	0	0	0	0	0	0	0	0	0	0	0	0	0	0	0	0	0	0	0	0	0	0	0	0	0	0	0	0	0	0	0	0	0	0	0	0	0	0
YDL194W	3369	3459	1893	4951	539	415	0	625	337	211	342	383	438	238	9	347	267	198	46	432	512	379	22	484	608	514	704	669	262	473	21	389	0	183	904	481	405	239	236	587	225	316	23	314	2	1	2	15	453
YDL195W	0	0	0	0	0	0	0	0	0	0	0	0	0	0	0	0	0	0	0	0	0	0	0	0	0	0	0	0	0	0	0	0	0	0	0	0	0	0	0	0	0	0	0	0	0	0	0	0	0
YDL196W	0	0	0	0	0	0	0	0	0	0	0	0	0	0	0	0	0	0	0	0	0	0	0	0	0	0	0	0	0	0	0	0	0	0	0	0	0	0	0	0	0	0	0	0	0	0	0	0	0
YDL197C	0	0	0	0	0	0	0	0	0	0	0	0	0	0	0	0	0	0	0	0	0	0	0	0	0	0	0	1	0	0	0	0	0	0	0	0	0	0	0	0	0	0	0	0	0	0	0	0	0
YDL198C	0	0	0	0	0	0	0	0	0	0	0	0	0	0	0	0	0	0	0	0	0	0	0	0	0	0	0	0	0	0	0	0	0	0	0	0	0	0	0	0	0	0	0	0	0	0	0	0	0
YDL199C	3320	3627	2506	3715	220	306	0	304	1179	372	336	521	1034	262	42	468	1152	417	5	342	571	565	9	447	701	324	63	452	774	181	187	443	2	495	461	926	956	572	59	774	747	474	24	455	8	6	1	18	185
YDL200C	3574	3011	952	3642	513	514	0	474	224	312	116	137	181	213	11	143	184	213	5	507	532	527	0	321	575	425	43	788	201	266	8	518	0	199	1	129	181	293	130	117	81	251	4	126	6	8	1	13	473
YDL201W	3096	2933	1162	3604	430	514	0	587	334	168	77	226	317	137	56	211	197	234	5	450	662	481	8	453	642	481	456	553	116	319	25	583	0	272	13	113	152	205	18	117	126	446	4	111	5	6	2	10	495
YDL202W	0	0	0	0	0	0	0	0	0	0	0	0	0	0	0	0	0	0	0	0	0	0	0	0	0	0	0	0	0	0	0	0	0	0	0	0	0	0	0	0	0	0	0	0	0	0	0	0	0
YDL203C	2445	1835	579	3581	249	248	0	369	190	209	26	184	112	144	0	126	142	154	3	234	345	213	3	500	403	86	23	311	201	84	1	738	0	168	10	140	120	155	2	143	50	187	32	173	7	1	2	3	294
YDL204W	6456	7915	6501	8128	903	1186	0	1487	1733	459	544	1117	1715	485	268	688	1955	588	87	1229	1217	679	106	1064	1286	573	259	890	1251	524	43	711	0	594	202	1317	1816	838	173	1433	1331	536	4	714	7	35	10	47	698
YDL205C	0	0	0	0	0	0	0	0	0	0	0	0	0	0	0	0	0	0	0	0	0	0	0	0	0	0	0	0	0	0	0	0	0	0	0	0	0	0	0	0	0	0	0	0	0	0	0	0	0
YDL206W	0	0	0	0	0	0	0	0	0	0	0	0	0	0	0	0	0	0	0	0	0	0	0	0	0	0	0	0	0	0	0	0	0	0	0	0	0	0	0	0	0	0	0	0	0	0	0	0	0
YDL207W	0	0	0	0	0	0	0	0	0	0	0	0	0	0	0	0	0	0	0	0	0	0	0	0	0	0	0	0	0	0	0	0	0	0	0	0	0	0	0	0	0	0	0	0	0	0	0	0	0
YDL208W	0	0	0	0	0	0	0	0	0	0	0	0	0	0	0	0	0	0	0	0	0	0	0	0	0	0	0	0	0	0	0	0	0	0	0	0	0	0	0	0	0	0	0	0	0	0	0	0	0
YDL209C	0	0	0	0	0	0	0	0	0	0	0	0	0	0	0	0	0	0	0	0	0	0	0	0	0	0	0	0	0	0	0	0	0	0	0	0	0	0	0	0	0	0	0	0	0	0	0	0	0
YDL210W	2689	1936	574	1352	32	227	0	89	216	78	95	138	154	110	2	177	134	164	5	354	502	178	23	166	703	180	10	249	301	151	2	85	0	123	43	144	165	105	0	105	108	50	4	125	9	1	0	5	45
YDL211C	3376	3479	1280	4590	531	561	0	479	550	440	327	433	409	443	38	438	537	349	27	483	433	531	49	267	434	483	21	409	605	355	4	202	0	197	1140	438	502	323	75	533	632	203	20	770	4	6	2	6	531
YDL212W	0	0	0	0	0	0	0	0	0	0	0	0	0	0	0	0	0	0	0	0	0	0	0	0	0	0	0	0	0	0	0	0	0	0	0	0	0	0	0	0	0	0	0	0	0	0	0	0	0
YDL213C	0	0	0	0	0	0	0	0	0	0	0	0	0	0	0	0	0	0	0	0	0	0	0	0	0	0	0	0	0	0	0	0	0	0	0	0	0	0	0	0	0	0	0	0	0	0	0	0	0
YDL214C	48	58	12	40	2	4	0	0	6	4	0	3	7	10	1	10	10	7	0	10	4	0	1	4	8	1	1	6	11	0	0	1	0	3	233	15	11	2	1	9	7	3	46	14	0	0	0	0	2
YDL215C	3013	3306	1612	4460	615	521	0	551	380	438	83	346	354	307	15	356	291	379	4	470	413	202	12	162	411	527	891	220	447	319	11	279	0	577	15	277	365	518	6	389	272	525	6	516	10	11	5	4	489
YDL216C	1896	853	487	341	3	117	0	9	230	4	1	32	244	20	24	37	95	16	1	97	433	14	1	63	425	20	2	32	217	9	0	6	1	9	2	46	147	13	4	36	76	5	1	26	1	1	0	0	2
YDL217C	0	0	0	0	0	0	0	0	0	0	0	0	0	0	0	0	0	0	0	0	0	0	0	0	0	0	0	0	0	0	0	0	0	0	0	0	0	0	0	0	0	0	0	0	0	0	0	0	0
YDL218W	0	1	0	0	0	0	0	0	0	0	0	0	0	0	0	0	0	0	0	0	0	0	0	0	0	0	0	0	0	0	0	0	0	0	0	0	0	0	0	0	1	0	0	0	0	0	0	0	0
YDL219W	529	365	214	338	6	27	0	16	27	8	4	22	48	16	12	37	82	17	114	85	28	19	17	28	137	25	126	64	28	17	0	33	0	18	0	103	34	15	0	68	59	13	0	32	0	0	0	2	10
YDL220C	0	0	0	0	0	0	0	0	0	0	0	0	0	0	0	0	0	0	0	0	0	0	0	0	0	0	0	0	0	0	0	0	0	0	0	0	0	0	0	0	0	0	0	0	0	0	0	0	0
YDL221W	0	0	0	0	0	0	0	0	0	0	0	0	0	0	0	0	0	0	0	0	0	0	0	0	0	0	0	0	0	0	0	0	0	0	0	0	0	0	0	0	0	0	0	0	0	0	0	0	0
YDL222C	4233	3179	3736	3175	912	633	0	952	803	424	788	560	795	306	15	392	810	338	524	667	592	433	10	294	511	492	134	468	521	479	113	333	0	352	1327	673	840	480	23	602	584	378	785	299	3	3	5	23	857
YDL223C	400	315	128	182	2	9	0	4	9	4	0	5	31	13	2	28	30	17	0	34	18	7	2	17	132	14	1	84	22	3	1	15	0	6	14	53	18	9	0	21	12	3	1	34	1	0	0	1	2
YDL224C	2588	1965	1247	2566	390	447	0	417	841	223	53	414	610	209	9	484	587	294	1	438	351	101	71	279	395	158	6	528	836	134	6	285	0	218	6	362	557	133	5	424	478	132	12	553	17	2	2	10	364
YDL225W	0	0	0	0	0	0	0	0	0	0	0	0	0	0	0	0	0	0	0	0	0	0	0	0	0	0	0	0	0	0	0	0	0	0	0	0	0	0	0	0	0	0	0	0	0	0	0	0	0
YDL226C	2872	2429	443	2143	368	548	0	555	407	221	306	316	327	209	1	327	302	253	1	451	727	500	1	445	669	281	22	383	389	464	6	382	1	190	31	340	285	230	8	340	192	103	314	399	7	7	0	11	323
YDL227C	2592	2268	1434	2060	686	627	0	681	723	347	131	520	788	255	7	367	786	262	5	585	590	420	3	471	620	438	1008	327	459	450	5	627	0	304	257	592	629	331	269	642	547	439	110	296	7	5	2	29	642
YDL229W	0	0	0	0	0	0	0	0	0	0	0	0	0	0	0	0	0	0	0	0	0	0	0	0	0	0	0	0	0	0	0	0	0	0	0	0	0	0	0	0	0	0	0	0	0	0	0	0	0
YDL230W	7189	4847	2249	9178	819	696	0	831	935	699	153	888	879	438	103	927	718	630	24	692	1213	495	24	879	1222	597	32	1282	1052	345	16	1139	1	548	8	799	813	253	14	791	486	399	11	1097	19	4	2	22	793
YDL231C	0	0	0	0	0	0	0	0	0	0	0	0	0	0	0	0	2	0	0	0	0	0	0	0	0	0	0	0	0	0	0	0	0	0	0	0	0	0	0	1	0	0	0	0	0	0	0	0	0
YDL232W	0	0	0	0	0	0	0	0	0	0	0	0	0	0	0	0	0	0	0	0	0	0	0	0	0	0	0	0	0	0	0	0	0	0	0	0	0	0	0	0	0	0	0	0	0	0	0	0	0
YDL233W	0	0	0	0	0	0	0	0	0	0	0	0	0	0	0	0	0	0	0	0	1	0	0	0	0	1	0	0	0	0	0	0	0	0	0	1	0	0	0	0	0	0	0	0	0	0	0	0	0
YDL234C	2	1	0	0	0	0	0	0	0	0	0	0	0	0	0	0	0	0	0	1	0	0	0	0	1	0	0	0	0	0	0	0	0	0	0	0	0	0	0	0	0	0	0	0	0	0	0	0	0
YDL235C	0	0	0	0	0	0	0	0	0	0	0	0	0	0	0	0	0	0	0	0	0	0	0	0	0	0	0	0	0	0	0	0	0	0	0	0	0	0	0	0	0	0	0	0	0	0	0	0	0
YDL236W	3643	2836	1697	2937	537	550	0	597	857	696	352	586	853	309	11	639	655	371	4	444	689	485	3	400	720	675	318	300	1226	293	6	223	1	563	8	341	994	562	38	402	810	551	3	306	6	3	1	5	495
YDL237W	0	0	0	0	0	0	0	0	0	0	0	0	0	0	0	0	0	0	0	0	0	0	0	0	0	0	0	0	0	0	0	0	0	0	0	0	0	0	0	0	0	0	0	0	0	0	0	0	0
YDL238C	0	0	0	0	0	0	0	0	0	0	0	0	0	0	0	0	0	0	0	0	0	0	0	0	0	0	0	0	0	0	0	0	0	0	0	0	0	0	0	0	0	0	0	0	0	0	0	0	0
YDL239C	10860	6509	5968	9990	1018	987	0	1054	1524	879	1012	682	1040	597	151	637	1038	854	38	1087	2219	1103	23	1252	2063	969	59	1354	1041	967	344	1054	0	884	981	546	898	1153	17	577	598	1031	292	714	14	7	2	12	986
YDL240W	2055	2172	562	1395	52	148	0	52	85	51	18	61	111	76	77	150	173	174	6	223	92	59	2	71	432	228	84	95	185	69	0	42	0	129	2	228	125	76	4	127	98	90	0	190	2	2	0	1	41
YDL241W	4098	4073	2849	3804	97	538	0	214	1015	139	180	716	962	275	197	558	1019	340	262	594	971	351	101	583	1041	272	456	644	760	395	16	353	1	316	330	914	957	342	22	791	725	232	13	425	6	3	5	23	64
YDL242W	3437	3955	1170	4512	195	561	0	428	571	135	570	477	508	200	165	611	521	370	14	593	801	632	25	632	772	911	33	614	797	745	4	418	0	281	1144	476	592	290	514	571	419	137	123	678	1	5	2	12	123
YDL243C	4387	4245	1430	3832	124	587	0	343	413	199	96	355	396	382	12	409	357	532	52	455	1024	482	10	554	992	620	24	449	490	360	4	354	0	367	38	314	342	330	17	437	228	126	71	459	13	5	2	10	86
YDR001C	2840	2800	1782	3053	205	333	0	301	428	32	8	244	603	30	1338	250	716	30	4	420	318	80	7	337	517	46	26	733	122	38	25	515	0	18	2	324	533	22	3	293	432	9	11	244	4	11	4	31	192
YDR002W	0	0	0	0	0	0	0	0	0	0	0	0	0	0	0	0	0	0	0	0	0	0	0	0	0	0	0	0	0	0	0	0	0	0	0	0	0	0	0	0	0	0	0	0	0	0	0	0	0
YDR003W	0	0	0	0	0	0	0	0	0	0	0	0	0	0	0	0	0	0	0	0	0	0	0	0	0	0	0	0	0	0	0	0	0	0	0	0	0	0	0	0	0	0	0	0	0	0	0	0	0
YDR004W	224	194	89	192	0	0	0	1	0	2	0	0	0	0	6	1	0	0	1	1	0	0	2	3	0	2	1	1	0	0	0	1	0	1	0	1	0	1	1	1	1	1	1	2	0	0	0	0	0
YDR005C	0	0	0	0	0	0	0	0	0	0	0	0	0	0	0	0	0	0	0	0	0	0	0	0	0	0	0	0	0	0	0	0	0	0	0	0	0	0	0	0	0	0	0	0	0	0	0	0	0
YDR006C	6859	3068	989	5337	485	447	0	586	414	360	199	420	280	330	42	490	302	532	17	355	1144	508	13	2805	721	150	348	2785	387	214	4	1963	0	592	128	420	276	536	135	347	122	675	53	432	6	3	2	12	495
YDR007W	2	3	1	2	0	0	0	0	0	0	0	0	0	0	0	0	0	0	0	0	0	0	0	0	0	0	0	0	0	0	0	0	0	0	0	0	0	0	0	0	0	0	0	0	0	0	0	0	0
YDR008C	0	0	0	0	0	0	0	0	0	0	0	0	0	0	0	0	0	0	0	0	0	0	0	0	0	0	0	0	0	0	0	0	0	0	0	0	0	0	0	0	0	0	0	0	0	0	0	0	0
YDR009W	4515	4516	4841	4471	583	548	0	621	676	337	697	200	575	278	13	161	419	334	9	503	733	571	2747	449	912	1003	11	513	373	390	222	451	0	360	87	174	315	511	547	158	163	771	655	219	9	4	3	6	641
YDR010C	4039	4425	1693	5175	608	433	0	789	496	460	3298	407	330	378	33	495	244	484	9	571	848	607	18	475	842	954	40	461	567	561	15	342	1	443	892	349	366	442	380	522	283	416	571	543	14	6	2	16	519
YDR011W	4521	3595	1990	4009	621	503	0	735	1308	438	809	748	1440	402	120	864	1269	443	19	485	691	516	51	493	690	779	373	692	1597	618	8	680	0	319	42	442	1306	436	14	650	1331	261	421	680	6	7	8	5	576
YDR013W	0	0	0	0	0	0	0	0	0	0	0	0	0	0	0	0	0	0	0	0	0	0	0	0	0	0	0	0	0	0	0	0	0	0	0	0	0	0	0	0	0	0	0	0	0	0	0	0	0
YDR014W	5280	4070	2224	4108	597	495	0	647	620	454	1157	642	691	339	99	419	783	364	163	479	985	571	26	468	957	416	908	422	572	487	30	430	0	404	487	573	701	478	19	630	527	482	488	357	8	12	7	38	637
YDR015C	5380	5320	1677	6458	467	490	0	668	534	430	669	513	478	406	13	538	312	536	12	527	915	833	5	559	838	579	47	628	714	642	6	515	0	415	111	483	435	302	34	497	227	304	40	623	22	3	2	16	540
YDR016C	0	0	0	0	0	0	0	0	0	0	0	0	0	0	0	0	0	0	0	0	0	0	0	0	0	0	0	0	0	0	0	0	0	0	0	0	0	0	0	0	0	0	0	0	0	0	0	0	0
YDR017C	0	0	0	0	0	0	0	0	0	0	0	0	0	0	0	0	0	0	0	0	0	0	0	0	0	0	0	0	0	0	0	0	0	0	0	0	0	0	0	0	0	0	0	0	0	0	0	0	0
YDR018C	3556	4427	1199	2722	49	449	0	135	443	140	161	372	347	331	50	401	252	409	9	304	884	459	6	595	715	606	2	643	491	371	4	178	0	405	108	340	320	320	50	400	251	124	5	505	11	6	1	13	40
YDR019C	1140	1641	625	2241	447	314	0	543	34	138	85	561	14	129	8	409	38	145	45	329	5	78	9	217	22	149	81	219	29	94	1	142	0	131	25	606	10	123	153	847	20	191	34	395	0	0	0	12	431
YDR020C	2005	4135	1152	2002	111	335	0	173	342	186	138	268	615	304	30	444	550	331	7	532	177	132	1	147	384	411	65	294	613	227	5	144	0	314	109	363	596	190	55	367	485	124	1	328	7	4	1	8	132
YDR021W	0	0	0	0	0	0	0	0	0	0	0	0	0	0	0	0	0	0	0	0	0	0	0	0	0	0	0	0	0	0	0	0	0	0	0	0	0	0	0	0	0	0	0	0	0	0	0	0	0
YDR022C	1990	4360	1402	2765	326	655	0	520	307	343	483	325	259	456	121	328	290	458	64	393	326	262	51	181	339	699	378	199	443	241	5	153	1	865	35	257	319	859	136	386	199	687	87	328	9	15	5	14	396
YDR023W	0	0	0	0	0	0	0	0	0	0	0	0	0	0	0	0	0	0	0	0	0	0	0	0	0	0	0	0	0	0	0	0	0	0	0	0	0	0	0	0	0	0	0	0	0	0	0	0	0
YDR024W	622	599	233	517	153	176	0	150	53	47	4	42	56	38	11	27	49	24	6	74	88	37	6	31	73	26	2	91	45	18	0	28	0	40	1	32	51	65	2	29	24	57	1	50	3	1	0	0	150
YDR025W	33	77	54	23	0	8	0	2	3	1	0	3	10	1	3	6	9	3	0	12	1	1	0	2	3	3	104	1	3	1	0	1	0	2	0	12	10	1	0	2	6	2	0	8	0	0	0	1	1
YDR026C	0	0	0	0	0	0	0	0	0	0	0	0	0	0	0	0	2	0	0	0	0	0	0	0	0	0	0	0	0	0	0	0	0	0	0	0	0	0	0	0	0	0	0	0	0	0	0	0	0
YDR027C	0	0	0	0	0	0	0	0	0	0	0	0	0	0	0	0	0	0	0	0	0	0	0	0	0	0	0	0	0	0	0	0	0	0	0	0	0	0	0	0	0	0	0	0	0	0	0	0	0
YDR028C	0	0	0	0	0	0	0	0	0	0	0	0	0	0	0	0	0	0	0	0	0	0	0	0	0	0	0	0	0	0	0	0	0	0	0	0	0	0	0	0	0	0	0	0	0	0	0	0	0
YDR029W	2097	2578	1346	3057	164	301	0	264	272	484	200	333	202	399	174	526	239	540	116	319	252	311	17	275	370	716	31	294	374	241	5	280	0	503	3	322	227	371	35	308	193	397	1	371	7	3	0	7	207
YDR030C	5137	4361	2694	4507	476	451	0	539	920	452	652	548	789	402	1010	482	960	437	208	389	853	404	230	415	808	485	1027	716	667	483	19	680	1	551	52	683	820	469	327	701	714	374	11	380	7	6	7	33	523
YDR031W	2	1	0	4	0	0	0	0	0	0	0	0	0	0	0	0	0	1	0	0	0	0	0	1	0	1	0	0	0	0	0	0	0	0	0	0	0	0	0	0	0	0	0	0	0	0	0	1	0
YDR032C	45	47	14	32	2	4	0	2	0	0	0	0	7	0	1	4	7	0	0	2	3	0	0	0	12	0	0	6	3	1	0	6	0	3	0	4	8	0	0	2	3	0	0	3	0	0	0	0	2
YDR033W	4695	4383	1896	4780	269	244	0	211	531	256	148	228	390	246	9	227	294	244	235	155	813	418	30	442	932	698	61	448	416	250	143	321	0	305	13	224	391	536	43	235	142	348	4	211	3	1	4	4	286
YDR034C	16	25	10	11	1	0	0	0	0	0	4	1	0	0	1	2	0	0	0	0	1	0	0	1	3	1	0	8	0	0	0	1	0	0	2	0	0	0	0	0	0	0	1	2	0	0	0	0	1
YDR035W	9090	9129	11775	9758	855	800	0	864	1496	1070	1244	740	1125	876	89	782	994	1001	64	667	1563	1339	71	1114	1377	1181	36	729	950	1191	8989	750	0	1169	42	631	851	1429	39	739	406	1259	71	838	12	11	39	15	856
YDR036C	4270	3437	1610	3062	93	488	0	196	565	145	73	310	536	311	14	452	342	469	3	364	882	308	342	486	898	445	13	534	541	357	63	354	0	469	87	353	376	437	77	269	143	247	35	349	12	12	2	12	92
YDR037W	0	0	0	0	0	0	0	0	0	0	0	0	0	0	0	0	0	0	0	0	0	0	0	0	0	0	0	0	0	0	0	0	0	0	0	0	0	0	0	0	0	0	0	0	0	0	0	0	0
YDR041W	0	0	0	0	0	0	0	0	0	0	0	0	0	0	0	0	0	0	0	0	0	0	0	0	0	0	0	0	0	0	0	0	0	0	0	0	0	0	0	0	0	0	0	0	0	0	0	0	0
YDR042C	0	0	0	0	0	0	0	0	0	0	0	0	0	0	0	0	0	0	0	0	0	0	0	0	0	0	0	0	0	0	0	0	0	0	0	0	0	0	0	0	0	0	0	0	0	0	0	0	0
YDR043C	0	0	0	0	0	0	0	0	0	0	0	0	0	0	0	0	0	0	0	0	0	0	0	0	0	0	0	0	0	0	0	0	0	0	0	0	0	0	0	0	0	0	0	0	0	0	0	0	0
YDR044W	0	0	0	0	0	0	0	0	0	0	0	0	0	0	0	0	0	0	0	0	0	0	0	0	0	0	0	0	0	0	0	0	0	0	0	0	0	0	0	0	0	0	0	0	0	0	0	0	0
YDR045C	0	0	0	0	0	0	0	0	0	0	0	0	0	0	0	0	0	0	0	0	0	0	0	0	0	0	0	0	0	0	0	0	0	0	0	0	0	0	0	0	0	0	0	0	0	0	0	0	0
YDR046C	4435	4159	1426	4859	373	380	0	456	516	434	428	471	354	437	8	458	269	544	22	326	841	491	6	524	786	574	21	266	608	512	10	446	0	498	40	434	372	396	14	483	282	251	354	401	5	3	0	6	381
YDR047W	0	0	0	0	0	0	0	0	0	0	0	0	0	0	0	0	0	0	0	0	0	0	0	0	0	0	0	0	0	0	0	0	0	0	0	0	0	0	0	0	0	0	0	0	0	0	0	0	0
YDR048C	3007	2438	1355	1568	106	364	0	211	526	97	136	150	560	177	135	92	566	181	490	281	503	301	39	101	513	229	876	101	408	184	11	15	0	222	30	41	501	173	3	57	334	102	4	41	2	16	2	2	75
YDR049W	575	675	405	421	309	159	0	309	130	24	1	36	149	23	38	30	116	30	11	197	5	10	97	3	4	7	164	5	71	13	30	2	0	12	1	7	80	13	3	8	34	19	0	15	0	5	0	4	251
YDR050C	0	0	0	0	0	0	0	0	0	0	0	0	0	0	0	0	0	0	0	0	0	0	0	0	0	0	0	0	0	0	0	0	0	0	0	0	0	0	0	0	0	0	0	0	0	0	0	0	0
YDR051C	6415	4605	3582	6038	874	480	0	762	1039	485	504	601	888	374	107	449	1059	495	2053	566	1004	635	30	614	1064	414	620	830	740	627	241	579	0	470	35	779	901	660	51	738	717	447	7	443	2	11	6	28	778
YDR052C	0	0	0	0	0	0	0	0	0	0	0	0	0	0	0	0	0	0	0	0	0	0	0	0	0	0	0	0	0	0	0	0	0	0	0	0	0	0	0	0	0	0	0	0	0	0	0	0	0
YDR053W	0	0	0	0	0	0	0	0	0	0	0	0	0	0	0	0	0	0	0	0	0	0	0	0	0	0	0	0	0	0	0	0	0	0	0	0	0	0	0	0	0	0	0	0	0	0	0	0	0
YDR054C	0	0	0	0	0	0	0	0	0	0	0	0	0	0	0	0	0	0	0	0	0	0	0	0	0	0	0	0	0	0	0	0	0	0	0	0	0	0	0	0	0	0	0	0	0	0	0	0	0
YDR055W	0	2	0	0	0	1	0	0	0	0	0	0	0	0	0	0	0	0	0	0	0	0	0	0	0	0	0	0	1	0	0	0	0	0	0	0	0	0	0	0	0	0	0	0	0	0	0	0	0
YDR056C	4664	5183	1706	5400	350	495	0	481	609	412	1068	388	386	420	33	502	265	551	16	419	859	666	13	470	898	627	17	437	473	413	11	416	0	494	104	420	358	528	388	434	193	421	10	534	6	5	0	5	274
YDR057W	1385	1744	294	1307	76	126	0	90	63	75	127	93	116	79	30	184	100	131	350	293	85	52	4	154	199	167	4	179	165	57	2	49	0	72	627	204	96	64	302	152	63	54	818	180	8	0	0	2	73
YDR058C	3791	3630	1688	3771	413	556	0	624	511	194	118	441	507	262	1165	442	488	332	46	585	818	390	30	411	897	476	53	454	424	343	10	393	1	223	389	536	438	257	1080	477	412	220	8	365	12	5	3	20	370
YDR059C	4239	3416	1131	4625	379	449	0	537	565	511	150	415	376	368	24	520	316	545	2	403	910	616	1	664	991	574	49	388	506	306	6	560	0	495	6	415	375	504	15	493	206	412	20	565	12	7	2	12	362
YDR060W	0	0	0	0	0	0	0	0	0	0	0	0	0	0	0	0	0	0	0	0	0	0	0	0	0	0	0	0	0	0	0	0	0	0	0	0	0	0	0	0	0	0	0	0	0	0	0	0	0
YDR061W	2761	2917	1216	3129	272	359	0	374	429	444	375	301	320	294	1	414	326	377	7	371	502	296	63	282	569	188	6	365	502	294	5	312	0	472	116	339	302	427	13	331	225	256	120	465	16	2	0	14	274
YDR062W	0	0	0	0	0	0	0	0	0	0	0	0	0	0	0	0	0	0	0	0	0	0	0	0	0	0	0	0	0	0	0	0	0	0	0	0	0	0	0	0	0	0	0	0	0	0	0	0	0
YDR063W	1459	1218	458	1015	13	80	0	48	102	15	9	76	330	77	1	233	496	93	2	183	83	27	5	58	460	116	6	142	313	31	0	67	0	41	1	345	255	17	1	176	318	18	1	302	2	1	0	3	20
YDR064W	0	0	0	0	0	0	0	0	0	0	0	0	0	0	0	0	0	0	0	0	0	0	0	0	0	0	0	0	0	0	0	0	0	0	0	0	0	0	0	0	0	0	0	0	0	0	0	0	0
YDR065W	0	0	0	0	0	0	0	0	0	0	0	0	0	0	0	0	0	0	0	0	0	0	0	0	0	0	0	0	0	0	0	0	0	0	0	0	0	0	0	0	0	0	0	0	0	0	0	0	0
YDR066C	5180	4033	1464	5239	378	366	0	395	361	418	623	334	335	336	53	418	303	470	13	276	753	517	12	340	883	654	10	537	401	418	6	439	0	459	10	362	253	342	418	364	141	333	499	405	7	1	2	3	393
YDR067C	2792	3298	2063	3050	295	246	0	253	882	290	54	292	798	372	11	390	431	494	11	217	455	281	18	124	451	286	34	242	1094	182	8	150	0	458	4	316	842	481	19	381	481	515	3	468	4	4	3	2	308
YDR068W	4490	4750	75886	3651	152	541	0	268	355	126	599	62	309	131	1211	82	138	262	10895	363	970	488	12414	587	969	466	4592	527	112	354	33013	222	0	287	4815	67	214	435	1760	47	57	357	472	103	0	1137	288	0	143
YDR069C	0	0	0	1	0	0	0	0	0	0	0	0	0	0	0	0	0	0	0	0	0	0	0	0	0	0	0	0	0	0	0	0	0	0	0	0	0	0	0	0	0	0	0	0	0	0	0	0	0
YDR070C	1203	1479	562	916	14	97	0	39	128	20	2	59	208	45	4	100	210	94	280	181	116	37	2	73	285	79	8	186	131	15	2	75	0	56	1	122	119	37	0	71	103	16	3	104	1	2	0	0	8
YDR071C	1431	2577	2205	1729	339	311	0	481	987	348	76	376	831	400	26	238	941	569	18	370	161	441	361	29	272	361	4203	18	687	319	9	17	0	647	6	268	780	926	7	356	553	863	23	294	7	15	3	12	250
YDR072C	3136	2953	1821	4112	457	458	0	579	1044	788	458	877	708	609	11	943	597	796	43	462	415	549	6	265	498	386	566	343	1044	597	4	390	0	574	217	724	765	407	28	791	428	555	10	1183	18	3	1	16	561
YDR073W	3617	3136	715	4243	138	172	0	127	191	63	3	105	207	74	9	126	107	97	15	223	429	100	4	703	730	104	7	1442	162	68	16	521	0	62	35	93	122	17	53	80	43	9	5	71	5	6	1	0	143
YDR074W	187	258	314	199	165	218	0	162	226	131	3	160	218	167	1	100	132	115	1	203	28	17	0	53	26	24	1	30	197	66	1	38	0	85	1	101	148	52	3	145	114	52	2	80	3	2	0	0	202
YDR075W	0	0	0	0	0	0	0	0	0	0	0	0	0	0	0	0	0	0	0	0	0	0	0	0	0	0	0	0	0	0	0	0	0	0	0	0	0	0	0	0	0	0	0	0	0	0	0	0	0
YDR076W	950	884	529	717	58	207	0	96	274	49	23	170	298	60	3	130	342	90	16	141	191	60	14	93	164	177	15	98	310	47	5	28	0	86	2	146	335	182	18	197	240	33	1	106	3	1	2	2	52
YDR077W	0	0	0	0	0	0	0	0	0	0	0	0	0	0	0	0	0	0	0	0	0	0	0	0	0	0	0	0	0	0	0	0	0	0	0	0	0	0	0	0	0	0	0	0	0	0	0	0	0
YDR078C	0	0	0	0	0	0	0	0	0	0	0	0	0	0	0	0	0	0	0	0	0	0	0	0	0	0	0	0	0	0	0	0	0	0	0	0	0	0	0	0	0	0	0	0	0	0	0	0	0
YDR079W	0	0	0	0	0	0	0	0	0	0	0	0	0	0	0	0	0	0	0	0	0	0	0	0	0	0	0	0	0	0	0	0	0	0	0	0	0	0	0	0	0	0	0	0	0	0	0	0	0
YDR080W	0	0	0	0	0	0	0	0	1	0	0	1	3	0	0	0	0	0	0	0	0	0	0	0	0	0	0	0	0	0	0	0	0	0	0	0	1	0	0	0	0	0	0	0	0	0	0	0	0
YDR081C	0	0	0	0	0	0	0	0	0	0	0	0	0	0	0	0	0	0	0	0	0	0	0	0	0	0	0	0	0	0	0	0	0	0	0	0	0	0	0	0	0	0	0	0	0	0	0	0	0
YDR082W	0	0	0	0	0	0	0	0	0	0	0	0	0	0	0	0	0	0	0	0	0	0	0	0	0	0	0	0	0	0	0	0	0	0	0	0	0	0	0	0	0	0	0	0	0	0	0	0	0
YDR083W	540	588	425	838	110	110	0	114	101	88	38	8	110	22	1	12	60	47	3	53	53	109	0	13	68	87	12	14	28	194	4	1	0	92	0	3	40	101	7	3	24	186	0	13	1	4	1	1	173
YDR084C	0	0	0	0	0	0	0	0	0	0	0	0	0	0	0	0	0	0	0	0	0	0	0	0	0	0	0	0	0	0	0	0	0	0	0	0	0	0	0	0	0	0	0	0	0	0	0	0	0
YDR085C	2983	2219	790	3469	399	388	0	364	328	209	432	289	318	208	6	344	274	280	22	249	601	326	17	358	518	301	166	318	438	360	3	246	0	108	15	420	308	157	138	319	403	170	115	511	6	5	2	9	355
YDR086C	0	0	0	0	0	0	0	0	0	0	0	0	0	0	0	0	0	0	0	0	0	0	0	0	0	0	0	0	0	0	0	0	0	0	0	0	0	0	0	0	0	0	0	0	0	0	0	0	0
YDR087C	0	0	0	0	0	0	0	0	0	0	0	0	0	0	0	0	0	0	0	0	0	0	0	0	0	0	0	0	0	0	0	0	0	0	0	0	0	0	0	0	0	0	0	0	0	0	0	0	0
YDR088C	0	0	0	0	0	0	0	0	0	0	0	0	0	0	0	0	0	0	0	0	0	0	0	0	0	0	0	0	0	0	0	0	0	0	0	0	0	0	0	0	0	0	0	0	0	0	0	0	0
YDR089W	4612	3783	2314	4107	357	477	0	581	638	256	73	291	569	245	37	234	641	295	25	226	719	371	1639	508	780	273	12	395	590	302	6	317	0	353	267	414	509	363	10	305	296	252	10	272	8	9	3	9	334
YDR090C	0	0	0	0	0	0	0	0	0	0	0	0	0	0	0	0	0	0	0	0	0	0	0	0	0	0	0	0	0	0	0	0	0	0	0	0	0	0	0	0	0	0	0	0	0	0	0	0	0
YDR091C	0	0	0	0	0	0	0	0	0	0	0	0	0	0	0	0	0	0	0	0	0	0	0	0	0	0	0	0	0	0	0	0	0	0	0	0	0	0	0	0	0	0	0	0	0	0	0	0	0
YDR092W	0	0	0	0	0	0	0	0	0	0	0	0	0	0	0	0	0	0	0	0	0	0	0	0	0	0	0	0	0	0	0	0	0	0	0	0	0	0	0	0	0	0	0	0	0	0	0	0	0
YDR093W	1421	988	205	1015	26	116	0	46	76	9	14	54	118	29	0	94	139	64	0	261	77	41	2	124	376	74	59	349	153	52	3	86	0	36	9	127	80	27	7	92	81	35	0	110	2	0	1	2	28
YDR094W	264	236	188	111	2	24	0	3	29	3	1	8	80	7	210	26	116	8	4	94	20	3	3	8	57	5	29	34	39	1	1	4	0	1	0	57	60	2	0	23	71	3	1	14	1	0	0	1	0
YDR095C	3481	2482	1075	3167	491	530	0	629	584	231	40	445	581	304	8	410	450	333	15	597	635	428	3	440	755	456	155	350	762	444	6	314	0	251	17	297	510	203	16	415	523	160	0	440	9	9	0	12	401
YDR096W	3250	3541	990	3406	362	467	0	422	212	93	720	50	174	85	10	61	163	105	8	278	687	410	14	132	604	785	5	145	166	417	4	119	0	60	189	62	113	105	554	48	46	141	285	46	2	7	3	8	322
YDR097C	3887	2947	1021	4257	417	428	0	502	290	208	194	227	232	148	15	246	208	201	8	315	740	457	12	409	620	249	129	262	260	275	44	244	0	166	325	256	136	262	160	244	74	196	44	328	8	4	4	7	447
YDR098C	2632	2714	1719	1636	840	589	0	813	707	519	259	610	1112	214	6	496	1500	301	12	656	325	141	37	114	326	229	151	81	780	189	9	91	0	257	4	266	851	356	5	444	824	246	70	223	4	9	6	21	878
YDR099W	2595	2240	1123	4322	312	438	0	384	469	303	145	363	477	367	5	511	525	424	9	344	324	227	1	427	413	354	7	545	651	243	3	400	0	237	8	383	469	174	3	469	425	219	4	557	9	2	3	11	347
YDR100W	402	444	112	453	9	31	0	11	12	18	2	10	14	25	1	40	26	31	0	85	17	15	11	32	122	44	0	126	32	15	0	27	0	13	4	58	17	14	2	34	11	11	0	24	0	0	0	0	15
YDR101C	3779	3319	1980	3594	576	453	0	542	700	260	209	279	631	190	102	321	729	257	25	406	463	415	94	214	375	336	16	211	690	250	85	308	0	169	12	163	533	135	18	221	601	198	7	178	3	2	1	1	613
YDR102C	2	2	0	3	0	0	0	0	0	0	0	0	0	0	0	0	0	0	0	0	0	0	0	0	1	0	0	0	0	0	0	0	0	1	0	0	0	0	0	0	0	0	0	2	0	0	0	0	0
YDR103W	0	0	0	0	0	0	0	0	0	0	0	0	0	0	0	0	0	0	0	0	0	0	0	0	0	0	0	0	0	0	0	0	0	0	0	0	0	0	0	0	0	0	0	0	0	0	0	0	0
YDR104C	3585	3929	1100	3962	364	495	0	579	220	228	205	182	162	172	8	206	150	291	3	415	529	387	12	337	579	363	8	269	244	235	4	193	0	142	150	195	151	195	194	158	88	161	4	202	7	3	2	9	329
YDR105C	0	0	0	0	0	0	0	0	0	0	0	0	0	0	0	0	0	0	0	0	0	0	0	0	0	0	0	0	0	0	0	0	0	0	0	0	0	0	0	0	0	0	0	0	0	0	0	0	0
YDR107C	3566	3909	1189	3907	613	606	0	702	620	405	382	441	546	374	8	495	471	385	30	539	686	509	8	523	584	828	47	314	714	442	10	268	0	426	344	392	497	308	553	503	438	284	127	663	10	1	0	12	684
YDR108W	1717	4270	1996	1537	486	508	0	576	566	735	807	433	481	376	179	425	539	605	25	393	220	433	192	249	220	661	259	62	604	394	13	31	0	1415	31	174	564	1397	33	273	467	1472	891	215	2	1	3	2	457
YDR109C	4349	3666	945	4610	557	449	0	605	312	247	548	250	146	270	12	263	239	335	8	420	700	546	26	575	834	433	7	647	357	458	3	432	0	255	98	241	195	217	6	250	118	232	493	334	5	8	2	11	560
YDR110W	4779	3629	955	4839	598	604	0	629	348	359	50	315	326	255	7	371	271	399	4	536	958	600	12	628	974	641	7	661	316	421	8	854	0	345	6	267	261	319	37	351	192	247	435	372	11	3	3	15	583
YDR111C	1257	1083	452	849	8	86	0	22	176	60	11	113	153	64	2	164	132	117	2	231	186	70	0	99	342	111	72	149	226	23	1	68	0	49	1	166	167	39	1	105	75	29	2	193	3	0	2	2	15
YDR112W	7	20	2	6	0	1	0	1	0	3	0	0	0	2	0	0	1	5	0	1	0	5	0	0	2	0	0	1	0	2	0	0	0	2	1	0	2	2	0	0	0	1	0	1	1	0	0	0	0
YDR113C	0	0	0	0	0	0	0	0	0	0	0	0	0	0	0	0	0	0	0	0	0	0	0	0	0	0	0	0	0	0	0	0	0	0	0	0	0	0	0	0	0	0	0	0	0	0	0	0	0
YDR114C	0	0	0	0	0	0	0	0	0	0	0	0	0	0	0	0	0	0	0	0	0	0	0	0	0	0	0	0	0	0	0	0	0	0	0	0	0	0	0	0	0	0	0	0	0	0	0	0	0
YDR115W	0	0	0	0	0	0	0	0	0	0	0	0	0	0	0	0	0	0	0	0	0	0	0	0	0	0	0	0	0	0	0	0	0	0	0	0	0	0	0	0	0	0	0	0	0	0	0	0	0
YDR116C	11	4	3	2	0	0	0	0	4	0	0	0	2	0	0	0	0	0	0	2	1	0	0	0	2	0	0	0	6	0	0	0	0	0	0	0	2	0	0	0	1	0	0	0	0	0	0	0	0
YDR117C	5607	4149	1709	6066	440	504	0	574	736	493	193	490	512	469	27	532	396	715	15	288	1013	625	6	1026	886	405	561	1151	671	420	83	603	0	575	6	433	488	688	85	591	324	477	19	648	9	3	1	9	386
YDR118W	0	0	0	0	0	0	0	0	0	0	0	0	0	0	0	0	0	0	0	0	0	0	0	0	0	0	0	0	0	0	0	0	0	0	0	0	0	0	0	0	0	0	0	0	0	0	0	0	0
YDR119W	5793	5616	2130	6478	547	576	0	703	844	764	147	529	628	676	10	649	472	769	74	491	951	726	10	387	985	685	137	402	851	545	6	443	0	694	22	634	520	819	217	653	372	618	10	799	16	8	3	13	614
YDR120C	3614	3300	2858	3619	447	414	0	420	515	212	76	181	517	73	14	141	487	144	513	410	619	470	85	262	581	477	239	219	211	373	26	222	0	304	357	60	267	300	31	47	187	281	11	48	8	15	1	9	411
YDR121W	3004	4205	1364	3160	399	294	0	395	621	340	336	278	508	184	427	303	673	181	145	308	538	619	554	177	494	880	537	671	432	526	1799	218	0	442	17	72	477	491	528	124	515	452	99	77	5	7	4	3	457
YDR122W	4177	3354	1879	4664	609	506	0	638	375	363	866	251	219	214	7	231	373	276	47	465	538	346	8	414	637	1171	10	427	271	913	262	566	0	528	20	251	204	641	1311	203	103	548	9	291	5	3	7	2	606
YDR123C	13	16	1	11	78	75	0	148	0	1	0	1	2	0	0	1	5	1	0	108	0	2	0	2	0	1	0	0	2	6	0	1	0	0	0	1	1	1	0	4	1	3	0	1	0	3	0	2	84
YDR124W	4460	4232	1559	5099	437	617	0	633	608	385	384	571	477	468	6	622	435	586	4	480	864	460	7	494	754	695	7	576	708	426	6	408	0	461	5	519	457	451	21	531	218	454	26	704	16	2	2	12	437
YDR125C	0	0	0	0	0	0	0	0	0	0	0	0	0	0	0	0	0	0	0	0	0	0	0	0	0	0	0	0	0	0	0	0	0	0	0	0	0	0	0	0	0	0	0	0	0	0	0	0	0
YDR126W	286	383	218	267	48	19	0	55	106	38	0	27	84	3	3	16	74	20	0	27	12	8	4	1	4	5	0	10	18	8	0	1	0	24	0	4	82	38	0	9	17	38	2	5	0	0	0	1	57
YDR127W	0	1	0	0	0	0	0	0	0	0	0	0	0	0	0	0	0	0	0	0	0	0	0	0	0	0	0	0	0	0	0	0	0	0	0	0	0	0	0	0	0	0	0	0	0	0	0	0	0
YDR128W	679	1742	1537	541	21	272	0	30	690	34	37	371	628	104	405	191	687	142	72	193	192	60	40	85	163	182	1052	110	549	100	7	34	0	118	272	439	667	213	71	381	626	47	17	89	1	1	2	5	23
YDR129C	0	0	0	0	0	0	0	0	0	0	0	0	0	0	0	0	0	0	0	0	0	0	0	0	0	0	0	0	0	0	0	0	0	0	0	0	0	0	0	0	0	0	0	0	0	0	0	0	0
YDR130C	2985	2001	748	953	3	157	0	24	257	14	1	95	379	97	48	156	285	112	7	251	341	43	0	123	708	66	127	165	394	28	4	60	0	48	2	109	227	48	1	73	163	17	0	111	3	2	0	0	4
YDR131C	3234	4405	1297	2273	18	705	0	89	956	42	9	391	1002	328	43	465	958	294	24	625	813	229	126	505	798	364	252	279	1263	194	4	91	0	178	6	387	967	179	13	358	783	33	5	396	3	8	1	2	13
YDR132C	749	13	15	0	2	2	0	0	100	0	0	0	48	0	0	0	31	0	0	64	88	1	0	0	311	0	9	1	110	1	0	0	0	0	0	0	24	0	0	1	24	0	0	1	0	0	0	0	0
YDR133C	3814	3218	671	3348	203	288	0	296	278	130	195	335	221	238	12	303	317	347	316	303	969	844	836	526	955	664	19	537	442	507	9	396	0	274	7143	259	259	224	313	323	224	149	109	372	6	5	1	4	132
YDR134C	3248	2693	1138	2723	480	375	0	492	458	396	278	375	336	321	32	515	323	416	13	415	580	336	61	286	523	371	76	272	557	393	7	237	0	389	317	396	355	325	14	428	237	400	87	569	6	4	1	11	513
YDR135C	4184	3778	1056	3739	268	441	0	422	499	380	504	367	405	302	8	435	356	436	4	512	914	501	3	474	833	443	15	627	450	469	5	789	0	326	16	335	413	328	4	378	260	153	8	456	6	8	4	5	242
YDR136C	0	0	0	0	0	0	0	0	0	0	0	0	0	0	0	0	0	0	0	0	0	0	0	0	0	0	0	0	0	0	0	0	0	0	0	0	0	0	0	0	0	0	0	0	0	0	0	0	0
YDR137W	0	0	0	0	0	0	0	0	0	0	0	0	0	0	0	0	0	0	0	0	0	0	0	0	0	0	0	0	0	0	0	0	0	0	0	0	0	0	0	0	0	0	0	0	0	0	0	0	0
YDR138W	0	0	0	0	0	0	0	0	0	0	0	0	0	0	0	0	0	0	0	0	0	0	0	0	0	0	0	0	0	0	0	0	0	0	0	0	0	0	0	0	0	0	0	0	0	0	0	0	0
YDR139C	101	61	16	64	1	3	0	0	0	0	1	2	3	3	2	4	5	3	1	5	7	2	0	5	32	4	0	63	5	3	0	8	0	1	5	5	2	3	6	11	1	4	0	6	0	0	0	0	3
YDR140W	0	0	0	0	0	0	0	0	0	0	0	0	0	0	0	0	0	0	0	0	0	0	0	0	0	0	0	0	0	0	0	0	0	0	0	0	0	0	0	0	0	0	0	0	0	0	0	0	0
YDR141C	0	0	0	0	0	0	0	0	0	0	0	0	0	0	0	0	0	0	0	0	0	0	0	0	0	0	0	0	0	0	0	0	0	0	0	0	0	0	0	0	0	0	0	0	0	0	0	0	0
YDR142C	1526	822	371	653	4	117	0	15	220	36	9	80	143	59	0	105	63	74	6	312	286	57	1	98	712	48	25	91	344	49	1	28	0	69	1	121	107	36	1	53	33	37	5	75	3	0	1	1	2
YDR143C	3537	3899	1648	2896	115	461	0	300	473	139	163	329	443	232	18	351	413	352	1	453	814	553	23	548	768	614	23	245	464	434	4	192	0	417	286	383	503	448	4	523	400	248	1	276	1	0	1	15	92
YDR144C	2070	1921	608	2102	139	294	0	221	251	135	46	212	155	173	33	224	112	315	30	239	350	474	21	497	407	513	752	627	310	333	7	297	0	368	17	207	142	305	19	217	60	243	15	186	2	1	1	3	117
YDR145W	0	0	0	0	0	0	0	0	0	0	0	0	0	0	0	0	0	0	0	0	0	0	0	0	0	0	0	0	0	0	0	0	0	0	0	0	0	0	0	0	0	0	0	0	0	0	0	0	0
YDR146C	2007	2448	970	1850	362	447	0	393	541	219	145	319	446	230	11	421	385	249	21	267	362	344	28	180	270	280	7	147	762	293	3	44	0	212	22	259	469	221	11	286	235	141	4	448	5	3	0	2	311
YDR147W	0	0	0	0	0	0	0	0	0	0	0	0	0	0	0	0	0	0	0	0	0	0	0	0	0	0	0	0	0	0	0	0	0	0	0	0	0	0	0	0	0	0	0	0	0	0	0	0	0
YDR148C	249	608	300	765	76	132	0	155	61	150	1	113	29	128	1	144	55	176	0	94	0	30	7	5	5	6	3	4	45	13	3	4	0	302	105	38	26	192	1	78	25	239	0	47	0	0	0	0	112
YDR149C	712	1191	271	751	91	190	0	130	77	77	27	102	30	59	0	107	54	88	1	46	38	124	1	21	67	108	1	26	84	84	2	17	0	80	0	81	31	88	0	65	48	92	7	74	2	1	0	3	105
YDR150W	1516	1285	405	1500	327	203	0	259	130	68	52	168	118	53	5	153	97	87	3	157	102	126	11	149	113	227	6	95	130	282	1	87	0	94	3	99	86	63	977	125	71	61	483	104	6	3	1	5	257
YDR151C	6559	5344	3050	5303	801	595	0	814	919	555	1717	549	981	355	43	622	857	327	254	613	887	720	257	314	798	785	420	205	845	450	60	214	1	365	24	366	788	392	3768	489	632	304	12	356	13	5	4	13	769
YDR152W	4501	5165	1018	5291	315	448	0	438	182	248	357	171	158	249	45	237	182	256	29	407	550	452	10	309	577	499	7	409	291	544	11	295	0	366	11	153	187	282	152	227	179	143	5	281	2	4	2	11	345
YDR153C	4263	3683	1366	2634	285	567	0	551	722	232	385	645	442	326	134	647	454	578	135	475	929	226	5	145	949	259	9	152	857	251	7	65	0	349	84	476	506	230	2	560	266	129	23	710	16	5	1	7	244
YDR154C	3551	2988	1980	3361	926	774	0	1001	1469	657	482	1114	1276	471	5	1167	1544	657	3	894	529	771	3	129	523	996	20	91	1550	475	15	162	0	587	33	864	1265	688	18	1001	1135	597	5	971	15	8	1	13	947
YDR155C	3344	2574	1715	1322	9	552	0	83	600	26	10	331	516	138	43	266	768	153	350	596	642	131	3	162	645	111	171	141	444	74	8	70	0	101	26	332	601	61	12	321	464	21	1	143	5	7	0	6	7
YDR156W	2898	3199	1376	2916	269	260	0	261	377	136	1189	195	292	191	117	212	214	263	51	248	344	356	86	122	442	626	534	91	440	537	10	137	0	282	259	149	406	398	29	209	306	482	6	266	4	5	5	5	326
YDR157W	3	4	0	1	0	0	0	1	0	0	0	0	0	0	0	0	0	0	0	0	0	0	0	0	0	0	0	0	0	0	0	0	0	0	0	0	0	0	0	0	0	0	0	0	0	0	0	0	0
YDR158W	1	1	6	0	0	0	0	0	20	3	0	1	13	5	1	4	4	15	0	0	0	0	0	0	0	0	0	0	29	0	0	1	0	5	0	0	12	0	0	0	0	1	0	0	0	0	0	0	0
YDR159W	14	29	6	2	0	0	0	0	1	2	16	0	1	1	0	0	0	1	0	0	2	4	0	0	1	15	2	4	6	3	0	0	0	4	1	1	1	3	3	0	0	1	4	0	0	0	0	0	1
YDR160W	0	0	0	0	0	0	0	0	0	0	0	0	0	0	0	0	0	0	0	0	0	0	0	0	0	0	0	0	0	0	0	0	0	0	0	0	0	0	0	0	0	0	0	0	0	0	0	0	0
YDR161W	2119	2436	953	1809	242	478	0	390	883	119	49	458	769	166	30	452	664	245	0	469	457	323	29	287	447	306	90	128	1029	218	2	76	0	245	29	218	842	219	148	377	612	139	12	323	3	4	3	2	201
YDR162C	722	2295	709	546	76	90	0	76	114	192	10	106	104	160	47	118	56	218	91	37	48	33	65	42	52	154	155	77	38	98	15	9	0	146	0	127	74	205	0	102	79	222	1	157	1	2	2	1	79
YDR163W	1324	748	182	591	0	98	0	7	78	2	0	25	76	38	19	50	102	38	0	191	121	11	0	81	182	9	2	340	103	5	0	63	0	16	10	75	58	8	0	40	89	4	0	55	0	0	1	1	3
YDR164C	0	0	0	0	0	0	0	0	0	0	0	0	0	0	0	0	0	0	0	0	0	0	0	0	0	0	0	0	0	0	0	0	0	0	0	0	0	0	0	0	0	0	0	0	0	0	0	0	0
YDR165W	404	851	55	138	0	54	0	0	46	13	0	5	81	25	0	35	76	14	0	21	74	131	0	2	104	15	36	24	54	11	0	5	0	17	0	13	32	6	2	9	38	1	0	4	1	0	0	0	0
YDR166C	0	0	0	0	0	0	0	0	0	0	0	0	0	0	0	0	0	0	0	0	0	0	0	0	0	0	0	0	0	0	0	0	0	0	0	0	0	0	0	0	0	0	0	0	0	0	0	0	0
YDR167W	0	0	0	0	0	0	0	0	0	0	0	0	0	0	0	0	0	0	0	0	0	0	0	0	0	0	0	0	0	0	0	0	0	0	0	0	0	0	0	0	0	0	0	0	0	0	0	0	0
YDR168W	0	0	0	0	0	0	0	0	0	0	0	0	0	0	0	0	0	0	0	0	0	0	0	0	0	0	0	0	0	0	0	0	0	0	0	0	0	0	0	0	0	0	0	0	0	0	0	0	0
YDR169C	3639	3523	2379	2988	321	402	0	439	476	353	6958	405	338	599	52	459	263	578	13	369	787	534	17	25	882	1362	78	30	437	720	224	37	0	640	11875	179	347	353	21343	316	178	415	12857	191	13	13	5	8	380
YDR170C	0	0	0	0	0	0	0	0	0	0	0	0	0	0	0	0	0	0	0	0	0	0	0	0	0	0	0	0	0	0	0	0	0	0	0	0	0	0	0	0	0	0	0	0	0	0	0	0	0
YDR171W	4322	3801	1133	4843	401	465	0	491	372	249	495	318	233	223	13	355	241	308	7	452	1014	501	104	573	909	426	16	553	330	390	3	474	0	359	1	284	230	247	414	297	174	190	215	477	1	1	2	6	407
YDR172W	0	0	0	0	0	0	0	0	0	0	0	0	0	0	0	0	0	0	0	0	0	0	0	0	0	0	0	0	0	0	0	0	0	0	0	0	0	0	0	0	0	0	0	0	0	0	0	0	0
YDR173C	0	0	0	0	0	0	0	0	0	0	0	0	0	0	0	0	0	0	0	0	0	0	0	0	0	0	0	0	0	0	0	0	0	0	0	0	0	0	0	0	0	0	0	0	0	0	0	0	0
YDR174W	36	113	49	49	1	6	0	1	4	3	7	1	7	5	0	1	6	1	0	2	7	3	2	1	2	7	0	0	12	9	0	0	0	10	3	3	4	13	0	0	8	3	0	2	0	0	0	0	2
YDR175C	0	0	0	0	0	0	0	0	0	0	0	0	0	0	0	0	0	0	0	0	0	0	0	0	0	0	0	0	0	0	0	0	0	0	0	0	0	0	0	0	0	0	0	0	0	0	0	0	0
YDR176W	0	0	0	0	0	0	0	0	0	0	0	0	0	0	0	0	0	0	0	0	0	0	0	0	0	0	0	0	0	0	0	0	0	0	0	0	0	0	0	0	0	0	0	0	0	0	0	0	0
YDR177W	0	0	0	0	0	0	0	0	0	0	0	0	0	0	0	0	0	0	0	0	0	0	0	0	0	0	0	0	0	0	0	0	0	0	0	0	0	0	0	0	0	0	0	0	0	0	0	0	0
YDR178W	0	0	0	0	0	0	0	0	0	0	0	0	0	0	0	0	0	0	0	0	0	0	0	0	0	0	0	0	0	0	0	0	0	0	0	0	0	0	0	0	0	0	0	0	0	0	0	0	0
YDR179C	0	0	0	0	0	0	0	0	0	0	0	0	0	0	0	0	0	0	0	0	0	0	0	0	0	0	0	0	0	0	0	0	0	0	0	0	0	0	0	0	0	0	0	0	0	0	0	0	0
YDR179W-A	219	297	151	107	2	6	0	5	15	2	1	10	43	15	26	26	68	20	62	14	4	6	0	10	64	9	90	41	24	6	0	3	0	10	0	66	26	2	0	40	23	7	2	17	0	0	0	0	1
YDR180W	0	0	0	0	0	0	0	0	0	0	0	0	0	0	0	0	0	0	0	0	0	0	0	0	0	0	0	0	0	0	0	0	0	0	0	0	0	0	0	0	0	0	0	0	0	0	0	0	0
YDR181C	2835	2183	691	2811	323	353	0	349	253	124	33	191	221	182	13	216	113	215	2	387	522	280	4	325	563	202	209	389	271	182	6	426	0	87	2	158	170	125	3	148	95	123	3	190	3	0	1	6	316
YDR182W	0	0	0	0	0	0	0	0	0	0	0	0	0	0	0	0	0	0	0	0	0	0	0	0	0	0	0	0	0	0	0	0	0	0	0	0	0	0	0	0	0	0	0	0	0	0	0	0	0
YDR183W	0	0	0	0	0	0	0	0	0	0	0	0	0	0	0	0	0	0	0	0	0	0	0	0	0	0	0	0	0	0	0	0	0	0	0	0	0	0	0	0	0	0	0	0	0	0	0	0	0
YDR184C	2369	2631	1209	3030	183	466	0	320	793	223	42	478	733	325	7	536	628	383	11	445	532	257	28	332	556	183	31	501	906	230	2	410	0	250	5	450	788	217	3	534	457	235	4	474	11	4	1	8	158
YDR185C	3365	3328	984	3830	432	530	0	709	476	395	373	367	376	271	8	505	302	352	2	546	513	353	27	355	517	422	24	405	465	342	4	515	0	242	10	359	279	204	8	449	192	216	9	537	10	6	1	15	454
YDR186C	3427	2538	2183	1345	311	314	0	285	760	257	682	267	738	208	1042	92	798	269	6	245	614	414	1434	182	364	307	1000	136	472	286	13	111	0	301	20	468	465	423	8	415	524	285	12	176	1	2	4	9	307
YDR187C	0	0	0	0	0	0	0	0	0	0	0	0	0	0	0	0	0	0	0	0	0	0	0	0	0	0	0	0	0	0	0	0	0	0	0	0	0	0	0	0	0	0	0	0	0	0	0	0	0
YDR188W	0	0	0	0	0	0	0	0	0	0	0	0	0	0	0	0	0	0	0	0	0	0	0	0	0	0	0	0	0	0	0	0	0	0	0	0	0	0	0	0	0	0	0	0	0	0	0	0	0
YDR189W	0	0	0	0	0	0	0	0	0	0	0	0	0	0	0	0	0	0	0	0	0	0	0	0	0	0	0	0	0	0	0	0	0	0	0	0	0	0	0	0	0	0	0	0	0	0	0	0	0
YDR190C	0	0	0	0	0	0	0	0	0	0	0	0	0	0	0	0	0	0	0	0	0	0	0	0	0	0	0	0	0	0	0	0	0	0	0	0	0	0	0	0	0	0	0	0	0	0	0	0	0
YDR191W	4893	3881	1290	5113	375	369	1	622	365	424	759	380	254	349	108	470	241	493	92	415	741	754	84	704	672	571	72	700	426	502	11	706	0	460	34	358	292	450	712	409	126	335	33	423	7	6	1	17	438
YDR192C	2776	2704	896	2968	155	380	0	253	786	179	94	446	707	293	4	541	861	321	3	357	567	305	1	524	667	421	22	462	789	272	5	372	0	235	44	388	650	198	44	358	616	165	119	481	3	4	1	8	140
YDR193W	0	0	0	0	0	0	0	0	0	0	0	0	0	0	0	0	0	0	0	0	0	0	0	0	0	0	0	0	0	0	0	0	0	0	0	0	0	0	0	0	0	0	0	0	0	0	0	0	0
YDR194C	0	0	0	0	0	0	0	0	0	0	0	0	0	0	0	0	0	0	0	0	0	0	0	0	0	0	0	0	0	0	0	0	0	0	0	0	0	0	0	0	0	0	0	0	0	0	0	0	0
YDR195W	0	0	0	0	0	0	0	0	0	0	0	0	0	0	0	0	0	0	0	0	0	0	0	0	0	0	0	0	0	0	0	0	0	0	0	0	0	0	0	0	0	0	0	0	0	0	0	0	0
YDR196C	0	0	0	0	0	0	0	0	0	0	0	0	0	0	0	0	0	0	0	0	0	0	0	0	0	0	0	0	0	0	0	0	0	0	0	0	0	0	0	0	0	0	0	0	0	0	0	0	0
YDR197W	0	0	0	0	0	0	0	0	0	0	0	0	0	0	0	0	0	0	0	0	0	0	0	0	0	0	0	0	0	0	0	0	0	0	0	0	0	0	0	0	0	0	0	0	0	0	0	0	0
YDR198C	1596	1499	397	934	4	194	0	35	155	8	2	63	137	25	1	85	174	32	2	280	223	55	1	100	357	99	5	168	128	42	2	97	0	26	28	60	142	23	3	47	176	18	0	68	1	0	0	2	14
YDR199W	0	0	0	0	0	0	0	0	0	0	0	0	0	0	0	0	0	0	0	0	0	0	0	0	0	0	0	0	0	0	0	0	0	0	0	0	0	0	0	0	0	0	0	0	0	0	0	0	0
YDR200C	0	0	0	0	0	0	0	0	0	0	0	0	0	0	0	0	0	0	0	0	0	0	0	0	0	0	0	0	0	0	0	0	0	0	0	0	0	0	0	0	0	0	0	0	0	0	0	0	0
YDR201W	0	0	0	0	0	0	0	0	0	0	0	0	0	0	0	0	0	0	0	0	0	0	0	0	0	0	0	0	0	0	0	0	0	0	0	0	0	0	0	0	0	0	0	0	0	0	0	0	0
YDR202C	1806	1255	365	497	22	95	0	24	86	14	1	12	140	53	0	84	140	71	0	177	90	23	1	70	389	66	2	4	109	23	2	5	0	53	3	75	69	25	0	45	74	23	1	60	1	1	0	1	25
YDR203W	1696	1318	538	526	16	373	0	93	715	10	3	295	711	90	26	308	831	102	4	365	389	74	48	179	325	42	3	26	923	36	1	8	0	43	0	301	804	60	1	285	652	18	1	331	7	2	0	3	10
YDR204W	0	0	0	0	0	0	0	0	0	0	0	0	0	0	0	0	0	0	0	0	0	0	0	0	0	0	0	0	0	0	0	0	0	0	0	0	0	0	0	0	0	0	0	0	0	0	0	0	0
YDR205W	2843	3732	1921	2264	178	664	0	333	832	184	223	564	714	311	1145	434	732	427	278	442	666	317	189	201	510	303	1094	185	709	292	9	134	0	369	69	712	591	385	155	709	552	198	57	343	1	7	1	14	132
YDR206W	0	0	0	0	0	0	0	0	0	0	0	0	0	0	0	0	0	0	0	0	0	0	0	0	0	0	0	0	0	0	0	0	0	0	0	0	0	0	0	0	0	0	0	0	0	0	0	0	0
YDR207C	151	277	102	221	17	52	0	16	28	5	0	22	15	17	26	17	42	27	31	20	27	0	30	58	7	2	0	39	24	6	0	4	0	17	0	22	47	5	0	30	9	4	0	16	1	0	0	0	11
YDR208W	0	0	0	0	0	0	0	0	0	0	0	0	0	0	0	0	0	0	0	0	0	0	0	0	0	0	0	0	0	0	0	0	0	0	0	0	0	0	0	0	0	0	0	0	0	0	0	0	0
YDR209C	756	0	39	3	0	1	0	1	79	0	0	0	56	0	0	2	24	0	0	49	107	0	0	1	338	1	9	0	121	0	0	0	0	0	0	0	15	0	0	0	29	0	0	0	1	0	0	0	0
YDR210W	3939	3557	1456	4410	688	560	0	744	531	557	495	451	497	384	9	541	389	571	95	435	569	272	12	226	630	596	349	288	570	221	6	284	0	505	2	457	413	501	10	583	195	394	4	673	19	9	3	18	655
YDR211W	0	1	0	0	0	0	0	0	0	0	0	0	0	0	0	0	0	0	0	0	0	0	0	0	0	0	0	0	0	0	0	0	0	0	0	0	0	0	0	0	0	0	0	0	0	0	0	0	0
YDR212W	0	0	0	0	0	0	0	0	0	0	0	0	0	0	0	0	0	0	0	0	0	0	0	0	0	0	0	0	0	0	0	0	0	0	0	0	0	0	0	0	0	0	0	0	0	0	0	0	0
YDR213W	3216	3524	1460	3345	256	429	0	282	503	306	53	354	463	203	8	493	383	303	15	444	534	277	2	248	561	287	21	286	642	150	11	213	0	224	342	398	366	156	11	413	236	152	256	582	5	3	1	9	257
YDR214W	901	627	147	637	8	35	0	14	35	21	14	30	40	21	0	91	78	43	3	98	58	29	3	56	310	61	4	217	45	20	0	51	0	43	1	103	52	16	3	51	47	11	0	105	1	0	0	2	10
YDR215C	516	7	27	3	0	2	0	0	101	0	0	0	71	0	4	0	25	0	3	37	70	0	7	0	244	0	17	0	156	0	1	0	0	0	0	0	36	0	0	0	32	0	0	0	1	0	0	0	2
YDR216W	59	57	61	6	0	5	0	0	11	0	0	3	34	0	56	10	42	0	24	14	1	0	2	2	32	0	20	4	8	0	0	0	0	0	0	32	29	0	0	5	26	0	0	5	0	0	0	1	0
YDR217C	1008	959	215	799	23	90	0	47	78	23	2	57	120	81	1	148	91	113	0	260	68	26	1	50	212	41	75	142	93	13	0	46	0	46	0	135	97	33	1	97	64	36	0	101	3	1	0	0	27
YDR218C	1211	31	69	22	1	6	0	0	192	0	0	4	99	2	0	7	40	3	1	90	156	0	0	5	448	1	6	2	272	0	0	1	0	0	0	5	76	0	0	1	46	0	0	5	2	0	0	0	1
YDR219C	3186	2604	792	3418	308	386	0	440	462	205	10	349	369	236	3	297	348	262	2	327	702	259	5	310	725	96	20	360	418	93	8	243	0	242	7	292	291	211	172	397	194	174	22	342	9	1	2	18	286
YDR220C	2686	3373	1450	2655	160	663	0	258	1260	237	62	487	1227	435	27	473	1171	492	5	669	517	180	97	286	616	239	1019	371	1315	275	2	175	1	547	3	132	1201	858	5	245	1157	571	4	208	2	8	4	5	131
YDR221W	0	0	0	0	0	0	0	0	0	0	0	0	0	0	0	0	0	0	0	0	0	0	0	0	0	0	0	0	0	0	0	0	0	0	0	0	0	0	0	0	0	0	0	0	0	0	0	0	0
YDR222W	1290	1308	571	791	5	58	0	19	133	22	7	94	94	53	13	198	109	59	2	169	170	46	6	143	422	67	13	198	141	30	0	62	0	36	3	159	120	29	3	114	63	14	0	141	1	0	0	0	10
YDR223W	4365	3761	1851	4469	458	538	0	492	738	504	253	546	549	454	5	524	431	544	7	369	774	607	6	450	775	799	10	422	901	809	4	277	0	716	52	407	553	624	72	585	461	513	26	528	14	9	0	12	400
YDR224C	0	0	0	0	0	0	0	0	0	0	0	0	0	0	0	0	0	0	0	0	0	0	0	0	0	0	0	0	0	0	0	0	0	0	0	0	0	0	0	0	0	0	0	0	0	0	0	0	0
YDR225W	0	0	0	0	0	0	0	0	0	0	0	0	0	0	0	0	0	0	0	0	0	0	0	0	0	0	0	0	0	0	0	0	0	0	0	0	0	0	0	0	0	0	0	0	0	0	0	1	0
YDR226W	0	0	0	0	0	0	0	0	0	0	0	0	0	0	0	0	0	0	0	0	0	0	0	0	0	0	0	0	0	0	0	0	0	0	0	0	0	0	0	0	0	0	0	0	0	0	0	0	0
YDR227W	0	0	0	0	0	0	0	0	0	0	0	0	0	0	0	0	0	0	0	0	0	0	0	0	0	0	0	0	0	0	0	0	0	0	0	0	0	0	0	0	0	0	0	0	0	0	0	0	0
YDR228C	0	0	0	0	0	0	0	0	0	0	0	0	0	0	0	0	0	0	0	0	0	0	0	0	0	0	0	0	0	0	0	0	0	0	0	0	0	0	0	0	0	0	0	0	0	0	0	0	0
YDR229W	2566	3421	1670	2661	75	515	0	251	751	112	9	340	632	244	346	420	970	272	349	413	553	196	4	402	517	144	1	242	949	174	154	130	0	229	187	267	709	155	5	244	712	71	5	261	15	4	9	4	67
YDR230W	0	0	0	0	0	0	0	0	0	0	0	0	0	0	0	0	0	0	0	0	0	0	0	0	0	0	0	0	0	0	0	0	0	0	0	0	0	0	0	0	0	0	0	0	0	0	0	0	0
YDR231C	0	0	0	0	0	0	0	0	0	0	0	0	0	0	0	0	0	0	0	0	0	0	0	0	0	0	0	0	0	0	0	0	0	0	0	0	0	0	0	0	0	0	0	0	0	0	0	0	0
YDR232W	0	0	0	0	0	0	0	0	0	0	0	0	0	0	0	0	0	0	0	0	0	0	0	0	0	0	0	0	0	0	0	0	0	0	0	0	0	0	0	0	0	0	0	0	0	0	0	0	0
YDR233C	6855	5857	3493	7155	720	656	0	871	1185	736	211	716	1301	514	29	847	1397	656	74	701	911	794	23	555	898	650	349	671	1350	439	71	694	0	661	27	636	1217	805	846	757	1147	955	604	801	10	14	8	18	751
YDR234W	0	0	0	0	0	0	0	0	0	0	0	0	0	0	0	0	0	0	0	0	0	0	0	0	0	0	0	0	0	0	0	0	0	0	0	0	0	0	0	0	0	0	0	0	0	0	0	0	0
YDR235W	0	0	0	0	0	0	0	0	0	0	0	0	0	0	0	0	0	0	0	0	0	0	0	0	0	0	0	0	0	0	0	0	0	0	0	0	0	0	0	0	0	0	0	0	0	0	0	0	0
YDR236C	0	0	0	0	0	0	0	0	0	0	0	0	0	0	0	0	0	0	0	0	0	0	0	0	0	0	0	0	0	0	0	0	0	0	0	0	0	0	0	0	0	0	0	0	0	0	0	0	0
YDR237W	0	0	0	0	0	0	0	0	0	0	0	0	0	0	0	0	0	0	0	0	0	0	0	0	0	0	0	0	0	0	0	0	0	0	0	0	0	0	0	0	0	0	0	0	0	0	0	0	0
YDR238C	0	0	0	0	0	0	0	0	0	0	0	0	0	0	0	0	0	0	0	0	0	0	0	0	0	0	0	0	0	0	0	0	0	0	0	0	0	0	0	0	0	0	0	0	0	0	0	0	0
YDR239C	4653	2785	1772	4514	798	527	0	828	743	625	394	704	530	442	36	680	503	620	5	599	737	350	56	347	784	117	52	390	841	134	7	333	0	506	95	518	545	374	20	650	445	379	8	822	15	3	2	10	927
YDR240C	0	0	0	0	0	0	0	0	0	0	0	0	0	0	0	0	0	0	0	0	0	0	0	0	0	0	0	0	0	0	0	0	0	0	0	0	0	0	0	0	0	0	0	0	0	0	0	0	0
YDR241W	2200	2126	728	2698	352	263	0	354	429	183	297	329	378	127	8	388	509	200	12	277	335	400	1	196	244	114	37	255	451	203	5	257	0	127	125	318	435	157	61	389	413	217	42	496	7	4	1	4	444
YDR242W	6542	4184	2479	5538	487	389	0	522	940	542	349	622	784	359	160	627	747	538	815	438	886	434	1742	624	1017	383	38	583	901	308	301	699	0	540	12	451	686	272	46	504	489	292	8	595	8	3	16	4	547
YDR243C	0	0	0	0	0	0	0	0	0	0	0	0	0	0	0	0	0	0	0	0	0	0	0	0	0	0	0	0	0	0	0	0	0	0	0	0	0	0	0	0	0	0	0	0	0	0	0	0	0
YDR244W	660	1031	1602	742	176	460	0	280	757	135	38	282	642	204	6	252	416	205	112	352	123	74	46	96	115	139	1346	27	351	87	5	19	0	414	1	422	658	543	5	384	309	432	1	210	1	6	3	12	192
YDR245W	32	54	24	24	3	1	0	1	0	1	0	2	10	0	1	4	20	5	0	0	1	0	0	0	5	0	0	0	9	0	0	0	0	2	1	0	5	0	0	1	12	1	0	0	0	0	0	0	3
YDR246W	0	0	0	0	0	0	0	0	0	0	0	0	0	0	0	0	0	0	0	0	0	0	0	0	0	0	0	0	0	0	0	0	0	0	0	0	0	0	0	0	0	0	0	0	0	0	0	0	0
YDR247W	3529	3499	1530	3829	370	384	0	399	193	187	106	95	189	149	19	135	214	159	1	317	682	426	7	393	459	283	18	394	120	328	428	439	0	128	5	85	165	316	7	85	66	159	3	89	1	4	4	3	249
YDR248C	4279	4381	1993	5221	385	477	0	618	819	541	33	645	467	500	221	695	407	666	4	483	691	407	16	497	689	360	267	420	777	348	4	480	0	563	11	548	478	497	11	549	302	519	23	797	14	8	3	21	518
YDR249C	3044	3944	1870	2863	257	477	0	381	806	268	176	403	717	365	14	484	753	448	17	439	505	387	723	150	493	390	170	81	964	524	5	44	0	333	95	557	825	411	606	488	583	324	196	577	4	6	5	11	233
YDR250C	5157	4703	1316	5350	325	564	0	486	365	235	241	361	295	289	6	402	325	418	10	478	1038	494	11	566	1199	856	8	421	461	440	6	543	0	332	36	271	303	357	9	326	152	302	115	381	16	2	3	10	328
YDR251W	0	1	0	0	0	0	0	0	1	0	0	0	0	0	0	0	0	0	0	0	1	0	0	0	0	0	1	0	0	0	0	0	0	0	0	0	0	0	0	1	0	0	0	0	0	0	0	0	0
YDR252W	3015	3128	718	2309	84	193	0	100	200	201	89	118	333	189	3	263	320	240	9	255	302	174	2	241	737	327	46	425	324	126	6	283	0	254	91	276	225	158	814	194	204	132	23	377	6	4	0	7	87
YDR253C	4036	3736	1713	3452	496	470	0	599	652	305	250	538	545	278	121	409	740	365	32	587	777	335	24	406	600	394	326	351	491	344	7	176	0	174	91	589	600	223	41	539	444	291	42	379	7	5	6	30	469
YDR254W	2775	2358	1090	2308	552	493	0	668	306	178	249	220	308	177	4	229	293	207	27	518	433	391	8	231	378	547	7	276	317	418	7	129	0	292	7543	259	353	208	634	323	306	96	444	258	3	3	1	8	603
YDR255C	166	391	241	224	4	45	0	36	35	4	3	24	43	23	24	23	50	38	1	80	7	2	0	3	31	5	0	3	28	4	0	2	0	22	0	11	33	10	0	13	23	3	1	7	0	1	0	0	5
YDR256C	3758	3626	1343	4903	524	517	0	676	390	403	200	352	331	244	45	325	256	370	7	505	720	490	11	527	766	340	70	399	395	579	7	517	0	441	93	345	274	335	506	424	163	338	151	536	10	8	1	13	550
YDR257C	2920	2430	824	3195	344	376	0	378	342	182	139	193	235	219	262	244	210	291	7	291	492	233	14	365	635	349	0	397	312	331	5	254	0	267	108	224	216	193	2762	220	168	208	5	321	1	3	4	12	353
YDR258C	360	648	368	1004	219	309	0	294	2	4	0	4	1	2	29	5	2	2	2	244	1	3	1	3	2	5	0	5	2	1	1	5	0	4	1	3	0	3	1	8	4	4	3	4	0	4	1	5	242
YDR259C	3676	3652	1506	4627	494	434	0	466	884	209	882	324	690	293	34	531	745	311	5	370	537	378	8	459	596	460	303	628	876	541	6	322	0	189	316	361	739	223	120	466	727	223	6	489	9	1	3	7	615
YDR260C	0	0	0	0	0	0	0	0	0	0	0	0	0	0	0	0	0	0	0	0	0	0	0	0	0	0	0	0	0	0	0	0	0	0	0	0	0	0	0	0	0	0	0	0	0	0	0	0	0
YDR261C	2770	3321	1844	4065	411	573	0	582	554	206	121	308	430	168	376	365	597	257	1133	601	329	131	491	164	454	147	8	212	576	145	7	185	0	210	8	287	512	214	4	213	504	145	76	198	6	9	13	18	456
YDR262W	4668	3783	1289	4734	494	597	0	597	498	289	386	285	459	200	30	384	467	202	13	520	937	495	39	651	884	409	23	487	452	665	6	556	0	206	571	318	441	118	149	375	509	190	15	478	11	8	2	7	594
YDR263C	5704	5210	4204	4480	545	486	0	640	1316	262	464	663	1196	288	608	538	1363	366	73	426	949	582	53	547	926	744	1243	435	841	418	42	655	0	381	956	835	1116	658	131	891	926	456	267	571	12	24	8	35	525
YDR264C	0	0	0	0	0	0	0	0	0	0	0	0	0	0	0	0	0	0	0	0	0	0	0	0	0	0	0	0	0	0	0	0	0	0	0	0	0	0	0	0	0	0	0	0	0	0	0	0	0
YDR265W	939	612	475	662	10	210	0	48	337	11	15	89	246	26	2	102	213	26	0	287	279	75	2	63	346	87	64	74	489	30	2	42	0	34	0	52	284	30	0	54	179	10	2	59	2	0	1	0	7
YDR266C	79	47	57	33	1	5	0	1	1	0	1	7	19	3	3	2	17	3	53	12	3	2	6	1	49	3	0	8	10	2	0	5	0	2	0	4	5	1	0	5	11	2	0	3	1	0	0	0	0
YDR267C	0	0	0	0	0	0	0	0	0	0	0	0	0	0	0	0	0	0	0	0	0	0	0	0	0	0	0	0	0	0	0	0	0	0	0	0	0	0	0	0	0	0	0	0	0	0	0	0	0
YDR268W	0	0	0	0	0	0	0	0	0	0	0	0	0	0	0	0	0	0	0	0	0	0	0	0	0	0	0	0	0	0	0	0	0	0	0	0	0	0	0	0	0	0	0	0	0	0	0	0	0
YDR269C	1	0	0	0	0	0	0	0	0	0	0	0	0	0	0	0	0	0	0	0	0	0	0	0	0	0	0	0	0	0	0	0	0	0	0	0	0	0	0	0	0	0	0	0	0	0	0	0	0
YDR270W	16	36	18	7	0	2	0	3	1	3	1	1	5	3	0	8	4	4	0	6	0	0	0	1	2	3	0	1	4	1	0	0	0	2	0	5	3	1	0	2	4	2	0	5	0	0	0	0	1
YDR271C	707	762	236	235	7	26	0	5	65	17	2	12	140	20	1	78	173	48	0	92	33	25	6	28	242	38	34	18	126	31	1	8	0	37	3	59	74	27	1	45	87	35	2	55	1	0	0	1	11
YDR272W	3045	1642	1683	1002	14	341	0	66	837	11	11	180	791	63	140	188	852	50	37	506	627	53	50	166	666	82	1084	187	453	32	5	132	0	50	9	336	834	57	7	235	577	23	6	118	2	2	1	9	4
YDR273W	2939	1897	1071	1804	22	345	0	128	750	12	42	297	627	94	7	256	746	93	7	475	680	107	175	182	723	123	527	325	474	81	2	163	0	62	143	354	730	76	24	339	597	50	8	159	0	4	2	9	17
YDR274C	0	0	0	0	0	0	0	0	0	0	0	0	0	0	0	0	0	0	0	0	0	0	0	0	0	0	0	0	0	0	0	0	0	0	0	0	0	0	0	0	0	0	0	0	0	0	0	0	0
YDR275W	5361	4187	1662	5268	535	518	0	622	687	440	199	434	512	398	9	602	459	586	4	585	789	434	15	306	884	720	55	264	822	415	7	235	0	454	39	557	601	502	19	530	370	515	5	689	8	7	2	14	482
YDR276C	0	2	0	2	0	0	0	0	1	0	0	0	1	0	0	0	0	1	0	0	0	0	0	0	0	0	0	0	0	0	0	0	0	0	0	0	0	0	0	0	0	0	0	0	0	0	0	0	0
YDR277C	4597	3347	2151	4154	155	493	0	339	708	154	97	544	583	300	965	401	642	350	35	507	717	331	556	857	678	438	173	417	708	337	6	318	1	375	88	614	722	363	37	525	535	130	6	338	4	6	1	26	159
YDR278C	4349	3863	1336	6608	243	362	0	279	543	255	40	261	382	294	9	301	278	434	21	283	912	581	14	938	934	1307	57	1782	528	687	6	1402	0	422	1592	298	363	427	5292	270	210	415	90	373	7	3	2	18	252
YDR279W	0	0	0	0	0	0	0	0	0	0	0	0	0	0	0	0	0	0	0	0	0	0	0	0	0	0	0	0	0	0	0	0	0	0	0	0	0	0	0	0	0	0	0	0	0	0	0	0	0
YDR280W	0	0	0	0	0	0	0	0	0	0	0	0	0	0	0	0	0	0	0	0	0	0	0	0	0	0	0	0	0	0	0	0	0	0	0	0	0	0	0	0	0	0	0	0	0	0	0	0	0
YDR281C	4529	4049	1700	4075	461	399	0	527	552	244	109	379	514	265	37	331	650	254	1709	370	881	593	13	357	965	671	24	549	333	524	14	380	0	220	156	438	472	286	43	337	309	227	24	340	4	3	3	12	443
YDR282C	0	0	0	0	0	0	0	0	0	0	0	0	0	0	0	0	0	0	0	0	0	0	0	0	0	0	0	0	0	0	0	0	0	0	0	0	0	0	0	0	0	0	0	0	0	0	0	0	0
YDR283C	0	0	0	0	0	0	0	0	0	0	0	0	0	0	0	0	0	0	0	0	0	0	0	0	0	0	0	0	0	0	0	0	0	0	0	0	0	0	0	0	0	0	0	0	0	0	0	0	0
YDR284C	0	0	0	0	0	0	0	0	0	0	0	0	0	0	0	0	0	0	0	0	0	0	0	0	0	0	0	0	0	0	0	0	0	0	0	0	0	0	0	0	0	0	0	0	0	0	0	0	0
YDR285W	1390	1343	623	824	33	107	0	41	95	30	11	27	196	23	32	34	171	42	74	202	77	15	1	55	323	69	3	97	106	38	12	63	0	35	4	34	92	19	0	12	78	20	97	16	1	0	0	3	22
YDR286C	4847	3717	1393	5004	438	553	0	617	404	480	258	402	386	366	15	495	176	447	35	455	928	408	6	606	930	456	104	472	541	503	12	533	1	583	33	468	359	413	27	438	160	383	38	543	17	4	1	18	521
YDR287W	2673	2889	692	2049	87	349	0	152	224	238	84	178	191	205	8	174	123	344	3	253	591	183	1	285	624	263	73	186	311	294	1	141	0	194	12	126	149	249	7	162	163	173	2	187	11	8	1	3	83
YDR288W	0	0	0	0	0	0	0	0	0	0	0	0	0	0	0	0	0	0	0	0	0	0	0	0	0	0	0	0	0	0	0	0	0	0	0	0	0	0	0	0	0	0	0	0	0	0	0	0	0
YDR289C	1826	612	143	332	5	147	0	16	73	2	1	18	63	18	0	41	35	18	0	206	492	34	0	11	579	47	0	0	69	9	0	1	0	8	0	37	59	4	0	19	33	3	0	21	2	0	0	0	6
YDR290W	1913	1365	1579	1262	453	353	0	450	533	273	172	310	459	172	682	233	416	241	2	314	240	93	7	100	223	41	13	48	494	37	11	18	0	270	5	334	539	150	6	345	321	403	1	185	4	3	0	8	460
YDR291W	4192	3977	1009	4059	494	507	0	556	427	478	1500	310	334	308	13	418	268	353	21	464	697	670	49	456	541	675	7	412	503	729	12	326	0	355	744	294	280	237	1527	384	202	226	1250	483	10	4	0	11	574
YDR292C	0	0	0	0	0	0	0	0	0	0	0	0	0	0	0	0	0	0	0	0	0	0	0	0	0	0	0	0	0	0	0	0	0	0	0	0	0	0	0	0	0	0	0	0	0	0	0	0	1
YDR293C	38	240	209	141	6	33	0	19	102	29	0	98	98	38	0	116	82	62	2	59	0	0	2	1	3	1	0	3	150	4	1	2	0	36	2	102	68	33	0	82	34	27	1	76	1	0	0	1	5
YDR294C	3413	3235	1178	5385	219	235	0	220	231	215	320	251	257	170	50	387	296	172	20	297	288	565	15	477	382	540	15	633	264	593	5	530	1	142	327	455	243	148	228	349	264	89	299	487	2	1	1	19	236
YDR295C	0	0	0	0	0	0	0	0	0	0	0	0	0	0	0	0	0	0	0	0	0	0	0	0	0	0	0	0	0	0	0	0	0	0	0	0	0	0	0	0	0	0	0	0	0	0	0	0	0
YDR296W	0	0	0	0	0	0	0	0	0	0	0	0	0	0	0	0	0	0	0	0	0	0	0	0	0	0	0	0	0	0	0	0	0	0	0	0	0	0	0	0	0	0	0	0	0	0	0	0	0
YDR297W	4272	3452	2140	1974	21	326	0	92	432	21	19	109	316	65	259	218	301	76	293	325	714	274	168	817	788	139	12	203	325	85	5	114	0	67	15	139	231	25	10	112	142	30	1	144	7	3	1	6	19
YDR298C	0	0	0	0	0	0	0	0	0	0	0	0	0	0	0	0	0	0	0	0	0	0	0	0	0	0	0	0	0	0	0	0	0	0	0	0	0	0	0	0	0	0	0	0	0	0	0	0	0
YDR299W	0	0	0	0	0	0	0	0	0	0	0	0	0	0	0	0	0	0	0	0	0	0	0	0	0	0	0	0	0	0	0	0	0	0	0	0	0	0	0	0	0	0	0	0	0	0	0	0	0
YDR300C	0	0	0	0	0	0	0	0	0	0	0	0	0	0	0	0	0	0	0	0	0	0	0	0	0	0	0	0	0	0	0	0	0	0	0	0	0	0	0	0	0	0	0	0	0	0	0	0	0
YDR301W	0	0	0	0	0	0	0	0	0	0	0	0	0	0	0	0	0	0	0	0	0	0	0	0	0	0	0	0	0	0	0	0	0	0	0	0	0	0	0	0	0	0	0	0	0	0	0	0	0
YDR302W	0	0	0	0	0	0	0	0	0	0	0	0	0	0	0	0	0	0	0	0	0	0	0	0	0	0	0	0	0	0	0	0	0	0	0	0	0	0	0	0	0	0	0	0	0	0	0	0	0
YDR303C	0	0	0	0	0	0	0	0	0	0	0	0	0	0	0	0	0	0	0	0	0	0	0	0	0	0	0	0	0	0	0	0	0	0	0	0	0	0	0	0	0	0	0	0	0	0	0	0	0
YDR304C	760	1202	8825	1259	217	235	0	188	739	276	10	571	578	409	3190	608	595	442	3221	175	6	7	6178	17	10	11	190	14	892	8	424	14	0	430	9	419	614	376	17	566	430	255	3	497	11	14	60	3	198
YDR305C	1893	1526	1236	1093	17	262	0	88	442	13	15	178	469	70	1762	218	471	50	57	338	446	81	18	140	433	115	27	191	266	28	6	103	0	53	44	208	385	37	0	181	333	48	0	135	0	0	2	3	19
YDR306C	2235	2066	1170	2913	397	599	0	467	531	309	349	234	481	154	8	236	388	228	24	421	542	216	3	265	529	291	20	196	394	232	13	181	0	447	174	194	314	307	6	168	207	499	1	224	3	4	3	5	421
YDR307W	2960	2643	1683	3652	374	455	0	577	538	354	137	367	377	253	4	411	400	326	6	429	496	306	1	265	507	304	12	386	452	184	9	422	0	425	6	293	393	505	262	329	166	489	1	336	5	1	2	7	459
YDR308C	0	0	0	0	0	0	0	0	0	0	0	0	0	0	0	0	0	0	0	0	0	0	0	0	0	0	0	0	0	0	0	0	0	0	0	0	0	0	0	0	0	0	0	0	0	0	0	0	0
YDR309C	1623	1336	1123	1126	64	121	0	72	211	77	8	132	441	62	150	188	648	116	371	240	100	44	15	71	389	51	331	203	237	55	6	66	0	59	2	411	250	56	8	305	347	65	101	233	1	4	2	17	81
YDR310C	1880	1611	719	2877	225	208	0	357	158	115	217	149	104	99	3	243	121	206	3	181	290	140	8	274	184	129	4	445	116	192	3	131	0	139	6	233	66	82	5887	200	66	113	7	191	4	5	2	0	275
YDR311W	0	0	0	0	0	0	0	0	0	0	0	0	0	0	0	0	0	0	0	0	0	0	0	0	0	0	0	0	0	0	0	0	0	0	0	0	0	0	0	0	0	0	0	0	0	0	0	0	0
YDR312W	0	0	1	0	0	0	0	0	0	0	0	0	0	0	0	0	0	0	0	0	0	0	0	0	0	1	0	0	0	0	0	1	0	0	0	0	0	0	0	0	0	0	0	0	0	0	0	0	0
YDR313C	3070	2845	1795	3903	431	434	0	440	368	157	385	93	306	155	5	78	225	152	4	421	533	288	33	424	483	527	7	432	192	102	13	272	0	272	5	73	213	290	9	77	56	340	12	108	6	1	0	5	382
YDR314C	2	2	2	0	0	0	0	0	0	0	0	0	0	1	0	0	0	0	0	0	0	0	0	0	0	0	0	0	0	0	0	0	0	0	0	0	0	0	0	0	0	0	0	0	0	0	0	0	0
YDR315C	379	798	362	1303	19	96	0	129	11	1	3	107	15	16	3	204	33	23	4	179	21	7	10	88	9	15	74	78	11	33	5	33	0	15	2	129	13	18	14	132	22	13	2	158	0	1	0	1	50
YDR316W	1904	2298	613	2416	138	253	0	233	183	198	96	213	129	234	11	337	164	307	2	250	286	247	2	320	245	284	9	256	174	205	3	148	0	374	84	290	103	284	219	284	74	213	66	396	9	6	0	9	185
YDR317W	5350	4585	2610	4006	323	316	0	333	619	355	708	375	705	242	753	293	649	354	134	351	991	529	111	370	1068	671	13	591	698	428	14	406	0	200	19	232	628	126	27	290	458	180	1922	252	7	11	11	5	331
YDR318W	0	0	0	0	0	0	0	0	0	0	0	0	0	0	0	0	0	0	0	0	0	0	0	0	0	0	0	0	0	0	0	0	0	0	0	0	0	0	0	0	0	0	0	0	0	0	0	0	0
YDR319C	2423	2792	2478	2244	202	296	0	197	405	143	283	249	662	118	202	342	807	267	80	463	169	107	360	109	451	189	174	276	555	142	15	163	0	143	289	606	638	148	451	582	520	178	22	368	2	3	7	21	241
YDR320C	1274	1660	1626	1055	434	463	0	432	442	156	52	212	390	155	11	157	441	250	3	395	88	37	79	15	110	39	6	11	449	41	9	13	0	92	13	154	460	59	7	174	407	30	1	221	7	6	28	5	511
YDR320C-A	0	0	0	0	0	0	0	0	0	0	0	0	0	0	0	0	0	0	0	0	0	0	0	0	0	0	0	0	0	0	0	0	0	0	0	0	0	0	0	0	0	0	0	0	0	0	0	0	0
YDR321W	1975	1511	724	766	10	305	0	26	408	17	4	58	246	76	2	78	250	63	5	525	432	50	5	114	513	69	5	207	252	33	2	20	0	41	16	88	161	43	2	60	85	8	1	44	6	4	0	5	10
YDR322W	0	0	0	0	0	0	0	0	0	0	0	0	0	0	0	0	0	0	0	0	0	0	0	0	0	0	0	0	0	0	0	0	0	0	0	0	0	0	0	0	0	0	0	0	0	0	0	0	0
YDR323C	0	0	0	0	0	0	0	0	0	0	0	0	0	0	0	0	0	0	0	0	0	0	0	0	0	0	0	0	0	0	0	0	0	0	0	0	0	0	0	0	0	0	0	0	0	0	0	0	0
YDR324C	0	0	0	0	0	0	0	0	0	0	0	0	0	0	0	0	0	0	0	0	0	0	0	0	0	0	0	0	0	0	0	0	0	0	0	0	0	0	0	0	0	0	0	0	0	0	0	0	0
YDR325W	0	0	0	0	0	0	0	0	0	0	0	0	0	0	0	0	0	0	0	0	0	0	0	0	0	0	0	0	0	0	0	0	0	0	0	0	0	0	0	0	0	0	0	0	0	0	0	0	0
YDR326C	1670	1829	1473	1890	464	477	0	501	666	306	5	411	512	233	396	411	597	242	3196	427	103	50	2337	60	104	49	5	59	647	27	7	63	0	174	2	271	585	272	6	382	499	193	131	356	6	0	1	7	566
YDR327W	0	0	0	0	0	0	0	0	0	0	0	0	0	0	0	0	0	0	0	0	0	0	0	0	0	0	0	0	0	0	0	0	0	0	0	0	0	0	0	0	0	0	0	0	0	0	0	0	0
YDR328C	0	0	0	0	0	0	0	0	0	0	0	0	0	0	0	0	0	0	0	0	0	0	0	0	0	0	0	0	0	0	0	0	0	0	0	0	0	0	0	0	0	0	0	0	0	0	0	0	0
YDR329C	1824	1439	1019	1984	245	331	0	314	483	153	451	267	379	156	6	310	239	291	7	260	323	141	26	126	498	220	253	60	562	200	6	97	0	360	12	252	414	354	3	286	140	439	144	393	1	1	2	6	280
YDR330W	6344	6048	3517	5607	848	947	0	790	1456	234	82	321	1203	232	159	328	891	252	23	777	1414	571	62	825	1470	662	334	1558	1255	535	9	1265	0	144	128	161	1174	259	32	239	926	289	9	179	9	8	7	10	779
YDR331W	0	0	0	0	0	0	0	0	0	0	0	0	0	0	0	0	0	0	0	0	0	0	0	0	0	0	0	0	0	0	0	0	0	0	0	0	0	0	0	0	0	0	0	0	0	0	0	0	0
YDR332W	0	0	0	0	0	0	0	0	0	0	0	0	0	0	0	0	0	0	0	0	0	0	0	0	0	0	0	0	0	0	0	0	0	0	0	0	0	0	0	0	0	0	0	0	0	0	0	0	0
YDR333C	3899	3685	2587	3050	757	482	0	649	802	428	411	415	846	182	17	272	807	299	10	438	454	517	32	367	451	424	109	271	656	274	23	198	1	359	837	103	648	282	1620	190	619	559	412	118	4	5	4	10	703
YDR334W	1793	1660	820	1344	195	161	0	154	299	158	172	215	206	193	15	226	121	275	9	111	175	162	11	23	168	256	54	16	310	109	6	9	0	176	333	196	224	256	2813	247	101	247	141	271	7	4	0	1	230
YDR335W	0	1	0	0	0	0	0	0	0	0	0	0	0	0	0	0	0	0	0	0	0	0	0	0	0	0	0	0	0	0	0	0	0	0	0	0	0	0	0	0	0	1	0	0	0	0	0	0	0
YDR336W	102	208	50	114	12	31	0	18	18	5	1	12	30	11	1	26	46	19	0	103	4	14	0	1	21	10	1	13	46	8	0	1	0	7	0	32	44	8	0	29	28	14	0	23	0	0	0	0	15
YDR337W	0	0	0	0	0	0	0	0	0	0	0	0	0	0	0	0	0	0	0	0	0	0	0	0	0	0	0	0	0	0	0	0	0	0	0	0	0	0	0	0	0	0	0	0	0	0	0	0	0
YDR338C	3353	3357	1477	2827	635	787	0	654	1288	319	35	608	1159	238	9	549	1175	287	6	732	518	450	36	477	448	388	44	467	1202	288	5	453	0	308	37	311	808	278	9	399	1048	206	17	307	1	7	4	8	504
YDR339C	0	0	0	0	0	0	0	0	0	0	0	0	0	0	0	0	0	0	0	0	0	0	0	0	0	0	0	0	0	0	0	0	0	0	0	0	0	0	0	0	0	0	0	0	0	0	0	0	0
YDR340W	0	0	0	0	0	0	0	0	0	0	0	0	0	0	0	0	0	0	0	0	0	0	0	0	0	0	0	0	0	0	0	0	0	0	0	0	0	0	0	0	0	0	0	0	0	0	0	0	0
YDR341C	0	0	0	0	0	0	0	0	0	0	0	0	0	0	0	0	0	0	0	0	0	0	0	0	0	0	0	0	0	0	0	0	0	0	0	0	0	0	0	0	0	0	0	0	0	0	0	0	0
YDR344C	3751	2947	969	3298	498	589	0	556	535	353	59	251	358	214	9	358	546	273	24	469	726	523	77	449	671	561	4	496	614	311	6	624	0	190	124	253	501	122	4	294	407	175	6	305	14	6	2	15	522
YDR345C	3367	2919	1816	2255	33	669	0	180	881	47	4	488	907	177	640	444	949	224	2490	579	1009	163	3	478	869	187	136	496	659	54	10	275	0	105	4	531	882	179	8	507	717	92	1	260	1	8	1	11	18
YDR346C	145	116	84	54	0	12	0	1	22	4	1	9	41	9	11	24	97	3	8	21	2	2	1	9	71	4	17	36	38	4	0	2	0	6	2	37	31	2	1	8	50	6	0	18	0	0	0	0	0
YDR347W	0	0	0	0	0	0	0	0	0	0	0	0	0	0	0	0	0	0	0	0	0	0	0	0	0	0	0	0	0	0	0	0	0	0	0	0	0	0	0	0	0	0	0	0	0	0	0	0	0
YDR348C	405	109	66	19	0	8	0	0	21	1	1	1	17	0	0	1	13	0	0	45	46	1	0	4	192	4	1	3	15	1	0	0	0	1	0	2	10	1	0	0	3	0	0	2	0	0	0	0	0
YDR349C	3216	4103	1598	2554	558	583	0	630	732	470	252	377	573	516	39	446	479	564	10	332	453	609	15	130	404	773	359	63	815	498	9	31	1	640	80	340	711	748	9	356	452	708	11	342	4	5	1	7	620
YDR350C	0	0	0	0	0	0	0	0	0	0	0	0	0	0	0	0	0	0	0	0	0	0	0	0	0	0	0	0	0	0	0	0	0	0	0	0	0	0	0	0	0	0	0	0	0	0	0	0	0
YDR351W	4599	4721	1520	3401	112	620	0	258	332	249	254	238	304	394	77	309	261	468	11	491	913	722	17	378	1022	640	61	612	394	478	3	345	0	433	14	246	241	507	10	273	177	232	32	341	12	7	2	11	92
YDR352W	0	1	1	2	0	0	0	0	1	0	0	0	0	0	0	0	0	0	0	0	0	0	0	0	0	0	0	0	0	0	0	0	0	0	0	0	1	0	0	0	0	0	0	0	0	0	0	0	1
YDR353W	0	0	0	0	0	0	0	0	0	0	0	0	0	0	0	0	0	0	0	0	0	0	0	0	0	0	0	0	0	0	0	0	0	0	0	0	0	0	0	0	0	0	0	0	0	0	0	0	0
YDR354W	0	2	0	0	0	0	0	0	0	0	0	0	0	0	0	0	0	0	0	0	0	0	0	0	0	0	0	0	0	0	0	0	0	0	0	0	0	0	0	0	0	0	0	0	0	0	0	0	0
YDR355C	0	0	0	0	0	0	0	0	0	0	0	0	0	0	0	0	0	0	0	0	0	0	0	0	0	0	0	0	0	0	0	0	0	0	0	0	0	0	0	0	0	0	0	0	0	0	0	0	0
YDR356W	0	0	0	0	0	0	0	0	0	0	0	0	0	0	0	0	0	0	0	0	0	0	0	0	0	0	0	0	0	0	0	0	0	0	0	0	0	0	0	0	0	0	0	0	0	0	0	0	0
YDR357C	0	0	0	0	0	0	0	0	0	0	0	0	0	0	0	0	0	0	0	0	0	0	0	0	0	0	0	0	0	0	0	0	0	0	0	0	0	0	0	0	0	0	0	0	0	0	0	0	0
YDR358W	167	82	58	75	1	5	0	1	4	1	3	4	9	1	0	9	26	7	1	15	4	3	1	3	92	6	1	10	12	1	1	4	0	0	55	17	11	1	1	16	7	4	2	24	0	0	0	0	3
YDR359C	0	0	0	0	0	0	0	0	0	0	0	0	0	0	0	0	0	0	0	0	0	0	0	0	0	0	0	0	0	0	0	0	0	0	0	0	0	0	0	0	0	0	0	0	0	0	0	0	0
YDR360W	0	0	0	1	0	0	0	0	0	0	0	0	0	0	0	0	0	0	0	1	0	0	0	0	0	0	0	0	0	0	0	0	0	0	0	0	0	0	0	0	0	0	0	0	0	0	0	0	0
YDR361C	0	0	0	0	0	0	0	0	0	0	0	0	0	0	0	0	0	0	0	0	0	0	0	0	0	0	0	0	0	0	0	0	0	0	0	0	0	0	0	0	0	0	0	0	0	0	0	0	0
YDR362C	0	0	0	0	0	0	0	0	0	0	0	0	0	0	0	0	0	0	0	0	0	0	0	0	0	0	0	0	0	0	0	0	0	0	0	0	0	0	0	0	0	0	0	0	0	0	0	0	0
YDR363W	1270	1012	220	752	107	142	0	127	27	25	54	28	32	29	2	38	48	35	5	62	212	130	0	97	190	94	40	45	34	122	2	31	0	41	5	26	19	57	3	28	21	25	3	28	2	0	1	5	99
YDR363W-A	811	2939	1883	1337	35	43	0	20	232	246	175	162	230	154	198	120	284	194	100	11	36	128	141	92	39	257	513	278	199	209	9	104	0	468	3	142	163	577	8	94	192	697	5	113	4	7	4	5	31
YDR364C	0	0	0	0	0	0	0	0	0	0	0	0	0	0	0	0	0	0	0	0	0	0	0	0	0	0	0	0	0	0	0	0	0	0	0	0	0	0	0	0	0	0	0	0	0	0	0	0	0
YDR365C	0	0	0	0	0	0	0	0	0	0	0	0	0	0	0	0	0	0	0	0	0	0	0	0	0	0	0	0	0	0	0	0	0	0	0	0	0	0	0	0	0	0	0	0	0	0	0	0	0
YDR367W	0	0	0	0	0	0	0	0	0	0	0	0	0	0	0	0	0	0	0	0	0	0	0	0	0	0	0	0	0	0	0	0	0	0	0	0	0	0	0	0	0	0	0	0	0	0	0	0	0
YDR368W	5058	4110	1391	5226	380	587	0	519	488	216	104	310	403	267	35	438	410	409	5	405	906	550	9	475	847	488	6	458	465	455	9	436	0	441	9	321	447	389	4	378	269	316	13	449	8	2	1	1	419
YDR369C	0	0	0	0	0	0	0	0	0	0	0	0	0	0	0	0	0	0	0	0	0	0	0	0	0	0	0	0	0	0	0	0	0	0	0	0	0	0	0	0	0	0	0	0	0	0	0	0	0
YDR370C	4893	5031	1967	4901	463	684	0	604	765	480	164	636	501	517	182	738	504	676	43	579	1015	484	113	561	945	447	21	519	704	376	4	443	1	636	16	634	617	645	548	577	350	564	7	873	22	9	1	15	486
YDR371W	3698	5640	2544	3086	278	511	0	374	580	275	138	337	657	235	921	310	777	287	216	597	495	286	123	385	747	793	1717	532	421	363	11	274	0	272	570	559	529	175	1874	543	503	219	64	239	2	7	8	18	300
YDR372C	2756	4181	1640	1613	225	541	0	426	259	235	507	290	293	201	376	321	278	242	31	513	560	212	56	32	419	398	320	32	290	144	5	13	0	453	6	200	294	502	4	175	227	430	4	316	11	11	8	5	212
YDR373W	0	0	0	0	0	0	0	0	0	0	0	0	0	0	0	0	0	0	0	0	0	0	0	0	0	0	0	0	0	0	0	0	0	0	0	0	0	0	0	0	0	0	0	0	0	0	0	0	0
YDR374C	0	0	0	0	0	0	0	0	0	0	0	0	0	0	0	0	0	0	0	0	0	0	0	0	0	0	0	0	0	0	0	0	0	0	0	0	0	0	0	0	0	0	0	0	0	0	0	0	0
YDR375C	1	13	3	5	0	0	0	0	0	0	0	1	0	0	0	0	0	0	0	0	0	0	0	0	0	0	0	0	0	0	0	0	0	0	0	0	0	0	0	0	0	0	0	0	0	0	0	0	0
YDR376W	0	0	0	0	0	0	0	0	0	0	0	0	0	0	0	0	0	0	0	0	0	0	0	0	0	0	0	0	0	0	0	0	0	0	0	0	0	0	0	0	0	0	0	0	0	0	0	0	0
YDR377W	0	0	0	0	0	0	0	0	0	0	0	0	0	0	0	0	0	0	0	0	0	0	0	0	0	0	0	0	0	0	0	0	0	0	0	0	0	0	0	0	0	0	0	0	0	0	0	0	0
YDR378C	52	87	75	20	0	3	0	1	2	3	0	4	4	2	282	1	5	4	181	0	7	0	1822	0	2	0	92	0	4	0	26	0	0	2	0	3	2	3	2	1	2	0	2	1	0	0	29	0	1
YDR379W	1	0	2	4	0	0	0	0	1	0	0	0	0	0	1	0	0	0	0	1	1	0	0	0	0	0	0	0	1	0	0	1	0	0	0	0	0	0	2	0	0	0	0	0	0	0	0	0	0
YDR380W	2209	2807	1745	2255	391	592	0	600	1089	301	183	542	1168	441	15	784	1071	519	7	525	411	386	8	286	451	585	814	226	1364	310	5	167	1	370	21	398	1332	384	382	629	1155	213	63	609	3	7	1	7	360
YDR381W	0	0	0	0	0	0	0	0	0	0	0	0	0	0	0	0	0	0	0	0	0	0	0	0	0	0	0	0	0	0	0	0	0	0	0	0	0	0	0	0	0	0	0	0	0	0	0	0	0
YDR382W	0	0	0	0	0	0	0	0	0	0	0	0	0	0	0	0	0	0	0	0	0	0	0	0	0	0	0	0	0	0	0	0	0	0	0	0	0	0	0	0	0	0	0	0	0	0	0	0	0
YDR383C	4127	3577	1311	3221	82	252	0	141	250	133	99	179	404	136	19	324	619	227	7	556	348	156	5	320	910	286	347	552	322	137	7	267	0	168	78	429	308	117	165	334	274	113	9	242	4	5	3	18	108
YDR384C	3156	2629	960	1825	21	477	0	92	472	30	6	206	272	161	5	229	222	143	18	437	723	109	35	305	875	177	14	432	427	113	3	214	0	118	23	230	248	75	2	181	193	40	3	246	9	1	0	2	8
YDR385W	3229	3430	838	3456	150	196	0	196	223	178	539	259	236	127	15	376	165	169	13	164	494	730	3	735	407	1154	5	318	229	441	6	472	0	253	24	226	183	177	5	250	79	215	35	261	7	2	1	8	119
YDR386W	6444	6051	2438	5729	527	1030	0	858	921	284	268	662	972	616	36	729	1002	785	91	752	1309	753	18	596	1365	796	426	545	883	595	17	518	1	650	45	803	739	701	76	887	558	372	40	687	9	8	3	26	432
YDR387C	203	302	104	141	5	8	0	7	21	7	2	11	28	12	3	25	48	25	1	28	12	5	0	10	83	12	2	20	52	9	0	6	0	14	1	49	24	4	1	21	24	11	1	46	0	0	0	0	2
YDR388W	33	437	54	17	3	37	0	11	12	4	0	0	30	18	1	0	34	29	136	21	0	1	5	0	0	1	508	0	9	2	1	1	0	12	25	0	10	6	0	0	5	8	0	3	0	3	1	0	6
YDR389W	76	14	13	0	0	1	0	0	4	0	0	0	2	0	2	0	3	1	0	12	1	0	0	0	41	0	18	0	3	0	0	0	0	0	0	1	3	0	0	0	7	0	0	0	0	0	0	0	0
YDR390C	0	0	0	0	0	0	0	0	0	0	0	0	0	0	0	0	0	0	0	0	0	0	0	0	0	0	0	0	0	0	0	0	0	0	0	0	0	0	0	0	0	0	0	0	0	0	0	0	0
YDR391C	2504	4149	1523	2452	314	650	0	326	649	322	262	290	594	192	28	315	639	294	45	696	367	216	56	241	356	394	78	416	704	252	22	329	1	193	14	252	514	264	10	184	503	97	3	227	0	3	2	1	335
YDR392W	0	0	0	0	0	0	0	0	0	0	0	0	0	0	0	0	0	0	0	0	0	0	0	0	0	0	0	0	0	0	0	0	0	0	0	0	0	0	0	0	0	0	0	0	0	0	0	0	0
YDR393W	502	778	346	769	120	225	0	220	28	106	186	84	38	46	6	88	37	97	18	217	57	45	4	58	52	78	16	41	32	106	0	38	0	63	2	108	34	72	14	78	13	63	4	56	0	4	1	3	130
YDR394W	0	0	0	0	0	0	0	0	0	0	0	0	0	0	0	0	0	0	0	0	0	0	0	0	0	0	0	0	0	0	0	0	0	0	0	0	0	0	0	0	0	0	0	0	0	0	0	0	0
YDR395W	2900	2897	1302	2245	444	506	0	563	570	433	243	390	395	382	20	336	369	463	15	397	390	269	82	34	379	392	8	40	673	379	4	38	0	497	13	314	435	449	178	408	265	493	330	344	9	8	3	11	407
YDR396W	0	0	0	0	0	0	0	0	0	0	0	0	0	0	0	0	0	0	0	0	0	0	0	0	0	0	0	0	0	0	0	0	0	0	0	0	0	0	0	0	0	0	0	0	0	0	0	0	0
YDR397C	0	0	0	0	0	0	0	0	0	0	0	0	0	0	0	0	0	0	0	0	0	0	0	0	0	0	0	0	0	0	0	0	0	0	0	0	0	0	0	0	0	0	0	0	0	0	0	0	0
YDR398W	0	0	0	0	0	0	0	0	0	0	0	0	0	0	0	0	0	0	0	0	0	0	0	0	0	0	0	0	0	0	0	0	0	0	0	0	0	0	0	0	0	0	0	0	0	0	0	0	0
YDR399W	4942	4561	4224	3831	583	676	0	726	1146	640	608	632	990	409	2762	455	1145	536	196	533	801	676	155	334	730	654	1040	294	679	512	310	291	1	564	524	739	847	906	1878	889	831	618	3616	409	9	16	7	39	633
YDR400W	4837	4600	1567	5215	428	561	0	694	582	549	155	491	390	483	12	593	333	571	9	440	1034	582	33	618	1010	569	18	439	561	559	4	437	0	535	5	479	447	467	672	471	206	498	12	603	13	7	1	14	405
YDR401W	0	0	0	0	0	0	0	0	0	0	0	0	0	0	0	0	0	0	0	0	0	0	0	0	0	0	0	0	0	0	0	0	0	0	0	0	0	0	0	0	0	0	0	0	0	0	0	0	0
YDR402C	6338	5083	1705	6141	537	563	0	664	558	533	553	520	513	462	22	576	359	608	12	717	1227	533	7	615	1198	590	264	578	598	524	6	571	0	512	11	507	473	532	14	485	240	571	161	666	10	9	4	19	492
YDR403W	2499	3131	2401	2251	267	462	0	323	606	318	170	261	596	193	217	249	584	271	838	454	270	243	1865	113	297	268	88	194	584	324	21	128	0	226	380	169	585	120	13	175	470	71	5	137	7	9	5	5	252
YDR404C	0	0	0	0	0	0	0	0	0	0	0	0	0	0	0	0	0	0	0	0	0	0	0	0	0	0	0	0	0	0	0	0	0	0	0	0	0	0	0	0	0	0	0	0	0	0	0	0	0
YDR405W	0	0	0	0	0	0	0	0	0	0	0	0	0	0	0	0	0	0	0	0	0	0	0	0	0	0	0	0	0	0	0	0	0	0	0	0	0	0	0	0	0	0	0	0	0	0	0	0	0
YDR406W	2992	3229	851	2563	157	199	0	172	329	231	132	217	206	222	62	219	171	304	41	112	486	487	12	314	558	312	76	234	435	419	5	225	0	325	186	220	208	352	533	190	103	196	259	282	6	4	2	9	168
YDR407C	0	0	0	0	0	0	0	0	0	0	0	0	0	0	0	0	0	0	0	0	0	0	0	0	0	0	0	0	0	0	0	0	0	0	0	0	0	0	0	0	0	0	0	0	0	0	0	0	0
YDR408C	0	0	0	0	0	0	0	0	0	0	0	0	0	0	0	0	0	0	0	0	0	0	0	0	0	0	0	0	0	0	0	0	0	0	0	0	0	0	0	0	0	0	0	0	0	0	0	0	0
YDR409W	2861	1422	853	1060	17	381	0	101	1005	28	1	187	971	119	39	289	782	141	68	464	508	51	2	132	658	63	12	99	1235	35	3	106	0	69	1	169	892	24	0	210	664	12	0	118	12	2	0	1	12
YDR410C	0	0	0	0	0	0	0	0	0	0	0	0	0	0	0	0	0	0	0	0	0	0	0	0	0	0	0	0	0	0	0	0	0	0	0	0	0	0	0	0	0	0	0	0	0	0	0	0	0
YDR411C	3887	6536	2133	3825	440	759	0	524	1699	405	666	707	1210	442	70	842	1011	520	16	732	873	1167	24	393	890	1632	172	245	1746	888	11	276	1	731	54	614	1448	471	102	700	1000	356	78	755	14	7	2	14	368
YDR412W	0	0	0	0	0	0	0	0	0	0	0	0	0	0	0	0	0	0	0	0	0	0	0	0	0	0	0	0	0	0	0	0	0	0	0	0	0	0	0	0	0	0	0	0	0	0	0	0	0
YDR413C	0	0	0	0	0	0	0	0	0	0	0	0	0	0	0	0	0	0	0	0	0	0	0	0	0	0	0	0	0	0	0	0	0	0	0	0	0	0	0	0	0	0	0	0	0	0	0	0	0
YDR414C	2115	1945	1258	620	289	283	0	175	213	235	3669	85	223	223	15	138	222	303	27	127	291	251	45	15	307	706	378	24	314	394	7	4	1	195	250	83	197	283	25	83	191	294	1351	93	3	5	1	2	266
YDR415C	6409	4584	1751	6812	334	461	0	487	797	446	218	534	594	375	100	514	316	411	18	419	1080	452	5	636	1229	396	11	593	826	368	11	405	0	302	10	444	467	205	14	413	229	207	42	596	11	7	1	9	358
YDR416W	0	0	0	0	0	0	0	0	0	0	0	0	0	0	0	0	0	0	0	0	0	0	0	0	0	0	0	0	0	0	0	0	0	0	0	0	0	0	0	0	0	0	0	0	0	0	0	0	0
YDR417C	0	0	0	0	0	0	0	0	0	0	0	0	0	0	0	0	0	0	0	0	0	0	0	0	0	0	0	0	0	0	0	0	0	0	0	0	0	0	0	0	0	0	0	0	0	0	0	0	0
YDR418W	0	0	0	0	0	0	0	0	0	0	0	0	0	0	0	0	0	0	0	0	0	0	0	0	0	0	0	0	0	0	0	0	0	0	0	0	0	0	0	0	0	0	0	0	0	0	0	0	0
YDR419W	0	0	0	0	0	0	0	0	0	0	0	0	0	0	0	0	0	0	0	0	0	0	0	0	0	0	0	0	0	0	0	0	0	0	0	0	0	0	0	0	0	0	0	0	0	0	0	0	0
YDR420W	0	0	0	0	0	0	0	0	0	0	0	0	0	0	0	0	0	0	0	0	0	0	0	0	0	0	0	0	0	0	0	0	0	0	0	0	0	0	0	0	0	0	0	0	0	0	0	0	0
YDR421W	5491	4362	1177	5080	260	488	0	355	523	104	234	239	578	135	151	367	434	185	5	519	986	495	48	569	1065	568	3	551	628	381	5	333	1	126	71	297	510	109	107	240	361	86	5	363	3	3	0	9	232
YDR422C	0	0	0	1	0	0	0	0	0	0	0	0	0	0	0	0	0	0	0	0	0	0	0	0	0	0	0	0	0	0	0	0	0	0	0	0	0	0	0	0	0	0	0	0	0	0	0	0	0
YDR423C	6801	5944	2076	6253	680	626	0	492	410	388	1940	266	471	295	15	208	434	345	27	409	1135	839	537	829	1112	1129	394	671	332	439	70	841	0	531	139	211	268	407	1794	194	146	458	1614	299	6	9	4	20	668
YDR424C	4030	3114	1359	3751	501	708	0	584	583	535	55	538	442	467	10	552	382	565	8	362	800	362	6	316	723	532	17	451	719	333	6	432	0	475	6	461	413	487	325	466	319	528	53	481	15	11	3	17	567
YDR425W	3372	3861	1360	4049	320	478	0	455	408	235	90	444	399	355	8	462	354	509	5	344	613	581	19	462	697	571	197	472	292	235	3	576	0	589	5	362	299	578	12	376	195	341	5	631	17	10	3	15	266
YDR426C	2726	3912	2368	3262	366	502	0	419	657	333	81	510	628	424	1054	380	596	599	286	523	273	294	36	248	352	462	4438	319	448	484	11	292	0	657	9	583	584	675	629	465	364	744	59	385	2	49	5	19	334
YDR427W	0	0	0	0	0	0	0	0	0	0	0	0	0	0	0	0	0	0	0	0	0	0	0	0	0	0	0	0	0	0	0	0	0	0	0	0	0	0	0	0	0	0	0	0	0	0	0	0	0
YDR428C	5648	4563	1542	5318	512	484	0	512	567	411	464	281	429	348	22	359	281	516	8	431	1005	577	76	825	991	628	126	808	452	543	17	777	0	549	143	279	373	530	35	325	160	493	304	391	11	4	1	10	510
YDR429C	0	0	0	0	0	0	0	0	0	0	0	0	0	0	0	0	0	0	0	0	0	0	0	0	0	0	0	0	0	0	0	0	0	0	0	0	0	0	0	0	0	0	0	0	0	0	0	0	0
YDR430C	3782	3900	1340	3677	273	609	0	463	650	183	76	537	638	234	16	428	706	286	215	523	728	578	15	562	607	327	20	564	638	326	7	531	0	240	44	762	692	339	31	720	624	254	4	342	4	6	1	28	288
YDR431W	3357	3035	991	2825	333	429	0	363	388	491	638	217	204	504	8	179	260	572	6	252	416	849	4	301	639	781	9	160	407	558	6	47	0	662	6	188	204	397	11	182	107	445	6	268	15	3	2	8	404
YDR432W	0	0	0	0	0	0	0	0	0	0	0	0	0	0	0	0	0	0	0	0	0	0	0	0	0	0	0	0	0	0	0	0	0	0	0	0	0	0	0	0	0	0	0	0	0	0	0	0	0
YDR433W	0	0	0	0	0	0	0	0	0	0	0	0	0	0	0	0	0	0	0	0	0	0	0	0	0	0	0	0	0	0	0	0	0	0	0	0	0	0	0	0	0	0	0	0	0	0	0	0	0
YDR434W	0	0	0	0	0	0	0	0	0	0	0	0	0	0	0	0	0	0	0	0	0	0	0	0	0	0	0	0	0	0	0	0	0	0	0	0	0	0	0	0	0	0	0	0	0	0	0	0	0
YDR435C	4572	4281	620	5256	168	223	0	281	240	174	41	234	161	245	4	287	164	336	44	203	174	2647	4	1718	242	2480	5	2289	215	1398	1	1044	0	324	8	323	94	240	0	274	32	228	1	345	4	1	1	12	83
YDR436W	3524	3463	1027	3335	550	514	0	420	592	369	193	458	610	383	4	461	417	350	4	402	727	603	8	365	723	515	16	271	742	371	6	286	0	338	7	373	530	273	18	352	393	262	8	398	10	4	0	9	587
YDR437W	0	0	0	0	0	0	0	0	0	0	0	0	0	0	0	0	0	0	0	0	0	0	0	0	0	0	0	0	0	0	0	0	0	0	0	0	0	0	0	0	0	0	0	0	0	0	0	0	0
YDR438W	8346	7938	3352	6596	900	1203	0	1007	947	458	355	512	852	323	538	517	916	411	139	894	1545	965	81	715	1550	1184	116	1047	695	791	38	815	1	408	253	393	817	398	21	465	827	352	39	471	6	6	2	13	878
YDR439W	0	0	0	0	0	0	0	0	0	0	0	0	0	0	0	0	0	0	0	0	0	0	0	0	0	0	0	0	0	0	0	0	0	0	0	0	0	0	0	0	0	0	0	0	0	0	0	0	0
YDR440W	1642	1117	232	1141	24	74	0	29	39	30	20	43	38	58	1	144	72	90	0	163	111	39	0	65	346	62	62	221	90	42	1	56	0	48	40	138	43	36	37	106	32	37	5	153	8	1	1	0	32
YDR441C	5573	2402	1297	2372	16	365	0	70	696	18	13	95	579	33	2	41	579	52	0	309	1153	135	3	407	1052	91	8	858	342	55	6	622	0	95	4	19	347	96	2	29	153	33	4	17	2	3	0	2	14
YDR442W	0	0	0	0	0	0	0	0	0	0	0	0	0	0	0	0	0	0	0	0	0	0	0	0	0	0	0	0	0	0	0	0	0	0	0	0	0	0	0	0	0	0	0	0	0	0	0	0	0
YDR443C	0	0	0	0	0	0	0	0	0	0	0	0	0	0	0	0	0	0	0	0	0	0	0	0	0	0	0	0	0	0	0	0	0	0	0	0	0	0	0	0	0	0	0	0	0	0	0	0	0
YDR444W	4174	3771	2049	4106	493	556	0	569	900	377	832	517	663	345	108	324	733	391	64	412	967	679	17	475	807	745	96	411	904	472	12	661	0	561	33	697	803	762	137	715	887	626	31	417	5	6	4	18	454
YDR445C	5301	5752	2611	5047	272	588	0	437	1064	175	372	574	1003	232	1261	394	999	276	137	455	1058	799	38	831	1251	602	300	729	677	773	46	569	0	238	63	646	914	449	34	634	690	269	11	452	6	5	3	33	221
YDR446W	661	1	20	1	0	0	0	0	51	0	0	0	42	0	0	1	25	0	0	54	31	0	0	0	247	0	31	1	84	0	0	0	0	0	0	0	17	0	0	0	18	0	0	0	2	0	0	0	1
YDR447C	1126	1124	551	614	3	171	0	34	188	8	8	78	126	61	3	110	101	68	29	165	246	73	5	90	242	101	13	89	192	46	0	43	0	53	3	99	147	46	3	74	111	25	11	103	3	0	1	2	4
YDR448W	0	0	0	0	0	0	0	0	0	0	0	0	0	0	0	0	0	0	0	0	0	0	0	0	0	0	0	0	0	0	0	0	0	0	0	0	0	0	0	0	0	0	0	0	0	0	0	0	0
YDR449C	0	0	0	0	0	0	0	0	0	0	0	0	0	0	0	0	0	0	0	0	0	0	0	0	0	0	0	0	0	0	0	0	0	0	0	0	0	0	0	0	0	0	0	0	0	0	0	0	0
YDR450W	0	0	0	0	0	0	0	0	0	0	0	0	0	0	0	0	0	0	0	0	0	0	0	0	0	0	0	0	0	0	0	0	0	0	0	0	0	0	0	0	0	0	0	0	0	0	0	0	0
YDR451C	4794	4518	1200	4291	468	569	0	600	560	470	80	470	525	518	36	569	459	684	15	471	876	492	11	558	895	452	17	707	859	670	14	495	0	551	20	399	521	389	72	456	329	431	27	497	11	11	4	11	483
YDR452W	4024	1279	556	1139	8	195	0	9	574	4	1	171	443	52	73	183	231	60	5	257	922	44	3	128	1221	63	22	173	625	16	0	53	0	22	11	179	367	21	1	114	265	4	1	139	5	0	0	1	8
YDR453C	0	0	0	0	0	0	0	0	0	0	0	0	0	0	0	0	0	0	0	0	0	0	0	0	0	0	0	0	0	0	0	0	0	0	0	0	0	0	0	0	0	0	0	0	0	0	0	0	0
YDR454C	0	0	0	0	0	0	0	0	0	0	0	0	0	0	0	0	0	0	0	0	0	0	0	0	0	0	0	0	0	0	0	0	0	0	0	0	0	0	0	0	0	0	0	0	0	0	0	0	0
YDR455C	483	893	569	1366	66	77	0	90	254	201	2	296	260	143	3	343	159	175	4	58	2	2	5	8	2	6	4	9	176	3	3	15	0	144	1	309	196	60	2	215	161	33	0	358	2	2	0	5	64
YDR456W	0	0	0	0	0	0	0	0	0	0	0	0	0	0	0	0	0	0	0	0	0	0	0	0	0	0	0	0	0	0	0	0	0	0	0	0	0	0	0	0	0	0	0	0	0	0	0	0	0
YDR457W	0	0	0	0	0	0	0	0	0	0	0	0	0	0	0	0	0	0	0	0	0	0	0	0	0	0	0	0	0	0	0	0	0	0	0	0	0	0	0	0	0	0	0	0	0	0	0	0	0
YDR458C	321	105	78	79	2	9	0	0	13	2	3	3	29	5	1	16	30	19	0	14	10	4	0	9	142	7	4	27	23	6	0	3	0	1	0	20	14	1	1	9	13	6	1	27	1	0	0	0	1
YDR459C	4232	3957	882	3614	223	307	0	237	112	92	173	77	144	122	5	144	86	139	30	199	880	390	15	311	856	602	7	230	150	330	4	257	0	106	41	123	109	86	197	90	74	81	53	169	2	4	2	12	170
YDR460W	0	0	0	0	0	0	0	0	0	0	0	0	0	0	0	0	0	0	0	0	0	0	0	0	0	0	0	0	0	0	0	0	0	0	0	0	0	0	0	0	0	0	0	0	0	0	0	0	0
YDR461W	4728	3122	1214	3716	159	256	0	172	546	115	230	312	601	175	72	305	608	208	1060	264	968	621	1571	745	870	473	122	967	478	336	15	472	0	151	18	394	589	421	9	442	514	142	9	197	4	6	1	9	138
YDR462W	0	0	0	0	0	0	0	0	0	0	0	0	0	0	0	0	0	0	0	0	0	0	0	0	0	0	0	0	0	0	0	0	0	0	0	0	0	0	0	0	0	0	0	0	0	0	0	0	0
YDR463W	118	0	1	0	1	0	0	0	6	0	0	0	3	0	1	0	0	0	0	2	12	0	0	0	64	0	1	0	7	0	0	0	0	0	0	0	0	0	0	0	1	0	0	0	1	0	0	0	0
YDR464W	0	0	0	0	0	0	0	0	0	0	0	0	0	0	0	0	0	0	0	0	0	0	0	0	0	0	0	0	0	0	0	0	0	0	0	0	0	0	0	0	0	0	0	0	0	0	0	0	0
YDR465C	2562	515	374	311	5	164	0	3	510	0	2	47	329	23	6	51	271	18	2	286	543	22	0	51	620	33	14	43	582	6	1	10	0	11	0	69	307	6	0	36	249	2	1	47	2	0	0	0	2
YDR466W	23	17	3	8	0	2	0	0	0	2	0	1	3	4	0	6	0	0	0	2	1	0	0	1	2	1	0	1	1	3	0	1	0	2	2	1	0	1	0	3	0	1	1	4	0	0	0	0	1
YDR467C	1	1	0	0	0	0	0	0	0	0	0	0	0	0	0	0	0	1	0	0	0	0	0	0	1	0	0	3	0	0	0	0	0	0	0	0	0	0	0	0	1	0	0	1	0	0	0	0	0
YDR468C	0	0	0	0	0	0	0	0	0	0	0	0	0	0	0	0	0	0	0	0	0	0	0	0	0	0	0	0	0	0	0	0	0	0	0	0	0	0	0	0	0	0	0	0	0	0	0	0	0
YDR469W	943	1158	594	1010	312	430	0	330	202	118	17	215	153	56	0	222	136	70	3	232	52	8	1	12	39	20	2	8	198	19	1	16	0	9	1	113	155	10	2	202	122	2	1	81	5	0	0	0	302
YDR470C	0	0	0	0	0	0	0	0	0	0	0	0	0	0	0	0	0	0	0	0	0	0	0	0	0	0	0	0	0	0	0	0	0	0	0	0	0	0	0	0	0	0	0	0	0	0	0	0	0
YDR471W	0	0	0	0	0	0	0	0	0	0	0	0	0	0	0	0	0	0	0	0	0	0	0	0	0	0	0	0	0	0	0	0	0	0	0	0	0	0	0	0	0	0	0	0	0	0	0	0	0
YDR472W	0	0	0	0	0	0	0	0	0	0	0	0	0	0	0	0	0	0	0	0	0	0	0	0	0	0	0	0	0	0	0	0	0	0	0	0	0	0	0	0	0	0	0	0	0	0	0	0	0
YDR473C	0	0	0	0	0	0	0	0	0	0	0	0	0	0	0	0	0	0	0	0	0	0	0	0	0	0	0	0	0	0	0	0	0	0	0	0	0	0	0	0	0	0	0	0	0	0	0	0	0
YDR474C	0	0	0	0	0	0	0	0	0	0	0	0	0	0	0	0	0	0	0	0	0	0	0	0	0	0	0	0	0	0	0	0	0	0	0	0	0	0	0	0	0	0	0	0	0	0	0	0	0
YDR475C	4117	3398	732	2949	284	280	0	346	449	234	885	483	388	262	14	540	329	388	6	254	941	380	6	355	921	714	19	390	663	397	5	254	1	269	16469	359	488	395	2541	485	445	396	8019	457	7	1	3	5	269
YDR476C	3473	2070	919	1391	16	295	0	35	556	12	7	136	532	62	712	131	447	38	755	330	785	88	344	147	917	103	6	174	554	42	3	67	0	21	4	116	394	18	2	85	465	7	4	79	8	1	1	4	9
YDR477W	293	525	197	332	57	81	0	74	2	5	0	1	0	1	12	2	0	2	15	31	0	1	1	2	1	3	0	0	0	2	0	0	0	2	1	1	0	2	1	2	1	3	0	2	0	0	1	2	43
YDR478W	0	0	0	0	0	0	0	0	0	0	0	0	0	0	0	0	0	0	0	0	0	0	0	0	0	0	0	0	0	0	0	0	0	0	0	0	0	0	0	0	0	0	0	0	0	0	0	0	0
YDR479C	0	0	0	0	0	0	0	0	0	0	0	0	0	0	0	0	0	0	0	0	0	0	0	0	0	0	0	0	0	0	0	0	0	0	0	0	0	0	0	0	0	0	0	0	0	0	0	0	0
YDR480W	6030	7827	6631	5476	561	681	0	649	359	344	2418	193	302	200	334	209	286	307	158	526	849	836	677	598	877	1703	152	280	237	1242	598	281	0	401	578	180	233	426	429	188	179	544	777	242	1	10	8	7	696
YDR481C	0	2	0	0	0	1	0	0	0	0	0	0	0	0	0	0	1	0	0	0	0	0	0	0	0	0	0	0	0	0	0	0	0	0	0	0	1	0	0	0	0	0	0	0	0	0	0	0	0
YDR482C	4893	3822	1153	3943	360	497	0	514	511	322	218	284	308	401	1	297	488	481	5	346	1073	617	16	472	1076	757	28	555	409	451	2	358	0	281	90	245	309	299	5	278	143	381	4	336	6	0	3	12	311
YDR483W	3735	3736	1951	3235	342	516	1	388	767	418	58	660	618	541	128	706	641	583	60	339	671	595	76	523	512	338	873	664	675	465	13	320	0	714	166	683	617	566	112	599	407	445	307	755	13	3	5	15	335
YDR484W	0	0	0	0	0	0	0	0	0	0	0	0	0	0	0	0	0	0	0	0	0	0	0	0	0	0	0	0	0	0	0	0	0	0	0	0	0	0	0	0	0	0	0	0	0	0	0	0	0
YDR485C	2372	2633	1076	1596	286	207	0	165	429	244	728	209	278	312	52	290	229	316	5	89	369	487	39	39	314	450	439	16	471	409	6	19	0	289	483	298	397	289	5249	290	195	268	2094	343	7	1	2	3	267
YDR486C	758	1159	433	1124	160	169	0	138	129	136	3	72	101	145	0	49	98	197	1	114	112	102	17	12	129	46	7	6	144	19	0	8	0	337	0	60	85	263	1	74	89	298	0	109	0	0	0	0	133
YDR487C	0	0	0	0	0	0	0	0	0	0	0	0	0	0	0	0	0	0	0	0	0	0	0	0	0	0	0	0	0	0	0	0	0	0	0	0	0	0	0	0	0	0	0	0	0	0	0	0	0
YDR488C	2110	3080	904	1527	135	340	0	138	493	160	20	220	733	161	29	378	681	265	5	254	157	141	9	84	305	239	299	129	688	247	2	65	0	222	161	271	664	161	7	245	509	168	8	196	4	5	0	4	142
YDR489W	0	0	0	0	0	0	0	0	0	0	0	0	0	0	0	0	0	0	0	0	0	0	0	0	0	0	0	0	0	0	0	0	0	0	0	0	0	0	0	0	0	0	0	0	0	0	0	0	0
YDR490C	725	346	306	729	0	19	0	5	78	3	1	23	220	10	8	107	350	11	3	83	31	5	18	102	255	1	87	503	153	2	0	86	0	2	1	140	120	4	0	59	196	0	1	95	0	0	0	0	2
YDR491C	2479	2915	1240	2367	30	106	0	40	307	146	130	246	213	203	121	280	211	188	42	170	506	181	224	276	560	371	484	504	393	150	2	408	0	165	58	267	191	143	17	258	99	78	60	313	4	2	0	3	29
YDR492W	5098	6278	2406	8861	188	264	0	382	472	213	361	360	297	291	125	454	300	297	11	294	754	490	15	798	761	342	18	1304	507	334	7	1229	0	438	38	407	344	480	7	310	213	234	48	569	5	1	2	10	158
YDR493W	1812	2596	888	2452	235	327	0	331	230	225	55	339	115	275	560	357	186	377	191	280	187	385	18	240	208	211	6	237	139	270	7	126	0	488	85	316	141	541	35	412	50	718	3	286	5	1	2	10	178
YDR494W	0	0	0	0	0	0	0	0	0	0	0	0	0	0	0	0	0	0	0	0	0	0	0	0	0	0	0	0	0	0	0	0	0	0	0	0	0	0	0	0	0	0	0	0	0	0	0	0	0
YDR495C	0	0	0	0	0	0	0	0	0	0	0	0	0	0	0	0	0	0	0	0	0	0	0	0	0	0	0	0	0	0	0	0	0	0	0	0	0	0	0	0	0	0	0	0	0	0	0	0	0
YDR496C	1998	2205	1473	1533	244	236	0	188	310	146	50	211	270	104	233	129	295	157	46	189	316	261	25	81	329	212	208	78	201	274	18	51	0	158	415	195	241	234	8	215	188	90	447	128	1	8	2	5	244
YDR497C	1224	1144	680	778	163	183	0	80	304	120	61	98	172	80	1637	82	289	142	2184	118	195	56	2286	77	147	53	76	53	253	64	7	21	0	131	52	49	230	143	17	78	214	87	85	76	2	3	37	2	193
YDR498C	0	0	0	0	0	0	0	0	0	0	0	0	0	0	0	0	0	0	0	0	0	0	0	0	0	0	0	0	0	0	0	0	0	0	0	0	0	0	0	0	0	0	0	0	0	0	0	0	0
YDR499W	0	0	0	0	0	0	0	0	0	0	0	0	0	0	0	0	0	0	0	0	0	0	0	0	0	0	0	0	0	0	0	0	0	0	0	0	0	0	0	0	0	0	0	0	0	0	0	0	0
YDR500C	0	0	0	0	0	0	0	0	0	0	0	0	0	0	0	0	0	0	0	0	0	0	0	0	0	0	0	0	0	0	0	0	0	0	0	0	0	0	0	0	0	0	0	0	0	0	0	0	0
YDR501W	5625	4903	2083	5112	633	498	0	738	885	811	422	690	813	599	37	822	557	959	23	557	973	1055	42	458	1113	942	17	533	1153	580	19	350	1	580	88	573	922	713	401	664	591	625	2168	703	17	8	4	12	776
YDR502C	4577	4175	1831	4170	365	365	0	372	842	374	418	366	648	408	23	390	447	532	17	270	889	458	9	510	879	358	405	783	581	366	9	571	0	467	7	400	520	377	200	286	203	440	189	371	13	7	3	6	330
YDR503C	4591	4493	1144	3877	352	707	0	527	395	289	152	410	378	483	20	517	277	589	4	617	790	810	4	413	929	772	9	291	547	531	2	262	0	494	188	328	358	420	1605	428	238	394	17	476	18	5	1	7	353
YDR504C	833	15	23	5	1	3	0	0	61	0	0	1	38	0	3	0	9	0	0	47	75	1	0	1	304	1	53	2	65	0	0	0	0	0	0	4	14	1	1	0	12	0	0	1	2	0	0	0	1
YDR505C	4892	4179	885	3086	256	286	0	184	292	249	916	239	223	239	156	267	253	339	32	152	767	663	17	231	642	810	37	67	340	686	5	109	0	274	92	262	287	305	90	307	289	312	267	309	2	1	1	2	285
YDR506C	0	0	0	0	0	0	0	0	0	0	0	0	0	0	0	0	0	0	0	0	0	0	0	0	0	0	0	0	0	0	0	0	0	0	0	0	0	0	0	0	0	0	0	0	0	0	0	0	0
YDR507C	0	0	0	0	0	0	0	0	0	0	0	0	0	0	0	0	0	0	0	0	0	0	0	0	0	0	0	0	0	0	0	0	0	0	0	0	0	0	0	0	0	0	0	0	0	0	0	0	0
YDR508C	5731	4957	1312	4867	136	341	0	287	673	280	876	463	411	467	44	560	325	607	25	254	1168	691	4	748	1237	736	29	795	623	495	2	578	0	431	31	422	403	394	7	474	227	245	18	545	8	3	4	15	90
YDR509W	5661	4428	2978	4688	872	723	0	806	764	391	595	570	725	322	1561	497	760	424	290	631	688	426	1751	460	799	678	255	380	583	598	24	500	0	350	798	494	565	347	3644	773	516	334	20	544	6	5	6	18	857
YDR510W	0	0	0	0	0	0	0	0	0	0	0	0	0	0	0	0	0	0	0	0	0	0	0	0	0	0	0	0	0	0	0	0	0	0	0	0	0	0	0	0	0	0	0	0	0	0	0	0	0
YDR511W	2962	3528	963	3403	295	407	0	404	209	447	34	307	149	288	4	350	113	346	6	319	239	640	3	259	145	546	248	114	164	397	3	240	0	343	28	263	153	350	10	247	78	220	3	376	2	9	0	5	367
YDR512C	2	7	3	8	2	2	0	1	1	2	0	2	1	2	0	2	0	1	1	1	0	0	0	0	0	0	0	0	0	0	0	0	0	3	1	0	1	4	1	1	0	2	0	2	0	0	0	1	1
YDR513W	2238	2477	1243	2684	311	533	0	437	741	296	81	428	556	368	6	441	590	455	11	465	537	438	32	195	537	366	15	436	814	169	10	191	0	294	6	448	554	466	706	469	368	373	4	563	4	4	1	6	240
YDR514C	0	0	0	0	0	0	0	0	0	0	0	0	0	0	0	0	0	0	0	0	0	0	0	0	0	0	0	0	0	0	0	0	0	0	0	0	0	0	0	0	0	0	0	0	0	0	0	0	0
YDR515W	4697	5918	2653	3776	371	383	0	378	911	429	676	321	736	329	818	364	722	351	60	286	608	491	78	208	653	578	16	184	661	443	29	132	0	519	4	225	632	380	345	269	408	414	13	256	6	16	5	7	376
YDR516C	0	0	0	0	0	0	0	0	0	0	0	0	0	0	0	0	0	0	0	0	0	0	0	0	0	0	0	1	0	0	0	0	0	0	0	0	0	0	0	0	0	0	0	0	0	0	0	0	0
YDR517W	4146	3699	1269	3184	290	544	0	466	547	305	53	456	409	418	8	458	363	513	3	439	748	638	9	221	844	418	26	195	478	335	3	70	0	903	5	362	397	384	2	342	236	284	6	456	11	8	0	8	300
YDR518W	0	0	0	0	0	0	0	0	0	0	0	0	0	0	0	0	0	0	0	0	0	0	0	0	0	0	0	0	0	0	0	0	0	0	0	0	0	0	0	0	0	0	0	0	0	0	0	0	0
YDR519W	3488	3618	1880	3571	455	551	0	607	625	187	272	469	629	221	1179	355	606	283	3703	509	750	593	26	496	638	421	189	452	473	335	8	397	0	222	155	493	611	542	186	477	484	258	12	302	0	3	2	22	403
YDR520C	3361	3211	813	2743	39	574	0	234	412	102	17	273	303	316	49	389	215	360	4	367	805	365	1	376	786	249	17	423	461	172	2	353	0	305	163	376	239	188	7	277	145	86	2	388	7	2	0	5	22
YDR521W	0	0	0	0	0	0	0	0	0	0	0	0	0	0	0	0	0	0	0	0	0	0	0	0	0	0	0	0	0	0	0	0	0	0	0	0	0	0	0	0	0	0	0	0	0	0	0	0	0
YDR522C	5032	3731	2038	4059	406	536	0	581	1154	307	200	732	1122	350	59	552	1298	512	84	505	1242	586	331	616	1136	711	1014	559	729	429	102	527	0	444	56	838	1075	704	118	910	938	485	5	479	3	3	4	33	336
YDR523C	0	0	0	0	0	0	0	0	0	0	0	0	0	0	0	0	0	0	0	0	0	0	0	0	0	0	0	0	0	0	0	0	0	0	0	0	0	0	0	0	0	0	0	0	0	0	0	0	0
YDR524C	0	0	0	0	0	0	0	0	0	0	0	0	0	0	0	0	0	0	0	0	0	0	0	0	0	0	0	0	0	0	0	0	0	0	0	0	0	0	0	0	0	0	0	0	0	0	0	0	0
YDR525W	0	0	0	0	0	0	0	0	0	0	0	0	0	0	0	0	0	0	0	0	0	0	0	0	0	0	0	0	0	0	0	0	0	0	0	0	0	0	0	0	0	0	0	0	0	0	0	0	0
YDR525W-A	3957	3162	2250	3187	476	467	0	339	1381	598	58	400	1068	299	178	390	1316	301	5	360	475	533	28	176	578	322	764	102	1093	307	8	56	0	377	14	159	899	280	9	245	923	250	4	237	3	7	11	8	527
YDR526C	0	0	0	0	0	0	0	0	0	0	0	0	0	0	0	0	0	0	0	0	0	0	0	0	0	0	0	0	0	0	0	0	0	0	0	0	0	0	0	0	0	0	0	0	0	0	0	0	0
YDR527W	0	0	0	0	0	0	0	0	0	0	0	0	0	0	0	0	0	0	0	0	0	0	0	0	0	0	0	0	0	0	0	0	0	0	0	0	0	0	0	0	0	0	0	0	0	0	0	0	0
YDR528W	1751	3141	1846	2517	190	430	0	336	941	259	174	542	822	409	1190	561	924	497	470	440	341	319	936	153	334	238	5	163	1015	77	10	192	0	369	407	446	988	370	6	429	720	211	22	479	3	1	16	11	217
YDR529C	0	0	0	0	0	0	0	0	0	0	0	0	0	0	0	0	0	0	0	0	0	0	0	0	0	0	0	0	0	0	0	0	0	0	0	0	0	0	0	0	0	0	0	0	0	0	0	0	0
YDR530C	3709	2827	1002	3150	230	431	0	296	346	177	381	167	292	157	6	132	327	232	8	334	874	606	1	364	820	362	21	548	196	377	190	238	0	298	72	153	206	364	11	93	96	390	29	110	3	9	1	4	219
YDR531W	0	0	0	0	0	0	0	0	0	0	0	0	0	0	0	0	0	0	0	0	0	0	0	0	0	0	0	0	0	0	0	0	0	0	0	0	0	0	0	0	0	0	0	0	0	0	0	0	0
YDR532C	0	5	0	2	0	52	0	4	0	0	0	0	0	0	0	0	1	0	0	96	0	0	0	1	0	0	0	0	0	0	0	0	0	0	0	0	1	2	0	0	0	0	0	0	0	0	0	0	0
YDR533C	4017	3686	1763	3588	521	452	0	630	651	390	275	354	535	309	141	385	581	388	47	444	797	577	6	412	875	703	1228	654	491	408	9	524	0	331	639	494	526	432	168	582	419	551	5	321	5	8	7	19	570
YDR534C	2517	2689	1239	2714	329	384	0	451	603	399	399	488	501	417	7	434	405	460	10	294	375	256	127	200	505	427	218	284	516	326	4	266	0	360	123	413	476	437	571	535	296	374	308	471	10	0	1	7	382
YDR535C	4429	3903	1529	3689	188	317	0	234	489	225	64	190	678	185	86	491	883	191	21	346	367	238	114	179	735	296	83	410	730	162	11	325	0	162	12	263	491	115	23	285	746	138	813	350	8	3	3	3	247
YDR536W	1427	1672	18818	2005	341	324	0	368	935	423	1720	641	927	239	28	642	814	407	756	321	156	99	1555	109	144	125	88	54	1012	140	23333	24	0	265	19	576	1095	310	1204	587	1000	443	17	668	6	37	260	18	318
YDR537C	3430	4182	930	3877	384	482	0	601	247	145	292	253	218	144	5	272	235	310	6	563	635	545	6	447	653	730	20	565	289	622	4	406	0	198	1068	271	211	140	501	290	162	90	252	270	7	6	0	7	309
YDR538W	3032	2792	986	2149	242	538	0	301	569	352	400	280	351	401	6	316	271	411	7	316	715	380	3	293	803	748	190	334	432	474	69	356	0	405	281	360	314	423	419	274	198	339	21	348	4	3	1	4	233
YDR539W	4199	4106	1021	3567	253	293	0	329	490	255	400	99	323	200	39	134	345	191	30	232	942	666	25	430	936	534	4	495	224	397	13	367	0	449	188	72	261	463	246	73	117	470	3	106	4	8	1	10	265
YDR540C	5114	5134	1901	5829	451	492	0	702	602	662	580	620	381	548	9	524	331	632	13	446	853	619	12	813	909	745	14	362	625	513	11	522	0	461	1536	484	410	523	39	549	227	658	45	599	16	8	5	19	539
YDR541C	3826	4077	1140	3124	192	498	0	269	539	251	266	305	370	234	15	306	322	307	6	538	957	660	4	523	929	944	60	425	618	577	6	303	0	301	283	324	428	269	458	292	327	155	83	370	13	6	1	5	158
YEL001C	4207	3166	1677	3838	906	694	0	835	917	494	527	527	892	294	258	524	1046	351	33	610	465	303	57	241	434	342	16	266	895	331	7	358	0	384	34	350	673	292	9	472	807	293	6	407	5	10	3	14	873
YEL002C	0	0	0	0	0	0	0	0	0	0	0	0	0	0	0	0	0	0	0	0	0	0	0	0	0	0	0	0	0	0	0	0	0	0	0	0	0	0	0	0	0	0	0	0	0	0	0	0	0
YEL003W	12	7	12	19	0	0	0	0	0	0	0	0	0	0	0	0	0	1	0	0	0	0	0	0	0	0	0	0	0	0	0	0	0	0	0	0	0	0	0	0	0	0	0	0	0	0	0	0	0
YEL004W	1336	1590	2996	1508	543	551	0	375	616	324	79	466	824	241	79	408	946	305	461	466	20	19	16	54	23	20	247	73	531	7	19	52	0	314	253	675	793	424	5	689	622	304	2	349	4	11	12	24	532
YEL005C	2874	2717	1045	2766	154	169	0	149	182	98	428	58	137	63	3	52	156	161	6	96	516	445	8	478	522	185	12	319	52	183	4	251	0	165	18	27	120	127	7	43	20	154	6	44	3	3	3	2	105
YEL006W	4713	3925	1431	4317	353	483	0	520	491	319	213	465	393	295	6	355	285	508	4	482	918	627	31	459	931	631	14	411	528	572	7	366	0	345	12	416	299	368	247	411	208	191	99	460	9	11	5	8	357
YEL007W	2	1	0	2	0	0	0	0	0	0	0	0	0	0	0	0	0	0	0	0	0	0	0	0	2	0	0	0	0	0	0	0	0	0	0	0	0	0	0	0	0	0	0	0	0	0	0	0	0
YEL008W	1001	1232	291	1010	52	94	0	72	77	114	38	108	137	154	10	231	146	264	0	230	46	76	6	61	149	131	83	79	126	86	4	27	0	168	26	217	116	129	1	195	106	172	0	243	5	2	0	5	74
YEL009C	0	0	0	0	0	0	0	0	0	0	0	0	0	0	0	0	0	0	0	0	0	0	0	0	0	0	0	0	0	0	0	0	0	0	0	0	0	0	0	0	0	0	0	0	0	0	0	0	0
YEL010W	401	343	142	233	2	17	0	6	5	6	11	7	28	8	12	13	22	13	4	23	15	9	0	14	183	39	1	74	26	14	1	23	0	7	31	12	12	8	8	6	18	17	45	8	0	1	0	1	1
YEL011W	582	1903	662	527	10	44	0	20	89	34	26	37	279	25	384	101	324	26	219	106	26	36	218	21	173	111	104	80	176	64	16	24	0	67	160	21	168	45	42	37	219	76	55	13	2	4	1	2	25
YEL012W	1772	2342	1807	2178	157	244	0	273	202	241	15	151	116	237	15	183	113	288	4	191	68	121	3	9	132	117	8	18	192	80	3	18	0	537	3	102	132	339	2	217	104	438	6	117	2	3	3	5	152
YEL013W	42	50	13	10	0	0	0	0	23	0	0	1	8	0	0	0	7	1	0	0	2	0	0	1	6	0	0	1	2	0	0	0	0	4	0	0	0	0	0	0	14	0	0	0	0	0	0	0	0
YEL014C	1994	2343	2412	2207	708	581	0	786	823	500	2168	593	832	492	48	467	752	570	29	503	154	29	58	170	199	777	897	128	855	316	11	64	0	546	25	739	818	835	7381	757	656	880	10	500	6	4	6	20	736
YEL015W	34	435	531	94	11	228	0	37	715	11	1	156	550	50	4	157	661	65	12	241	2	0	702	5	4	2	3	6	808	1	6	8	0	43	0	112	653	20	2	77	533	6	0	109	4	1	1	0	8
YEL016C	3089	3202	1703	3100	777	666	0	839	881	504	274	469	703	359	52	601	837	415	67	593	369	191	80	198	315	223	40	175	891	403	8	165	0	303	36	341	760	400	1212	438	594	310	197	491	7	4	2	10	978
YEL017C-A	631	865	917	1075	312	365	0	384	426	668	2	401	348	554	141	435	298	677	5	270	4	6	7	18	8	6	42	14	509	15	6	26	0	525	1	427	365	508	2	466	215	471	1	572	10	6	0	8	285
YEL017W	3836	4113	1839	3955	328	452	0	454	624	255	257	487	560	339	111	545	423	363	5	446	736	477	27	306	762	627	76	405	862	418	5	247	0	292	249	402	608	307	33	470	325	240	152	587	11	3	2	12	297
YEL018W	0	0	0	0	0	0	0	0	0	0	0	0	0	0	0	0	0	0	0	0	0	0	0	0	0	0	0	0	0	0	0	0	0	0	0	0	0	0	0	0	0	0	0	0	0	0	0	0	0
YEL019C	0	0	0	0	0	0	0	0	0	0	0	0	0	0	0	0	0	0	0	0	0	0	0	0	0	0	0	0	0	0	0	0	0	0	0	0	0	0	0	0	0	0	0	0	0	0	0	0	0
YEL020C	894	1405	1803	1020	430	373	0	343	543	366	2	384	482	296	70	376	514	487	478	385	5	7	41	21	15	11	165	24	365	6	9	30	0	216	5	359	448	323	5	521	317	357	5	374	12	10	4	18	407
YEL023C	1221	1366	1001	1470	7	1	0	5	390	134	1	211	385	75	4	232	391	64	59	5	4	4	4	6	6	3	6	11	508	4	2	7	0	45	0	202	387	71	2	209	383	24	2	166	1	0	1	3	10
YEL024W	0	0	0	0	0	0	0	0	0	0	0	0	0	0	0	0	0	0	0	0	0	0	0	0	0	0	0	0	0	0	0	0	0	0	0	0	0	0	0	0	0	0	0	0	0	0	0	0	0
YEL025C	686	1857	2414	1388	314	473	0	445	411	161	1	176	389	119	29	132	530	130	6	324	5	6	6	14	8	6	6	6	423	7	39	8	0	32	6	102	505	27	9	140	467	14	3	49	3	8	31	5	264
YEL026W	0	0	0	0	0	0	0	0	0	0	0	0	0	0	0	0	0	0	0	0	0	0	0	0	0	0	0	0	0	0	0	0	0	0	0	0	0	0	0	0	0	0	0	0	0	0	0	0	0
YEL027W	0	0	0	0	0	0	0	0	0	0	0	0	0	0	0	0	0	0	0	0	0	0	0	0	0	0	0	0	0	0	0	0	0	0	0	0	0	0	0	0	0	0	0	0	0	0	0	0	0
YEL028W	3232	3545	2326	3715	507	437	0	539	648	302	206	516	605	249	71	495	546	458	23	429	465	316	371	260	521	253	118	261	525	374	10	157	0	304	65	612	512	434	2486	602	503	389	3517	548	5	7	5	13	399
YEL029C	0	0	0	0	0	0	0	0	0	0	0	0	0	0	0	0	0	0	0	0	0	0	0	0	0	0	0	0	0	0	0	0	0	0	0	0	0	0	0	0	0	0	0	0	0	0	0	0	0
YEL030W	0	0	0	0	0	0	0	0	0	0	0	0	0	0	0	0	0	0	0	0	0	0	0	0	0	0	0	0	1	0	0	0	0	0	0	0	0	0	0	0	0	0	0	0	0	0	0	0	0
YEL031W	0	1	1	0	0	0	0	0	0	0	0	0	0	0	0	0	0	0	0	0	0	0	0	0	0	0	0	0	0	0	0	0	0	0	0	0	0	0	0	0	0	0	0	0	0	0	0	0	0
YEL032W	0	0	0	0	0	0	0	0	0	0	0	0	0	0	0	0	0	0	0	0	0	0	0	0	0	0	0	0	0	0	0	0	0	0	0	0	0	0	0	0	0	0	0	0	0	0	0	0	0
YEL033W	170	218	89	248	1	6	0	3	35	21	6	42	18	16	0	20	31	37	0	8	6	11	0	2	7	3	0	3	43	2	1	4	0	6	0	12	19	9	1	15	18	2	0	0	0	1	0	1	9
YEL034W	0	0	0	0	0	0	0	0	0	0	0	0	0	0	0	0	0	0	0	0	0	0	0	0	0	0	0	0	0	0	0	0	0	0	0	0	0	0	0	0	0	0	0	0	0	0	0	0	0
YEL035C	0	0	0	0	0	0	0	0	0	0	0	0	0	0	0	0	0	0	0	0	0	0	0	0	0	0	0	0	0	0	0	0	0	0	0	0	0	0	0	0	0	0	0	0	0	0	0	0	0
YEL036C	0	0	0	0	0	0	0	0	0	0	0	0	0	0	0	0	0	0	0	0	0	0	0	0	0	0	0	0	0	0	0	0	0	0	0	0	0	0	0	0	0	0	0	0	0	0	0	0	0
YEL037C	43	1	4	0	0	0	0	0	16	0	0	0	6	0	0	0	3	0	0	8	9	0	0	0	21	0	0	0	35	0	0	0	0	0	0	0	8	0	0	0	2	0	0	0	0	0	0	0	0
YEL038W	3916	3051	886	5547	506	493	0	555	15	28	79	43	14	30	20	50	15	60	8	504	641	283	77	408	619	364	212	497	46	223	4	404	0	13	38	33	21	20	12	31	7	57	2	75	1	3	2	4	546
YEL039C	2332	2405	2110	2279	840	579	0	965	535	316	125	399	472	255	81	323	536	298	85	543	371	150	77	142	351	347	279	205	405	169	32	247	0	356	18	360	496	513	13	492	401	593	7	245	6	64	2	32	773
YEL040W	4191	4643	728	4365	290	341	0	412	167	129	186	129	139	107	6	106	110	170	4	380	849	1033	2	332	741	780	3	605	214	786	11	309	0	88	23	58	128	97	731	88	96	106	255	85	1	3	0	5	253
YEL041W	4633	4907	2282	5506	491	556	0	557	686	497	162	450	576	466	11	590	457	622	19	422	528	797	89	239	543	515	364	292	749	317	13	201	0	543	12	433	502	615	363	537	411	505	11	554	8	8	3	3	548
YEL042W	1008	1438	1136	1271	313	268	0	428	255	416	9	325	218	166	6	464	359	250	3	216	51	29	4	9	42	34	392	15	292	39	4	25	0	395	0	250	220	420	2	313	210	393	1	364	6	2	1	2	302
YEL043W	2267	2542	1090	2099	170	235	0	190	496	344	542	242	399	269	5	387	280	350	4	182	494	539	10	51	428	334	88	25	484	485	7	21	0	302	344	353	459	199	134	358	260	104	7	545	12	6	3	11	187
YEL044W	0	0	0	0	0	0	0	0	0	0	0	0	0	0	0	0	0	0	0	0	0	0	0	0	0	0	0	0	0	0	0	0	0	0	0	0	0	0	0	0	0	0	0	0	0	0	0	0	0
YEL045C	0	0	0	0	0	0	0	0	0	0	0	0	0	0	0	0	0	0	0	0	0	0	0	0	0	0	0	0	0	0	0	0	0	0	0	0	0	0	0	0	0	0	0	0	0	0	0	0	0
YEL046C	0	0	0	0	0	0	0	0	0	0	0	0	0	0	0	0	0	0	0	0	0	0	0	0	0	0	0	0	0	0	0	0	0	0	0	0	0	0	0	0	0	0	0	0	0	0	0	0	0
YEL047C	4475	3358	1577	4442	412	427	0	437	761	646	372	703	612	509	16	596	580	666	52	344	816	712	4	466	817	565	17	469	809	451	10	593	1	492	155	543	594	531	2519	520	339	578	398	588	4	5	2	9	391
YEL048C	3275	3285	2260	6554	748	533	0	862	1160	674	562	826	1327	398	13	1028	1072	479	36	782	501	403	7	746	555	731	135	372	1404	780	33	307	1	662	815	881	1362	543	2087	931	1132	524	1071	1080	10	6	2	18	818
YEL049W	2382	3509	1720	3539	710	734	0	931	576	305	1315	332	385	244	23	434	463	274	23	778	315	236	11	441	292	851	13	107	566	608	8	129	1	250	2419	352	564	251	2698	430	573	199	505	575	2	8	3	9	624
YEL050C	0	0	0	0	0	0	0	0	0	0	0	0	0	0	0	0	0	0	0	0	0	0	0	0	0	0	0	0	0	0	0	0	0	0	0	0	0	0	0	0	0	0	0	0	0	0	0	0	0
YEL051W	0	0	0	0	0	0	0	0	0	0	0	0	0	0	0	0	0	0	0	0	0	0	0	0	0	0	0	0	0	0	0	0	0	0	0	0	0	0	0	0	0	0	0	0	0	0	0	0	0
YEL052W	1358	1761	2075	2382	407	422	0	393	1010	562	2	693	862	406	601	776	732	519	4	325	18	6	6	28	11	13	362	22	975	9	8	33	0	436	1	670	904	332	3	691	628	242	5	746	10	13	4	17	451
YEL053C	981	772	911	1300	219	191	0	240	235	207	243	375	176	162	4	294	163	154	0	206	104	58	1	96	113	39	35	122	182	37	4	59	0	142	4	304	146	176	1	329	206	195	1	396	6	1	0	13	222
YEL054C	0	0	0	0	0	0	0	0	0	0	0	0	0	0	0	0	0	0	0	0	0	0	0	0	0	0	0	0	0	0	0	0	0	0	0	0	0	0	0	0	0	0	0	0	0	0	0	0	0
YEL055C	0	0	0	0	0	0	0	0	0	0	0	0	0	0	0	0	0	0	0	0	0	0	0	0	0	0	0	0	0	0	0	0	0	0	0	0	0	0	0	0	0	0	0	0	0	0	0	0	0
YEL056W	436	644	598	831	289	426	0	411	212	155	0	183	171	143	1	171	148	210	0	319	4	5	2	5	7	3	75	8	223	6	1	7	0	127	0	206	151	174	0	192	72	84	0	257	6	5	0	5	324
YEL057C	2838	3759	1005	2607	173	293	0	302	421	333	810	264	281	393	7	405	219	555	8	264	647	437	3	325	643	452	264	309	294	621	3	127	0	760	52	328	300	764	592	252	188	579	106	491	5	3	0	6	194
YEL058W	0	0	0	0	0	0	0	0	0	0	0	0	0	0	0	0	0	0	0	0	0	0	0	0	0	0	0	0	0	0	0	0	0	0	0	0	0	0	0	0	0	0	0	0	0	0	0	0	0
YEL059W	3370	4377	864	2906	58	193	0	122	238	117	111	194	180	242	36	226	151	273	9	185	878	457	6	356	808	559	161	498	294	349	7	464	1	164	93	229	211	173	14	173	90	138	5	291	4	1	0	9	55
YEL060C	0	0	0	0	0	0	0	0	0	0	0	0	0	0	0	0	0	0	0	0	0	0	0	0	0	0	0	0	0	0	0	0	0	0	0	0	0	0	0	0	0	0	0	0	0	0	0	0	0
YEL061C	710	800	173	527	30	97	0	73	107	64	14	89	76	105	4	105	52	156	1	47	101	60	3	34	101	139	7	50	103	61	0	30	0	84	19	80	70	76	1	113	38	99	18	88	2	5	1	0	44
YEL062W	94	14	1	210	54	52	0	188	1	0	0	8	3	0	0	4	8	1	0	112	17	1	0	0	10	0	0	1	5	0	0	0	0	0	0	4	9	0	0	4	3	0	0	5	0	0	0	1	100
YEL063C	7880	3030	153	1922	275	307	0	512	66	9	27	11	91	22	1	15	61	6	4	436	808	190	1	192	938	555	0	97	78	97	2	27	0	13	604	12	52	5	419	13	26	5	63	5	5	2	1	5	249
YEL064C	5	2	52	12	13	60	0	18	30	22	0	25	54	35	0	101	55	79	0	115	1	0	1	0	0	1	0	1	49	1	0	1	0	56	0	100	23	23	0	48	38	22	0	100	0	2	0	1	20
YEL065W	2587	2171	1597	3490	87	101	0	116	722	585	97	588	612	473	13	689	801	671	5	86	327	221	27	154	339	173	301	218	919	183	6	228	0	463	20	538	597	475	7	574	571	363	4	716	7	7	2	10	86
YEL066W	4706	5357	1704	5972	354	452	0	463	554	338	370	388	521	423	76	457	411	462	13	427	696	510	208	551	804	522	90	648	697	407	6	492	0	438	89	450	494	264	148	380	318	371	7	520	7	1	1	11	389
YEL067C	4707	5558	1083	5645	238	453	0	334	253	185	98	204	167	312	3	263	186	357	12	375	878	759	19	629	956	958	2	517	289	615	11	473	0	370	123	228	157	196	3	183	128	227	49	281	8	9	1	18	231
YEL068C	1	3	3	1	0	0	0	1	0	0	0	0	0	0	0	0	0	0	0	0	0	0	0	1	0	0	0	0	0	0	0	0	0	0	0	0	0	0	0	0	0	1	0	0	0	0	0	0	0
YEL071W	4313	4021	1273	4753	352	443	0	423	374	311	987	330	272	274	57	415	144	370	4	421	791	562	10	511	878	1021	5	351	380	718	12	314	0	216	88	358	245	329	2615	362	113	254	8	386	7	5	0	6	367
YEL072W	0	0	0	0	0	0	0	0	0	0	0	0	0	0	0	0	0	0	0	0	0	0	0	0	0	0	0	0	0	0	0	0	0	0	0	0	0	0	0	0	0	0	0	0	0	0	0	0	0
YER001W	4832	5002	1439	5045	461	472	0	724	482	335	240	356	378	264	2270	347	353	308	849	485	932	625	762	627	896	412	281	603	423	479	17	785	0	395	125	397	343	336	781	443	301	384	171	408	16	6	4	13	474
YER002W	1671	1951	1037	1534	212	484	0	261	734	184	32	334	585	252	47	303	741	272	2	461	324	190	63	134	337	146	59	164	633	122	2	161	0	270	3	237	590	235	3	290	619	134	2	229	1	4	0	4	163
YER003C	0	0	0	0	0	0	0	0	0	0	0	0	0	0	0	0	0	0	0	0	0	0	0	0	0	0	0	0	0	0	0	0	0	0	0	0	0	0	0	0	0	0	0	0	0	0	0	0	0
YER004W	4566	5223	910	3465	121	259	0	156	207	142	174	215	270	158	59	311	362	231	12	273	416	425	37	509	722	624	226	451	357	271	2	450	0	60	15	313	194	106	31	329	346	73	35	424	5	6	0	14	115
YER005W	3840	3217	936	3066	408	290	0	411	698	499	338	517	441	460	13	599	324	468	9	262	661	258	7	204	652	354	110	97	541	343	6	109	1	642	4	366	494	617	17	551	359	517	629	479	12	2	4	5	361
YER006W	0	0	0	0	0	0	0	0	0	0	0	0	0	0	0	0	0	0	0	0	0	0	0	0	0	0	0	0	0	0	0	0	0	0	0	0	0	0	0	0	0	0	0	0	0	0	0	0	0
YER007C-A	3879	3817	1272	4712	223	257	0	301	252	250	523	264	203	227	13	294	204	245	32	251	506	834	21	536	734	1028	32	229	249	687	3	355	1	310	25	265	152	448	116	305	104	344	67	404	8	5	2	9	260
YER007W	2987	2521	606	1791	58	216	0	106	234	129	235	154	159	116	5	99	279	128	1	362	568	367	8	325	770	430	2	145	365	294	3	91	0	101	18	76	222	63	718	153	121	86	55	41	5	4	1	8	73
YER008C	0	0	0	0	0	0	0	0	0	0	0	0	0	0	0	0	0	0	0	0	0	0	0	0	0	0	0	0	0	0	0	0	0	0	0	0	0	0	0	0	0	0	0	0	0	0	0	0	0
YER009W	0	0	0	0	0	0	0	0	0	0	0	0	0	0	0	0	0	0	0	0	0	0	0	0	0	0	0	0	0	0	0	0	0	0	0	0	0	0	0	0	0	0	0	0	0	0	0	0	0
YER010C	2909	2769	2572	3783	451	420	0	370	536	362	4	288	352	300	14	345	269	334	7	222	273	138	21	141	235	278	207	96	300	143	312	115	0	462	22	351	297	474	340	296	160	590	9	394	11	1	2	7	433
YER011W	5489	4582	1139	5372	466	512	0	546	244	290	223	265	218	288	14	266	188	296	9	484	1250	581	22	644	1069	734	113	562	320	556	11	489	0	310	308	245	187	218	35	228	106	196	2542	348	13	9	3	10	462
YER012W	0	0	0	0	0	0	0	0	0	0	0	0	0	0	0	0	0	0	0	0	0	0	0	0	0	0	0	0	0	0	0	0	0	0	0	0	0	0	0	0	0	0	0	0	0	0	0	0	0
YER013W	0	0	0	0	0	0	0	0	0	0	0	0	0	0	0	0	0	0	0	0	0	0	0	0	0	0	0	0	0	0	0	0	0	0	0	0	0	0	0	0	0	0	0	0	0	0	0	0	0
YER014C-A	0	0	0	0	0	0	0	0	0	0	0	0	0	0	0	0	0	0	0	0	0	0	0	0	0	0	0	0	0	0	0	0	0	0	0	0	0	0	0	0	0	0	0	0	0	0	0	0	0
YER014W	0	0	0	0	0	0	0	0	0	0	0	0	0	0	0	0	0	0	0	0	0	0	0	0	0	0	0	0	0	0	0	0	0	0	0	0	0	0	0	0	0	0	0	0	0	0	0	0	0
YER016W	2180	1510	500	2173	157	185	0	161	114	153	207	107	68	132	2	149	89	145	1	94	304	186	1	288	294	195	7	186	82	179	6	216	0	108	11	97	68	97	4	108	37	134	3	106	5	1	2	6	180
YER017C	0	0	0	0	0	0	0	0	0	0	0	0	0	0	0	0	0	0	0	0	0	0	0	0	0	0	0	0	0	0	0	0	0	0	0	0	0	0	0	0	0	0	0	0	0	0	0	0	0
YER018C	0	0	0	0	0	0	0	0	0	0	0	0	0	0	0	0	0	0	0	0	0	0	0	0	0	0	0	0	0	0	0	0	0	0	0	0	0	0	0	0	0	0	0	0	0	0	0	0	0
YER019C-A	2734	3254	1629	3203	264	405	0	272	569	433	119	322	407	453	12	356	290	545	8	345	432	227	3	147	497	326	7	196	513	196	6	174	0	477	58	321	389	435	105	283	229	360	2	372	9	5	6	13	271
YER019W	1936	2639	1336	2640	352	403	0	474	362	398	117	217	224	205	16	245	203	261	21	326	267	211	24	168	257	133	36	115	409	211	7	57	0	329	103	209	212	262	7	220	155	244	3	196	13	10	2	7	332
YER020W	2828	2525	1843	4352	230	386	0	358	548	240	344	259	727	202	5	547	935	354	27	359	256	100	36	773	440	137	160	2057	667	117	17	1242	0	179	269	648	641	184	172	411	623	241	1097	649	8	10	3	28	345
YER021W	0	0	0	0	0	0	0	0	0	0	0	0	0	0	0	0	0	0	0	0	0	0	0	0	0	0	0	0	0	0	0	0	0	0	0	0	0	0	0	0	0	0	0	0	0	0	0	0	0
YER022W	0	0	0	0	0	0	0	0	0	0	0	0	0	0	0	0	0	0	0	0	0	0	0	0	0	0	0	0	0	0	0	0	0	0	0	0	0	0	0	0	0	0	0	0	0	0	0	0	0
YER023W	0	0	0	0	0	0	0	0	0	0	0	0	0	0	0	0	0	0	0	0	0	0	0	0	0	0	0	0	0	0	0	0	0	0	0	0	0	0	0	0	0	0	0	0	0	0	0	0	0
YER024W	3333	3914	1170	2715	65	523	0	213	410	66	16	317	317	279	25	296	205	372	3	423	841	257	8	439	838	443	8	448	356	191	2	214	0	360	5	286	187	221	3	270	143	113	7	290	10	3	1	3	45
YER025W	0	0	0	0	0	0	0	0	0	0	0	0	0	0	0	0	0	0	0	0	0	0	0	0	0	0	0	0	0	0	0	0	0	0	0	0	0	0	0	0	0	0	0	0	0	0	0	0	0
YER027C	2491	2594	2615	2576	675	549	0	679	397	265	585	421	374	148	756	361	544	191	484	477	122	367	457	76	133	490	68	226	330	232	62	66	0	175	6	300	361	199	197	376	440	176	5	379	4	21	23	7	728
YER028C	3823	4148	1587	3929	424	398	0	510	823	569	195	668	646	466	26	747	584	618	25	443	809	662	14	272	708	345	59	434	969	480	5	263	0	471	12	600	706	380	80	689	440	421	10	996	8	2	2	8	459
YER030W	4429	5799	3552	4660	617	567	0	798	1089	638	1608	859	1038	703	2076	969	1307	894	177	637	582	1044	110	473	679	1710	89	421	1275	1325	48	483	0	1090	457	867	1143	1138	816	752	1142	1282	875	1183	4	1	7	20	571
YER031C	0	0	0	0	0	0	0	0	0	0	0	0	0	0	0	0	0	0	0	0	0	0	0	0	0	0	0	0	0	0	0	0	0	0	0	0	0	0	0	0	0	0	0	0	0	0	0	0	0
YER032W	3841	3766	1167	2848	70	383	0	140	471	302	154	318	411	434	4	393	378	539	11	403	625	320	14	379	736	208	39	301	537	150	6	135	0	452	14	356	358	233	39	344	192	205	6	431	16	8	3	4	69
YER033C	4252	3265	1760	3877	745	703	0	721	1120	344	133	471	792	390	9	478	1005	467	14	626	878	459	10	371	790	317	26	498	1180	441	8	326	0	375	219	264	1010	321	170	336	719	221	6	433	6	5	2	13	685
YER034W	3698	3238	1302	4180	408	455	0	541	738	326	107	351	555	464	13	374	569	392	4	510	774	518	125	469	714	405	28	452	507	396	4	449	0	411	2	315	403	535	19	305	258	488	6	373	5	6	7	15	500
YER035W	5553	4636	1271	4960	299	554	0	541	466	332	234	377	232	380	6	536	266	518	6	469	1308	852	0	649	1240	715	5	495	451	671	4	453	1	456	73	377	284	239	622	490	195	296	17	503	10	1	0	12	282
YER036C	0	0	0	0	0	0	0	0	0	0	0	0	0	0	0	0	0	0	0	0	0	0	0	0	0	0	0	0	0	0	0	0	0	0	0	0	0	0	0	0	0	0	0	0	0	0	0	0	0
YER037W	0	0	0	0	0	0	0	0	0	0	0	0	0	0	0	0	0	0	0	0	0	0	0	0	0	0	0	0	0	0	0	0	0	0	0	0	0	0	0	0	0	0	0	0	0	0	0	0	0
YER038C	0	0	0	0	0	0	0	0	0	0	0	0	0	0	0	0	0	0	0	0	0	0	0	0	0	0	0	0	0	0	0	0	0	0	0	0	0	0	0	0	0	0	0	0	0	0	0	0	0
YER038W-A	4348	4277	1123	4795	260	466	0	447	247	205	97	267	216	205	74	269	162	240	8	435	867	479	37	407	916	423	9	500	249	400	6	302	1	347	249	199	172	176	447	251	126	205	2	274	8	10	2	9	265
YER039C	1229	1260	237	848	25	101	0	66	45	47	11	46	110	105	2	145	157	141	0	216	80	39	2	72	377	117	100	189	128	54	3	52	0	81	8	170	77	34	0	125	37	33	0	197	6	0	1	3	37
YER039C-A	4112	3651	1284	4222	216	357	0	324	560	345	182	419	352	459	16	487	321	536	6	355	828	384	52	505	972	274	321	505	552	382	6	399	0	399	100	436	444	376	6	389	201	279	4	548	11	2	2	13	181
YER040W	0	0	0	0	0	0	0	0	0	0	0	0	0	0	0	0	0	0	0	0	0	0	0	0	0	0	0	0	0	0	0	0	0	0	0	0	0	0	0	0	0	0	0	0	0	0	0	0	0
YER041W	3748	3703	1030	3306	133	368	1	461	552	342	207	375	430	511	17	439	276	573	12	296	911	466	1	393	964	984	258	400	424	552	4	463	0	574	10	379	367	398	45	441	215	359	28	498	16	19	3	14	108
YER042W	6137	3902	1398	5464	374	351	0	394	452	334	249	408	355	318	7	448	299	388	5	387	1052	881	12	480	1084	600	34	493	391	504	6	354	0	346	41	404	298	340	21	440	170	315	330	404	12	4	1	9	484
YER043C	0	0	0	0	0	0	0	0	0	0	0	0	0	0	0	0	0	0	0	0	0	0	0	0	0	0	0	0	0	0	0	0	0	0	0	0	0	0	0	0	0	0	0	0	0	0	0	0	0
YER044C	0	0	0	0	0	0	0	0	0	0	0	0	0	0	0	0	0	0	0	0	0	0	0	0	0	0	0	0	0	0	0	0	0	0	0	0	0	0	0	0	0	0	0	0	0	0	0	0	0
YER044C-A	4416	3979	1416	5118	453	479	0	429	479	500	391	433	392	422	12	486	374	621	9	363	914	642	16	451	964	538	126	419	453	365	6	421	0	654	12	405	410	459	160	385	226	432	146	532	14	4	1	12	456
YER045C	4637	3825	1454	4617	323	351	0	474	577	449	134	317	349	296	24	455	344	362	830	293	770	548	12	422	866	373	10	534	430	319	7	549	0	386	210	465	306	278	258	375	219	318	11	466	13	2	0	8	333
YER046W	4406	3567	2032	4641	497	445	0	487	628	468	81	325	361	352	11	387	326	442	5	408	717	472	930	447	791	258	192	449	460	229	6	429	0	497	7	304	430	360	7	332	176	368	24	346	16	7	4	10	465
YER046W-A	18	1	0	0	0	0	0	0	11	0	0	0	0	0	0	0	0	0	0	1	25	0	0	0	4	0	0	0	1	0	0	0	0	0	0	0	0	0	0	0	0	0	0	0	0	0	0	0	0
YER047C	200	123	51	43	1	15	0	0	8	0	0	1	15	7	3	11	9	6	0	25	7	2	0	3	40	0	0	8	10	2	0	2	0	2	0	2	7	1	0	6	15	1	0	12	0	0	0	1	0
YER048C	1074	744	301	614	8	105	0	37	213	6	1	85	101	71	2	75	106	56	0	133	190	4	0	55	192	7	20	18	183	1	2	6	0	52	2	76	122	42	0	54	69	10	2	58	4	0	0	0	7
YER048W-A	0	0	0	0	0	0	0	0	0	0	0	0	0	0	0	0	0	0	0	0	0	0	0	0	0	0	0	0	0	0	0	0	0	0	0	0	0	0	0	0	0	0	0	0	0	0	0	0	0
YER049W	3431	3259	1480	4736	388	338	0	465	270	220	681	127	232	173	16	143	169	247	8	348	763	602	4	824	745	552	243	1506	199	564	117	1563	0	314	2	143	159	338	661	138	47	379	561	110	4	6	2	12	414
YER050C	0	0	0	0	0	0	0	0	0	0	0	0	0	0	0	0	0	0	0	0	0	0	0	0	0	0	0	0	0	0	0	0	0	0	0	0	0	0	0	0	0	0	0	0	0	0	0	0	0
YER051W	1	0	0	0	0	0	0	0	0	0	0	0	0	0	0	0	0	0	0	0	0	0	0	0	0	0	0	0	0	0	0	0	0	0	0	0	0	0	0	0	0	0	0	0	0	0	0	0	0
YER052C	0	0	0	0	0	0	0	0	0	0	0	0	0	0	0	0	0	0	0	0	0	0	0	0	0	0	0	0	0	0	0	0	0	0	0	0	0	0	0	0	0	0	0	0	0	0	0	0	0
YER053C	4173	4758	1180	4433	170	380	0	352	518	280	244	453	392	433	18	537	396	589	3	331	865	561	6	513	929	674	13	624	643	479	4	431	0	525	191	401	377	363	1	421	278	369	80	576	9	7	0	8	146
YER054C	2451	2095	940	2498	426	403	0	528	554	528	8	472	422	427	7	467	382	523	5	366	346	313	76	227	404	265	6	124	642	176	3	130	0	551	2	521	507	514	0	420	306	678	7	623	8	6	0	11	543
YER055C	0	0	0	0	0	0	0	0	0	0	0	0	0	0	0	0	0	0	0	0	0	0	0	0	0	0	0	0	0	0	0	0	0	0	0	0	0	0	0	0	0	0	0	0	0	0	0	0	0
YER056C	4830	3603	1607	4468	403	471	0	498	552	335	176	413	560	228	16	300	581	241	12	287	987	506	1917	611	775	568	176	982	472	607	9	1009	1	349	169	451	537	453	234	522	486	279	116	331	6	4	5	17	474
YER056C-A	1339	1046	286	3373	87	127	0	100	100	52	84	62	77	27	11	44	132	33	0	69	194	75	0	449	205	13	1	846	112	11	1	388	0	6	0	68	127	23	0	58	66	12	0	20	2	1	0	11	91
YER057C	6567	6417	3448	7891	720	662	0	614	997	839	938	576	663	559	9	543	640	655	29	585	1075	714	45	672	1136	519	472	653	656	674	36	568	1	718	550	474	587	800	3738	484	345	958	14	633	14	9	86	20	878
YER058W	0	0	0	0	0	0	0	0	0	0	0	0	0	0	0	0	0	0	0	0	0	0	0	0	0	0	0	0	0	0	0	0	0	0	0	0	0	0	0	0	0	0	0	0	0	0	0	0	0
YER059W	4383	3705	818	3773	424	578	0	455	535	524	191	328	345	459	13	406	302	608	5	400	1105	1531	6	630	1012	811	177	419	379	583	6	134	1	578	48	291	333	611	128	315	184	543	301	405	17	3	2	13	375
YER060W	4088	3690	2014	3383	679	517	0	701	526	327	1671	377	482	250	93	244	579	190	1144	444	710	490	396	376	717	668	318	369	374	296	58	439	1	289	28	442	571	430	107	471	394	281	13	230	5	3	2	10	805
YER060W-A	5328	5348	2292	6952	528	602	0	741	830	729	35	651	616	693	33	713	565	929	7	629	958	613	37	625	915	419	13	490	814	654	309	495	0	1075	0	513	532	680	10	616	339	684	15	807	21	8	3	17	567
YER061C	0	8	2	13	1	0	0	0	0	0	0	0	0	6	0	1	0	1	0	0	0	0	0	0	0	0	0	2	0	0	0	1	0	0	0	0	1	0	0	8	0	0	0	1	0	0	0	0	2
YER062C	0	0	0	0	0	0	0	0	0	0	0	0	0	0	0	0	0	0	0	0	0	0	0	0	0	0	0	0	0	0	0	0	0	0	0	0	0	0	0	0	0	0	0	0	0	0	0	0	0
YER063W	4541	3985	1936	4579	514	451	0	558	447	197	979	188	267	143	11	202	239	157	50	368	771	1088	44	466	698	960	49	526	362	961	183	519	0	317	32	116	253	272	441	166	100	355	1964	200	9	9	1	8	557
YER064C	4813	4068	1213	4721	365	478	0	519	412	258	331	361	314	311	36	375	219	431	9	424	984	643	5	494	960	780	11	571	359	466	7	436	0	344	9	327	331	225	2	381	222	258	150	424	14	7	2	3	341
YER065C	2043	3219	623	2532	221	304	0	341	34	151	61	186	68	175	9	181	75	194	5	396	57	157	3	391	99	372	4	273	19	211	1	387	0	175	36	331	69	144	0	223	35	106	8	166	2	7	1	7	279
YER066C-A	818	695	225	623	31	52	0	39	42	26	11	25	82	11	350	58	124	31	6	127	35	27	6	40	175	25	1	129	46	29	3	36	0	12	2	75	63	23	3	68	54	20	18	37	1	0	1	3	21
YER066W	313	250	162	213	1	11	0	9	4	2	2	6	12	0	650	12	28	7	51	50	21	4	0	10	103	6	5	22	6	6	0	10	0	3	5	23	10	2	56	3	6	1	1	8	0	0	1	0	5
YER067C-A	4211	3535	1401	4915	595	492	0	659	563	417	259	512	357	312	49	606	357	429	15	404	768	431	69	557	891	351	160	673	661	383	26	384	0	491	2	420	411	370	11	582	342	421	8	599	18	5	3	18	449
YER067W	4973	4802	2257	6710	320	474	0	571	619	439	269	387	511	465	131	561	337	628	40	486	943	517	87	809	1198	696	1461	1106	708	594	159	1489	0	575	1236	424	506	608	2288	382	221	430	1813	613	13	25	3	17	284
YER068C-A	0	0	0	0	0	0	0	0	0	0	0	0	0	0	0	0	0	0	0	0	0	0	0	0	0	0	0	0	0	0	0	0	0	0	0	0	0	0	0	0	0	0	0	0	0	0	0	0	0
YER068W	0	0	0	0	0	0	0	0	0	0	0	0	0	0	0	0	0	0	0	0	0	0	0	0	0	0	0	0	0	0	0	0	0	0	0	0	0	0	0	0	0	0	0	0	0	0	0	0	0
YER069W	5	22	0	18	108	114	0	186	0	4	0	4	1	0	0	4	2	0	0	256	0	0	0	1	2	1	0	0	1	0	0	0	0	0	0	1	1	1	0	0	0	2	0	1	3	1	0	1	136
YER070W	0	0	0	0	0	0	0	0	0	0	0	0	0	0	0	0	0	0	0	0	0	0	0	0	0	0	0	0	0	0	0	0	0	0	0	0	0	0	0	0	0	0	0	0	0	0	0	0	0
YER071C	4158	3278	1057	3910	379	466	0	570	555	428	452	380	333	572	12	495	290	591	4	433	805	777	4	501	934	594	61	679	482	647	12	602	0	522	3	426	343	449	12	387	202	371	2	626	13	8	2	14	390
YER072W	2829	3240	1186	3246	196	263	0	215	289	257	138	218	186	181	20	98	168	409	5	122	529	389	10	326	646	216	116	160	435	218	1	298	0	362	317	165	269	375	6	190	150	216	3	182	12	2	1	3	135
YER073W	4231	4332	1259	4547	356	585	0	542	398	254	368	358	252	380	14	399	283	468	6	450	961	676	6	616	807	673	15	690	370	480	5	640	0	507	240	316	251	284	7	326	215	277	49	467	5	7	0	6	319
YER074W	0	0	0	0	0	0	0	0	0	0	0	0	0	0	0	0	0	0	0	0	0	0	0	0	0	0	0	0	0	0	0	0	0	0	0	0	0	0	0	0	0	0	0	0	0	0	0	0	0
YER074W-A	0	0	0	0	0	0	0	0	0	0	0	0	0	0	0	0	0	0	0	0	0	0	0	0	0	0	0	0	0	0	0	0	0	0	0	0	0	0	0	0	0	0	0	0	0	0	0	0	0
YER075C	3435	2156	734	3275	424	325	0	427	346	214	456	237	239	193	32	314	277	417	13	346	491	507	7	431	613	632	22	509	331	351	8	345	0	326	31	313	253	402	104	288	172	320	54	284	3	5	1	9	373
YER077C	0	0	0	0	0	0	0	0	0	0	0	0	0	0	0	0	0	0	0	0	0	0	0	0	0	0	0	0	0	0	0	0	0	0	0	0	0	0	0	0	0	0	0	0	0	0	0	0	0
YER078C	7710	8429	2743	9804	465	561	0	555	443	518	3140	421	337	506	22	524	312	650	21	408	1120	1339	98	1054	1137	1565	24	1120	513	1134	20	635	0	611	311	395	269	594	1903	489	218	690	3410	501	14	14	4	24	479
YER079W	4557	4604	1441	3439	225	412	0	230	216	139	62	67	198	151	27	60	141	151	210	235	844	675	312	373	906	645	3	728	135	575	380	624	0	234	151	54	161	163	7	46	47	309	84	33	2	3	2	4	312
YER080W	5318	4428	1642	5619	505	549	0	602	461	557	622	471	379	407	16	498	430	552	32	572	1012	623	4	426	1026	472	11	606	568	547	5	732	0	503	229	412	435	540	327	446	186	398	8	651	19	11	4	16	452
YER081W	4834	4422	3162	4000	534	627	0	628	991	382	203	522	901	246	2245	385	933	361	185	415	898	666	79	397	789	615	357	466	715	369	182	534	1	446	33	619	937	433	3015	650	819	372	70	386	3	16	15	33	527
YER082C	0	0	0	0	0	0	0	0	0	0	0	0	0	0	0	0	0	0	0	0	0	0	0	0	0	0	0	0	0	0	0	0	0	0	0	0	0	0	0	0	0	0	0	0	0	0	0	0	0
YER083C	98	262	110	18	60	44	0	29	17	16	10	0	1	7	3	2	3	10	4	20	8	2	2	0	0	2	0	0	6	11	0	1	0	10	0	1	0	22	1	3	1	18	3	0	0	1	0	0	86
YER084W	1105	1235	362	346	9	133	0	23	125	62	12	40	92	43	0	73	111	57	3	147	197	153	3	8	270	101	4	2	170	98	1	2	0	85	5	29	87	58	1	43	46	25	0	39	1	0	0	0	12
YER085C	3589	4247	1749	4402	278	423	0	478	583	383	879	429	517	435	143	479	351	649	14	444	858	916	107	306	633	1131	318	412	701	777	8	207	0	558	22	395	597	427	396	461	257	361	2263	401	9	4	3	21	332
YER086W	0	0	0	0	0	0	0	0	0	0	0	0	0	0	0	0	0	0	0	0	0	0	0	0	0	0	0	0	0	0	0	0	0	0	0	0	0	0	0	0	0	0	0	0	0	0	0	0	0
YER087C-A	3913	4000	3004	4022	623	670	0	696	582	238	256	305	561	247	8	278	657	218	771	591	492	322	812	272	555	231	4	446	622	431	74	251	1	115	7	219	513	113	75	185	650	143	166	189	9	7	3	8	520
YER087W	0	0	0	0	0	0	0	0	0	0	0	0	0	0	0	0	0	0	0	0	0	0	0	0	0	0	0	0	0	0	0	0	0	0	0	0	0	0	0	0	0	0	0	0	0	0	0	0	0
YER088C	1288	1767	704	1301	130	289	0	157	342	123	20	278	263	208	26	364	372	265	10	259	197	113	13	61	248	402	129	40	369	410	3	43	0	147	1	285	309	184	208	316	387	159	4	327	2	8	1	6	149
YER089C	3588	4757	4757	3135	510	591	0	461	1839	658	353	934	1352	672	824	755	1504	931	463	567	557	903	435	204	552	644	2583	76	1120	615	34	119	1	837	1707	988	1303	1052	2872	1197	1086	865	6774	643	8	14	45	29	498
YER090W	0	2	0	0	0	0	0	0	0	0	0	0	0	0	0	0	0	0	0	0	0	0	0	0	0	0	0	0	0	0	0	0	0	0	0	0	0	0	0	0	0	0	0	0	0	0	0	0	0
YER091C	0	0	0	1	0	1	0	0	0	0	0	0	0	0	0	0	0	0	0	0	0	0	0	0	0	0	0	0	0	0	0	0	0	0	0	0	0	0	0	0	0	0	0	0	0	0	0	0	0
YER091C-A	0	0	0	0	0	0	0	0	0	0	0	0	0	0	0	0	0	0	0	0	0	0	0	0	0	0	0	0	0	0	0	0	0	0	0	0	0	0	0	0	0	0	0	0	0	0	0	0	0
YER092W	1887	1086	528	932	340	337	0	279	155	127	4	95	116	95	2	112	104	128	1	112	173	11	21	41	178	64	4	10	133	6	1	8	0	72	4	104	95	65	0	104	90	77	1	89	3	3	0	2	383
YER093C	0	0	0	0	0	0	0	0	0	0	0	0	0	0	0	0	0	0	0	0	0	0	0	0	0	0	0	0	0	0	0	0	0	0	0	0	0	0	0	0	0	0	0	0	0	0	0	0	0
YER093C-A	499	974	298	791	160	207	0	184	72	122	27	76	51	81	2	87	48	76	3	223	25	55	15	53	37	130	146	21	49	69	2	57	0	184	3	80	28	116	1	79	23	133	131	113	3	1	1	5	169
YER094C	0	0	0	0	0	0	0	0	0	0	0	0	0	0	0	0	0	0	0	0	0	0	0	0	0	0	0	0	0	0	0	0	0	0	0	0	0	0	0	0	0	0	0	0	0	0	0	0	0
YER095W	56	56	36	31	0	3	0	1	5	2	0	3	7	5	6	5	26	6	1	8	1	1	1	1	4	5	1	4	11	2	0	1	0	2	6	26	4	0	1	5	13	2	0	7	0	0	0	0	0
YER096W	3958	2739	801	3591	365	332	0	374	481	287	189	382	454	242	23	484	426	433	5	230	778	776	10	427	725	728	38	374	495	422	8	485	0	263	7	436	434	234	11	403	371	174	8	771	2	3	3	10	356
YER097W	2569	1724	1041	1440	39	113	0	58	159	37	9	114	322	56	18	201	486	91	562	353	194	44	19	197	726	110	206	350	207	49	23	133	0	55	31	377	295	49	45	247	365	59	3	129	1	1	0	11	46
YER098W	5762	4734	3148	5147	679	585	0	795	1119	370	515	741	1094	492	64	424	1326	564	174	537	1349	668	58	809	1256	610	493	536	754	675	221	344	1	428	377	709	1138	901	53	974	819	685	66	349	3	14	4	18	656
YER101C	0	3	1	1	0	0	0	0	0	0	0	0	0	0	0	0	1	0	0	0	0	0	0	0	0	0	0	0	0	0	0	0	0	0	0	0	0	0	0	0	0	0	0	0	0	0	0	0	0
YER103W	0	0	0	0	0	0	0	0	0	0	0	0	0	0	0	0	0	0	0	0	0	0	0	0	0	0	0	0	0	0	0	0	0	0	0	0	0	0	0	0	0	0	0	0	0	0	0	0	0
YER104W	0	0	0	0	0	0	0	0	0	0	0	0	0	0	0	0	0	0	0	0	0	0	0	0	0	0	0	0	0	0	0	0	0	0	0	0	0	0	0	0	0	0	0	0	0	0	0	0	0
YER106W	6479	5463	1554	5919	498	541	0	459	415	428	957	397	460	376	1204	477	510	478	704	334	1077	683	329	834	1039	705	434	1080	397	608	8	875	0	392	500	428	404	353	92	419	324	329	116	508	12	14	6	13	479
YER107C	0	0	0	0	0	0	0	0	0	0	0	0	0	0	0	0	0	0	0	0	0	0	0	0	0	0	0	0	0	0	0	0	0	0	0	0	0	0	0	0	0	0	0	0	0	0	0	0	0
YER108C	7555	5804	2826	6245	674	608	0	730	1234	673	450	789	1157	397	79	543	1465	461	95	600	1166	672	8	674	1266	533	37	928	990	590	15	738	0	508	75	1026	1093	567	20	1148	1237	632	17	403	11	21	7	37	798
YER109C	0	0	0	0	0	0	0	0	0	0	0	0	0	0	0	0	0	0	0	0	0	0	0	0	0	0	0	0	0	0	0	0	0	0	0	0	0	0	0	0	0	0	0	0	0	0	0	0	0
YER110C	0	0	0	0	0	0	0	0	0	0	0	0	0	0	0	0	0	0	0	0	0	0	0	0	0	0	0	0	0	0	0	0	0	0	0	0	0	0	0	0	0	0	0	0	0	0	0	0	0
YER111C	2440	5767	811	1076	287	255	0	180	78	209	5615	62	72	302	419	93	59	358	158	182	324	942	34	9	323	1576	825	10	105	1136	10	2	1	273	126	49	57	443	934	47	18	375	667	88	3	10	2	7	252
YER112W	0	0	0	0	0	0	0	0	0	0	0	0	0	0	0	0	0	0	0	0	0	0	0	0	0	0	0	0	0	0	0	0	0	0	0	0	0	0	0	0	0	0	0	0	0	0	0	0	0
YER113C	5246	4529	2711	4289	684	501	0	546	388	360	89	324	444	207	200	266	433	260	272	533	521	466	86	306	489	383	50	366	336	430	11	316	0	234	305	376	392	296	2412	371	287	232	13	310	9	6	1	14	653
YER114C	6187	4727	1593	5510	560	509	0	774	492	408	27	436	428	401	27	447	343	546	88	455	1003	814	35	469	1075	555	94	281	619	715	8	204	0	591	99	348	407	531	19	399	270	510	12	411	10	2	3	10	539
YER115C	8403	6286	1942	7618	713	716	0	716	612	784	910	727	582	556	78	707	476	731	18	736	1344	1119	33	863	1294	1314	16	481	758	757	12	555	0	717	37	533	489	627	2581	577	261	650	455	776	25	9	1	17	735
YER116C	49	61	43	90	3	7	0	17	30	14	25	30	31	2	0	18	24	14	0	0	3	3	0	0	3	0	0	1	13	1	1	0	0	1	0	4	32	18	0	6	8	11	0	15	0	0	0	0	0
YER117W	0	0	0	0	0	0	0	0	0	0	0	0	0	0	0	0	0	0	0	0	0	0	0	0	0	0	0	0	0	0	0	0	0	0	0	0	0	0	0	0	0	0	0	0	0	0	0	0	0
YER118C	9549	8713	3859	9230	1322	1466	0	1430	1878	900	86	1065	1578	933	190	1179	1612	1003	9	1188	1830	922	26	558	1706	442	20	812	1901	505	124	740	0	638	89	965	1390	691	18	1058	1150	578	13	1040	20	13	22	31	1387
YER119C	6	11	1	10	0	1	0	1	1	1	0	1	2	1	0	0	1	2	0	1	0	2	0	2	0	2	0	1	1	0	0	0	0	0	0	0	0	0	0	0	0	1	0	0	0	0	0	0	0
YER119C-A	403	1034	803	828	141	186	0	135	170	142	3	169	150	147	6	194	95	243	11	116	2	0	97	16	3	1	151	4	258	2	1	7	0	195	0	128	199	317	3	193	71	331	1	217	6	3	2	3	138
YER120W	3017	2660	1101	1957	182	234	0	149	220	199	302	189	114	194	92	193	113	223	38	153	545	390	32	34	429	248	92	94	214	315	6	113	0	246	9	148	189	311	10	204	107	289	8	149	5	1	1	4	212
YER121W	5274	5032	2470	4309	457	530	0	449	799	429	220	530	803	313	230	310	907	381	14	442	850	667	93	594	818	763	78	466	480	469	16	658	0	414	224	492	723	380	378	556	656	419	17	346	4	8	1	17	505
YER122C	0	0	0	0	0	0	0	0	0	0	0	0	0	0	0	0	0	0	0	0	0	0	0	0	0	0	0	0	0	0	0	0	0	0	0	0	0	0	0	0	0	0	0	0	0	0	0	0	0
YER123W	2208	1996	1240	1856	167	124	0	172	500	226	128	279	303	84	3937	215	287	112	2225	96	301	89	1670	202	338	131	222	235	179	78	52	169	0	170	32	289	236	96	266	332	142	97	17	223	6	11	8	8	154
YER124C	6370	6607	2918	5309	506	652	0	701	1119	312	683	539	1020	384	3982	417	1143	379	953	529	1528	908	11	797	1426	1067	861	725	795	805	56	736	0	298	175	706	990	420	83	735	724	351	10	407	10	10	6	25	589
YER125W	0	0	0	0	0	0	0	0	0	0	0	0	0	0	0	0	0	0	0	0	0	0	0	0	0	0	0	0	0	0	0	0	0	0	0	0	0	0	0	0	0	0	0	0	0	0	0	0	0
YER126C	0	0	0	0	0	0	0	0	0	0	0	0	0	0	0	0	0	0	0	0	0	0	0	0	0	0	0	0	0	0	0	0	0	0	0	0	0	0	0	0	0	0	0	0	0	0	0	0	0
YER127W	0	0	0	0	0	0	0	0	0	0	0	0	0	0	0	0	0	0	0	0	0	0	0	0	0	0	0	0	0	0	0	0	0	0	0	0	0	0	0	0	0	0	0	0	0	0	0	0	0
YER128W	3396	3986	2200	2589	284	333	0	423	639	222	266	283	556	210	1794	315	469	244	973	434	567	706	316	226	544	694	7087	226	467	555	12	229	0	342	525	363	461	376	30	367	430	260	3	291	8	6	1	17	285
YER129W	2858	4432	1460	3312	317	501	0	532	356	392	220	434	392	311	126	640	387	545	7	536	290	641	28	240	298	692	48	128	404	599	5	82	0	534	18	370	365	574	157	512	280	464	53	611	7	6	0	8	318
YER130C	33	0	0	0	0	0	0	0	25	0	0	0	0	0	0	0	3	0	0	3	36	0	1	1	4	0	0	1	2	0	0	0	0	0	0	1	1	0	0	0	2	0	0	0	0	0	0	0	0
YER131W	0	0	0	0	0	0	0	0	0	0	0	0	0	0	0	0	0	0	0	0	0	0	0	0	0	0	0	0	0	0	0	0	0	0	0	0	0	0	0	0	0	0	0	0	0	1	0	0	0
YER132C	4314	4657	1828	3600	273	422	0	456	380	215	37	343	352	248	2209	303	389	324	1018	315	738	429	49	414	734	397	243	566	304	243	44	477	0	288	574	440	387	311	320	351	263	206	51	333	8	2	11	14	323
YER133W	0	0	0	0	0	0	0	0	0	0	0	0	0	0	0	0	0	0	0	0	0	0	0	0	0	0	0	0	0	0	0	0	0	0	0	0	0	0	0	0	0	0	0	0	0	0	0	0	0
YER134C	1378	1313	1038	1486	651	717	0	753	1098	414	15	493	1141	309	3	593	1096	301	16	739	126	220	3	152	170	114	65	132	1264	161	58	114	0	308	3	230	1137	259	3	392	1229	238	2	393	6	5	1	12	679
YER135C	4779	4897	1630	4633	275	530	0	424	592	290	531	466	625	476	18	519	602	524	44	432	989	901	37	528	955	1424	463	538	772	1191	85	432	0	423	96	345	575	397	326	453	393	409	49	456	10	11	1	26	279
YER136W	0	0	0	0	0	0	0	0	0	0	0	0	0	0	0	0	0	0	0	0	0	0	0	0	0	0	0	0	0	0	0	0	0	0	0	0	0	0	0	0	0	0	0	0	0	0	0	0	0
YER137C	3562	5198	1390	3881	192	582	0	346	354	255	307	261	305	405	19	359	251	366	15	369	793	629	2	371	797	763	7	490	449	533	7	445	0	441	192	280	223	297	3	313	167	291	3	368	10	2	1	4	151
YER139C	2124	1716	516	1930	462	472	0	634	185	70	389	126	163	41	55	159	116	72	4	377	294	72	10	90	462	184	10	112	184	130	4	131	0	21	20	135	135	21	303	165	102	14	116	149	4	2	1	6	353
YER140W	5987	5532	1731	5357	438	741	0	702	1043	586	273	694	858	626	11	579	583	676	20	527	1040	866	29	587	1088	563	17	525	1253	369	7	329	0	808	18	542	791	571	48	605	417	638	320	641	11	8	5	13	581
YER141W	0	0	0	0	0	0	0	0	0	0	0	0	0	0	0	0	0	0	0	0	0	0	0	0	0	0	0	0	0	0	0	0	0	0	0	0	0	0	0	0	0	0	0	0	0	0	0	0	0
YER142C	2826	2706	2439	3004	367	330	0	406	798	356	51	363	724	239	1940	330	740	341	1183	286	349	377	128	177	421	303	9	308	900	225	7	187	0	348	65	280	641	213	6	231	625	221	10	263	16	2	6	7	363
YER143W	2864	2483	1309	3173	416	427	0	471	547	349	171	441	465	419	10	672	418	497	6	408	440	288	2	160	408	190	14	224	682	210	5	377	0	378	4	451	508	406	158	531	289	330	4	557	10	3	0	12	399
YER144C	3939	3960	1058	4460	534	612	0	577	604	386	120	363	523	281	8	312	425	298	3	502	810	456	2	498	869	513	20	736	461	370	37	745	0	449	13	237	324	422	5	231	268	363	214	335	9	5	1	6	482
YER145C	208	543	28	1349	46	130	0	30	7	42	0	229	1	23	1	330	7	79	0	256	4	49	0	268	0	50	0	47	4	23	1	17	0	93	0	312	5	29	1	331	0	27	0	318	0	0	0	11	58
YER146W	0	0	0	0	0	0	0	0	0	0	0	0	0	0	0	0	0	0	0	0	0	0	0	0	0	0	0	0	0	0	0	0	0	0	0	0	0	0	0	0	0	0	0	0	0	0	0	0	0
YER147C	0	0	0	0	0	0	0	0	0	0	0	0	0	0	0	0	0	0	0	0	0	0	0	0	0	0	0	0	0	0	0	0	0	0	0	0	0	0	0	0	0	0	0	0	0	0	0	0	0
YER148W	0	0	0	0	0	0	0	0	0	0	0	0	0	0	0	0	0	0	0	0	0	0	0	0	0	0	0	0	0	0	0	0	0	0	0	0	0	0	0	0	0	0	0	0	0	0	0	0	0
YER149C	4176	4295	1349	4086	477	578	0	648	492	561	56	449	374	410	16	510	357	435	15	436	850	493	15	360	969	732	6	483	547	336	2	439	0	339	7	370	331	308	114	453	199	270	6	411	13	9	3	25	512
YER150W	3675	3724	2864	3322	286	516	0	276	1007	325	95	579	805	259	100	453	910	365	217	426	817	467	266	305	662	403	447	359	651	382	9	262	0	295	209	660	769	386	14	654	734	338	9	365	2	6	1	22	265
YER151C	22	25	146	25	14	16	0	7	86	43	0	92	67	98	1	131	58	76	1	0	1	2	6	1	0	1	15	1	74	0	0	5	0	118	0	81	51	88	0	120	30	40	0	112	1	0	0	1	9
YER152C	4288	3410	1007	3295	237	406	0	341	506	322	313	516	319	370	12	548	295	532	6	342	813	684	14	460	933	536	47	595	650	472	4	520	0	611	61	428	386	393	546	461	200	292	3	473	17	1	1	7	197
YER153C	120	245	114	307	0	1	0	1	1	1	0	0	0	3	0	3	0	0	0	0	0	1	0	1	1	1	0	2	0	2	0	1	0	1	1	0	0	1	0	0	0	1	0	0	0	1	0	0	0
YER154W	0	0	0	0	0	0	0	0	0	0	0	0	0	0	0	0	0	0	0	0	0	0	0	0	0	0	0	0	0	0	0	0	0	0	0	0	0	0	0	0	0	0	0	0	0	0	0	0	0
YER155C	866	1432	554	794	165	172	0	87	188	126	442	220	210	39	6	143	110	56	25	83	46	148	20	5	57	141	246	6	188	154	2	8	0	30	31	160	166	88	609	112	105	74	120	221	4	2	1	2	165
YER156C	4	3	0	1	0	0	0	0	0	0	0	0	0	0	0	0	0	0	0	0	0	0	0	0	0	0	0	0	0	0	0	0	0	0	0	0	0	0	0	0	0	0	0	0	0	0	0	0	0
YER157W	0	0	0	0	0	0	0	0	0	0	0	0	0	0	0	0	0	0	0	0	0	0	0	0	0	0	0	0	0	0	0	0	0	0	0	0	0	0	0	0	0	0	0	0	0	0	0	0	0
YER158C	2608	2125	963	2631	406	466	0	553	363	336	181	258	204	242	26	302	249	263	8	453	542	371	18	334	448	381	11	326	388	244	8	294	0	220	298	302	237	306	68	294	195	201	24	323	15	0	3	9	486
YER159C	0	0	0	0	0	0	0	0	0	0	0	0	0	0	0	0	0	0	0	0	0	0	0	0	0	0	0	0	0	0	0	0	0	0	0	0	0	0	0	0	0	0	0	0	0	0	0	0	0
YER161C	0	3	2	0	0	0	0	0	0	0	0	0	0	0	2	0	0	0	1	0	0	0	3	0	0	1	3	0	0	0	0	0	0	0	0	0	0	0	0	0	0	0	0	0	0	0	0	0	0
YER162C	1852	1609	3623	1327	565	421	0	599	723	285	893	440	756	274	511	276	699	263	2499	443	198	292	398	164	211	63	4279	134	496	193	931	117	0	422	261	383	723	561	66	445	485	464	4	171	1	8	11	5	521
YER163C	4608	3952	2005	4556	559	475	0	507	651	314	626	391	584	297	462	398	582	386	36	465	814	743	200	507	745	728	337	592	463	601	39	589	1	368	103	473	570	452	22	565	406	309	302	276	12	19	1	28	532
YER164W	2540	3882	1585	4602	539	663	0	708	352	412	41	407	264	246	96	296	292	253	60	495	212	474	105	249	159	239	434	111	298	455	8	33	0	419	333	336	297	571	369	324	160	503	64	407	7	12	6	27	496
YER165W	0	0	0	0	0	0	0	0	0	0	0	0	0	0	0	0	0	0	0	0	0	0	0	0	0	0	0	0	0	0	0	0	0	0	0	0	0	0	0	0	0	0	0	0	0	0	0	0	0
YER166W	0	1	0	0	0	0	0	0	0	0	0	0	0	0	0	0	0	0	0	0	0	0	0	0	0	0	0	0	0	0	0	0	0	0	0	0	0	0	0	0	0	0	0	1	0	0	0	0	0
YER167W	3654	3037	1021	2517	579	463	0	568	462	290	12	214	478	145	6	153	324	134	470	414	599	91	6	408	528	118	2017	48	390	39	8	23	0	25	44	131	476	36	1789	205	142	36	5	171	13	10	1	11	529
YER168C	0	0	0	0	0	0	0	0	0	0	0	0	0	0	0	0	0	0	0	0	0	0	0	0	0	0	0	0	0	0	0	0	0	0	0	0	0	0	0	0	0	0	0	0	0	0	0	0	0
YER169W	0	0	0	0	0	0	0	0	0	0	0	0	0	0	0	0	0	0	0	0	0	0	0	0	0	0	0	0	0	0	0	0	0	0	0	0	0	0	0	0	0	0	0	0	0	0	0	0	0
YER170W	3747	3962	1985	3547	637	703	0	590	868	494	392	451	894	331	89	544	1084	431	59	558	398	302	373	239	425	428	114	404	670	393	8	326	1	364	5	330	786	393	510	310	764	461	9	337	5	7	5	7	657
YER171W	0	0	0	0	0	0	0	0	0	0	0	0	0	0	0	0	0	0	0	0	0	0	0	0	0	0	0	0	0	0	0	0	0	0	0	0	0	0	0	0	0	0	0	0	0	0	0	0	0
YER172C	0	0	0	0	0	0	0	0	0	0	0	0	0	0	0	0	0	0	0	0	0	0	0	0	0	0	0	0	0	0	0	0	0	0	0	0	0	0	0	0	0	0	0	0	0	0	0	0	0
YER173W	4150	3738	2118	4314	491	510	0	593	1042	466	39	624	878	346	57	543	1112	353	5	448	575	377	14	378	622	328	229	353	1081	352	13	288	2	310	616	459	1024	238	6968	440	1084	244	32	462	5	4	2	11	523
YER174C	5093	5288	1379	4414	408	489	0	571	233	216	293	166	319	166	11	172	222	217	8	472	1105	489	8	359	1032	929	10	154	212	589	5	183	0	209	11	164	202	319	15	121	162	237	170	178	4	7	1	9	456
YER175C	5380	4751	2799	4922	598	701	0	786	718	325	1149	516	638	231	217	420	804	288	22	656	801	590	349	656	880	855	10012	663	805	518	350	756	1	331	762	548	622	294	5762	669	746	354	1451	446	7	8	10	27	811
YER176W	3571	3154	1736	3279	378	375	0	530	301	177	129	198	346	115	205	198	376	160	91	369	483	405	146	271	645	463	475	616	181	375	7	297	0	170	506	306	305	93	175	246	287	209	471	147	2	33	3	25	315
YER177W	3647	2482	1339	3805	218	142	0	138	651	166	45	408	652	155	6	497	709	110	5	121	413	232	6	1059	335	61	5	1635	584	68	7	1145	0	33	2	330	647	36	3	353	598	39	5	475	5	5	3	7	190
YER178W	31	28	13	89	10	12	0	11	3	3	0	5	0	1	0	8	0	4	0	4	0	0	0	2	0	1	6	1	5	1	0	0	0	3	0	12	8	0	0	14	1	6	0	22	0	0	0	2	8
YER179W	4308	3989	2454	3967	480	517	0	518	717	265	16	439	741	289	8778	349	884	322	414	548	721	480	515	560	750	333	774	542	516	378	65	561	0	272	46	634	770	337	294	670	573	374	8	274	4	14	5	36	456
YER180C	5188	4769	1820	5012	621	799	0	768	671	578	1045	475	469	425	176	516	384	573	43	680	1022	756	26	393	940	654	174	579	580	935	7	439	1	672	66	442	419	544	556	434	176	603	627	552	7	7	1	19	685
YER181C	3987	4000	2365	3445	341	678	0	596	1032	216	60	707	1188	280	112	431	1165	340	65	616	844	504	50	554	884	494	531	540	718	268	144	571	0	304	159	695	1048	583	13	805	826	428	4	293	6	14	6	45	310
YER182W	4989	3939	2981	4576	632	645	0	837	700	495	2308	477	653	309	388	467	650	479	82	607	893	715	1219	556	833	426	1170	658	547	555	409	534	0	555	37	568	568	653	48	551	492	654	12	404	15	14	11	35	688
YER183C	5855	5335	1589	5654	358	411	0	471	464	414	1735	452	408	380	22	552	340	497	7	341	1107	898	12	569	1144	1029	6	981	393	498	8	831	1	401	366	401	277	375	602	448	211	332	743	443	11	2	4	10	270
YER184C	5361	5179	1336	5755	448	570	0	572	378	457	166	383	299	236	20	408	360	433	14	465	1095	821	5	603	1104	621	290	717	366	589	9	720	0	468	43	352	315	335	22	349	268	364	265	459	6	5	5	16	423
YER185W	5207	4262	2238	5029	448	534	0	499	580	184	478	372	485	221	87	252	584	214	45	497	869	629	23	544	1087	752	1582	839	483	474	16	828	0	323	6	406	499	341	10	502	514	294	250	293	4	12	9	22	454
YER186C	5881	5686	1511	5642	430	488	0	500	665	202	251	352	503	198	104	344	743	225	19	488	1154	677	13	689	1308	790	15	805	729	437	8	614	1	211	13	303	574	91	47	251	539	147	6	242	10	4	6	8	446
YER187W	4391	5318	1437	4427	217	510	0	327	537	286	356	359	396	344	28	456	348	476	24	430	1003	486	51	1022	910	351	30	382	488	371	7	280	0	315	38	416	398	233	134	360	227	199	4	387	10	9	4	9	176
YER188W	4214	3460	1361	3340	218	395	0	247	318	214	263	130	361	194	12	206	371	233	12	476	715	467	32	362	896	442	7	491	295	346	145	439	0	199	13	152	299	269	17	169	120	481	304	199	6	8	2	6	362
YFL001W	92	138	35	138	10	13	0	7	1	8	36	5	5	3	0	8	2	11	0	9	7	6	1	48	8	1	0	34	0	4	0	2	0	0	0	13	2	2	1	7	0	1	0	9	1	0	0	0	9
YFL002C	0	0	0	0	0	0	0	0	0	0	0	0	0	0	0	0	0	0	0	0	0	0	0	0	0	0	0	0	0	0	0	0	0	0	0	0	0	0	0	0	0	0	0	0	0	0	0	0	0
YFL003C	2555	2527	810	2071	50	185	0	63	339	167	55	246	289	293	6	247	176	297	4	128	568	345	4	309	594	228	176	336	366	207	1	225	0	224	88	235	197	186	38	235	111	110	4	300	11	4	2	5	46
YFL004W	3373	5744	2003	2435	62	508	0	169	776	243	38	372	643	432	52	374	593	539	23	376	637	534	25	295	795	388	51	279	790	351	13	203	0	438	113	492	583	582	90	395	438	185	16	381	9	15	5	17	75
YFL005W	0	0	0	0	0	0	0	0	0	0	0	0	0	0	0	0	0	0	0	0	0	0	0	0	0	0	0	0	0	0	0	0	0	0	0	0	0	0	0	0	0	0	0	0	0	0	0	0	0
YFL006W	2426	2939	1013	5852	212	483	0	411	297	202	9	295	227	188	38	301	181	347	13	397	541	262	5	1162	481	407	4	1441	256	278	0	1032	0	265	13	319	225	177	4	247	119	149	4	367	11	3	7	16	235
YFL007W	1444	1990	394	3376	54	270	0	119	175	75	26	98	128	142	1	130	131	110	0	160	354	176	0	760	282	147	9	1146	110	142	2	812	0	138	24	83	94	89	2	58	42	62	7	74	7	4	2	9	36
YFL008W	0	0	0	0	0	0	0	0	0	0	0	0	0	0	0	0	0	0	0	0	0	0	0	0	0	0	0	0	0	0	0	0	0	0	0	0	0	0	0	0	0	0	0	0	0	0	0	0	0
YFL009W	0	0	0	0	0	0	0	0	0	0	0	0	0	0	0	0	0	0	0	0	0	0	0	0	0	0	0	0	0	0	0	0	0	0	0	0	0	0	0	0	0	0	0	0	0	0	0	0	0
YFL010C	635	551	96	209	0	0	0	1	0	0	52	1	0	0	0	1	0	0	0	1	59	92	0	7	62	31	0	5	0	69	0	7	0	1	0	0	0	0	16	0	0	1	0	0	0	0	0	1	0
YFL010W-A	39	0	4	1	2	0	0	0	7	0	0	2	2	0	0	0	1	0	0	6	6	0	0	0	26	0	1	0	7	0	0	0	0	0	0	0	2	0	0	0	2	0	0	0	0	0	0	0	0
YFL011W	2349	3079	1938	1980	217	417	0	272	688	326	236	376	672	245	743	263	763	352	511	385	513	268	14	246	510	310	148	261	469	297	100	267	0	206	369	498	723	513	502	438	589	349	122	217	5	9	2	25	231
YFL012W	4046	6656	3322	3648	222	648	0	296	1041	424	204	591	986	569	905	569	875	739	634	506	860	569	2097	597	869	714	29	280	1012	484	12	289	1	716	82	508	842	665	6	530	856	335	12	675	10	7	10	13	197
YFL013C	209	662	326	231	24	197	0	80	82	46	0	62	99	84	1	83	94	89	0	72	35	3	0	5	41	12	3	6	143	2	0	5	1	57	0	17	88	30	1	34	155	22	0	14	1	0	1	1	26
YFL013W-A	562	810	574	530	121	258	0	137	188	79	0	153	183	115	1	121	188	105	1	135	94	12	1	4	102	7	2	5	237	2	1	12	0	100	0	18	202	50	2	39	238	22	0	55	2	3	0	2	127
YFL014W	0	1	1	2	0	1	0	0	0	0	0	0	0	0	0	0	0	1	0	0	0	0	0	0	0	0	0	0	0	0	0	0	0	0	1	0	1	0	0	1	0	0	0	0	0	0	0	0	0
YFL015C	4193	4618	1725	3704	264	581	0	393	552	744	273	433	438	403	16	428	388	637	10	404	881	466	21	400	919	964	46	471	577	594	8	487	0	480	9	362	489	553	14	389	311	322	11	398	10	6	0	11	240
YFL016C	0	0	0	0	0	0	0	0	0	0	0	0	0	0	0	0	0	0	0	0	0	0	0	0	0	0	0	0	0	0	0	0	0	0	0	0	0	0	0	0	0	0	0	0	0	0	0	0	0
YFL017C	0	0	0	0	0	0	0	0	0	0	0	0	0	0	0	0	0	0	0	0	0	0	0	0	0	0	0	0	0	0	0	0	0	0	0	0	0	0	0	0	0	0	0	0	0	0	0	0	0
YFL018C	2	23	10	12	0	0	0	2	0	0	0	2	0	0	0	4	0	5	0	1	0	0	0	0	0	1	0	0	0	0	0	0	0	0	0	10	0	1	0	6	0	0	0	2	0	0	0	0	1
YFL018W-A	0	0	0	0	0	0	0	0	0	0	0	0	0	0	0	0	0	0	0	0	0	0	0	0	0	0	0	0	0	0	0	0	0	0	0	0	0	0	0	0	0	0	0	0	0	0	0	0	0
YFL019C	1822	2409	1147	853	12	346	0	16	619	35	9	171	675	132	22	166	539	214	21	397	438	79	25	163	419	95	1866	199	519	42	18	40	2	138	24	153	393	120	3	111	487	27	2	95	2	11	1	4	7
YFL020C	0	0	0	0	0	0	0	0	0	0	0	0	0	0	0	0	0	0	0	0	0	0	0	0	0	0	0	0	0	0	0	0	0	0	0	0	0	0	0	0	0	0	0	0	0	0	0	0	0
YFL021W	5916	9265	2906	2581	77	1054	0	171	1839	246	2	682	1701	817	83	731	1447	587	21	1004	1071	267	30	392	1101	459	138	140	1695	157	6	68	0	524	3	727	1451	433	3	651	1535	190	4	526	11	33	7	17	55
YFL022C	0	0	0	0	0	0	0	0	0	0	0	0	0	0	0	0	0	0	0	0	0	0	0	0	0	0	0	0	0	0	0	0	0	0	0	0	0	0	0	0	0	0	0	0	0	0	0	0	0
YFL023W	0	0	0	0	0	0	0	0	0	0	0	0	0	0	0	0	0	0	0	0	0	0	0	0	0	0	0	0	0	0	0	0	0	0	0	0	0	0	0	0	0	0	0	0	0	0	0	0	0
YFL024C	0	0	0	0	0	0	0	0	0	0	0	0	0	0	0	0	0	0	0	0	0	0	0	0	0	0	0	0	0	0	0	0	0	0	0	0	0	0	0	0	0	0	0	0	0	0	0	0	0
YFL025C	576	1293	378	547	13	317	0	67	67	34	1	60	44	133	1	95	57	145	0	115	112	77	0	98	78	157	2	63	80	91	0	11	0	100	0	55	51	112	1	62	21	22	0	61	1	2	2	1	7
YFL026W	0	0	0	0	0	0	0	0	0	0	0	0	0	0	0	0	0	0	0	0	0	0	0	0	0	0	0	0	0	0	0	0	0	0	0	0	0	0	0	0	0	0	0	0	0	0	0	0	0
YFL027C	5221	4126	2455	4349	601	482	0	582	720	456	293	543	742	479	28	395	791	480	591	432	972	831	89	485	1017	519	2313	470	725	185	102	325	0	341	19	808	778	456	594	546	645	561	39	290	6	6	6	56	563
YFL028C	869	1619	871	727	36	159	0	22	189	100	10	101	219	163	44	158	257	212	35	202	57	24	4	56	161	21	2	45	275	22	2	39	0	106	48	102	194	83	39	103	183	67	1	103	0	1	1	1	34
YFL029C	0	0	0	0	0	0	0	0	0	0	0	0	0	0	0	0	0	0	0	0	0	0	0	0	0	0	0	0	0	0	0	0	0	0	0	0	0	0	0	0	0	0	0	0	0	0	0	0	0
YFL030W	640	1709	2546	1295	288	452	0	275	594	304	0	321	520	215	29	280	627	287	50	455	4	7	3	18	8	9	322	26	406	6	15	25	0	323	10	475	505	345	4	376	404	160	5	276	5	3	0	9	256
YFL031W	984	1692	1126	1289	347	448	0	539	365	241	2	221	298	139	16	195	230	260	22	397	6	3	25	12	4	7	2	14	355	13	2	16	0	215	5	173	275	286	2	142	154	240	1	245	1	6	0	4	345
YFL032W	84	952	349	129	52	111	0	54	154	41	0	41	267	30	33	57	337	53	4	276	1	6	29	4	2	3	66	1	200	3	3	2	0	119	0	38	159	74	1	52	264	109	0	33	1	2	0	2	53
YFL033C	35	822	960	78	10	236	0	30	725	1	2	107	684	23	1169	77	937	24	6421	514	4	1	4345	0	3	4	10	0	951	1	23	2	0	5	4	41	657	5	4	26	667	3	2	17	6	2	3	2	2
YFL034C-A	803	1740	1830	1368	376	764	0	449	1015	496	313	389	1088	262	15	274	1120	337	2	489	35	13	4	17	76	508	14	17	834	163	4	12	0	365	7	170	819	375	53	207	662	302	4	88	4	14	3	8	284
YFL034W	305	1911	1402	1157	194	648	0	436	433	179	1	321	391	338	39	340	320	403	4	460	8	10	4	8	5	13	6	6	525	4	5	21	0	402	2	333	281	384	4	307	189	219	2	368	3	12	2	8	143
YFL035C	0	0	0	0	0	0	0	0	0	0	0	0	0	0	0	0	0	0	0	0	0	0	0	0	0	0	0	0	0	0	0	0	0	0	0	0	0	0	0	0	0	0	0	0	0	0	0	0	0
YFL035C-A	0	0	0	0	0	0	0	0	0	0	0	0	0	0	0	0	0	0	0	0	0	0	0	0	0	0	0	0	0	0	0	0	0	0	0	0	0	0	0	0	0	0	0	0	0	0	0	0	0
YFL035C-B	29	740	460	176	7	101	0	39	74	45	0	52	133	107	4	183	163	159	0	198	1	0	1	1	4	1	57	5	136	3	0	4	0	80	0	200	90	38	2	104	61	42	1	148	6	1	1	0	13
YFL036W	0	0	0	0	0	0	0	0	0	0	0	0	0	0	0	0	0	0	0	0	0	0	0	0	0	0	0	0	0	0	0	0	0	0	0	0	0	0	0	0	0	0	0	0	0	0	0	0	0
YFL037W	0	0	0	0	0	0	0	0	0	0	0	0	0	0	0	0	0	0	0	0	0	0	0	0	0	0	0	0	0	0	0	0	0	0	0	0	0	0	0	0	0	0	0	0	0	0	0	0	0
YFL038C	0	0	0	0	0	0	0	0	0	0	0	0	0	0	0	0	0	0	0	0	0	0	0	0	0	0	0	0	0	0	0	0	0	0	0	0	0	0	0	0	0	0	0	0	0	0	0	0	0
YFL039C	0	0	0	0	0	0	0	0	0	0	0	0	0	0	0	0	0	0	0	0	0	0	0	0	0	0	0	0	0	0	0	0	0	0	0	0	0	0	0	0	0	0	0	0	0	0	0	0	0
YFL040W	3628	3756	1617	3835	338	462	0	448	693	581	607	486	568	560	118	497	550	651	3	516	678	587	2	382	799	384	19	442	969	388	8	326	0	697	585	514	493	545	127	423	322	385	451	662	11	2	1	6	380
YFL041W	3521	3288	1760	2479	648	695	0	625	970	287	56	360	901	274	14	424	1122	393	9	682	712	674	3	350	652	831	14	316	997	427	6	315	3	528	11	231	852	734	562	288	925	643	10	274	6	5	5	17	553
YFL042C	1132	2268	2128	1287	249	502	0	390	400	179	39	277	718	176	23	170	645	314	7	475	130	168	3	110	141	113	389	71	362	71	61	70	0	178	5	340	521	278	285	392	517	246	27	86	2	6	4	20	288
YFL043C	2688	3120	1687	1362	85	523	0	240	979	145	64	393	982	289	144	222	963	324	122	455	313	257	6	384	401	694	1022	116	649	234	23	97	0	358	18	541	867	391	12	551	835	199	8	89	1	0	3	14	84
YFL044C	3171	3299	1690	3002	340	535	0	501	720	550	312	340	441	601	49	370	297	700	9	518	506	344	84	115	558	431	144	260	633	355	5	379	0	436	5	428	439	623	24	472	217	496	4	558	11	7	0	11	335
YFL045C	0	0	0	0	0	0	0	0	0	0	0	0	0	0	0	0	0	0	0	0	0	0	0	0	0	0	0	0	0	0	0	0	0	0	0	0	0	0	0	0	0	0	0	0	0	0	0	0	0
YFL046W	4772	4419	979	4071	311	462	0	544	208	163	107	145	172	180	7	188	127	188	4	413	1004	640	2	437	1129	489	7	513	215	384	4	476	0	210	189	142	137	144	455	175	98	82	4	205	9	7	1	11	295
YFL047W	4018	4769	2173	3401	374	693	0	514	919	288	74	543	716	333	13	488	923	422	52	485	919	432	11	348	857	519	95	479	940	309	11	435	0	388	10	643	868	319	38	637	880	349	440	516	5	10	1	11	241
YFL048C	3729	4046	1663	3477	482	527	0	628	862	874	394	709	637	571	14	684	546	758	7	400	724	648	8	188	641	490	68	189	852	458	7	134	0	678	710	539	547	548	2592	638	418	520	1057	721	23	14	4	15	495
YFL049W	2829	2293	2789	2394	359	498	0	428	782	255	121	380	735	175	148	345	491	232	459	510	401	132	7	321	329	30	20	540	578	28	13	239	1	57	4	338	522	27	8	415	346	44	6	210	5	7	8	19	482
YFL050C	4933	5072	2384	4084	313	480	0	413	1965	500	108	710	1984	517	9	829	1949	569	15	456	837	625	174	523	998	706	336	465	2110	421	21	450	0	435	52	416	2048	510	26	564	2016	350	907	479	10	16	7	15	366
YFL051C	3578	5964	2114	3219	142	539	0	311	413	176	54	267	474	423	4	283	426	453	4	475	939	426	20	408	867	499	12	343	410	331	25	354	0	385	11	232	311	477	7	222	196	227	3	324	17	14	7	7	130
YFL052W	2281	3483	1982	2646	502	717	0	712	1231	253	16	418	999	191	32	430	1125	182	82	728	415	372	23	225	331	387	195	208	878	404	27	176	0	178	18	306	643	286	6	301	965	189	3	300	3	8	10	14	492
YFL053W	762	1251	901	2045	105	254	0	277	258	117	71	226	235	167	46	230	298	130	100	296	137	118	24	194	178	144	26	470	197	141	5	235	0	210	181	313	269	197	390	348	212	151	11	169	2	2	2	16	67
YFL054C	1383	2976	1722	2099	150	446	0	283	720	190	16	374	617	298	8	400	480	197	12	292	322	249	19	213	246	249	10	160	692	191	2	68	0	246	20	379	699	176	5	409	598	118	10	315	9	3	2	11	125
YFL055W	2292	4042	1133	1999	67	528	0	200	418	98	35	270	250	282	6	302	300	351	105	472	558	269	1	224	569	328	56	315	485	165	6	137	1	286	20	268	415	198	2	221	285	134	2	251	2	4	1	4	38
YFL056C	1322	2233	788	2112	149	341	0	227	116	166	32	109	128	92	28	110	111	130	8	236	297	137	25	211	272	161	6	159	123	202	6	157	0	242	7	95	77	138	23	95	65	152	0	103	5	7	0	3	100
YFL060C	0	0	0	0	0	0	0	0	0	0	0	0	0	0	0	0	0	0	0	0	0	0	0	0	0	0	0	0	0	0	0	0	0	0	0	0	0	0	0	0	0	0	0	0	0	0	0	0	0
YFL063W	5010	4129	2425	3503	554	650	0	680	503	391	1023	300	401	267	16	373	342	413	23	489	713	843	65	445	965	631	106	450	468	632	11	579	0	400	58	255	314	347	1832	253	158	435	12	355	8	3	5	10	530
YFR001W	0	0	0	0	0	0	0	0	0	0	0	0	0	0	0	0	0	0	0	0	0	0	0	0	0	0	0	0	0	0	0	0	0	0	0	0	0	0	0	0	0	0	0	0	0	0	0	0	0
YFR002W	0	0	0	0	0	0	0	0	0	0	0	0	0	0	0	0	0	0	0	0	0	0	0	0	0	0	0	0	0	0	0	0	0	0	0	0	0	0	0	0	0	0	0	0	0	0	0	0	0
YFR003C	0	0	0	0	0	0	0	0	0	0	0	0	0	0	0	0	0	0	0	0	0	0	0	0	0	0	0	0	0	0	0	0	0	0	0	0	0	0	0	0	0	0	0	0	0	0	0	0	0
YFR004W	0	0	0	0	0	0	0	0	0	0	0	0	0	0	0	0	0	0	0	0	0	0	0	0	0	0	0	0	0	0	0	0	0	0	0	0	0	0	0	0	0	0	0	0	0	0	0	0	0
YFR005C	0	0	0	0	0	0	0	0	0	0	0	0	0	0	0	0	0	0	0	0	0	0	0	0	0	0	0	0	0	0	0	0	0	0	0	0	0	0	0	0	0	0	0	0	0	0	0	0	0
YFR006W	5468	4667	1985	4125	594	526	0	698	456	300	322	374	466	180	24	262	531	205	180	533	902	694	2289	377	853	599	26	326	412	582	11	510	0	211	9	426	447	315	375	523	344	411	14	222	7	13	3	23	658
YFR007W	3727	3983	2319	3159	242	487	0	410	646	216	331	421	557	255	27	256	562	347	74	427	883	535	10	392	895	443	2849	514	527	389	64	412	0	383	669	535	529	460	513	446	355	309	10	388	6	7	3	16	208
YFR008W	1641	3754	2279	1218	186	518	0	261	499	266	9	279	603	300	455	117	688	445	911	395	233	387	148	106	220	390	502	58	281	280	5	31	0	338	12	215	544	367	4	264	549	184	4	87	1	21	2	4	125
YFR009W	3408	3873	1444	3214	274	315	0	248	612	478	1095	410	454	516	103	468	340	459	28	251	543	494	103	168	704	1126	360	153	705	572	9	139	0	791	4062	372	485	863	190	441	288	694	1999	540	15	6	2	8	195
YFR010W	34	284	208	48	17	72	0	31	81	30	0	4	89	25	1	13	50	49	1	23	0	0	2	0	1	1	2	0	72	0	2	0	0	44	0	2	83	73	1	3	86	23	0	0	0	1	0	0	8
YFR011C	3469	3210	2219	3474	444	520	0	490	525	402	99	409	529	384	35	402	518	514	53	408	590	315	6	314	572	203	112	530	390	148	151	417	1	479	7	423	480	432	16	523	321	445	5	332	8	8	14	22	529
YFR012W	3102	3156	2360	3051	251	574	0	319	812	267	213	449	731	293	15	382	951	289	97	477	561	362	46	879	655	341	230	271	480	335	80	328	1	330	119	602	758	474	13	637	657	249	4	268	2	6	7	31	194
YFR013W	2264	3143	2206	2148	430	430	0	475	589	237	210	420	517	240	246	259	655	393	51	572	566	298	13	230	458	438	80	169	444	304	97	198	0	257	354	431	602	416	11	482	429	387	110	333	6	11	56	16	445
YFR014C	2537	2706	1235	2663	190	350	0	271	256	124	108	182	169	178	272	230	159	186	2	268	530	645	106	451	594	304	17	344	244	297	103	260	0	237	94	146	176	211	120	166	64	198	45	209	3	4	2	6	203
YFR015C	1374	1913	1130	1908	266	410	0	389	339	318	12	270	210	276	5	382	244	352	9	386	287	219	4	163	237	110	410	142	372	103	5	140	0	339	15	243	219	255	147	250	147	220	3	399	9	4	2	8	264
YFR016C	3105	3287	1922	2919	346	648	0	449	912	265	189	450	978	178	25	569	894	238	13	501	558	277	21	392	597	498	18	443	1007	313	28	348	0	324	10	310	847	304	4	447	700	168	7	398	7	8	3	7	260
YFR017C	3400	3008	1358	3343	173	440	0	356	403	355	172	340	352	419	36	491	313	501	10	338	809	542	5	384	764	743	13	328	447	271	4	222	0	433	29	386	346	458	193	330	173	255	70	378	9	3	1	11	178
YFR018C	2930	2947	1456	2782	263	431	0	347	425	231	88	240	286	226	10	278	244	369	7	343	502	288	47	191	619	254	8	330	283	305	6	215	0	278	16	273	300	345	44	284	203	254	4	335	9	4	1	8	203
YFR019W	106	481	61	20	0	6	0	1	1	4	41	1	0	0	15	0	0	5	0	0	4	6	1	0	10	12	0	0	6	15	0	0	0	3	0	0	3	17	0	0	2	1	0	4	0	0	0	0	0
YFR020W	4515	4239	1492	4233	232	456	0	288	422	242	78	248	289	265	13	378	269	321	4	297	1064	839	126	544	954	409	42	579	291	705	8	384	0	375	15	328	251	234	9	257	145	239	7	381	13	21	6	16	182
YFR021W	2589	3352	947	3044	117	301	0	181	236	192	1	134	121	216	6	133	108	205	4	188	533	46	2	82	452	7	3	178	166	8	2	115	0	154	2	62	120	56	5	71	72	29	3	70	3	2	0	2	123
YFR022W	3026	2823	1097	2926	163	256	0	215	248	140	80	84	213	101	78	120	152	164	7	208	671	410	8	262	635	431	6	166	160	413	13	284	0	167	5	130	197	186	330	106	81	172	34	129	5	6	0	4	153
YFR023W	3304	3350	1450	4481	463	514	0	582	235	150	39	169	219	138	10	181	218	151	4	464	539	529	18	234	544	279	11	324	252	176	5	371	0	231	55	126	179	65	9	105	216	106	112	157	6	8	5	10	467
YFR024C	1823	2241	1689	2619	495	481	0	525	314	133	34	156	286	100	15	154	373	169	8	462	229	112	12	199	254	160	7	99	327	53	15	171	0	25	4	78	363	31	53	72	296	38	2	102	5	3	2	9	483
YFR024C-A	3491	3126	2178	3491	660	421	0	627	550	242	7	370	551	227	5799	276	701	317	958	503	545	241	83	381	575	443	4424	424	390	450	378	485	1	312	361	431	517	502	277	513	470	299	7	312	4	5	6	31	719
YFR025C	0	0	0	0	0	0	0	0	0	0	0	0	0	0	0	0	0	0	0	0	0	0	0	0	0	0	0	0	0	0	0	0	0	0	0	0	0	0	0	0	0	0	0	0	0	0	0	0	0
YFR026C	4504	3415	2442	3731	647	544	0	686	736	373	227	450	741	270	12	313	855	346	25	388	803	481	28	403	711	465	1350	611	602	455	20	501	0	242	171	623	758	486	293	671	655	470	740	294	7	12	5	36	668
YFR027W	0	0	0	0	0	0	0	0	0	0	0	0	0	0	0	0	0	0	0	0	0	0	0	0	0	0	0	0	0	0	0	0	0	0	0	0	0	0	0	0	0	0	0	0	0	0	0	0	0
YFR028C	0	0	0	0	0	0	0	0	0	0	0	0	0	0	0	0	0	0	0	0	0	0	0	0	0	0	0	0	0	0	0	0	0	0	0	0	0	0	0	0	0	0	0	0	0	0	0	0	0
YFR029W	0	0	0	0	0	0	0	0	0	0	0	0	0	0	0	0	0	0	0	0	0	0	0	0	0	0	0	0	0	0	0	0	0	0	0	0	0	0	0	0	0	0	0	0	0	0	0	0	0
YFR030W	16	29	3	3	0	5	0	0	0	1	0	4	0	0	0	0	0	3	0	0	1	0	0	5	1	0	1	3	0	0	0	0	0	0	0	3	0	0	0	5	0	0	0	3	0	0	0	0	2
YFR031C	0	0	0	0	0	0	0	0	0	0	0	0	0	0	0	0	0	0	0	0	0	0	0	0	0	0	0	0	0	0	0	0	0	0	0	0	0	0	0	0	0	0	0	0	0	0	0	0	0
YFR031C-A	1378	1406	956	2007	123	168	0	124	318	83	161	279	319	90	13	146	286	93	51	95	175	259	11	263	231	100	28	402	112	88	402	156	0	96	9	200	242	110	7	245	165	87	5	120	1	1	3	9	143
YFR032C	5569	4528	1463	5629	509	523	0	602	339	298	1615	306	281	326	71	438	241	332	8	514	1065	768	31	521	1175	834	242	696	471	638	5	632	0	348	564	315	239	327	131	434	161	241	13	495	7	4	2	10	463
YFR032C-A	1374	1518	2143	1340	225	228	0	266	392	201	80	190	281	114	72	128	313	208	736	179	116	154	6	44	152	155	460	39	193	142	8	17	0	200	179	180	316	349	2	200	272	273	8	90	1	4	2	10	265
YFR033C	1322	512	201	286	2	83	0	7	19	2	4	22	9	3	9	22	29	15	2	175	200	9	7	62	164	15	1	65	23	9	0	14	0	8	12	18	22	10	0	15	18	7	0	6	3	1	0	0	2
YFR034C	0	0	0	0	0	0	0	0	0	0	0	0	0	0	0	0	0	0	0	0	0	0	0	0	0	0	0	0	0	0	0	0	0	0	0	0	0	0	0	0	0	0	0	0	0	0	0	0	0
YFR035C	4087	3732	1184	4648	308	277	0	372	326	307	2044	235	166	267	36	138	182	375	29	218	732	709	13	655	673	562	214	774	247	512	11	596	0	402	698	139	217	245	402	149	99	323	715	198	5	3	0	3	304
YFR036W	0	0	0	0	0	0	0	0	0	0	0	0	0	0	0	0	0	0	0	0	0	0	0	0	0	0	0	0	0	0	0	0	0	0	0	0	0	0	0	0	0	0	0	0	0	0	0	0	0
YFR037C	0	0	0	0	0	0	0	0	0	0	0	0	0	0	0	0	0	0	0	0	0	0	0	0	0	0	0	0	0	0	0	0	0	0	0	0	0	0	0	0	0	0	0	0	0	0	0	0	0
YFR038W	0	0	0	0	0	0	0	0	0	0	0	0	0	0	0	0	0	0	0	0	0	0	0	0	0	0	0	0	0	0	0	0	0	0	0	0	0	0	0	0	0	0	0	0	0	0	0	0	0
YFR039C	0	0	0	1	0	0	0	0	0	0	0	0	0	0	0	0	0	1	0	0	0	0	0	0	0	0	0	0	0	0	0	0	0	0	0	0	0	0	0	0	0	0	0	0	0	0	0	0	0
YFR040W	510	1075	935	380	49	116	0	71	287	23	55	120	264	46	146	82	259	36	1178	103	92	38	242	19	86	58	193	20	159	46	9	8	0	69	6	137	229	85	3	76	181	41	4	122	1	2	0	14	34
YFR041C	0	0	0	1	0	0	0	0	1	0	0	0	0	0	0	0	0	0	0	0	0	0	0	0	0	0	0	0	0	0	0	0	0	0	0	0	0	0	0	0	0	0	0	0	0	0	0	0	0
YFR042W	0	0	0	0	0	0	0	0	0	0	0	0	0	0	0	0	0	0	0	0	0	0	0	0	0	0	0	0	0	0	0	0	0	0	0	0	0	0	0	0	0	0	0	0	0	0	0	0	0
YFR043C	2230	317	458	340	2	34	0	3	634	15	67	385	136	1	1	35	155	8	2	333	748	134	14	337	587	3	15	62	426	1	0	23	0	1	4	39	123	1	0	34	123	1	12	47	8	0	1	0	2
YFR044C	4534	5553	14351	4206	506	468	0	457	351	409	12819	385	443	406	9441	293	491	470	8039	305	591	626	3932	416	611	1431	5490	148	251	854	15262	163	0	340	245832	340	353	386	29503	480	315	440	71830	190	4	12	25	28	481
YFR045W	4371	4497	1230	3660	117	513	0	289	413	243	124	303	261	321	5	413	213	410	8	322	967	515	85	396	1077	591	131	464	433	433	12	340	0	411	36	326	274	403	7	379	152	281	110	335	7	5	1	4	107
YFR046C	1885	1271	388	1547	42	142	0	93	59	27	12	21	69	19	7	65	103	19	3	324	169	51	70	122	389	78	4	237	95	47	0	137	0	24	0	50	62	13	1	35	74	7	0	41	3	0	0	0	74
YFR047C	1973	1335	464	1263	39	208	0	102	224	69	19	158	143	139	3	167	221	261	2	147	480	193	4	279	413	271	7	304	296	188	3	145	0	169	19	157	206	147	4	165	216	67	1	221	5	2	2	2	45
YFR048W	114	119	74	64	1	4	0	1	4	1	3	2	11	4	5	7	22	8	3	8	4	4	3	6	44	10	26	24	12	3	0	0	0	1	3	12	13	0	0	5	4	3	1	14	0	0	0	0	0
YFR049W	0	0	1	0	0	1	0	0	0	0	0	0	0	0	0	0	0	0	0	0	0	0	0	0	0	0	0	0	0	1	0	0	0	0	0	0	0	0	0	0	0	0	0	0	0	0	0	0	0
YFR050C	0	0	0	0	0	0	0	0	0	0	0	0	0	0	0	0	0	0	0	0	0	0	0	0	0	0	0	0	0	0	0	0	0	0	0	0	0	0	0	0	0	0	0	0	0	0	0	0	0
YFR051C	0	0	0	0	0	0	0	0	0	0	0	0	0	0	0	0	0	0	0	0	0	0	0	0	0	0	0	0	0	0	0	0	0	0	0	0	0	0	0	0	0	0	0	0	0	0	0	0	0
YFR052W	0	0	0	0	0	0	0	0	0	0	0	0	0	0	0	0	0	0	0	0	0	0	0	0	0	0	0	0	0	0	0	0	0	0	0	0	0	0	0	0	0	0	0	0	0	0	0	0	0
YFR053C	3687	4320	2813	3636	635	845	0	774	1444	512	143	779	1594	421	169	758	1674	598	6	756	701	450	172	401	760	657	315	491	1460	411	37	255	0	418	3	397	1203	407	495	593	1538	299	1576	545	8	12	5	13	486
YFR054C	5361	3595	1794	5592	546	638	0	656	827	685	156	619	513	569	10	709	497	659	10	474	1156	669	7	788	1068	638	252	613	974	587	6	758	0	510	662	685	512	516	15	794	338	535	192	874	23	2	3	23	549
YFR055W	2015	2748	1171	2256	111	420	0	254	401	167	21	284	285	269	43	364	333	353	10	275	380	350	51	214	453	499	26	193	480	278	8	206	0	308	257	398	259	221	5	329	271	131	32	423	3	5	1	7	96
YFR056C	5658	4927	1855	7184	450	524	0	475	705	606	546	522	418	525	10	598	457	679	42	428	1078	700	3	1657	1017	667	190	696	674	728	11	560	0	487	11	550	409	525	1680	602	243	537	480	684	13	6	5	19	520
YFR057W	534	493	145	321	5	26	0	7	20	19	14	19	41	26	0	52	42	33	2	54	26	16	0	35	192	28	7	84	41	8	1	11	0	27	4	83	22	9	0	28	16	21	0	58	0	1	1	2	5
YGL001C	0	0	0	0	0	0	0	0	0	0	0	0	0	0	0	0	0	0	0	0	0	0	0	0	0	0	0	0	0	0	0	0	0	0	0	0	0	0	0	0	0	0	0	0	0	0	0	0	0
YGL002W	693	974	722	448	14	76	0	18	81	40	3	65	235	43	2444	126	379	103	390	128	30	15	3	34	166	17	35	100	162	16	6	28	0	49	4	332	191	40	52	185	216	30	1	94	2	1	1	6	14
YGL003C	0	0	0	0	0	0	0	0	0	0	0	0	0	0	0	0	0	0	0	0	0	0	0	0	0	0	0	0	0	0	0	0	0	0	0	0	0	0	0	0	0	0	0	0	0	0	0	0	0
YGL004C	2028	1618	293	1325	15	91	0	36	74	39	11	37	137	56	2	103	193	121	0	191	128	82	2	129	442	157	180	414	108	70	0	103	0	101	0	151	94	62	28	95	56	42	1	116	5	1	0	3	7
YGL005C	2716	2410	742	1324	339	343	0	317	426	244	489	374	244	158	8	306	185	236	8	244	521	306	2	101	425	210	67	115	276	203	5	29	0	234	6	300	190	146	38	363	111	145	7	435	8	2	0	5	374
YGL006W	3010	3654	1168	1594	35	407	0	89	404	82	23	216	294	188	9	247	351	210	8	350	562	99	14	405	596	196	3	130	461	95	3	52	0	235	1	156	304	152	1	143	224	47	3	162	8	5	1	0	29
YGL007W	893	343	424	766	40	34	0	128	117	11	6	3	108	4	702	3	148	6	1	1	159	20	87	22	194	9	20	61	67	6	14	85	1	13	2	5	94	9	3	1	139	2	0	0	1	1	4	2	33
YGL008C	0	0	0	0	0	0	0	0	0	0	0	0	0	0	0	0	0	0	0	0	0	0	0	0	0	0	0	0	0	0	0	0	0	0	0	0	0	0	0	0	0	0	0	0	0	0	0	0	0
YGL009C	0	0	0	0	0	0	0	0	0	0	0	0	0	0	0	0	0	0	0	0	0	0	0	0	0	0	0	0	0	0	0	0	0	0	0	0	0	0	0	0	0	0	0	0	0	0	0	0	0
YGL010W	3024	4065	1246	4220	393	505	0	574	409	433	176	361	239	394	13	371	293	500	14	341	443	328	6	412	528	406	100	242	439	264	4	234	0	315	57	325	196	491	22	343	179	423	8	407	11	5	2	13	468
YGL011C	0	0	0	0	0	0	0	0	0	0	0	0	0	0	0	0	0	0	0	0	0	0	0	0	0	0	0	0	0	0	0	0	0	0	0	0	0	0	0	0	0	0	0	0	0	0	0	0	0
YGL012W	0	0	0	0	0	0	0	0	0	0	0	0	0	0	0	0	0	0	0	0	0	0	0	0	0	0	0	0	0	0	0	0	0	0	0	0	0	0	0	0	0	0	0	0	0	0	0	0	0
YGL013C	0	0	0	0	0	0	0	0	0	0	0	0	0	0	0	0	0	0	0	0	0	0	0	0	0	0	0	0	0	0	0	0	0	0	0	0	0	0	0	0	0	0	0	0	0	0	0	0	0
YGL014W	1586	335	240	324	1	95	0	1	175	1	0	26	147	9	0	16	184	6	1	232	253	4	1	60	460	5	0	269	243	3	1	14	0	10	0	20	140	4	0	13	130	0	0	16	0	0	0	1	5
YGL015C	3682	4209	1183	3695	213	383	0	315	533	303	163	420	329	349	7	450	290	435	20	399	930	468	3	477	883	559	4	639	458	401	3	403	0	419	1165	366	365	342	0	391	202	207	15	488	9	8	3	10	164
YGL016W	0	0	0	0	0	0	0	0	0	0	0	0	0	0	0	0	0	0	0	0	0	0	0	0	0	0	0	0	0	0	0	0	0	0	0	0	0	0	0	0	0	0	0	0	0	0	0	0	0
YGL017W	3805	2991	1812	2376	254	446	0	348	754	139	225	366	727	199	653	274	628	242	9	428	894	288	11	194	855	318	30	224	452	185	9	123	1	231	1578	499	634	308	855	417	351	188	26	247	7	4	3	22	226
YGL018C	0	0	0	0	0	0	0	0	0	0	0	0	0	0	0	0	0	0	0	0	0	0	0	0	0	0	0	0	0	0	0	0	0	0	0	0	0	0	0	0	0	0	0	0	0	0	0	0	0
YGL019W	0	0	0	0	0	0	0	0	0	0	0	0	0	0	0	0	0	0	0	0	0	0	0	0	0	0	0	0	0	0	0	0	0	0	0	0	0	0	0	0	0	0	0	0	0	0	0	0	0
YGL020C	1201	2482	1793	701	245	294	0	220	360	51	469	44	168	58	93	44	92	66	89	172	167	244	15	36	186	134	179	9	108	96	4	5	0	66	9	21	127	102	142	43	135	36	14	42	1	5	2	2	249
YGL021W	2957	3403	1161	2888	153	404	0	328	442	180	70	453	316	356	6	447	177	415	8	356	673	412	49	237	723	116	117	207	446	209	3	143	0	383	4	350	314	327	21	429	222	175	4	465	14	2	1	14	134
YGL022W	0	0	0	0	0	0	0	0	0	0	0	0	0	0	0	0	0	0	0	0	0	0	0	0	0	0	0	0	0	0	0	0	0	0	0	0	0	0	0	0	0	0	0	0	0	0	0	0	0
YGL023C	1535	510	647	331	0	0	0	2	247	3	1	13	193	28	3	21	168	30	5	1	126	6	0	88	137	4	22	72	125	2	1	17	0	8	0	11	117	12	0	4	90	1	1	13	0	0	1	2	2
YGL024W	0	0	1	0	0	1	0	0	0	0	0	0	0	0	0	0	0	2	0	0	0	0	0	0	0	0	0	0	0	0	0	0	0	0	0	0	0	0	0	0	0	0	0	0	0	0	0	0	0
YGL025C	0	0	0	0	0	0	0	0	0	0	0	0	0	0	0	0	0	0	0	0	0	0	0	0	0	0	0	0	0	0	0	0	0	0	0	0	0	0	0	0	0	0	0	0	0	0	0	0	0
YGL026C	0	0	0	0	0	0	0	0	0	0	0	0	0	0	0	0	0	0	0	0	0	0	0	0	0	0	0	0	0	0	0	0	0	0	0	0	0	0	0	0	0	0	0	0	0	0	0	0	0
YGL027C	2742	3578	873	2445	298	402	0	373	338	221	195	254	263	421	3	214	220	451	36	353	569	380	33	159	491	444	74	104	290	178	9	22	0	373	19	190	308	369	31	294	163	392	378	251	4	6	0	6	345
YGL028C	1	0	0	1	0	0	0	0	0	0	0	1	0	0	0	0	0	0	0	0	0	0	0	0	1	0	0	0	1	0	0	0	0	0	0	0	0	0	0	0	0	0	0	0	0	0	0	0	0
YGL029W	1402	1549	851	2150	174	200	0	262	283	181	139	221	185	216	5	288	124	263	9	177	209	196	3	165	183	147	17	148	323	115	2	69	0	279	8	276	191	260	3	195	90	290	0	290	6	2	0	8	177
YGL030W	0	0	0	0	0	0	0	0	0	0	0	0	0	0	0	0	0	0	0	0	0	0	0	0	0	0	0	0	0	0	0	0	0	0	0	0	0	0	0	0	0	0	0	0	0	0	0	0	0
YGL031C	399	408	311	271	26	70	0	28	102	29	5	64	208	51	1	81	199	64	0	116	38	19	9	18	106	33	61	17	127	12	26	16	0	53	1	59	177	19	0	45	152	23	1	37	3	1	0	2	25
YGL032C	5753	6028	1796	5943	542	620	0	710	1073	427	893	472	1016	343	121	644	898	509	102	600	1121	1149	16	765	1065	699	40	660	1173	548	9	637	0	377	383	440	983	415	8	541	789	295	13	384	15	12	4	13	528
YGL033W	0	0	0	0	0	0	0	0	0	0	0	0	0	0	0	0	0	0	0	0	0	0	0	0	0	0	0	0	0	0	0	0	0	0	0	0	0	0	0	0	0	0	0	0	0	0	0	0	0
YGL034C	2116	2158	579	1656	41	176	0	83	157	53	16	120	215	121	19	220	241	202	3	366	143	46	7	165	489	121	8	219	277	74	2	86	0	112	118	261	243	53	17	215	129	59	7	299	11	3	1	4	53
YGL035C	2018	3636	1630	2037	210	655	0	414	902	119	12	393	846	155	242	126	998	180	102	533	357	124	176	256	336	96	202	216	504	132	59	111	0	335	272	150	742	143	41	416	622	219	27	97	0	21	1	17	164
YGL036W	369	5	8	2	0	0	0	0	10	0	0	0	8	0	0	0	2	0	1	22	28	0	0	0	171	0	0	1	27	0	0	0	0	0	0	0	4	0	0	0	3	0	0	0	1	0	0	0	0
YGL037C	3947	3496	1504	3780	413	365	0	322	591	463	458	581	378	440	16	493	475	480	4	339	680	494	20	562	637	641	22	297	785	277	7	301	0	684	8	391	543	914	1739	515	257	743	1755	519	18	6	3	4	376
YGL038C	0	0	0	0	0	0	0	0	0	0	0	0	0	0	0	0	0	0	0	0	0	0	0	0	0	0	0	0	0	0	0	0	0	0	0	0	0	0	0	0	0	0	0	0	0	0	0	0	0
YGL039W	4460	4425	1062	4486	143	400	0	257	400	155	313	345	282	256	4	359	350	461	3	455	953	457	25	936	960	541	407	506	367	371	4	510	0	333	5	262	270	307	16	273	184	167	6	301	12	8	1	11	84
YGL040C	0	0	0	0	0	0	0	0	0	0	0	0	0	0	0	0	0	0	0	0	0	0	0	0	0	0	0	0	0	0	0	0	0	0	0	0	0	0	0	0	0	0	0	0	0	0	0	0	0
YGL041C	0	0	0	0	0	0	0	0	0	0	0	0	0	0	0	0	0	0	0	0	0	0	0	0	0	0	0	0	0	0	0	0	0	0	0	0	0	0	0	0	0	0	0	0	0	0	0	0	0
YGL042C	1371	1310	355	1813	90	123	0	137	85	176	188	81	72	95	8	143	61	134	1	66	82	223	37	235	74	133	65	226	74	151	1	123	0	195	38	147	59	112	1	88	56	73	3	155	3	3	0	3	127
YGL043W	233	449	242	260	13	42	0	13	51	16	3	31	48	23	0	74	63	55	1	51	24	11	30	26	11	25	20	40	54	7	1	2	0	15	21	60	39	24	6	53	28	10	15	53	1	0	0	1	8
YGL044C	0	0	0	0	0	0	0	0	0	0	0	0	0	0	0	0	0	0	0	0	0	0	0	0	0	0	0	0	0	0	0	0	0	0	0	0	0	0	0	0	0	0	0	0	0	0	0	0	0
YGL045W	495	942	586	953	312	376	0	574	336	142	0	370	234	83	1	330	225	103	3	403	32	51	2	47	38	4	0	13	299	3	3	10	0	42	1	293	221	26	332	352	188	22	9	308	6	4	1	6	310
YGL046W	970	1541	794	1354	355	586	0	473	518	129	316	476	399	147	2	476	382	118	0	675	84	12	3	92	128	44	17	22	465	37	0	18	0	43	40	405	326	26	268	432	308	20	2	437	8	3	1	6	242
YGL047W	0	0	0	0	0	0	0	0	0	0	0	0	0	0	0	0	0	0	0	0	0	0	0	0	0	0	0	0	0	0	0	0	0	0	0	0	0	0	0	0	0	0	0	0	0	0	0	0	0
YGL048C	0	0	0	0	0	0	0	0	0	0	0	0	0	0	0	0	0	0	0	0	0	0	0	0	0	0	0	0	0	0	0	0	0	0	0	0	0	0	0	0	0	0	0	0	0	0	0	0	0
YGL049C	2631	4178	1182	1765	68	528	0	132	941	263	244	465	645	535	12	659	683	679	67	350	519	572	34	206	512	697	72	115	981	528	2	87	0	534	191	601	739	475	9	442	593	264	2	573	6	8	3	10	66
YGL050W	2600	2388	688	1721	123	492	0	328	344	159	267	218	265	219	3	286	180	257	3	362	579	284	108	260	550	362	88	203	444	474	2	178	0	251	1031	229	303	147	3	186	158	132	91	267	2	4	0	4	126
YGL051W	2553	3657	1419	3232	268	560	0	521	411	405	321	342	279	354	118	403	221	548	2	544	431	417	11	230	411	364	10	201	466	273	6	184	0	323	16	379	321	357	6	417	199	327	15	417	14	9	2	9	342
YGL053W	0	0	0	1	0	0	0	0	0	0	0	0	0	0	0	0	0	0	0	1	1	0	0	0	0	0	0	0	0	0	0	0	0	0	0	0	0	0	0	0	0	0	0	0	0	0	0	0	0
YGL054C	2917	1901	681	1667	330	412	0	236	271	230	28	237	303	228	7	189	209	313	3	171	721	140	4	265	617	168	4	41	369	82	3	22	0	146	4	186	212	94	2	260	130	121	3	311	11	1	1	5	349
YGL055W	0	0	0	0	0	0	0	0	0	0	0	0	0	0	0	0	0	0	0	0	0	0	0	0	0	0	0	0	0	0	0	0	0	0	0	0	0	0	0	0	0	0	0	0	0	0	0	0	0
YGL056C	3739	4730	1884	3620	265	619	0	376	429	285	647	337	335	442	45	391	245	535	19	394	801	922	2429	460	924	1071	68	396	475	853	4	304	1	308	390	301	256	405	219	322	174	377	1166	470	1	2	1	3	336
YGL057C	1313	1649	649	2148	156	297	0	262	117	292	34	214	99	249	42	292	106	306	1	185	160	232	4	192	164	251	5	151	105	90	2	142	0	399	305	210	115	238	4	256	91	279	3	328	5	3	1	11	230
YGL058W	0	0	0	0	0	0	0	0	0	0	0	0	0	0	0	0	0	0	0	0	0	0	0	0	0	0	0	0	0	0	0	0	0	0	0	0	0	0	0	0	0	0	0	0	0	0	0	0	0
YGL059W	8107	9674	3426	7645	800	1222	0	963	1192	908	696	982	929	641	127	1072	1267	884	46	1170	1128	1217	214	794	846	1173	736	614	1063	968	11	637	1	860	101	880	975	888	385	935	1016	525	31	1141	29	13	7	15	894
YGL060W	94	86	13	68	2	11	0	2	1	7	0	1	5	4	0	3	6	10	0	49	1	2	0	1	10	4	1	17	13	7	0	5	0	8	0	5	3	4	0	1	1	3	0	1	0	1	1	0	7
YGL061C	0	0	0	0	0	0	0	0	0	0	0	0	0	0	0	0	0	0	0	0	0	0	0	0	0	0	0	0	0	0	0	0	0	0	0	0	0	0	0	0	0	0	0	0	0	0	0	0	0
YGL062W	26	38	4	11	6	8	0	13	0	0	0	5	2	8	0	7	2	5	0	2	0	1	0	2	5	2	6	0	2	0	0	0	0	1	0	4	4	3	0	0	0	2	0	0	0	0	0	0	2
YGL063W	1950	2661	2062	1674	313	411	0	328	744	426	213	367	656	302	43	302	638	370	2221	341	274	374	6851	188	283	498	2463	185	548	292	23	70	0	402	213	474	654	534	2427	495	424	412	151	280	7	9	4	17	319
YGL064C	0	0	0	0	0	0	0	0	0	0	0	0	0	0	0	0	0	0	0	0	0	0	0	0	0	0	0	0	0	0	0	0	0	0	0	0	0	0	0	0	0	0	0	0	0	0	0	0	0
YGL065C	0	0	0	0	0	0	0	0	0	0	0	0	0	0	0	0	0	0	0	0	0	0	0	0	0	0	0	0	0	0	0	0	0	0	0	0	0	0	0	0	0	0	0	0	0	0	0	0	0
YGL066W	12	7	10	2	0	4	0	0	1	0	0	0	2	0	0	0	1	0	2	3	0	0	0	0	2	0	0	1	3	0	0	0	0	0	0	2	1	0	0	0	1	0	0	0	0	0	0	0	0
YGL067W	3036	2954	1026	2338	190	374	0	253	413	228	395	187	208	220	4	284	226	308	6	296	547	382	10	236	585	644	76	497	309	291	27	221	0	260	63	214	194	247	14	184	129	238	49	244	4	4	1	6	183
YGL068W	0	0	0	0	0	0	0	0	0	0	0	0	0	0	0	0	0	0	0	0	0	0	0	0	0	0	0	0	0	0	0	0	0	0	0	0	0	0	0	0	0	0	0	0	0	0	0	0	0
YGL069C	0	0	0	0	0	0	0	0	0	0	0	0	0	0	0	0	0	0	0	0	0	0	0	0	0	0	0	0	0	0	0	0	0	0	0	0	0	0	0	0	0	0	0	0	0	0	0	0	0
YGL070C	0	0	0	0	0	0	0	0	0	0	0	0	0	0	0	0	0	0	0	0	0	0	0	0	0	0	0	0	0	0	0	0	0	0	0	0	0	0	0	0	0	0	0	0	0	0	0	0	0
YGL071W	0	0	0	0	0	0	0	0	0	0	0	0	0	0	0	0	0	0	0	0	0	0	0	0	0	0	0	0	0	0	0	0	0	0	0	0	0	0	0	0	0	0	0	0	0	0	0	0	0
YGL072C	0	0	0	0	0	0	0	0	0	0	0	0	0	0	0	0	0	0	0	0	0	0	0	0	0	0	0	0	0	0	0	0	0	0	0	0	0	0	0	0	0	0	0	0	0	0	0	0	0
YGL073W	0	0	0	0	0	0	0	0	0	0	0	0	0	0	0	0	0	0	0	0	0	0	0	0	0	0	0	0	0	0	0	0	0	0	0	0	0	0	0	0	0	0	0	0	0	0	0	0	0
YGL074C	0	0	0	0	0	0	0	0	0	0	0	0	0	0	0	0	0	0	0	0	0	0	0	0	0	0	0	0	0	0	0	0	0	0	0	0	0	0	0	0	0	0	0	0	0	0	0	0	0
YGL075C	0	0	0	0	0	0	0	0	0	0	0	0	0	0	0	0	0	0	0	0	0	0	0	0	0	0	0	0	0	0	0	0	0	0	0	0	0	0	0	0	0	0	0	0	0	0	0	0	0
YGL076C	0	0	0	0	0	0	0	0	0	0	0	0	0	0	0	0	0	0	0	0	0	0	0	0	0	0	0	0	0	0	0	0	0	0	0	0	0	0	0	0	0	0	0	0	0	0	0	0	0
YGL077C	2855	3627	658	1450	8	353	0	15	422	19	5	186	293	197	7	184	163	252	24	240	771	171	1	299	763	260	91	172	272	114	5	58	1	172	9	186	203	92	3	112	122	36	1	191	8	3	0	1	5
YGL078C	958	1148	630	965	159	91	0	94	143	133	91	41	99	62	19	11	102	46	18	56	161	159	7	73	133	127	8	38	71	117	39	23	0	155	11	20	109	135	79	6	14	70	0	15	0	3	0	2	104
YGL079W	4584	4352	1376	3659	466	545	0	366	954	279	774	453	748	139	45	442	517	173	13	395	662	360	16	441	580	506	8	485	1009	282	4	417	0	153	121	274	766	199	55	357	500	120	373	299	5	5	1	2	487
YGL080W	70	125	20	25	6	5	0	12	2	3	0	10	2	0	0	1	1	1	0	3	11	1	0	2	7	0	0	3	0	5	0	0	0	0	0	0	2	0	0	1	2	0	0	5	0	0	0	0	11
YGL081W	4733	4244	1440	4450	326	511	0	462	701	313	785	367	590	279	14	468	586	246	6	311	854	659	31	429	957	685	33	565	847	482	3	647	0	180	402	262	698	316	97	310	676	205	284	368	5	5	4	12	453
YGL082W	3147	2887	978	1910	9	308	0	26	324	20	15	94	313	107	344	140	198	93	8	283	681	198	19	263	815	280	2	334	319	151	4	57	0	96	1	170	251	88	1	113	164	33	1	152	5	2	1	6	14
YGL083W	319	1080	1191	872	115	328	0	201	436	131	0	285	408	171	40	188	511	206	2	242	3	8	16	11	4	5	6	10	497	3	3	12	0	150	1	138	416	145	3	180	410	83	6	149	5	2	0	3	125
YGL084C	0	0	0	0	0	0	0	0	0	0	0	0	0	0	0	0	0	0	0	0	0	0	0	0	0	0	0	0	0	0	0	0	0	0	0	0	0	0	0	0	0	0	0	0	0	0	0	0	0
YGL085W	3305	3723	997	3452	228	428	0	415	339	234	470	270	217	309	23	299	177	338	5	358	812	420	8	362	807	484	7	393	353	412	2	312	0	348	66	277	208	259	3	318	145	254	50	356	6	5	1	8	276
YGL086W	2903	3191	1975	2716	567	567	0	561	1154	299	1151	553	1061	207	25	389	1405	201	205	515	361	459	1	250	404	662	26	103	1127	373	6	114	1	199	327	289	925	185	13	425	1114	187	21	161	5	2	4	10	659
YGL087C	1828	1657	590	494	1	285	0	28	234	1	1	51	188	48	19	69	178	76	2	400	284	55	1	60	481	96	28	17	142	22	1	9	0	44	2	60	186	23	0	36	117	12	1	47	2	3	1	1	1
YGL088W	0	0	0	0	0	0	0	0	0	0	0	0	0	0	0	0	0	0	0	0	0	0	0	0	0	0	0	0	0	0	0	0	0	0	0	0	0	0	0	0	0	0	0	0	0	0	0	0	0
YGL089C	2428	2083	897	1032	7	223	0	24	208	27	11	87	184	91	8	127	144	143	5	354	424	108	7	191	565	119	15	271	306	53	4	73	0	72	2	130	158	48	1	81	70	21	4	87	4	0	1	0	5
YGL090W	4776	4377	1695	4201	336	483	0	421	815	321	278	344	718	297	15	438	681	259	11	383	985	709	22	751	971	482	159	756	826	497	5	554	0	225	132	226	711	221	4	320	594	194	413	256	5	7	2	3	402
YGL091C	0	0	0	0	0	0	0	0	0	0	0	0	0	0	0	0	0	0	0	0	0	0	0	0	0	0	0	0	0	0	0	0	0	0	0	0	0	0	0	0	0	0	0	0	0	0	0	0	0
YGL092W	0	0	0	0	0	0	0	0	0	0	0	0	0	0	0	0	0	0	0	0	0	0	0	0	0	0	0	0	0	0	0	0	0	0	0	0	0	0	0	0	0	0	0	0	0	0	0	0	0
YGL093W	0	0	0	0	0	0	0	0	0	0	0	0	0	0	0	0	0	0	0	0	0	0	0	0	0	0	0	0	0	0	0	0	0	0	0	0	0	0	0	0	0	0	0	0	0	0	0	0	0
YGL094C	5000	4116	2029	4566	297	416	0	421	1179	455	37	561	719	469	7	390	737	633	4	294	957	506	16	289	1147	412	13	124	1228	354	5	211	0	549	8	260	760	535	523	412	583	462	5	390	12	4	2	15	278
YGL095C	0	0	0	0	0	0	0	0	0	0	0	0	0	0	0	0	0	0	0	0	0	0	0	0	0	0	0	0	0	0	0	0	0	0	0	0	0	0	0	0	0	0	0	0	0	0	0	0	0
YGL096W	4726	5190	1933	5955	306	373	0	492	855	890	107	615	726	703	14	735	615	910	19	295	733	760	4	365	755	402	378	438	1019	565	60	402	0	675	7	616	834	589	9	795	506	642	5	793	17	4	3	9	418
YGL097W	0	0	0	0	0	0	0	0	0	0	0	0	0	0	0	0	0	0	0	0	0	0	0	0	0	0	0	0	0	0	0	0	0	0	0	0	0	0	0	0	0	0	0	0	0	0	0	0	0
YGL098W	0	0	0	0	0	0	0	0	0	0	0	0	0	0	0	0	0	0	0	0	0	0	0	0	0	0	0	0	0	0	0	0	0	0	0	0	0	0	0	0	0	0	0	0	0	0	0	0	0
YGL099W	0	0	0	0	0	0	0	0	0	0	0	0	0	0	0	0	0	0	0	0	0	0	0	0	0	0	0	0	0	0	0	0	0	0	0	0	0	0	0	0	0	0	0	0	0	0	0	0	0
YGL101W	0	0	0	0	0	0	0	0	0	0	0	0	0	0	0	0	0	0	0	0	0	0	0	0	0	0	0	0	0	0	0	0	0	0	0	0	0	0	0	0	0	0	0	0	0	0	0	0	0
YGL102C	0	0	0	0	0	0	0	0	0	0	0	0	0	0	0	0	0	0	0	0	0	0	0	0	0	0	0	0	0	0	0	0	0	0	0	0	0	0	0	0	0	0	0	0	0	0	0	0	0
YGL103W	0	0	0	0	0	0	0	0	0	0	0	0	0	0	0	0	0	0	0	0	0	0	0	0	0	0	0	0	0	0	0	0	0	0	0	0	0	0	0	0	0	0	0	0	0	0	0	0	0
YGL104C	482	222	121	81	0	13	0	0	15	0	1	2	35	4	5	23	47	5	0	60	21	1	0	8	154	10	0	11	38	2	0	4	0	3	9	39	16	1	0	5	37	1	0	17	1	0	0	0	0
YGL105W	36	28	90	21	2	15	0	0	90	45	0	44	66	42	0	51	22	81	0	0	0	3	0	2	5	1	28	7	107	0	9	13	0	171	0	30	111	108	0	57	10	73	1	31	1	0	2	0	0
YGL107C	0	0	0	0	0	0	0	0	0	0	0	0	0	0	0	0	0	0	0	0	0	0	0	0	0	0	0	0	0	0	0	0	0	0	0	0	0	0	0	0	0	0	0	0	0	0	0	0	0
YGL108C	186	2	4	0	0	0	0	0	11	0	0	0	5	0	0	0	1	0	0	9	6	0	0	0	124	0	0	0	6	0	0	0	0	0	0	0	2	0	0	0	2	0	0	0	0	0	0	0	0
YGL109W	314	47	67	27	0	3	0	0	19	0	0	4	31	1	1	6	24	0	0	23	22	1	0	4	113	1	18	14	40	1	0	1	0	0	0	11	24	0	0	1	37	0	0	3	0	0	0	0	1
YGL110C	0	0	0	0	0	0	0	0	0	0	0	0	0	0	0	0	0	0	0	0	0	0	0	0	0	0	0	0	0	0	0	0	0	0	0	0	0	0	0	0	0	0	0	0	0	0	0	0	0
YGL111W	0	0	0	0	0	0	0	0	0	0	0	0	0	0	0	0	0	0	0	0	0	0	0	0	0	0	0	0	0	0	0	0	0	0	0	0	0	0	0	0	0	0	0	0	0	0	0	0	0
YGL112C	0	0	0	0	0	0	0	0	0	0	0	0	0	0	0	0	0	0	0	0	0	0	0	0	0	0	0	0	0	0	0	0	0	0	0	0	0	0	0	0	0	0	0	0	0	0	0	0	0
YGL113W	0	0	0	0	0	0	0	0	0	0	0	0	0	0	0	0	0	0	0	0	0	0	0	0	0	0	0	0	0	0	0	0	0	0	0	0	0	0	0	0	0	0	0	0	0	0	0	0	0
YGL114W	4981	4829	1123	3790	145	430	0	303	352	180	183	312	298	281	5	301	260	341	5	351	1026	538	5	542	1140	618	4	639	412	339	2	411	0	292	4	243	271	179	10	308	121	136	106	374	7	3	1	2	124
YGL115W	260	877	524	636	171	143	0	202	21	327	2	178	10	162	12	128	7	150	8	127	1	2	1	8	1	6	151	11	1	1	5	10	0	298	0	186	4	427	3	177	3	433	1	228	0	2	0	3	186
YGL116W	0	0	0	0	0	0	0	0	0	0	0	0	0	0	0	0	0	0	0	0	0	0	0	0	0	0	0	0	0	0	0	0	0	0	0	0	0	0	0	0	0	0	0	0	0	0	0	0	0
YGL117W	1579	61	89	21	1	20	0	1	215	0	0	6	157	2	47	3	73	3	7	153	165	1	3	2	455	5	79	1	207	1	0	0	0	0	0	8	122	1	0	5	76	0	0	0	0	0	0	0	1
YGL118C	0	0	0	0	0	0	0	0	0	0	0	0	0	0	0	0	0	0	0	0	0	0	0	0	0	0	0	0	0	0	0	0	0	0	0	0	0	0	0	0	0	0	0	0	0	0	0	0	0
YGL120C	0	0	0	0	0	0	0	0	0	0	0	0	0	0	0	0	0	0	0	0	0	0	0	0	0	0	0	0	0	0	0	0	0	0	0	0	0	0	0	0	0	0	0	0	0	0	0	0	0
YGL121C	4500	4058	2232	3943	387	526	0	384	799	335	179	555	733	235	89	479	904	327	755	395	725	682	2247	454	757	553	46	569	572	410	252	384	0	362	101	644	642	408	101	606	538	326	5	341	5	26	3	22	340
YGL122C	0	0	0	0	0	0	0	0	0	0	0	0	0	0	0	0	0	0	0	0	0	0	0	0	0	0	0	0	0	0	0	0	0	0	0	0	0	0	0	0	0	0	0	0	0	0	0	0	0
YGL123W	0	1	0	0	0	0	0	0	0	0	0	0	0	1	0	0	0	0	0	0	0	0	0	0	0	1	0	0	0	0	0	0	0	0	0	0	0	0	0	0	0	0	0	0	0	0	0	0	0
YGL124C	52	199	190	44	0	1	0	1	128	24	0	26	158	58	0	52	176	37	1	3	2	0	2	0	6	0	0	4	72	2	0	2	0	5	0	27	45	4	0	5	64	3	0	16	0	0	0	0	1
YGL125W	0	0	0	0	0	0	0	0	0	0	0	0	0	0	0	0	0	0	0	0	0	0	0	0	0	0	0	0	0	0	0	0	0	0	0	0	0	0	0	0	0	0	0	0	0	0	0	0	0
YGL126W	4348	4084	1298	3144	248	460	0	389	263	186	622	181	170	202	22	218	143	249	51	259	828	500	25	206	722	447	16	135	221	454	4	83	1	283	10	210	187	277	435	231	105	311	696	245	4	4	0	2	225
YGL127C	0	0	0	0	0	0	0	0	0	0	0	0	0	0	0	0	0	0	0	0	0	0	0	0	0	0	0	0	0	0	0	0	0	0	0	0	0	0	0	0	0	0	0	0	0	0	0	0	0
YGL128C	0	0	0	0	0	0	0	0	0	0	0	0	0	0	0	0	0	0	0	0	0	0	0	0	0	0	0	0	0	0	0	0	0	0	0	0	0	0	0	0	0	0	0	0	0	0	0	0	0
YGL129C	0	0	0	0	0	0	0	0	0	0	0	0	0	0	0	0	0	0	0	0	0	0	0	0	0	0	0	0	0	0	0	0	0	0	0	0	0	0	0	0	0	0	0	0	0	0	0	0	0
YGL130W	0	0	0	0	0	0	0	0	0	0	0	0	0	0	0	0	0	0	0	0	0	0	0	0	0	0	0	0	0	0	0	0	0	0	0	0	0	0	0	0	0	0	0	0	0	0	0	0	0
YGL131C	5244	5481	1796	5468	509	480	0	586	429	435	285	435	395	502	41	597	335	522	41	505	923	840	4	404	923	1073	36	740	593	605	6	365	0	488	69	402	306	489	145	453	312	421	225	651	8	6	4	16	451
YGL132W	189	219	182	148	7	19	0	16	25	11	0	29	64	20	319	38	120	19	41	81	6	2	2	5	55	10	84	31	45	2	1	9	0	17	0	113	44	17	3	63	47	11	1	36	0	1	1	1	14
YGL133W	4882	5231	1818	3963	487	541	0	485	543	342	1466	338	522	303	960	442	629	324	1039	250	802	1286	1165	296	706	1652	4853	2031	493	1122	211	470	0	406	48	553	465	441	181	475	529	438	445	341	11	14	15	20	469
YGL135W	0	0	0	0	0	0	0	0	0	0	0	0	0	0	0	0	0	0	0	0	0	0	0	0	0	0	0	0	0	0	0	0	0	0	0	0	0	0	0	0	0	0	0	0	0	0	0	0	0
YGL136C	0	0	0	0	0	0	0	0	0	0	0	0	0	0	0	0	0	0	0	0	0	0	0	0	0	0	0	0	0	0	0	0	0	0	0	0	0	0	0	0	0	0	0	0	0	0	0	0	0
YGL137W	0	0	0	0	0	0	0	0	0	0	0	0	0	0	0	0	0	0	0	0	0	0	0	0	0	0	0	0	0	0	0	0	0	0	0	0	0	0	0	0	0	0	0	0	0	0	0	0	0
YGL138C	435	465	133	442	2	27	0	15	22	10	6	20	48	29	22	72	68	47	2	63	19	9	0	35	162	16	2	126	64	13	0	38	0	28	0	121	30	11	0	56	41	16	1	143	3	0	0	1	3
YGL139W	0	1	0	0	0	0	0	0	0	0	0	0	0	0	0	0	0	0	0	0	0	0	0	0	0	0	0	0	0	0	0	0	0	0	0	0	0	1	0	0	0	0	0	0	0	0	0	0	0
YGL140C	4849	4781	2459	4238	531	554	0	607	920	462	599	521	772	302	59	417	897	397	41	495	987	579	28	659	1034	698	24	609	673	571	11	437	0	426	22	625	865	664	204	823	664	387	12	399	1	2	1	20	504
YGL141W	0	0	0	0	0	0	0	0	0	0	0	0	0	0	0	0	0	0	0	0	0	0	0	0	0	0	0	0	0	0	0	0	0	0	0	0	0	0	0	0	0	0	0	0	0	0	0	0	0
YGL142C	1	0	0	0	0	0	0	0	0	0	0	0	0	0	0	0	0	0	0	0	0	0	0	0	0	0	0	0	0	0	0	0	0	0	0	0	0	0	0	0	0	0	0	0	0	0	0	0	0
YGL143C	0	0	0	0	0	0	0	0	0	0	0	0	0	0	0	0	0	0	0	0	0	0	0	0	0	0	0	0	0	0	0	0	0	0	0	0	0	0	0	0	0	0	0	0	0	0	0	0	0
YGL144C	4507	3483	1438	4342	424	419	0	443	697	397	141	378	605	294	61	325	487	382	39	344	706	449	8	272	699	226	425	273	538	310	81	273	0	412	9	168	551	365	497	191	395	367	35	195	5	12	1	9	400
YGL145W	0	0	0	0	0	0	0	0	0	0	0	0	0	0	0	0	0	0	0	0	0	0	0	0	0	0	0	0	0	0	0	0	0	0	0	0	0	0	0	0	0	0	0	0	0	0	0	0	0
YGL146C	332	323	156	219	9	22	0	10	21	9	2	10	40	10	3	26	49	29	0	58	20	17	1	27	114	12	32	80	41	9	0	24	0	13	2	41	20	7	19	30	31	6	1	24	0	0	0	0	5
YGL147C	2	4	44	10	32	65	0	70	71	30	0	3	55	38	0	13	26	35	0	19	0	2	0	3	1	0	0	1	65	0	2	0	0	20	0	2	42	12	0	2	22	3	0	3	1	0	0	0	45
YGL148W	0	0	0	1	0	0	0	0	0	0	0	0	0	0	0	0	0	0	0	0	0	0	0	0	0	0	0	0	0	0	0	0	0	0	0	0	0	0	0	0	0	0	0	0	0	0	0	0	0
YGL149W	773	464	295	194	12	86	0	40	192	12	5	83	140	81	0	86	173	102	3	33	184	21	0	8	155	41	2	61	234	22	0	2	0	70	0	51	185	69	2	75	198	50	1	38	1	1	2	0	12
YGL150C	0	0	0	0	0	0	0	0	0	0	0	0	0	0	0	0	0	0	0	0	0	0	0	0	0	0	0	0	0	0	0	0	0	0	0	0	0	0	0	0	0	0	0	0	0	0	0	0	0
YGL151W	2110	2737	1821	1962	189	297	0	279	439	152	4794	240	402	269	28	249	271	368	48	185	356	285	66	210	473	1260	185	138	499	572	19	59	0	386	43517	255	459	237	574	197	258	271	48225	269	2	34	14	10	205
YGL152C	1353	2046	1122	1823	196	310	0	364	564	166	195	337	440	258	16	351	298	288	10	268	328	223	14	144	413	460	521	123	772	337	6	71	0	559	84	211	492	474	2	345	163	485	5	317	2	3	2	9	154
YGL153W	2332	2295	2247	1950	345	335	0	370	610	213	707	277	479	204	102	315	317	224	144	289	376	450	184	149	561	648	844	208	287	440	16	158	0	383	86	374	484	618	128	391	291	511	6	139	2	7	2	14	379
YGL154C	158	316	90	256	0	0	0	2	0	0	0	1	0	0	0	1	0	1	10	0	0	0	1	0	0	2	0	0	1	0	0	1	0	2	0	2	0	0	0	1	0	0	0	1	0	0	0	0	1
YGL155W	0	0	0	0	0	0	0	0	0	0	0	0	0	0	0	0	0	0	0	0	0	0	0	0	0	0	0	0	0	0	0	0	0	0	0	0	0	0	0	0	0	0	0	0	0	0	0	0	0
YGL156W	2152	2383	971	1595	63	142	0	59	168	56	116	54	161	43	41	40	164	75	6	319	415	108	24	265	617	178	16	343	74	135	11	125	0	64	128	40	110	81	5	35	54	50	12	41	4	8	0	1	55
YGL157W	5122	4328	1614	4529	310	537	0	529	765	411	40	569	511	562	10	627	409	753	4	470	1087	744	13	644	1083	574	86	590	736	526	8	661	1	739	116	592	538	593	28	664	279	531	6	759	18	7	6	21	209
YGL158W	2103	366	269	195	2	51	0	0	362	0	2	21	218	5	447	29	208	5	110	255	437	5	804	43	640	10	2	66	339	1	0	5	0	1	0	31	232	0	0	5	195	1	0	5	1	0	0	0	2
YGL159W	5117	5002	1809	4871	350	346	0	386	655	362	304	405	436	410	11	524	422	388	212	328	1210	490	10	581	956	592	28	713	533	355	27	507	0	603	407	383	309	315	19	493	196	377	662	507	17	8	4	13	267
YGL160W	3409	3106	1481	2751	444	553	0	548	569	132	51	330	544	140	222	370	600	232	11	481	598	258	2	246	574	246	10	193	547	202	6	115	1	240	70	267	537	180	8	293	489	119	16	247	2	3	2	9	399
YGL161C	4618	3689	2362	4772	587	562	0	571	1199	579	171	712	1219	362	18	621	1340	433	18	497	624	596	22	384	719	452	322	404	1243	219	10	422	2	361	52	444	968	331	8	598	1258	320	4	620	8	9	1	6	608
YGL162W	0	0	0	0	0	0	0	0	0	0	0	0	0	0	0	0	0	0	0	0	0	0	0	0	0	0	0	0	0	0	0	0	0	0	0	0	0	0	0	0	0	0	0	0	0	0	0	0	0
YGL163C	1132	753	457	1000	107	164	0	149	191	46	21	110	169	62	16	90	183	86	10	102	159	67	13	93	195	77	44	158	147	55	5	50	0	71	25	114	103	93	26	146	114	122	1	142	0	1	1	4	132
YGL164C	4532	4069	1525	3369	183	556	0	420	692	138	169	274	368	217	71	267	290	336	79	464	1107	586	8	424	971	442	28	503	305	320	36	344	1	292	34	305	358	251	80	238	169	237	47	327	4	6	3	16	151
YGL165C	33	32	540	48	14	19	0	1	97	2	0	15	65	1	27	4	33	3	6	24	4	0	15	2	1	0	135	1	36	1	12	0	0	0	1	7	17	0	2	1	25	3	1	9	0	0	0	0	36
YGL166W	43	17	699	54	17	10	0	3	23	1	0	0	2	0	14	0	5	2	13	6	5	0	3	1	1	1	3	0	14	0	2	2	0	0	4	0	3	0	2	1	2	4	475	1	0	0	1	0	25
[truncated: 3,928 more rows]
[truncated: 206 more columns]

## Sheet: DOWNTAG
Strain	Sample1_carbon	Sample1_nitrogen	Sample1_nitrogen.new	Sample1_phosphate	Sample10_carbon	Sample10_nitrogen	Sample10_nitrogen.new	Sample10_phosphate	Sample100_carbon	Sample100_nitrogen	Sample100_nitrogen.new	Sample100_phosphate	Sample101_carbon	Sample101_nitrogen	Sample101_nitrogen.new	Sample101_phosphate	Sample102_carbon	Sample102_nitrogen	Sample102_nitrogen.new	Sample102_phosphate	Sample103_carbon	Sample103_nitrogen	Sample103_nitrogen.new	Sample103_phosphate	Sample104_carbon	Sample104_nitrogen	Sample104_nitrogen.new	Sample104_phosphate	Sample105_carbon	Sample105_nitrogen	Sample105_nitrogen.new	Sample105_phosphate	Sample106_carbon	Sample106_nitrogen	Sample106_nitrogen.new	Sample106_phosphate	Sample107_carbon	Sample107_nitrogen	Sample107_nitrogen.new	Sample107_phosphate	Sample108_carbon	Sample108_nitrogen	Sample108_nitrogen.new	Sample108_phosphate	Sample109_carbon	Sample109_nitrogen	Sample109_nitrogen.new	Sample109_phosphate	Sample11_carbon
YAL001C	0	0	0	0	0	0	0	0	0	0	0	0	0	0	0	0	0	0	0	0	0	0	0	0	0	0	0	0	0	0	0	0	0	0	0	0	0	0	0	0	0	0	0	0	0	0	0	0	0
YAL002W	0	0	0	0	0	0	0	0	0	0	0	0	0	0	0	0	0	0	0	0	0	0	0	0	0	0	0	0	0	0	0	0	0	0	0	0	0	0	0	0	0	0	0	0	0	0	0	0	0
YAL003W	0	0	0	0	0	0	0	0	0	0	0	0	0	0	0	0	0	0	0	0	0	0	0	0	0	0	0	0	0	0	0	0	0	0	0	0	0	0	0	0	0	0	0	0	0	0	0	0	0
YAL004W	0	0	0	0	0	0	0	0	0	0	0	0	0	0	0	0	0	0	0	0	0	0	0	0	0	0	0	0	0	0	0	0	0	0	0	0	0	0	0	0	0	0	0	0	0	0	0	0	0
YAL005C	0	0	0	0	0	0	0	0	0	0	0	0	0	0	0	0	0	0	0	0	0	0	0	0	0	0	0	0	0	0	0	0	0	0	0	0	0	0	0	0	0	0	0	0	0	0	0	0	0
YAL007C	0	0	0	0	0	0	0	0	0	0	0	0	0	0	0	0	0	0	0	0	0	0	0	0	0	0	0	0	0	0	0	0	0	0	0	0	0	0	0	0	0	0	0	0	0	0	0	0	0
YAL008W	0	0	0	0	0	0	0	0	0	0	0	0	0	0	0	0	0	0	0	0	0	0	0	0	0	0	0	0	0	0	0	0	0	0	0	0	0	0	0	0	0	0	0	0	0	0	0	0	0
YAL009W	0	0	0	0	0	0	0	0	0	0	0	0	0	0	0	0	0	0	0	0	0	0	0	0	0	0	0	0	0	0	0	0	0	0	0	0	0	0	0	0	0	0	0	0	0	0	0	0	0
YAL010C	0	0	0	0	0	0	0	0	0	0	0	0	0	0	0	0	0	0	0	0	0	0	0	0	0	0	0	0	0	0	0	0	0	0	0	0	0	0	0	0	0	0	0	0	0	0	0	0	0
YAL011W	0	0	0	0	0	0	0	0	0	0	0	0	0	0	0	0	0	0	0	0	0	0	0	0	0	0	0	0	0	0	0	0	0	0	0	0	0	0	0	0	0	0	0	0	0	0	0	0	0
YAL012W	0	0	0	0	0	0	0	0	0	0	0	0	0	0	0	0	0	0	0	0	0	0	0	0	0	0	0	0	0	0	0	0	0	0	0	0	0	0	0	0	0	0	0	0	0	0	0	0	0
YAL013W	0	0	0	0	0	0	0	0	0	0	0	0	0	0	0	0	0	0	0	0	0	0	0	0	0	0	0	0	0	0	0	0	0	0	0	0	0	0	0	0	0	0	0	0	0	0	0	0	0
YAL014C	0	0	0	0	0	0	0	0	0	0	0	0	0	0	0	0	0	0	0	0	0	0	0	0	0	0	0	0	0	0	0	0	0	0	0	0	0	0	0	0	0	0	0	0	0	0	0	0	0
YAL015C	0	0	0	0	0	0	0	0	0	0	0	0	0	0	0	0	0	0	0	0	0	0	0	0	0	0	0	0	0	0	0	0	0	0	0	0	0	0	0	0	0	0	0	0	0	0	0	0	0
YAL016W	0	0	0	0	0	0	0	0	0	0	0	0	0	0	0	0	0	0	0	0	0	0	0	0	0	0	0	0	0	0	0	0	0	0	0	0	0	0	0	0	0	0	0	0	0	0	0	0	0
YAL017W	0	0	0	0	0	0	0	0	0	0	0	0	0	0	0	0	0	0	0	0	0	0	0	0	0	0	0	0	0	0	0	0	0	0	0	0	0	0	0	0	0	0	0	0	0	0	0	0	0
YAL018C	0	0	0	0	0	0	0	0	0	0	0	0	0	0	0	0	0	0	0	0	0	0	0	0	0	0	0	0	0	0	0	0	0	0	0	0	0	0	0	0	0	0	0	0	0	0	0	0	0
YAL019W	0	0	0	0	0	0	0	0	0	0	0	0	0	0	0	0	0	0	0	0	0	0	0	0	0	0	0	0	0	0	0	0	0	0	0	0	0	0	0	0	0	0	0	0	0	0	0	0	0
YAL020C	0	0	0	0	0	0	0	0	0	0	0	0	0	0	0	0	0	0	0	0	0	0	0	0	0	0	0	0	0	0	0	0	0	0	0	0	0	0	0	0	0	0	0	0	0	0	0	0	0
YAL021C	0	0	0	0	0	0	0	0	0	0	0	0	0	0	0	0	0	0	0	0	0	0	0	0	0	0	0	0	0	0	0	0	0	0	0	0	0	0	0	0	0	0	0	0	0	0	0	0	0
YAL022C	0	0	0	0	0	0	0	0	0	0	0	0	0	0	0	0	0	0	0	0	0	0	0	0	0	0	0	0	0	0	0	0	0	0	0	0	0	0	0	0	0	0	0	0	0	0	0	0	0
YAL023C	0	0	0	0	0	0	0	0	0	0	0	0	0	0	0	0	0	0	0	0	0	0	0	0	0	0	0	0	0	0	0	0	0	0	0	0	0	0	0	0	0	0	0	0	0	0	0	0	0
YAL024C	217	161	0	334	114	98	0	364	128	264	1030	374	122	225	15	346	165	229	4	512	319	159	11	305	360	301	0	554	182	200	47	527	0	142	53	316	47	102	1431	328	101	138	5	369	729	199	216	570	138
YAL025C	0	0	0	0	0	0	0	0	0	0	0	0	0	0	0	0	0	0	0	0	0	0	0	0	0	0	0	0	0	0	0	0	0	0	0	0	0	0	0	0	0	0	0	0	0	0	0	0	0
YAL026C	0	0	0	0	0	0	0	0	0	0	0	0	0	0	0	0	0	0	0	0	0	0	0	0	0	0	0	0	0	0	0	0	0	0	0	0	0	0	0	0	0	0	0	0	0	0	0	0	0
YAL027W	0	0	0	0	0	0	0	0	0	0	0	0	0	0	0	0	0	0	0	0	0	0	0	0	0	0	0	0	0	0	0	0	0	0	0	0	0	0	0	0	0	0	0	0	0	0	0	0	0
YAL028W	0	0	0	0	0	0	0	0	0	0	0	0	0	0	0	0	0	0	0	0	0	0	0	0	0	0	0	0	0	0	0	0	0	0	0	0	0	0	0	0	0	0	0	0	0	0	0	0	0
YAL029C	0	0	0	0	0	0	0	0	0	0	0	0	0	0	0	0	0	0	0	0	0	0	0	0	0	0	0	0	0	0	0	0	0	0	0	0	0	0	0	0	0	0	0	0	0	0	0	0	0
YAL030W	0	0	0	0	0	0	0	0	0	0	0	0	0	0	0	0	0	0	0	0	0	0	0	0	0	0	0	0	0	0	0	0	0	0	0	0	0	0	0	0	0	0	0	0	0	0	0	0	0
YAL031C	0	0	0	0	0	0	0	0	0	0	0	0	0	0	0	0	0	0	0	0	0	0	0	0	0	0	0	0	0	0	0	0	0	0	0	0	0	0	0	0	0	0	0	0	0	0	0	0	0
YAL032C	0	0	0	0	0	0	0	0	0	0	0	0	0	0	0	0	0	0	0	0	0	0	0	0	0	0	0	0	0	0	0	0	0	0	0	0	0	0	0	0	0	0	0	0	0	0	0	0	0
YAL033W	0	0	0	0	0	0	0	0	0	0	0	0	0	0	0	0	0	0	0	0	0	0	0	0	0	0	0	0	0	0	0	0	0	0	0	0	0	0	0	0	0	0	0	0	0	0	0	0	0
YAL034C	0	0	0	0	0	0	0	0	0	0	0	0	0	0	0	0	0	0	0	0	0	0	0	0	0	0	0	0	0	0	0	0	0	0	0	0	0	0	0	0	0	0	0	0	0	0	0	0	0
YAL034W-A	0	0	0	0	0	0	0	0	0	0	0	0	0	0	0	0	0	0	0	0	0	0	0	0	0	0	0	0	0	0	0	0	0	0	0	0	0	0	0	0	0	0	0	0	0	0	0	0	0
YAL035C-A	0	0	0	0	0	0	0	0	0	0	0	0	0	0	0	0	0	0	0	0	0	0	0	0	0	0	0	0	0	0	0	0	0	0	0	0	0	0	0	0	0	0	0	0	0	0	0	0	0
YAL035W	0	0	0	0	0	0	0	0	0	0	0	0	0	0	0	0	0	0	0	0	0	0	0	0	0	0	0	0	0	0	0	0	0	0	0	0	0	0	0	0	0	0	0	0	0	0	0	0	0
YAL036C	0	0	0	0	0	0	0	0	0	0	0	0	0	0	0	0	0	0	0	0	0	0	0	0	0	0	0	0	0	0	0	0	0	0	0	0	0	0	0	0	0	0	0	0	0	0	0	0	0
YAL037W	0	0	0	0	0	0	0	0	0	0	0	0	0	0	0	0	0	0	0	0	0	0	0	0	0	0	0	0	0	0	0	0	0	0	0	0	0	0	0	0	0	0	0	0	0	0	0	0	0
YAL038W	0	0	0	0	0	0	0	0	0	0	0	0	0	0	0	0	0	0	0	0	0	0	0	0	0	0	0	0	0	0	0	0	0	0	0	0	0	0	0	0	0	0	0	0	0	0	0	0	0
YAL039C	0	0	0	0	0	0	0	0	0	0	0	0	0	0	0	0	0	0	0	0	0	0	0	0	0	0	0	0	0	0	0	0	0	0	0	0	0	0	0	0	0	0	0	0	0	0	0	0	0
YAL040C	0	0	0	0	0	0	0	0	0	0	0	0	0	0	0	0	0	0	0	0	0	0	0	0	0	0	0	0	0	0	0	0	0	0	0	0	0	0	0	0	0	0	0	0	0	0	0	0	0
YAL041W	0	0	0	0	0	0	0	0	0	0	0	0	0	0	0	0	0	0	0	0	0	0	0	0	0	0	0	0	0	0	0	0	0	0	0	0	0	0	0	0	0	0	0	0	0	0	0	0	0
YAL042W	0	0	0	0	0	0	0	0	0	0	0	0	0	0	0	0	0	0	0	0	0	0	0	0	0	0	0	0	0	0	0	0	0	0	0	0	0	0	0	0	0	0	0	0	0	0	0	0	0
YAL043C	0	0	0	0	0	0	0	0	0	0	0	0	0	0	0	0	0	0	0	0	0	0	0	0	0	0	0	0	0	0	0	0	0	0	0	0	0	0	0	0	0	0	0	0	0	0	0	0	0
YAL043C-A	0	0	0	0	0	0	0	0	0	0	0	0	0	0	0	0	0	0	0	0	0	0	0	0	0	0	0	0	0	0	0	0	0	0	0	0	0	0	0	0	0	0	0	0	0	0	0	0	0
YAL044C	0	0	0	0	0	0	0	0	0	0	0	0	0	0	0	0	0	0	0	0	0	0	0	0	0	0	0	0	0	0	0	0	0	0	0	0	0	0	0	0	0	0	0	0	0	0	0	0	0
YAL045C	0	0	0	0	0	0	0	0	0	0	0	0	0	0	0	0	0	0	0	0	0	0	0	0	0	0	0	0	0	0	0	0	0	0	0	0	0	0	0	0	0	0	0	0	0	0	0	0	0
YAL046C	0	0	0	0	0	0	0	0	0	0	0	0	0	0	0	0	0	0	0	0	0	0	0	0	0	0	0	0	0	0	0	0	0	0	0	0	0	0	0	0	0	0	0	0	0	0	0	0	0
YAL047C	0	0	0	0	0	0	0	0	0	0	0	0	0	0	0	0	0	0	0	0	0	0	0	0	0	0	0	0	0	0	0	0	0	0	0	0	0	0	0	0	0	0	0	0	0	0	0	0	0
YAL048C	0	0	0	0	0	0	0	0	0	0	0	0	0	0	0	0	0	0	0	0	0	0	0	0	0	0	0	0	0	0	0	0	0	0	0	0	0	0	0	0	0	0	0	0	0	0	0	0	0
YAL049C	0	0	0	0	0	0	0	0	0	0	0	0	0	0	0	0	0	0	0	0	0	0	0	0	0	0	0	0	0	0	0	0	0	0	0	0	0	0	0	0	0	0	0	0	0	0	0	0	0
YAL051W	0	0	0	0	0	0	0	0	0	0	0	0	0	0	0	0	0	0	0	0	0	0	0	0	0	0	0	0	0	0	0	0	0	0	0	0	0	0	0	0	0	0	0	0	0	0	0	0	0
YAL053W	0	0	0	0	0	0	0	0	0	0	0	0	0	0	0	0	0	0	0	0	0	0	0	0	0	0	0	0	0	0	0	0	0	0	0	0	0	0	0	0	0	0	0	0	0	0	0	0	0
YAL054C	328	206	1	834	190	137	0	645	58	131	88	205	50	150	27	167	127	144	22	158	92	219	41	163	53	213	1	251	42	141	9	183	0	62	36	176	33	53	20	170	54	73	86	194	16	172	81	74	137
YAL055W	0	0	0	0	0	0	0	0	0	0	0	0	0	0	0	0	0	0	0	0	0	0	0	0	0	0	0	0	0	0	0	0	0	0	0	0	0	0	0	0	0	0	0	0	0	0	0	0	0
YAL056W	0	0	0	0	0	0	0	0	0	0	0	0	0	0	0	0	0	0	0	0	0	0	0	0	0	0	0	0	0	0	0	0	0	0	0	0	0	0	0	0	0	0	0	0	0	0	0	0	0
YAL058C-A	208	72	1	304	372	69	0	570	574	115	342	322	266	86	65	346	689	96	191	208	348	80	59	156	290	109	0	147	368	129	370	21	0	48	518	378	142	96	67	343	342	96	12	134	182	165	198	175	239
YAL058W	0	0	0	0	0	0	0	0	0	0	0	0	0	0	0	0	0	0	0	0	0	0	0	0	0	0	0	0	0	0	0	0	0	0	0	0	0	0	0	0	0	0	0	0	0	0	0	0	0
YAL059W	0	0	0	0	0	0	0	0	0	0	0	0	0	0	0	0	0	0	0	0	0	0	0	0	0	0	0	0	0	0	0	0	0	0	0	0	0	0	0	0	0	0	0	0	0	0	0	0	0
YAL060W	0	0	0	0	0	0	0	0	0	0	0	0	0	0	0	0	0	0	0	0	0	0	0	0	0	0	0	0	0	0	0	0	0	0	0	0	0	0	0	0	0	0	0	0	0	0	0	0	0
YAL061W	0	0	0	0	0	0	0	0	0	0	0	0	0	0	0	0	0	0	0	0	0	0	0	0	0	0	0	0	0	0	0	0	0	0	0	0	0	0	0	0	0	0	0	0	0	0	0	0	0
YAL062W	0	0	0	0	0	0	0	0	0	0	0	0	0	0	0	0	0	0	0	0	0	0	0	0	0	0	0	0	0	0	0	0	0	0	0	0	0	0	0	0	0	0	0	0	0	0	0	0	0
YAL064C-A	338	281	1	994	315	192	0	765	479	392	1298	499	150	397	40	488	238	434	38	549	868	371	33	596	959	457	2	814	472	300	14	768	0	282	315	569	96	222	213	413	195	270	18	627	1092	289	367	801	267
YAL065C	0	0	0	0	0	0	0	0	0	0	0	0	0	0	0	0	0	0	0	0	0	0	0	0	0	0	0	0	0	0	0	0	0	0	0	0	0	0	0	0	0	0	0	0	0	0	0	0	0
YAL066W	0	0	0	0	0	0	0	0	0	0	0	0	0	0	0	0	0	0	0	0	0	0	0	0	0	0	0	0	0	0	0	0	0	0	0	0	0	0	0	0	0	0	0	0	0	0	0	0	0
YAL067C	0	0	0	0	0	0	0	0	0	0	0	0	0	0	0	0	0	0	0	0	0	0	0	0	0	0	0	0	0	0	0	0	0	0	0	0	0	0	0	0	0	0	0	0	0	0	0	0	0
YAL068C	0	0	0	0	0	0	0	0	0	0	0	0	0	0	0	0	0	0	0	0	0	0	0	0	0	0	0	0	0	0	0	0	0	0	0	0	0	0	0	0	0	0	0	0	0	0	0	0	0
YAR002C-A	243	232	2	398	501	242	0	1220	540	264	1049	529	236	249	431	437	624	294	3104	359	395	297	228	391	506	516	3	395	367	210	24	201	0	172	723	613	134	231	1453	541	370	216	125	247	717	316	149	548	364
YAR002W	0	0	0	0	0	0	0	0	0	0	0	0	0	0	0	0	0	0	0	0	0	0	0	0	0	0	0	0	0	0	0	0	0	0	0	0	0	0	0	0	0	0	0	0	0	0	0	0	0
YAR003W	0	0	0	0	0	0	0	0	0	0	0	0	0	0	0	0	0	0	0	0	0	0	0	0	0	0	0	0	0	0	0	0	0	0	0	0	0	0	0	0	0	0	0	0	0	0	0	0	0
YAR007C	0	0	0	0	0	0	0	0	0	0	0	0	0	0	0	0	0	0	0	0	0	0	0	0	0	0	0	0	0	0	0	0	0	0	0	0	0	0	0	0	0	0	0	0	0	0	0	0	0
YAR008W	0	0	0	0	0	0	0	0	0	0	0	0	0	0	0	0	0	0	0	0	0	0	0	0	0	0	0	0	0	0	0	0	0	0	0	0	0	0	0	0	0	0	0	0	0	0	0	0	0
YAR014C	0	0	0	0	0	0	0	0	0	0	0	0	0	0	0	0	0	0	0	0	0	0	0	0	0	0	0	0	0	0	0	0	0	0	0	0	0	0	0	0	0	0	0	0	0	0	0	0	0
YAR015W	0	0	0	0	0	0	0	0	0	0	0	0	0	0	0	0	0	0	0	0	0	0	0	0	0	0	0	0	0	0	0	0	0	0	0	0	0	0	0	0	0	0	0	0	0	0	0	0	0
YAR018C	0	0	0	0	0	0	0	0	0	0	0	0	0	0	0	0	0	0	0	0	0	0	0	0	0	0	0	0	0	0	0	0	0	0	0	0	0	0	0	0	0	0	0	0	0	0	0	0	0
YAR019C	0	0	0	0	0	0	0	0	0	0	0	0	0	0	0	0	0	0	0	0	0	0	0	0	0	0	0	0	0	0	0	0	0	0	0	0	0	0	0	0	0	0	0	0	0	0	0	0	0
YAR020C	0	0	0	0	0	0	0	0	0	0	0	0	0	0	0	0	0	0	0	0	0	0	0	0	0	0	0	0	0	0	0	0	0	0	0	0	0	0	0	0	0	0	0	0	0	0	0	0	0
YAR023C	0	0	0	0	0	0	0	0	0	0	0	0	0	0	0	0	0	0	0	0	0	0	0	0	0	0	0	0	0	0	0	0	0	0	0	0	0	0	0	0	0	0	0	0	0	0	0	0	0
YAR027W	0	0	0	0	0	0	0	0	0	0	0	0	0	0	0	0	0	0	0	0	0	0	0	0	0	0	0	0	0	0	0	0	0	0	0	0	0	0	0	0	0	0	0	0	0	0	0	0	0
YAR028W	0	0	0	0	0	0	0	0	0	0	0	0	0	0	0	0	0	0	0	0	0	0	0	0	0	0	0	0	0	0	0	0	0	0	0	0	0	0	0	0	0	0	0	0	0	0	0	0	0
YAR029W	0	0	0	0	0	0	0	0	0	0	0	0	0	0	0	0	0	0	0	0	0	0	0	0	0	0	0	0	0	0	0	0	0	0	0	0	0	0	0	0	0	0	0	0	0	0	0	0	0
YAR030C	0	0	0	0	0	0	0	0	0	0	0	0	0	0	0	0	0	0	0	0	0	0	0	0	0	0	0	0	0	0	0	0	0	0	0	0	0	0	0	0	0	0	0	0	0	0	0	0	0
YAR031W	0	0	0	0	0	0	0	0	0	0	0	0	0	0	0	0	0	0	0	0	0	0	0	0	0	0	0	0	0	0	0	0	0	0	0	0	0	0	0	0	0	0	0	0	0	0	0	0	0
YAR035W	0	0	0	0	0	0	0	0	0	0	0	0	0	0	0	0	0	0	0	0	0	0	0	0	0	0	0	0	0	0	0	0	0	0	0	0	0	0	0	0	0	0	0	0	0	0	0	0	0
YAR037W	0	0	0	0	0	0	0	0	0	0	0	0	0	0	0	0	0	0	0	0	0	0	0	0	0	0	0	0	0	0	0	0	0	0	0	0	0	0	0	0	0	0	0	0	0	0	0	0	0
YAR040C	0	0	0	0	0	0	0	0	0	0	0	0	0	0	0	0	0	0	0	0	0	0	0	0	0	0	0	0	0	0	0	0	0	0	0	0	0	0	0	0	0	0	0	0	0	0	0	0	0
YAR042W	0	0	0	0	0	0	0	0	0	0	0	0	0	0	0	0	0	0	0	0	0	0	0	0	0	0	0	0	0	0	0	0	0	0	0	0	0	0	0	0	0	0	0	0	0	0	0	0	0
YAR043C	0	0	0	0	0	0	0	0	0	0	0	0	0	0	0	0	0	0	0	0	0	0	0	0	0	0	0	0	0	0	0	0	0	0	0	0	0	0	0	0	0	0	0	0	0	0	0	0	0
YAR044W	0	0	0	0	0	0	0	0	0	0	0	0	0	0	0	0	0	0	0	0	0	0	0	0	0	0	0	0	0	0	0	0	0	0	0	0	0	0	0	0	0	0	0	0	0	0	0	0	0
YAR047C	0	0	0	0	0	0	0	0	0	0	0	0	0	0	0	0	0	0	0	0	0	0	0	0	0	0	0	0	0	0	0	0	0	0	0	0	0	0	0	0	0	0	0	0	0	0	0	0	0
YAR050W	204	47	1	392	306	83	0	760	427	55	219	314	193	35	2460	300	654	45	1809	273	300	43	3417	352	444	61	1	521	538	42	1241	289	0	16	83	171	109	2	507	128	399	3	14	63	335	95	229	665	296
YBL001C	205	192	0	114	297	193	0	85	39	84	17	246	15	89	50	259	33	164	157	142	24	143	30	135	162	168	1	153	22	96	8	49	0	74	25	231	12	56	3	199	12	72	7	71	87	264	53	42	233
YBL002W	0	0	0	0	0	0	0	0	0	0	0	0	0	0	0	0	0	0	0	0	0	0	0	0	0	0	0	0	0	0	0	0	0	0	0	0	0	0	0	0	0	0	0	0	0	0	0	0	0
YBL003C	32	67	1	66	38	43	0	49	37	37	5	55	17	91	7	129	145	353	71	551	222	171	53	289	146	48	0	40	145	126	1	117	0	29	2	128	4	22	19	90	30	109	522	372	86	95	49	181	57
YBL004W	0	0	0	0	0	0	0	0	0	0	0	0	0	0	0	0	0	0	0	0	0	0	0	0	0	0	0	0	0	0	0	0	0	0	0	0	0	0	0	0	0	0	0	0	0	0	0	0	0
YBL005W	161	152	1	345	281	215	0	380	227	250	961	110	56	117	5	173	141	254	7	168	377	275	16	499	491	452	0	430	162	311	7	289	0	199	30	171	28	201	12	119	47	224	12	177	938	524	68	557	231
YBL006C	0	0	0	0	0	0	0	0	0	0	0	0	0	0	0	0	0	0	0	0	0	0	0	0	0	0	0	0	0	0	0	0	0	0	0	0	0	0	0	0	0	0	0	0	0	0	0	0	0
YBL007C	0	0	0	0	0	0	0	0	0	0	0	0	0	0	0	0	0	0	0	0	0	0	0	0	0	0	0	0	0	0	0	0	0	0	0	0	0	0	0	0	0	0	0	0	0	0	0	0	0
YBL008W	29	99	4	18	40	31	0	16	4	12	6010	12	2	26	1506	44	36	83	2519	140	39	320	12203	123	61	123	2	48	32	303	87	40	1	15	1251	63	0	26	1593	43	7	93	7442	123	52	237	34	7	65
YBL009W	253	245	4	520	414	189	0	950	874	389	3802	732	605	358	1477	584	650	364	65	644	1023	109	437	446	786	259	1	448	941	223	18	540	0	229	959	637	396	233	44	509	381	226	276	611	859	244	310	754	403
YBL010C	13	38	0	22	16	16	0	23	21	3	58	18	16	9	8	24	76	31	345	72	92	54	2	101	30	12	0	34	35	21	3	29	0	6	18	34	10	3	63	20	18	10	1	47	29	20	6	23	22
YBL011W	343	346	2	581	461	217	0	1178	940	337	1766	713	414	289	424	683	1003	336	3921	456	744	320	582	261	651	259	6	332	674	247	593	138	0	148	259	963	272	255	950	758	672	295	96	326	588	173	241	293	342
YBL012C	0	0	0	0	0	0	0	0	0	0	0	0	0	0	0	0	0	0	0	0	0	0	0	0	0	0	0	0	0	0	0	0	0	0	0	0	0	0	0	0	0	0	0	0	0	0	0	0	0
YBL013W	33	40	0	44	30	12	0	37	10	11	277	56	3	17	15	90	33	90	74	136	38	37	2	323	58	22	0	76	44	13	4	72	0	20	1	160	2	13	4	97	5	32	238	114	57	33	23	191	46
YBL014C	0	0	0	0	0	0	0	0	0	0	0	0	0	0	0	0	0	0	0	0	0	0	0	0	0	0	0	0	0	0	0	0	0	0	0	0	0	0	0	0	0	0	0	0	0	0	0	0	0
YBL015W	566	493	2	1166	724	417	0	1544	1047	674	276	1284	515	332	444	1193	818	318	63	1073	173	186	111	327	211	275	0	359	600	179	59	232	0	156	6	988	180	191	915	822	656	316	427	765	246	473	320	367	624
YBL016W	36	48	1	115	75	50	0	120	17	42	3	87	5	48	1	91	33	87	0	86	15	5	7	127	45	16	0	31	23	11	294	42	0	15	2	68	1	24	2	75	16	35	0	74	31	12	30	83	70
YBL017C	96	99	2	176	165	131	0	184	61	132	326	90	2	142	289	78	57	129	6	78	112	124	3	155	225	202	0	136	40	87	6	41	0	129	58	93	3	98	7	26	8	135	62	66	253	172	56	188	153
YBL018C	0	0	0	0	0	0	0	0	0	0	0	0	0	0	0	0	0	0	0	0	0	0	0	0	0	0	0	0	0	0	0	0	0	0	0	0	0	0	0	0	0	0	0	0	0	0	0	0	0
YBL019W	194	200	0	314	446	244	0	608	441	222	304	618	73	136	24	469	622	192	9	481	193	185	64	180	323	104	1	201	486	93	7	111	0	109	3	268	31	92	1	353	162	103	0	146	411	97	111	334	384
YBL020W	0	0	0	0	0	0	0	0	0	0	0	0	0	0	0	0	0	0	0	0	0	0	0	0	0	0	0	0	0	0	0	0	0	0	0	0	0	0	0	0	0	0	0	0	0	0	0	0	0
YBL021C	645	42	74	58	1	3	0	1	128	7	0	87	42	1	2	10	29	1	1	135	159	25	0	27	182	1	2	1	123	0	2	3	0	1	0	12	28	0	0	9	32	0	0	8	3	0	4	3	1
YBL022C	0	0	0	0	0	0	0	0	0	0	0	0	0	0	0	0	0	0	0	0	0	0	0	0	0	0	0	0	0	0	0	0	0	0	0	0	0	0	0	0	0	0	0	0	0	0	0	0	0
YBL023C	0	0	0	0	0	0	0	0	0	0	0	0	0	0	0	0	0	0	0	0	0	0	0	0	0	0	0	0	0	0	0	0	0	0	0	0	0	0	0	0	0	0	0	0	0	0	0	0	0
YBL024W	200	215	1	396	227	182	0	304	166	186	516	476	17	150	15	471	130	176	23	589	201	206	15	221	435	169	1	253	281	140	7	100	0	73	624	427	11	50	3	372	45	62	9	547	283	209	111	253	225
YBL025W	0	0	0	0	0	0	0	0	0	0	0	0	0	0	0	0	0	0	0	0	0	0	0	0	0	0	0	0	0	0	0	0	0	0	0	0	0	0	0	0	0	0	0	0	0	0	0	0	0
YBL026W	0	0	0	0	0	0	0	0	0	0	0	0	0	0	0	0	0	0	0	0	0	0	0	0	0	0	0	0	0	0	0	0	0	0	0	0	0	0	0	0	0	0	0	0	0	0	0	0	0
YBL027W	0	0	0	0	0	0	0	0	0	0	0	0	0	0	0	0	0	0	0	0	0	0	0	0	0	0	0	0	0	0	0	0	0	0	0	0	0	0	0	0	0	0	0	0	0	0	0	0	0
YBL028C	0	49	0	0	3	12	0	0	0	1	14	1	0	7	0	7	0	2	0	19	0	8	2	15	1	4	0	3	0	0	2	0	0	1	6	12	0	0	39	4	0	0	2	28	0	8	1	18	0
YBL029W	218	198	0	459	331	156	0	866	979	244	843	433	701	192	7	419	815	176	17	319	250	79	120	74	244	168	1	58	609	79	11	51	0	245	7	177	358	84	1	193	919	73	5	94	333	10	115	126	279
YBL030C	0	0	0	0	0	0	0	0	0	0	0	0	0	0	0	0	0	0	0	0	0	0	0	0	0	0	0	0	0	0	0	0	0	0	0	0	0	0	0	0	0	0	0	0	0	0	0	0	0
YBL031W	17	3	0	3	70	53	0	166	29	2	275	2	27	3	0	0	17	1	1	5	220	341	0	476	333	470	0	323	27	130	1	297	0	0	46	6	11	1	22	3	16	1	269	2	1488	1106	1	40	83
YBL032W	183	142	0	404	264	147	0	890	769	147	551	589	705	191	471	430	769	190	103	558	250	51	54	45	251	185	0	12	734	94	11	48	0	109	2	282	486	143	4	273	790	119	13	210	146	60	210	114	278
YBL033C	0	0	0	0	0	0	0	0	0	0	0	0	0	0	0	0	0	0	0	0	0	0	0	0	0	0	0	0	0	0	0	0	0	0	0	0	0	0	0	0	0	0	0	0	0	0	0	0	0
YBL034C	0	0	0	0	0	0	0	0	0	0	0	0	0	0	0	0	0	0	0	0	0	0	0	0	0	0	0	0	0	0	0	0	0	0	0	0	0	0	0	0	0	0	0	0	0	0	0	0	0
YBL035C	0	0	0	0	0	0	0	0	0	0	0	0	0	0	0	0	0	0	0	0	0	0	0	0	0	0	0	0	0	0	0	0	0	0	0	0	0	0	0	0	0	0	0	0	0	0	0	0	0
YBL036C	277	269	0	751	357	204	0	1109	790	175	4	520	799	106	8	404	978	71	18	429	17	1	1192	18	15	3	0	15	752	4	13	18	0	32	3	279	529	41	4	273	939	24	7	287	16	4	349	20	329
YBL037W	195	207	5	500	237	148	0	317	191	183	2041	460	52	204	96	320	272	161	8878	400	385	264	14	1080	636	391	0	1045	352	257	11	848	0	103	218	474	20	55	208	294	94	99	129	504	537	950	149	3467	201
YBL038W	0	0	0	0	0	0	0	0	0	0	0	0	0	0	0	0	0	0	0	0	0	0	0	0	0	0	0	0	0	0	0	0	0	0	0	0	0	0	0	0	0	0	0	0	0	0	0	0	0
YBL039C	148	194	1	275	251	196	0	543	246	168	2139	424	68	119	53	238	170	220	34	229	219	228	6	381	339	375	1	467	196	170	19	298	0	87	28	391	30	123	2522	253	93	90	725	129	380	461	90	527	229
YBL040C	0	0	0	0	0	0	0	0	0	0	0	0	0	0	0	0	0	0	0	0	0	0	0	0	0	0	0	0	0	0	0	0	0	0	0	0	0	0	0	0	0	0	0	0	0	0	0	0	0
YBL041W	0	0	0	0	0	0	0	0	0	0	0	0	0	0	0	0	0	0	0	0	0	0	0	0	0	0	0	0	0	0	0	0	0	0	0	0	0	0	0	0	0	0	0	0	0	0	0	0	0
YBL042C	55	118	0	175	107	99	0	174	84	81	497	101	60	180	144	214	258	323	9	454	471	251	82	382	392	93	0	339	272	139	9	288	0	44	345	266	34	62	7	209	118	88	14	461	346	364	112	440	210
YBL043W	198	206	1	673	330	245	0	680	555	327	798	719	173	396	244	492	442	370	19	578	442	192	33	223	421	162	1	381	660	155	7	248	0	229	117	579	61	127	788	519	381	163	2780	672	451	143	284	491	269
YBL044W	0	0	0	0	0	0	0	0	0	0	0	0	0	0	0	0	0	0	0	0	0	0	0	0	0	0	0	0	0	0	0	0	0	0	0	0	0	0	0	0	0	0	0	0	0	0	0	0	0
YBL045C	0	0	0	0	0	0	0	0	0	0	0	0	0	0	0	0	0	0	0	0	0	0	0	0	0	0	0	0	0	0	0	0	0	0	0	0	0	0	0	0	0	0	0	0	0	0	0	0	0
YBL046W	0	0	0	0	0	0	0	0	0	0	0	0	0	0	0	0	0	0	0	0	0	0	0	0	0	0	0	0	0	0	0	0	0	0	0	0	0	0	0	0	0	0	0	0	0	0	0	0	0
YBL047C	2	3	0	1	1	3	0	3	0	6	22	2	0	10	15	4	6	108	16	49	6	106	390	103	10	12	0	0	4	24	3	1	0	11	133	4	0	13	316	4	2	70	1988	18	12	17	6	0	7
YBL048W	0	0	0	0	0	0	0	0	0	0	0	0	0	1	0	0	0	0	0	0	0	0	0	0	0	0	0	0	0	0	0	0	0	0	0	0	1	1	0	0	0	0	0	0	0	0	0	0	0
YBL049W	72	163	0	188	61	80	0	96	121	86	4	118	111	175	34	168	225	255	10	405	179	99	31	63	209	24	0	17	196	11	3	13	0	42	1	166	62	21	2	121	108	31	2	232	372	3	114	21	78
YBL050W	0	0	0	0	0	0	0	0	0	0	0	0	0	0	0	0	0	0	0	0	0	0	0	0	0	0	0	0	0	0	0	0	0	0	0	0	0	0	0	0	0	0	0	0	0	0	0	0	0
YBL051C	0	0	0	0	0	0	0	0	0	0	2	0	0	0	2	0	0	0	0	0	0	0	0	1	0	1	0	0	0	0	0	0	0	0	0	0	0	0	1	0	0	0	1	0	0	0	0	0	0
YBL052C	0	0	0	0	0	0	0	0	0	0	0	0	0	0	0	0	0	0	0	0	0	0	0	0	0	0	0	0	0	0	0	0	0	0	0	0	0	0	0	0	0	0	0	0	0	0	0	0	0
YBL053W	191	211	0	487	281	193	0	532	605	322	1204	594	180	356	404	553	402	348	27	440	328	172	44	215	442	358	0	283	635	134	13	151	1	210	31	555	109	133	55	374	263	191	7	408	492	742	315	218	305
YBL054W	0	0	0	0	0	0	0	0	0	0	0	0	0	0	0	0	0	0	0	0	0	0	0	0	0	0	0	0	0	0	0	0	0	0	0	0	0	0	0	0	0	0	0	0	0	0	0	0	0
YBL055C	8	22	0	13	12	14	0	18	16	3	60	7	14	9	2	11	177	65	8	163	141	123	33	232	59	6	0	23	62	36	29	33	0	6	0	8	9	1	103	9	29	12	3	51	34	26	9	70	55
YBL056W	136	128	0	424	299	172	0	871	500	188	138	239	293	211	143	198	262	287	59	209	616	210	1361	235	558	272	2	212	303	216	33	133	0	283	9	214	150	276	16	130	164	226	11	175	174	222	136	76	240
YBL057C	203	121	0	367	243	138	0	773	329	123	2327	210	284	116	16	174	194	142	9	132	568	96	6	89	625	131	0	142	259	120	242	97	0	147	483	179	155	107	192	103	162	89	1206	187	432	261	186	40	169
YBL058W	0	0	0	0	0	0	0	0	0	0	0	0	0	0	0	0	0	0	0	0	0	0	0	0	0	0	0	0	0	0	0	0	0	0	0	0	0	0	0	0	0	0	0	0	0	0	0	0	0
YBL059W	0	0	0	0	0	0	0	0	0	0	0	0	0	0	0	0	0	0	0	0	0	0	0	0	0	0	0	0	0	0	0	0	0	0	0	0	0	0	0	0	0	0	0	0	0	0	0	0	0
YBL060W	110	67	1	129	210	60	0	113	59	47	2436	238	40	77	10	369	203	107	906	454	201	72	260	446	274	66	0	213	156	37	13	432	0	23	19	585	19	37	11	444	81	76	324	364	142	99	98	325	253
YBL061C	226	177	1	148	235	171	0	475	534	338	1544	561	362	402	1636	446	345	593	36	470	586	179	68	164	659	221	0	183	751	156	106	168	0	208	51	488	55	74	137	172	219	203	17	450	484	527	243	274	190
YBL062W	50	70	0	23	27	41	0	49	43	41	45	40	18	105	137	83	17	76	6	136	27	17	2	38	139	45	0	49	53	32	8	9	0	37	594	111	14	36	411	90	16	40	40	105	54	94	48	39	21
YBL063W	306	343	0	662	278	229	0	759	335	356	443	528	119	400	215	518	198	421	7	608	578	286	13	514	701	417	2	614	494	321	16	618	0	164	560	613	54	154	954	389	133	144	4258	621	860	864	260	791	238
YBL064C	83	132	1	189	83	115	0	146	32	30	310	38	26	90	39	56	73	133	47	192	351	228	3	252	238	79	0	130	98	123	6	152	0	32	3	67	15	26	8	55	27	61	1430	154	233	50	72	60	155
YBL065W	25	44	0	47	41	17	0	74	45	33	616	66	15	46	25	104	98	147	63	309	149	83	27	106	149	14	0	75	203	39	8	92	0	65	6	148	12	61	172	78	39	157	1198	269	127	52	58	88	68
YBL066C	0	0	0	0	0	0	0	0	0	0	0	0	0	0	0	0	0	0	0	0	0	0	0	0	0	0	0	0	0	0	0	0	0	0	0	0	0	0	0	0	0	0	0	0	0	0	0	0	0
YBL067C	263	266	2	691	321	201	0	792	311	230	921	245	197	191	35	190	139	216	118	235	1137	135	16	669	1148	241	1	1385	192	158	12	963	0	131	7	255	116	115	395	131	103	87	487	205	719	277	147	662	289
YBL068W	197	300	2	322	379	246	0	392	180	270	452	407	25	201	96	495	178	229	455	353	175	263	7	462	542	200	1	677	203	204	46	426	0	127	49	631	14	189	157	495	47	232	65	415	383	164	168	858	380
YBL069W	222	349	7	180	415	206	0	155	79	186	485	537	10	172	409	485	94	172	278	360	102	165	11	443	442	219	0	589	113	177	26	277	1	106	383	651	16	199	54	559	30	211	563	225	372	276	122	451	280
YBL070C	213	234	1	237	293	253	0	116	82	494	1025	613	12	421	27	529	41	478	14	685	69	265	13	338	357	318	1	684	92	220	10	365	0	300	43	605	10	175	20	382	11	208	23	529	325	561	241	680	265
YBL071C	0	0	0	0	0	0	0	0	0	0	0	0	0	0	0	0	0	0	0	0	0	0	0	0	0	0	0	0	0	0	0	0	0	0	0	0	0	0	0	0	0	0	0	0	0	0	0	0	0
YBL072C	0	1	1	0	0	0	0	0	2	2	0	1	0	0	1	1	1	0	0	1	0	2	0	0	0	0	1	1	0	0	2	1	0	1	1	3	0	0	1	0	0	2	0	1	0	2	2	3	1
YBL073W	0	0	0	0	0	0	0	0	0	0	0	0	0	0	0	0	0	0	0	0	0	0	0	0	0	0	0	0	0	0	0	0	0	0	0	0	0	0	0	0	0	0	0	0	0	0	0	0	0
YBL074C	0	0	0	0	0	0	0	0	0	0	0	0	0	0	0	0	0	0	0	0	0	0	0	0	0	0	0	0	0	0	0	0	0	0	0	0	0	0	0	0	0	0	0	0	0	0	0	0	0
YBL075C	224	287	0	633	223	187	0	226	228	421	480	665	21	433	120	540	139	426	24	672	308	273	18	568	568	326	0	1090	373	244	17	462	0	234	90	522	10	163	488	473	45	182	1518	634	567	225	299	831	156
YBL076C	0	0	0	0	0	0	0	0	0	0	0	0	0	0	0	0	0	0	0	0	0	0	0	0	0	0	0	0	0	0	0	0	0	0	0	0	0	0	0	0	0	0	0	0	0	0	0	0	0
YBL077W	0	0	0	0	0	0	0	0	0	0	0	0	0	0	0	0	0	0	0	0	0	0	0	0	0	0	0	0	0	0	0	0	0	0	0	0	0	0	0	0	0	0	0	0	0	0	0	0	0
YBL078C	251	199	2	368	207	202	0	478	79	108	8	129	24	99	3	80	90	102	5	63	194	88	4	107	284	61	0	115	114	23	6	45	0	80	3	15	22	35	6	24	40	44	8	11	31	8	109	27	180
YBL079W	122	105	1	179	108	51	0	139	87	78	349	94	29	50	177	56	84	86	12	93	43	32	263	17	61	84	0	16	89	43	3	4	0	64	5	57	7	68	71	21	46	93	29	53	85	101	86	14	74
YBL080C	0	0	0	0	0	0	0	0	0	0	0	0	0	0	0	0	0	0	0	0	0	0	0	0	0	0	0	0	0	0	0	0	0	0	0	0	0	0	0	0	0	0	0	0	0	0	0	0	0
YBL081W	44	44	0	74	55	38	0	158	151	37	1256	79	65	30	135	48	129	25	470	67	80	22	46	33	126	33	1	10	68	41	30	19	0	20	39	89	38	22	417	61	70	17	41	27	92	46	33	26	54
YBL082C	1	0	3	1	0	0	0	0	0	0	1	1	1	1	1	1	1	0	1	0	1	0	0	0	1	0	1	0	0	0	0	0	0	0	0	1	0	0	0	0	0	0	0	1	4	0	6	7	0
YBL083C	109	139	0	249	221	116	0	379	163	149	168	225	45	169	203	198	188	221	301	152	124	64	35	320	208	80	2	226	139	61	6	85	0	90	59	259	18	112	1336	174	91	119	12	366	186	77	91	585	196
YBL084C	0	0	0	0	0	0	0	0	0	0	0	0	0	0	0	0	0	0	0	0	0	0	0	0	0	0	0	0	0	0	0	0	0	0	0	0	0	0	0	0	0	0	0	0	0	0	0	0	0
YBL085W	140	195	1	305	331	191	0	826	502	194	2832	415	130	209	352	323	504	240	258	306	462	164	20	352	570	311	2	332	351	163	363	260	0	106	441	475	82	155	1717	345	208	182	297	211	503	381	206	507	295
YBL086C	62	35	0	37	123	84	0	478	112	37	4081	124	53	52	53	113	110	116	6	171	532	195	1	393	500	389	2	385	163	212	13	318	0	33	22	154	39	19	395	123	89	54	143	120	706	422	108	423	111
YBL087C	10	6	0	2	4	5	0	1	0	3	13	8	1	3	63	11	1	7	72	24	2	8	1	30	2	3	0	5	2	3	0	7	0	1	0	13	0	0	2	6	0	1	6	14	3	2	2	9	15
YBL088C	190	270	1	263	207	141	0	256	140	147	1364	318	10	130	4	208	53	179	5	237	112	118	5	113	240	132	3	116	127	142	9	78	0	85	3	241	6	68	213	178	21	37	1259	235	236	236	114	95	182
YBL089W	21	44	0	21	19	12	0	39	17	14	55	19	28	33	2	36	30	12	4	22	18	9	29	18	52	21	0	20	18	9	2	8	0	16	2	78	11	17	1	39	19	33	446	24	33	58	31	62	15
YBL090W	0	0	0	0	0	0	0	0	0	0	0	0	0	0	0	0	0	0	0	0	0	0	0	0	0	0	0	0	0	0	0	0	0	0	0	0	0	0	0	0	0	0	0	0	0	0	0	0	0
YBL091C	0	1	0	1	0	0	1	0	1	0	0	0	0	0	0	0	1	0	0	0	1	0	0	0	0	0	0	0	0	0	0	0	0	0	0	1	0	0	0	0	0	0	0	0	2	0	0	0	0
YBL091C-A	354	295	2	643	463	225	0	774	509	319	783	709	134	276	182	620	459	305	149	525	551	322	398	861	838	446	0	1127	351	234	20	591	1	135	19	737	88	227	26	533	218	175	155	477	1026	270	241	855	395
YBL092W	0	0	0	0	0	0	0	0	0	0	0	0	0	0	0	0	0	0	0	0	0	0	0	0	0	0	0	0	0	0	0	0	0	0	0	0	0	0	0	0	0	0	0	0	0	0	0	0	0
YBL093C	0	0	0	0	0	0	0	0	0	0	0	0	0	0	0	0	0	0	0	0	0	0	0	0	0	0	0	0	0	0	0	0	0	0	0	0	0	0	0	0	0	0	0	0	0	0	0	0	0
YBL094C	0	0	0	0	0	0	0	0	0	0	0	0	0	0	0	0	0	0	0	0	0	0	0	0	0	0	0	0	0	0	0	0	0	0	0	0	0	0	0	0	0	0	0	0	0	0	0	0	0
YBL095W	112	168	0	100	200	131	0	124	79	71	1180	25	19	32	429	18	72	59	3123	25	157	235	3559	263	362	277	0	221	24	138	1449	93	0	42	233	12	15	44	128	8	18	123	166	10	468	184	22	262	139
YBL096C	0	2	2	2	0	0	0	0	2	2	1	2	0	0	0	0	0	1	1	0	0	0	0	0	1	1	0	0	0	1	0	3	0	0	1	0	0	2	0	0	0	1	1	0	7	2	14	19	1
YBL097W	0	0	0	0	0	0	0	0	0	0	0	0	0	0	0	0	0	0	0	0	0	0	0	0	0	0	0	0	0	0	0	0	0	0	0	0	0	0	0	0	0	0	0	0	0	0	0	0	0
YBL098W	812	889	1	1967	1013	638	0	2558	2029	1216	1160	2220	817	1099	852	1666	1866	1229	8031	1679	1566	673	4886	1368	1675	591	1	1868	1902	593	65	1284	1	790	1981	1873	523	615	895	1510	1158	797	25	1414	2066	939	1083	2035	911
YBL099W	0	0	0	0	0	0	0	0	0	0	0	0	0	0	0	0	0	0	0	0	0	0	0	0	0	0	0	0	0	0	0	0	0	0	0	0	0	0	0	0	0	0	0	0	0	0	0	0	0
YBL100C	0	0	0	0	0	0	0	0	0	0	0	0	0	0	0	0	0	0	0	0	0	0	0	0	0	0	0	0	0	0	0	0	0	0	0	0	0	0	0	0	0	0	0	0	0	0	0	0	0
YBL101C	0	0	0	0	0	0	0	0	0	0	0	0	0	0	0	0	0	0	0	0	0	0	0	0	0	0	0	0	0	0	0	0	0	0	0	0	0	0	0	0	0	0	0	0	0	0	0	0	0
YBL102W	0	0	0	0	0	0	0	0	0	0	0	0	0	0	0	0	0	0	0	0	0	0	0	0	0	0	0	0	0	0	0	0	0	0	0	0	0	0	0	0	0	0	0	0	0	0	0	0	0
YBL103C	0	0	0	0	0	0	0	0	0	0	0	0	0	0	0	0	0	0	0	0	0	0	0	0	0	0	0	0	0	0	0	0	0	0	0	0	0	0	0	0	0	0	0	0	0	0	0	0	0
YBL104C	4	11	0	3	11	11	0	5	5	7	275	3	2	5	5	5	24	51	19	32	59	158	79	216	61	19	0	51	13	44	2	59	0	12	46	3	3	7	28	3	1	79	238	11	37	51	12	37	31
YBL105C	0	0	0	0	0	0	0	0	0	0	0	0	0	0	0	0	0	0	0	0	0	0	0	0	0	0	0	0	0	0	0	0	0	0	0	0	0	0	0	0	0	0	0	0	0	0	0	0	0
YBL106C	241	315	0	393	304	236	0	440	311	295	765	518	116	348	15	886	491	392	563	569	202	242	97	434	283	259	5	425	318	194	30	298	0	203	1092	1037	67	188	130	777	193	328	744	380	240	302	347	284	279
YBL107C	296	250	0	687	162	160	0	500	241	281	158	416	61	317	8	382	150	276	11	384	255	143	14	132	240	106	0	318	271	317	9	247	0	263	5	386	33	185	4	307	80	167	7	414	299	127	219	370	204
YBR001C	315	256	1	514	401	220	0	1130	626	257	755	641	332	233	199	507	818	284	149	442	518	199	109	384	464	232	3	649	613	138	152	250	1	167	509	1046	197	188	301	546	568	188	12	284	483	61	216	508	370
YBR002C	0	0	0	0	0	0	0	0	0	0	0	0	0	0	0	0	0	0	0	0	0	0	0	0	0	0	0	0	0	0	0	0	0	0	0	0	0	0	0	0	0	0	0	0	0	0	0	0	0
YBR003W	0	0	0	0	0	0	0	0	0	0	0	0	0	0	0	0	0	0	0	0	0	0	0	0	0	0	0	0	0	0	0	0	0	0	0	0	0	0	0	0	0	0	0	0	0	0	0	0	0
YBR004C	0	0	0	0	0	0	0	0	0	0	0	0	0	0	0	0	0	0	0	0	0	0	0	0	0	0	0	0	0	0	0	0	0	0	0	0	0	0	0	0	0	0	0	0	0	0	0	0	0
YBR005W	0	0	0	0	0	0	0	0	0	0	0	0	0	0	0	0	0	0	0	0	0	0	0	0	0	0	0	0	0	0	0	0	0	0	0	0	0	0	0	0	0	0	0	0	0	0	0	0	0
YBR006W	52	116	1	97	89	82	0	123	47	47	169	87	4	44	28	97	45	69	22	87	14	33	5	10	36	27	16	20	35	12	6	10	0	43	291	127	1	45	992	108	15	44	6337	72	17	60	22	39	68
YBR007C	137	152	1	358	496	262	0	816	492	189	21	316	214	192	64	170	531	128	7	344	64	42	56	32	64	28	1	43	495	36	9	27	0	82	4	205	113	74	9	239	346	89	1	194	33	35	118	73	394
YBR008C	186	190	0	353	385	245	0	641	316	144	135	312	212	187	81	386	450	182	322	347	312	152	863	264	422	129	1	521	293	126	14	249	1	113	14	571	140	136	24	471	284	144	7	228	389	344	149	300	274
YBR009C	101	139	0	225	199	161	0	276	68	100	44	151	15	119	30	150	88	145	24	151	35	14	147	48	51	110	0	85	46	29	41	47	0	57	2	247	5	64	3	187	37	82	4	169	64	39	46	78	204
YBR010W	19	24	0	36	44	17	0	33	12	6	5	12	6	11	7	21	108	124	4	114	71	33	69	109	43	15	0	24	39	22	0	34	0	5	54	46	3	7	58	41	42	34	0	89	36	30	18	69	73
YBR011C	0	0	0	0	0	0	0	0	0	0	0	0	0	0	0	0	0	0	0	0	0	0	0	0	0	0	0	0	0	0	0	0	0	0	0	0	0	0	0	0	0	0	0	0	0	0	0	0	0
YBR012C	0	23	0	0	1	0	0	0	0	0	0	1	0	0	0	1	0	2	0	5	0	0	0	3	0	0	0	4	0	0	0	0	0	2	5	4	0	0	2	1	0	0	328	5	0	2	1	3	0
YBR013C	221	302	0	564	389	294	0	792	479	300	1540	487	203	363	18	455	288	397	22	437	619	329	38	373	681	534	0	349	405	396	10	258	0	270	17	356	112	129	102	325	184	152	151	352	454	436	303	523	329
YBR014C	209	210	2	740	288	257	0	898	363	349	1093	476	217	328	53	442	312	393	10	507	572	200	4	560	557	233	1	393	543	222	15	490	0	196	611	489	158	256	15	370	284	239	42	509	601	228	292	514	290
YBR015C	0	0	0	0	0	0	0	0	0	0	0	0	0	0	0	0	0	0	0	0	0	0	0	0	0	0	0	0	0	0	0	0	0	0	0	0	0	0	0	0	0	0	0	0	0	0	0	0	0
YBR016W	0	0	0	0	0	0	0	0	0	0	0	0	0	0	0	0	0	0	0	0	0	0	0	0	0	0	0	0	0	0	0	0	0	0	0	0	0	0	0	0	0	0	0	0	0	0	0	0	0
YBR017C	0	0	0	0	0	0	0	0	0	0	0	0	0	0	0	0	0	0	0	0	0	0	0	0	0	0	0	0	0	0	0	0	0	0	0	0	0	0	0	0	0	0	0	0	0	0	0	0	0
YBR018C	255	245	1	528	381	169	0	922	502	124	6	315	456	127	53	307	708	116	360	243	28	2	1496	9	19	3	1	15	525	4	76	11	0	35	4	162	308	16	5	147	672	23	5	61	24	5	206	12	298
YBR019C	250	256	0	603	231	263	0	681	463	393	177	621	140	458	61	567	363	514	14	558	342	145	5	391	371	225	0	441	624	163	8	394	0	315	5	662	88	264	11	465	211	279	11	622	356	95	244	414	234
YBR020W	244	218	0	376	487	321	0	482	270	326	1078	682	38	216	63	481	278	173	76	621	174	257	63	453	402	174	1	516	354	186	34	328	0	157	192	364	16	161	8	447	70	116	12	340	378	250	157	470	509
YBR021W	0	0	0	0	0	0	0	0	0	0	0	0	0	0	0	0	0	0	0	0	0	0	0	0	0	0	0	0	0	0	0	0	0	0	0	0	0	0	0	0	0	0	0	0	0	0	0	0	0
YBR022W	96	151	0	263	133	85	0	224	275	90	184	96	298	96	53	140	328	122	4311	146	252	97	234	139	368	117	1	204	160	84	19	65	0	46	273	177	163	56	9	165	207	81	9	100	267	212	108	222	134
YBR023C	0	0	0	0	0	0	0	0	0	0	0	0	0	0	0	0	0	0	0	0	0	0	0	0	0	0	0	0	0	0	0	0	0	0	0	0	0	0	0	0	0	0	0	0	0	0	0	0	0
YBR024W	0	0	0	0	0	0	0	0	0	0	0	0	0	0	0	0	0	2	0	0	0	0	0	0	0	0	0	0	0	0	0	0	0	0	0	0	0	0	0	1	0	0	0	1	1	0	0	0	0
YBR025C	147	127	3	220	216	87	0	640	303	127	155	308	292	67	70	227	386	77	187	167	226	45	218	128	179	98	1	272	147	97	36	203	0	56	443	322	248	87	5	249	376	109	9	129	167	84	139	322	215
YBR026C	0	0	0	7	2	0	0	3	0	0	0	0	0	0	0	0	0	0	0	0	0	1	0	0	0	0	0	0	0	0	0	0	0	0	0	0	0	0	0	0	0	0	0	0	0	4	1	0	0
YBR027C	28	69	0	123	40	62	0	86	44	54	8	55	32	93	3	79	84	134	2	113	170	76	6	177	177	50	0	112	86	41	7	75	0	31	195	81	15	34	275	78	39	64	4	113	207	123	60	157	51
YBR028C	226	202	0	592	190	138	0	621	396	231	125	429	413	192	12	264	315	231	982	390	249	92	658	347	229	67	1	849	341	108	8	309	0	83	164	400	174	99	22	307	300	86	5	327	217	226	192	326	179
YBR029C	0	0	0	0	0	0	0	0	0	0	0	0	0	0	0	0	0	0	0	0	0	0	0	0	0	0	0	0	0	0	0	0	0	0	0	0	0	0	0	0	0	0	0	0	0	0	0	0	0
YBR030W	0	0	0	0	0	0	0	0	0	0	0	0	0	0	0	0	0	0	0	0	0	0	0	0	0	0	0	0	0	0	0	0	0	0	0	0	0	0	0	0	0	0	0	0	0	0	0	0	0
YBR031W	69	72	0	182	298	194	0	517	123	184	240	285	24	202	198	205	85	263	41	277	116	122	206	202	189	156	0	260	179	91	5	274	0	244	28	286	13	148	7	138	32	197	8	290	155	127	146	179	267
YBR032W	1	1	0	2	0	0	0	0	0	0	0	2	0	1	1	1	0	0	2	0	0	0	1	0	0	0	0	1	0	2	1	0	0	1	0	0	0	1	0	0	1	1	1	0	1	0	3	0	0
YBR033W	286	305	0	736	641	417	0	1141	975	490	1140	641	326	276	115	598	1043	308	54	658	503	234	153	298	612	574	3	377	1073	346	9	244	0	169	10	343	148	186	152	368	605	222	277	279	469	1170	312	512	476
YBR034C	1	0	0	0	0	0	0	0	0	0	0	0	0	0	0	1	0	0	1	0	0	0	0	1	0	0	0	0	0	0	0	0	0	0	0	0	0	0	0	0	0	0	0	0	0	0	0	1	0
YBR035C	0	0	0	0	0	0	0	0	0	0	0	0	0	0	0	0	0	0	0	0	0	0	0	0	0	0	0	0	0	0	0	0	0	0	0	0	0	0	0	0	0	0	0	0	0	0	0	0	0
YBR036C	0	0	0	0	0	0	0	0	0	0	0	0	0	0	0	0	0	0	0	0	0	0	0	0	0	0	0	0	0	0	0	0	0	0	0	0	1	0	0	0	0	0	0	0	0	0	0	0	0
YBR037C	0	0	0	0	0	0	0	0	0	0	0	0	0	0	0	0	0	0	0	0	0	0	0	0	0	0	0	0	0	0	0	0	0	0	0	0	0	0	0	0	0	0	0	0	0	0	0	0	0
YBR038W	0	0	0	0	0	0	0	0	0	0	0	0	0	0	0	0	0	0	0	0	0	0	0	0	0	0	0	0	0	0	0	0	0	0	0	0	0	0	0	0	0	0	0	0	0	0	0	0	0
YBR039W	0	0	0	0	0	0	0	0	0	0	0	0	0	0	0	0	0	0	0	0	0	0	0	0	0	0	0	0	0	0	0	0	0	0	0	0	0	0	0	0	0	0	0	0	0	0	0	0	0
YBR040W	85	109	0	214	87	59	0	127	57	34	488	85	21	93	58	127	73	83	5	234	111	55	20	224	234	63	0	179	122	23	9	118	1	40	72	155	4	15	15	131	47	32	35	193	188	161	82	327	103
YBR041W	163	153	0	333	285	87	0	603	292	86	334	286	192	117	100	215	406	117	31	162	347	51	26	138	406	39	0	259	263	43	30	63	0	69	5	280	101	90	5	182	166	87	48	124	410	71	94	107	222
YBR042C	365	313	0	379	330	153	0	703	611	270	174	758	635	254	243	658	635	247	2559	346	485	135	59	272	668	117	5	647	428	99	29	310	0	195	88	718	397	164	75	599	514	229	1467	180	749	210	263	327	255
YBR043C	241	261	1	442	466	215	0	1281	1130	306	299	813	1383	333	3613	682	1300	364	229	573	422	160	119	239	434	134	2	640	717	203	25	389	0	207	21	1137	921	315	13	690	1046	295	164	401	307	550	263	452	420
YBR044C	254	215	0	775	269	172	0	624	143	325	182	572	83	293	11	451	92	312	12	468	60	167	2	267	42	155	0	167	55	104	5	153	0	223	106	425	68	177	10	305	69	227	103	537	83	391	235	503	178
YBR045C	321	218	0	820	274	138	0	498	539	293	288	543	248	308	14	342	440	381	32	455	488	284	75	457	494	210	0	714	472	130	9	460	1	232	53	488	124	138	10	382	391	225	7	543	476	533	296	728	260
YBR046C	134	104	0	388	182	117	0	628	613	438	768	548	279	492	19	607	320	479	77	610	386	230	12	161	451	709	0	348	502	355	9	205	0	205	31	486	147	228	15	457	352	376	110	517	257	198	271	131	176
YBR047W	234	231	0	517	462	226	0	1190	661	270	355	649	816	282	264	551	911	294	68	411	740	184	16	408	663	312	0	699	446	240	22	425	0	211	591	679	570	198	2215	499	688	173	24	275	942	634	193	555	433
YBR048W	43	45	0	27	92	49	0	13	7	70	117	117	0	87	99	91	12	79	5	81	5	63	1	71	23	93	0	40	14	64	2	3	0	56	1	49	1	35	0	63	1	52	5	84	14	50	34	61	69
YBR049C	0	0	0	0	0	0	0	0	0	0	0	0	0	0	0	0	0	0	0	0	0	0	0	0	0	0	0	0	0	0	0	0	0	0	0	0	0	0	0	0	0	0	0	0	0	0	0	0	0
YBR050C	0	0	0	0	0	0	0	0	0	0	0	0	0	0	0	0	0	0	0	0	0	0	0	0	0	0	0	0	0	0	0	0	0	0	0	0	0	0	0	0	0	0	0	0	0	0	0	0	0
YBR051W	218	226	0	296	244	181	0	250	161	295	2064	522	28	315	30	484	91	376	21	477	276	285	13	691	769	616	2	805	219	304	11	557	0	214	75	500	17	165	14	404	41	180	35	472	734	298	272	814	244
YBR052C	190	127	0	436	508	220	0	1368	313	192	521	234	228	206	43	185	291	158	5	180	808	260	38	717	706	308	0	856	205	236	1	628	0	166	177	187	85	136	23	172	146	125	6	204	527	194	152	1085	389
YBR053C	120	159	1	205	140	123	0	209	112	155	615	200	40	284	1	355	223	396	4	558	296	257	4	930	425	280	0	254	350	223	10	196	1	174	11	324	25	123	29	267	117	267	108	453	325	127	113	553	212
YBR054W	252	221	0	770	397	237	0	1024	632	473	1145	772	360	442	26	561	384	642	13	657	884	232	15	698	844	359	0	969	582	294	9	615	1	300	1019	697	182	309	37	572	281	299	64	700	884	452	302	864	264
YBR055C	0	0	0	0	0	0	0	0	0	0	0	0	0	0	0	0	0	0	0	0	0	0	0	0	0	0	0	0	0	0	0	0	0	0	0	0	0	0	0	0	0	0	0	0	0	0	0	0	0
YBR056W	199	202	0	599	383	214	0	815	500	329	823	521	468	332	17	373	346	521	24	530	588	166	163	321	555	382	2	440	511	281	10	237	0	302	8	475	398	233	135	350	309	271	8	414	447	131	300	340	266
YBR057C	135	157	0	307	186	110	0	285	181	238	424	349	33	280	15	343	142	400	7	504	275	235	41	465	446	211	0	822	238	189	258	387	0	226	1213	398	17	207	1113	284	33	234	297	412	529	281	200	697	211
YBR058C	168	220	0	170	150	127	0	200	104	100	90	189	24	78	14	113	116	91	125	122	239	89	86	36	340	218	0	129	91	132	10	7	0	66	4	134	17	35	2	88	46	45	4	128	266	11	116	10	158
YBR059C	225	227	0	663	206	174	0	619	438	315	341	352	301	357	22	321	278	382	99	367	568	157	135	395	538	133	0	1260	359	117	11	559	0	416	8	424	181	298	9	286	214	383	13	301	388	153	169	231	155
YBR060C	0	0	0	0	0	0	0	0	0	0	0	0	0	0	0	0	0	0	0	0	0	0	0	0	0	0	0	0	0	0	0	0	0	0	0	0	0	0	0	0	0	0	0	0	0	0	0	0	0
YBR061C	183	163	0	381	298	169	0	675	296	233	1183	561	265	348	564	522	332	356	1231	515	189	160	1391	302	190	202	0	435	357	182	5364	253	0	198	6	598	146	182	33	487	172	249	193	453	131	92	282	700	273
YBR062C	202	106	2	292	359	135	0	820	325	173	238	189	191	153	6	169	256	187	26	160	627	211	98	424	569	216	0	541	184	111	23	325	0	159	23	188	121	112	8	133	95	155	5	114	602	179	110	688	305
YBR063C	258	297	0	387	365	170	0	782	425	257	354	464	81	170	6801	465	457	226	460	265	479	170	25	370	669	361	0	707	284	218	114	563	0	153	235	525	55	181	399	441	197	192	14	247	683	376	186	780	275
YBR064W	267	295	1	684	522	351	0	1603	956	356	515	717	542	296	70	705	938	348	6137	522	642	275	15	539	597	313	0	873	483	240	296	525	0	266	186	887	374	276	14	694	725	290	7	368	828	547	253	831	542
YBR065C	2	25	0	0	0	5	0	0	0	0	6	2	0	1	0	4	0	1	1	5	0	1	1	8	0	2	0	8	1	0	0	0	0	1	4	5	0	1	0	5	0	2	1	11	0	0	2	5	0
YBR066C	252	242	1	645	240	142	0	634	275	169	393	297	233	248	29	185	249	220	31	194	759	296	14	551	615	330	0	760	376	281	11	597	0	174	1265	206	153	122	1195	187	213	122	551	142	725	402	149	832	194
YBR067C	290	251	0	411	523	269	0	746	432	245	608	562	92	215	135	428	502	261	14	579	437	250	236	701	738	176	2	445	569	270	8	322	1	187	22	451	66	113	20	358	264	111	19	488	679	284	198	774	417
YBR068C	183	192	0	527	298	230	0	584	237	326	428	438	76	381	12	382	162	346	13	445	752	487	36	1209	875	528	0	1476	303	404	10	949	1	258	56	474	38	202	41	352	84	220	18	501	1182	362	204	1570	235
YBR069C	145	170	2	443	232	156	0	706	165	213	375	236	106	251	7	275	284	265	11	372	796	309	13	923	612	259	0	1007	308	266	11	1146	1	143	139	383	118	125	9	262	113	163	5	346	769	115	117	2315	255
YBR070C	0	0	0	0	0	0	0	0	0	0	0	0	0	0	0	0	0	0	0	0	0	0	0	0	0	0	0	0	0	0	0	0	0	0	0	0	0	0	0	0	0	0	0	0	0	0	0	0	0
YBR071W	163	260	2	405	213	118	0	267	259	80	193	122	283	86	88	149	368	77	14	169	399	124	39	162	474	194	2	190	277	70	18	124	0	56	6	135	195	71	1028	120	304	61	15	152	335	138	122	234	132
YBR072W	396	332	0	769	459	252	0	880	838	337	358	723	454	300	1411	733	901	289	1033	472	680	290	164	471	657	455	3	819	537	312	81	537	0	213	800	970	361	249	4939	810	618	394	25	315	683	335	204	703	371
YBR073W	205	218	1	500	470	258	0	1372	719	251	647	571	695	178	241	395	944	288	635	324	875	269	37	439	668	400	1	1014	520	230	25	537	0	229	1458	760	782	318	28	498	808	152	42	231	731	364	205	732	410
YBR074W	90	140	0	228	112	76	0	230	184	67	436	83	101	74	1336	122	258	76	1454	110	213	158	385	167	289	88	1	178	119	68	9	74	0	44	4	170	78	56	8	166	173	88	35	100	298	132	52	299	102
YBR075W	0	0	0	2	0	0	0	1	0	0	4	0	0	1	1	2	2	1	13	3	1	1	118	6	1	0	0	3	0	0	0	3	0	0	2	3	1	0	0	0	0	1	19	4	0	0	1	1	1
YBR076W	256	193	1	326	424	297	0	904	270	247	638	370	69	200	16	282	213	264	13	331	403	199	7	230	591	366	1	479	284	244	11	269	0	148	127	305	22	112	3020	296	102	125	16	440	383	456	180	287	326
YBR077C	77	110	0	88	7	1	0	15	131	148	490	79	79	86	54	70	117	146	253	38	284	110	303	1064	267	142	0	1217	110	135	371	355	0	133	54	24	32	188	112	15	55	235	18	14	322	261	117	2299	6
YBR078W	115	70	0	118	113	80	0	173	249	123	447	67	88	101	5	101	183	79	4	24	160	128	1	10	235	91	0	7	269	173	3	4	0	72	2	1	64	96	1	29	105	112	83	1	260	25	106	4	102
YBR079C	0	0	0	0	0	0	0	0	0	0	0	0	0	0	0	0	0	0	0	0	0	0	0	0	0	0	0	0	0	0	0	0	0	0	0	0	0	0	0	0	0	0	0	0	0	0	0	0	0
YBR080C	0	0	0	0	0	0	0	0	0	0	0	0	0	0	0	0	0	0	0	0	0	0	0	0	0	0	0	0	0	0	0	0	0	0	0	0	0	0	0	0	0	0	0	0	0	0	0	0	0
YBR081C	0	0	0	0	0	0	0	0	0	0	0	0	0	0	0	0	0	0	0	0	0	0	0	0	0	0	0	0	0	0	0	0	0	0	0	0	0	0	0	0	0	0	0	0	0	0	0	0	0
YBR082C	0	0	0	0	0	0	0	0	0	0	0	0	0	0	0	0	0	0	0	0	0	0	0	0	0	0	0	0	0	0	0	0	0	0	0	0	0	0	0	0	0	0	0	0	0	0	0	0	0
YBR083W	353	398	2	473	526	306	0	1333	1001	363	891	881	571	293	619	986	1156	474	20398	636	796	419	58	751	807	383	1	724	586	350	43	531	0	307	193	1191	305	471	1435	923	813	376	266	415	921	796	389	1363	484
YBR084C-A	98	58	0	218	136	29	0	134	116	78	134	115	56	84	10	104	199	83	37	56	93	47	27	94	121	50	0	108	68	47	152	76	0	53	18	113	37	68	6	134	84	53	7	17	145	46	97	78	88
YBR084W	0	0	0	0	0	0	0	0	0	0	0	0	0	0	0	0	0	0	0	0	0	0	0	0	0	0	0	0	0	0	0	0	0	0	0	0	0	0	0	0	0	0	0	0	0	0	0	0	0
YBR085W	0	0	0	0	0	0	0	0	0	0	0	0	0	0	0	0	0	0	0	0	0	0	0	0	0	0	0	0	0	0	0	0	0	0	0	0	0	0	0	0	0	0	0	0	0	0	0	0	0
YBR086C	221	273	0	346	343	217	0	485	432	372	1023	391	196	409	19	440	352	425	88	388	271	324	13	265	509	291	0	187	259	214	17	168	0	289	91	594	119	468	1855	455	284	460	9	359	334	219	254	145	230
YBR087W	0	0	0	0	0	0	0	0	0	0	0	0	0	0	0	0	0	0	0	0	0	0	0	0	0	0	0	0	0	0	0	0	0	0	0	0	0	0	0	0	0	0	0	0	0	0	0	0	0
YBR088C	0	0	0	0	0	0	0	0	0	0	0	0	0	0	0	0	0	0	0	0	0	0	0	0	0	0	0	0	0	0	0	0	0	0	0	0	0	0	0	0	0	0	0	0	0	0	0	0	0
YBR089W	0	0	0	0	0	0	0	0	0	0	0	0	0	0	0	0	0	0	0	0	0	0	0	0	0	0	0	0	0	0	0	0	0	0	0	0	0	0	0	0	0	0	0	0	0	0	0	0	0
YBR090C	293	284	3	458	411	263	1	948	570	331	31	319	313	289	3	187	458	275	9	270	767	324	16	425	769	398	0	316	420	296	8	204	0	257	6	282	252	276	53	191	236	276	11	267	1368	348	136	330	315
YBR090C-A	204	244	0	207	569	270	0	1049	416	241	552	630	82	180	19	491	356	245	17	408	239	137	326	221	369	259	3	444	332	131	29	229	0	124	268	619	43	184	69	516	201	224	494	275	389	329	188	404	476
YBR091C	0	0	0	0	0	0	0	0	0	0	0	0	0	0	0	0	0	0	0	0	0	0	0	0	0	0	0	0	0	0	0	0	0	0	0	0	0	0	0	0	0	0	0	0	0	0	0	0	0
YBR092C	296	232	1	674	490	254	0	1475	697	308	68	477	803	225	133	430	889	261	172	298	355	110	8	109	308	107	4	147	470	55	11	83	1	115	147	538	521	245	5	368	567	289	8	204	295	134	176	128	427
YBR093C	0	0	0	0	0	0	0	0	0	0	0	0	0	0	0	0	0	0	0	0	0	0	0	0	0	0	0	0	0	0	0	0	0	0	0	0	0	0	0	0	0	0	0	0	0	0	0	0	0
YBR094W	0	0	0	0	0	0	0	0	0	0	0	0	0	0	0	0	0	0	0	0	0	0	0	0	0	0	0	0	0	0	0	0	0	0	0	0	0	0	0	0	0	0	0	0	0	0	0	0	0
YBR095C	372	269	1	195	209	130	0	369	312	72	6	350	58	47	10	195	87	39	126	294	126	3	16	54	161	2	0	226	315	3	5	33	0	52	3	378	39	46	2	217	51	68	3	359	155	223	351	30	161
YBR096W	0	0	0	0	0	0	0	0	0	0	0	0	0	0	0	0	0	0	0	0	0	0	0	0	0	0	0	0	0	0	0	0	0	0	0	0	0	0	0	0	0	0	0	0	0	0	0	0	0
YBR097W	0	0	0	0	0	0	0	0	0	0	0	0	0	0	0	0	0	0	0	0	0	0	0	0	0	0	0	0	0	0	0	0	0	0	0	0	0	0	0	0	0	0	0	0	0	0	0	0	0
YBR098W	210	185	0	647	213	148	0	748	251	179	101	340	157	199	59	302	166	339	20	278	536	208	44	415	454	230	0	463	216	129	9	290	0	96	6	270	115	89	21	255	203	126	7	309	495	175	174	542	192
YBR099C	352	299	2	719	572	352	0	1672	796	469	282	962	642	436	1056	943	924	497	104	743	853	219	194	713	838	460	2	1108	735	402	22	574	1	298	328	1025	450	248	211	869	741	272	24	614	882	481	432	1181	584
YBR100W	220	206	0	457	376	223	0	957	298	124	232	326	163	110	21	275	480	142	118	190	387	104	47	219	411	201	2	259	216	104	14	262	1	71	1324	372	105	45	1115	302	253	114	795	117	301	277	137	339	282
YBR101C	0	0	0	0	0	0	0	0	0	0	0	0	0	0	0	0	0	0	0	0	0	0	0	0	0	0	0	0	0	0	0	0	0	0	0	0	0	0	0	0	0	0	0	0	0	0	0	0	0
YBR102C	0	0	0	0	0	0	0	0	0	0	0	0	0	0	0	0	0	0	0	0	0	0	0	0	0	0	0	0	0	0	0	0	0	0	0	0	0	0	0	0	0	0	0	0	0	0	0	0	0
YBR103W	339	287	3	576	239	147	0	545	725	289	546	723	497	242	429	574	506	293	327	606	276	172	1047	51	232	122	2	76	784	120	47	52	0	202	5	529	295	138	8	356	451	130	30	425	99	12	315	27	245
YBR104W	225	268	2	215	238	230	0	157	87	172	10	411	13	247	343	358	75	241	1363	347	24	64	9337	66	79	121	0	77	109	99	740	26	0	220	10	299	14	171	5	289	27	199	9	249	77	58	159	150	220
YBR105C	0	0	0	1	0	0	0	0	0	0	0	0	0	0	0	0	0	0	0	0	0	0	0	0	0	0	0	0	0	0	0	0	0	0	0	0	0	0	0	0	0	0	0	0	0	0	0	0	0
YBR106W	0	0	0	0	0	0	0	0	0	0	0	0	0	0	0	0	0	0	0	0	0	0	0	0	0	0	0	0	0	0	0	0	0	0	0	0	0	0	0	0	0	0	0	0	0	0	0	0	0
YBR107C	191	111	2	306	325	119	0	1009	544	126	921	446	383	181	91	436	534	165	119	289	737	180	25	535	640	258	0	535	376	205	46	576	0	100	76	657	319	101	698	395	397	70	27	298	734	226	228	384	322
YBR108W	192	218	0	482	282	205	0	826	401	385	307	666	118	403	48	537	240	532	56	568	560	290	3	537	653	357	1	645	391	222	12	400	0	281	11	621	71	210	513	438	115	291	354	565	872	420	266	814	277
YBR109C	0	0	1	0	0	0	0	0	0	0	0	0	0	0	3	0	0	0	0	0	0	0	0	1	0	0	0	0	0	0	0	0	0	0	0	0	0	0	0	0	0	0	0	0	2	0	1	1	0
YBR110W	0	0	0	0	0	0	0	0	0	0	0	0	0	0	0	0	0	0	0	0	0	0	0	0	0	0	0	0	0	0	0	0	0	0	0	0	0	0	0	0	0	0	0	0	0	0	0	0	0
YBR111C	277	233	0	811	307	204	0	755	231	211	508	424	141	183	14	458	239	241	8	498	596	279	2	478	642	226	1	656	257	222	4	228	0	127	122	366	87	80	341	262	183	74	8	269	689	632	154	339	258
YBR112C	0	0	0	0	0	0	0	0	0	0	0	0	0	0	0	0	0	0	0	0	0	0	0	0	0	0	0	0	0	0	0	0	0	0	0	0	0	0	0	0	0	0	0	0	0	0	0	0	0
YBR113W	273	330	0	841	385	244	0	1098	799	404	254	596	646	318	20	563	634	320	1187	576	732	174	11	535	620	335	0	725	621	135	8	451	0	334	272	514	439	198	2199	374	576	178	236	476	767	994	318	519	392
YBR114W	280	252	2	574	535	256	0	1377	1064	362	462	859	872	346	58	845	1237	331	162	529	721	199	473	656	789	392	2	679	672	245	152	514	0	289	15	1150	573	326	1079	800	823	440	28	446	796	411	361	976	481
YBR115C	36	22	0	12	0	0	0	1	2	0	0	0	0	0	5	0	0	0	0	0	1	0	1	0	1	0	0	1	1	0	0	1	0	0	1	0	0	0	0	0	0	0	0	0	0	0	0	0	0
YBR116C	368	243	2	574	462	199	0	787	1013	365	2006	630	742	256	355	439	990	263	42	609	1217	389	332	685	986	610	0	1266	896	339	33	623	0	163	35	292	517	129	1620	350	828	155	8	245	992	525	161	1116	445
YBR117C	0	0	0	0	0	0	0	0	0	0	0	0	0	0	0	0	0	0	0	0	0	0	0	0	0	0	0	0	0	0	0	0	0	0	0	0	0	0	0	0	0	0	0	0	0	0	0	0	0
YBR118W	7	16	0	10	14	17	0	14	8	12	16	2	7	6	5	4	28	16	243	9	63	2	242	42	38	3	0	11	12	15	23	45	0	6	27	4	4	6	3	0	1	28	5	5	21	8	12	1	34
YBR119W	294	244	1	463	214	205	0	353	131	258	94	427	24	211	36	359	122	318	25	393	176	116	7	192	320	76	1	368	202	102	15	177	0	244	2207	289	9	157	6	277	41	174	400	352	309	212	114	269	205
YBR120C	0	0	0	0	0	0	0	0	0	0	0	0	0	0	0	0	0	0	0	0	0	0	0	0	0	0	0	0	0	0	0	0	0	0	0	0	0	0	0	0	0	0	0	0	0	0	0	0	0
YBR121C	80	51	1	242	40	65	0	204	23	35	29	100	1	26	2	70	12	28	3	68	5	48	4	71	7	50	1	83	7	11	3	59	0	33	2	110	3	26	22	81	3	23	6	70	8	172	55	137	58
YBR122C	0	0	0	0	0	0	0	0	0	0	0	0	0	0	0	0	0	0	0	0	0	0	0	0	0	0	0	0	0	0	0	0	0	0	0	0	0	0	0	0	0	0	0	0	0	0	0	0	0
YBR123C	0	0	0	3	0	0	0	0	0	0	0	0	0	0	0	0	0	0	1	0	0	0	0	0	0	0	0	0	0	1	0	0	0	0	0	0	0	0	0	0	0	0	0	1	0	0	0	0	0
YBR124W	0	0	0	0	0	0	0	0	0	0	0	0	0	0	0	0	0	0	0	0	0	0	0	0	0	0	0	0	0	0	0	0	0	0	0	0	0	0	0	0	0	0	0	0	0	0	0	0	0
YBR125C	1	0	0	0	0	1	0	0	1	0	6	0	0	2	0	3	2	24	3	22	0	21	1	27	0	0	0	0	0	3	0	4	0	1	6	2	0	0	4	1	1	3	3	4	3	0	1	1	1
YBR126C	256	252	1	266	197	121	0	535	800	111	5	178	520	70	7	207	464	109	4	108	265	15	5	43	244	12	0	283	900	20	10	96	0	41	6	69	385	25	0	37	317	29	3	39	91	0	250	14	205
YBR127C	0	0	0	0	0	0	0	0	0	0	0	0	0	0	0	0	0	0	0	0	0	0	0	0	0	0	0	0	0	0	0	0	0	0	0	0	0	0	0	0	0	0	0	0	0	0	0	0	0
YBR128C	254	163	0	265	487	199	0	687	540	88	3	71	367	52	2	48	401	67	4	67	136	2	5	46	86	2	0	32	87	3	2	16	0	1	0	19	141	3	2	21	101	2	5	8	44	3	96	11	390
YBR129C	244	205	4	608	386	172	0	1239	792	237	171	503	355	242	283	505	888	338	1258	307	610	345	728	323	516	337	1	380	504	254	200	116	0	150	10	648	229	279	13	467	498	206	12	160	551	382	235	353	437
YBR130C	392	257	1	741	238	122	0	757	426	327	32	589	247	289	10	488	435	319	9	354	222	186	9	301	252	173	0	457	337	125	4	338	0	235	4	563	149	257	7	455	323	252	4	344	188	70	170	350	199
YBR131W	21	15	0	12	0	1	0	0	61	62	0	38	16	40	0	24	73	50	0	23	1	0	0	0	4	0	0	0	4	0	0	4	0	7	0	8	0	11	0	3	8	7	0	6	1	0	46	2	0
YBR132C	225	240	0	344	243	190	0	312	128	360	363	502	12	433	17	518	98	421	4	563	220	184	8	426	425	193	0	387	159	183	8	372	0	405	5	482	7	238	82	395	22	190	16	627	418	274	206	530	202
YBR133C	0	0	0	0	0	0	0	0	0	0	0	0	0	0	0	0	0	0	0	0	0	0	0	0	0	0	0	0	0	0	0	0	0	0	0	0	0	0	0	0	0	0	0	0	0	0	0	0	0
YBR134W	88	105	1	172	174	157	0	220	26	102	183	161	5	104	0	182	28	159	2	179	98	83	1	172	153	69	2	47	52	58	4	72	0	94	328	230	4	45	14	106	9	90	1359	188	330	76	49	30	206
YBR135W	0	0	0	0	0	0	0	0	0	0	0	0	0	0	0	0	0	0	0	0	0	0	0	0	0	0	0	0	0	0	0	0	0	0	0	0	0	0	0	0	0	0	0	0	0	0	0	0	0
YBR136W	0	0	0	0	0	0	0	0	0	0	0	0	0	0	0	0	0	0	0	0	0	0	0	0	0	0	0	0	0	0	0	0	0	0	0	0	0	0	0	0	0	0	0	0	0	0	0	0	0
YBR137W	60	73	0	20	91	50	0	6	1	25	192	73	1	59	2	120	2	103	3	246	6	83	5	286	18	44	0	102	4	76	0	142	0	16	25	156	1	21	6	100	3	65	426	228	15	9	8	96	169
YBR138C	138	144	0	364	147	99	0	301	152	135	323	267	35	158	28	318	240	248	7	414	78	47	48	85	103	43	0	81	240	86	92	138	0	59	1230	378	31	103	97	288	132	113	9	490	86	138	179	140	184
YBR139W	218	207	2	507	537	343	0	1642	654	314	810	528	463	291	22	501	595	248	306	367	465	202	151	411	572	213	0	629	515	137	84	538	0	168	289	697	266	231	10	564	456	197	172	281	565	511	205	883	425
YBR140C	0	0	0	0	0	0	0	0	0	0	0	0	0	0	0	0	0	0	0	0	0	0	0	0	0	0	0	0	0	0	0	0	0	0	0	0	0	0	0	0	0	0	0	0	0	0	0	0	0
YBR141C	104	119	0	240	247	129	0	525	166	71	156	141	60	147	28	218	334	163	2034	249	268	164	10	302	213	112	0	184	334	175	14	238	0	97	31	243	48	69	6	206	119	78	98	219	155	141	125	285	315
YBR142W	0	0	0	0	0	0	0	0	0	0	0	0	0	0	0	0	0	0	0	0	0	0	0	0	0	0	0	0	0	0	0	0	0	0	0	0	0	0	0	0	0	0	0	0	0	0	0	0	0
YBR143C	0	0	0	0	0	0	0	0	0	0	0	0	0	0	0	0	0	0	0	0	0	0	0	0	0	0	0	0	0	0	0	0	0	0	0	0	0	0	0	0	0	0	0	0	0	0	0	0	0
YBR144C	119	45	0	235	157	82	0	501	387	96	3024	260	377	137	16	193	352	130	462	240	230	37	11	86	190	335	0	75	407	113	9	79	1	73	225	243	324	112	915	194	511	200	66	299	109	183	86	117	158
YBR145W	229	109	0	201	407	165	0	557	384	165	67	52	229	65	6	40	256	73	18	18	213	66	51	97	232	141	0	190	140	95	118	36	1	196	6	10	70	145	5	14	59	243	1	7	213	214	57	86	379
YBR146W	3	10	0	3	1	6	0	3	7	3	22	3	4	9	0	16	2	1	0	13	28	1	0	11	43	11	0	24	17	23	1	92	0	1	6	32	23	2	0	7	5	3	8	15	2	20	4	11	3
YBR147W	98	93	0	242	85	44	0	222	143	209	809	334	19	237	3	298	117	315	17	386	141	111	9	116	173	262	0	197	239	173	5	185	0	105	64	334	17	117	8	265	54	151	810	332	124	179	173	172	102
YBR148W	328	371	0	503	352	214	0	335	189	347	177	501	32	368	13	475	226	299	66	334	155	259	92	338	339	215	1	312	214	206	186	250	0	323	5	584	16	350	37	503	55	466	265	282	362	56	123	369	297
YBR149W	168	187	1	393	238	140	0	431	263	206	1014	411	34	196	951	440	266	303	1507	428	426	321	1215	589	698	335	0	676	323	358	29	618	1	116	28	442	19	86	12	232	108	95	34	349	785	298	225	998	272
YBR150C	327	272	0	617	390	273	0	617	674	478	593	992	89	428	1108	868	622	415	2313	596	286	179	392	321	491	126	6	910	449	187	36	367	1	262	3003	1116	48	413	356	809	199	332	4550	523	405	240	297	488	333
YBR151W	266	332	2	217	179	197	0	80	43	260	113	393	6	295	6	329	27	361	11	261	75	149	5	477	316	342	0	216	77	196	11	114	0	270	12	395	2	221	14	278	15	203	1	360	245	184	126	346	187
YBR152W	0	0	0	0	0	0	0	0	0	0	0	0	0	0	0	0	0	0	0	0	0	0	0	0	0	0	0	0	0	0	0	0	0	0	0	0	0	0	0	0	0	0	0	0	0	0	0	0	0
YBR153W	0	0	0	0	0	0	0	0	0	0	0	0	0	0	0	0	0	0	0	0	0	0	0	0	0	0	0	0	0	0	0	0	0	0	0	0	0	0	0	0	0	0	0	0	0	0	0	0	0
YBR154C	0	0	0	0	0	0	0	0	0	0	0	0	0	0	0	0	0	0	0	0	0	0	0	0	0	0	0	0	0	0	0	0	0	0	0	0	0	0	0	0	0	0	0	0	0	0	0	0	0
YBR155W	0	0	0	0	0	0	0	0	0	0	0	0	0	0	0	0	0	0	0	0	0	0	0	0	0	0	0	0	0	0	0	0	0	0	0	0	0	0	0	0	0	0	0	0	0	0	0	0	0
YBR156C	267	315	0	371	288	245	1	275	210	234	1169	604	24	210	747	533	240	290	4223	422	151	236	3877	542	382	123	2	695	353	100	14	494	0	74	10	362	20	87	418	228	60	73	15	223	449	182	319	442	253
YBR157C	179	241	0	128	306	260	0	90	57	324	141	511	21	299	15	387	48	320	5	579	27	153	112	39	106	154	1	8	92	105	3	21	0	122	21	508	7	131	1	381	15	224	7	359	95	104	119	57	288
YBR158W	29	18	0	55	31	9	0	41	19	7	40	28	7	10	22	56	132	40	939	228	185	43	14	392	161	15	0	135	65	31	257	156	0	3	52	41	5	2	66	39	59	14	1182	134	75	31	32	232	137
YBR159W	0	0	0	0	0	0	0	0	0	0	0	0	0	0	0	0	0	0	0	0	0	0	0	0	0	0	0	0	0	0	0	0	0	0	0	0	0	0	0	0	0	0	0	0	0	0	0	0	0
YBR160W	0	0	0	0	0	0	0	0	0	0	0	0	0	0	0	0	0	0	0	0	0	0	0	0	0	0	0	0	0	0	0	0	0	0	0	0	0	0	0	0	0	0	0	0	0	0	0	0	0
YBR160W_AS	0	0	0	0	0	0	0	0	0	0	0	0	0	0	0	0	0	0	0	0	0	0	0	0	0	0	0	0	0	0	0	0	0	0	0	0	0	0	0	0	0	0	0	0	0	0	0	0	0
YBR161W	78	167	1	146	86	84	0	128	125	100	32	187	24	108	1272	156	189	174	3758	274	86	58	935	138	182	95	0	114	176	66	8	99	0	71	8	258	19	27	189	165	57	56	3	193	129	76	153	165	88
YBR162C	151	118	1	118	258	171	0	567	269	177	459	125	108	251	40	156	277	260	379	204	616	199	24	262	649	277	3	496	158	321	41	475	0	253	73	137	53	264	105	102	64	227	12	103	598	472	128	490	288
YBR162W-A	226	216	2	583	213	186	0	912	462	343	581	466	341	353	18	279	447	387	26	364	660	255	4	352	549	208	0	293	575	302	10	132	0	284	28	422	242	226	145	248	393	187	29	290	526	476	222	207	232
YBR163W	0	0	0	0	0	0	0	0	0	0	0	0	0	0	0	0	0	0	0	0	0	0	0	0	0	0	0	0	0	0	0	0	0	0	0	0	0	0	0	0	0	0	0	0	0	0	0	0	0
YBR164C	243	296	0	199	411	255	0	515	278	201	165	283	57	142	80	314	263	152	115	249	167	74	32	86	259	30	0	22	195	82	4	15	0	113	206	270	35	57	77	249	83	87	18	210	286	14	135	41	308
YBR165W	372	340	1	990	541	406	0	1496	1049	526	406	998	604	698	49	856	888	831	27	1069	1543	558	3214	633	1472	584	2	829	1210	631	24	295	0	547	10796	965	505	439	1143	845	718	573	1875	1021	1448	784	713	210	487
YBR166C	78	47	0	205	72	32	0	210	135	67	250	147	93	108	11	138	142	101	14	200	369	30	25	208	364	148	0	235	218	238	5	302	0	58	68	188	73	51	269	135	88	71	3	174	215	70	81	180	71
YBR167C	0	0	0	0	0	0	0	0	0	0	0	0	0	0	0	0	0	0	0	0	0	0	0	0	0	0	0	0	0	0	0	0	0	0	0	0	0	0	0	0	0	0	0	0	0	0	0	0	0
YBR168W	52	141	1	222	43	34	0	125	61	38	275	34	61	99	12	73	42	175	46	131	348	86	74	166	261	73	0	83	130	100	5	95	0	36	12	70	26	64	144	55	62	104	2	126	198	84	69	91	116
YBR169C	336	259	2	573	517	264	0	1330	1584	560	447	506	1059	357	4749	543	1418	360	44	258	684	226	10603	614	776	300	0	712	628	157	64	569	0	395	99	44	446	451	351	84	1118	702	16	26	709	428	449	1275	478
YBR170C	0	0	0	0	0	0	0	0	0	0	0	0	0	2	1	0	0	0	0	0	6	1	7	18	0	0	0	1	0	0	0	1	0	0	0	0	0	1	0	0	0	2	1	0	0	6	1	1	0
YBR171W	159	129	0	214	159	146	0	588	202	123	127	86	336	137	52	65	155	109	3	49	105	48	2	20	81	119	1	7	129	88	2	5	0	117	0	18	145	104	1	16	128	138	1	13	81	27	44	6	121
YBR172C	72	26	0	13	113	27	0	11	4	16	99	189	1	27	8	236	1	37	2	429	4	19	8	666	31	32	0	689	3	13	0	407	0	9	3	296	0	6	1	238	3	16	6	447	13	26	40	294	152
YBR173C	0	0	0	0	0	0	0	0	0	0	0	0	0	0	0	0	0	0	0	0	0	0	0	0	0	0	0	0	0	0	0	0	0	0	0	0	0	0	0	0	0	0	0	0	0	0	0	0	0
YBR174C	23	33	0	10	23	26	0	4	0	2	1	16	0	2	1	23	4	3	1	39	1	1	2	5	1	0	0	0	4	1	2	0	0	0	0	25	0	1	84	17	1	0	5	32	2	0	25	0	15
YBR175W	1	6	0	0	1	2	0	2	1	0	3	5	0	0	0	5	1	1	0	16	0	0	2	3	1	1	0	0	0	1	0	0	0	0	0	4	0	0	0	5	1	0	0	3	0	0	7	0	0
YBR176W	0	0	0	0	0	0	0	0	0	0	0	0	0	0	0	0	0	0	0	0	0	0	0	0	0	0	0	0	0	0	0	0	0	0	0	0	0	0	0	0	0	0	0	0	0	0	0	0	0
YBR177C	298	227	2	728	351	207	0	888	710	478	448	792	518	489	162	584	425	485	13	638	504	237	6	297	485	212	0	614	540	114	13	262	0	287	20	712	343	289	15	458	290	229	16	654	577	325	394	459	236
YBR178W	0	0	0	0	0	0	0	0	0	0	0	0	0	0	0	0	0	4	1	9	0	1	0	2	0	0	0	0	0	0	0	1	0	0	0	0	0	0	0	0	0	0	1	4	1	1	0	0	0
YBR179C	0	0	0	0	0	0	0	0	0	0	0	0	0	0	0	0	0	0	0	0	0	0	0	0	0	0	0	0	0	0	0	0	0	0	0	0	0	0	0	0	0	0	0	0	0	0	0	0	0
YBR180W	158	169	3	29	235	148	0	58	27	115	356	53	12	106	29	87	21	133	13	67	59	414	47	715	404	363	1	929	23	221	402	494	0	196	168	51	4	135	23	40	12	285	19	59	511	329	66	1121	192
YBR181C	66	78	1	147	96	54	0	219	81	87	377	98	15	66	17	106	110	94	237	79	42	44	9	61	44	57	0	21	95	99	633	18	0	91	154	122	20	86	17	73	60	134	429	71	40	38	71	81	72
YBR182C	0	2	0	0	0	1	0	0	0	0	1	1	0	0	0	0	0	0	0	1	0	0	0	0	1	0	0	0	0	0	0	0	0	0	3	0	0	0	0	0	0	0	10	1	0	1	0	1	0
YBR183W	170	216	0	136	234	141	0	149	102	184	547	229	20	214	173	263	133	190	85	198	51	82	4010	132	216	124	5	137	116	89	27	63	0	100	643	412	11	127	1103	355	34	169	1250	237	116	136	71	199	142
YBR184W	37	88	0	28	33	47	0	13	19	41	152	58	4	63	78	90	11	72	3	96	15	48	19	117	81	43	1	133	15	26	5	42	0	33	301	116	1	34	16	117	5	53	12	91	58	127	23	201	36
YBR185C	89	135	0	324	116	143	0	450	75	118	34	157	70	153	6	189	99	231	22	231	96	87	4	122	60	75	0	56	127	84	2	53	0	136	9	222	40	76	1	137	94	139	46	218	74	192	140	98	180
YBR186W	232	233	1	797	228	120	0	406	205	202	460	372	51	228	41	303	251	268	18	369	440	282	13	526	528	152	0	845	272	176	12	513	0	154	130	443	38	90	34	291	119	82	19	404	441	92	155	711	203
YBR187W	206	253	0	64	267	246	0	216	57	398	337	500	11	537	130	522	68	702	148	441	59	480	85	478	184	481	1	461	60	582	10	288	0	720	7	804	12	647	13	462	19	993	39	312	179	409	157	792	266
YBR188C	286	192	0	679	306	228	0	909	355	294	566	561	119	313	36	388	203	392	23	437	985	313	17	458	840	452	3	953	275	335	12	672	0	242	27	371	94	149	17	273	120	157	2662	421	848	440	171	1449	311
YBR189W	0	0	0	0	0	0	0	0	0	0	0	0	0	0	0	0	0	0	0	0	0	0	0	0	0	0	0	0	0	0	0	0	0	0	0	0	0	0	0	0	0	0	0	0	0	0	0	0	0
YBR190W	0	0	0	0	0	0	0	0	0	0	0	0	0	0	0	0	0	0	0	0	0	0	0	0	0	0	0	0	0	0	0	0	0	0	0	0	0	0	0	0	0	0	0	0	0	0	0	0	0
YBR191W	0	0	0	0	0	0	0	0	0	0	0	0	0	0	0	0	0	0	0	0	0	0	0	0	0	0	0	0	0	0	0	0	0	0	0	0	0	0	0	0	0	0	0	0	0	0	0	0	0
YBR192W	0	0	0	0	0	0	0	0	0	0	0	0	0	0	0	0	0	0	0	0	0	0	0	0	0	0	0	0	0	0	0	0	0	0	0	0	0	0	0	0	0	0	0	0	0	0	0	0	0
YBR193C	0	0	0	0	0	0	0	0	0	0	0	0	0	0	0	0	0	0	0	0	0	0	0	0	0	0	0	0	0	0	0	0	0	0	0	0	0	0	0	0	0	0	0	0	0	0	0	0	0
YBR194W	40	26	0	51	41	3	0	17	43	17	47	86	6	7	1	97	15	16	2	38	19	11	12	7	71	0	0	5	36	1	1	4	0	4	8	67	1	0	1	67	3	1	0	69	28	6	24	6	25
YBR195C	163	129	0	432	184	115	0	518	189	165	322	356	38	199	25	283	111	219	36	325	173	43	38	201	229	67	0	118	182	64	4	154	0	91	2	236	23	91	411	249	48	117	15	292	228	37	135	501	171
YBR196C	0	0	0	0	0	0	0	0	0	0	0	0	0	0	0	0	0	0	0	0	0	0	0	0	0	0	0	0	0	0	0	0	0	0	0	0	0	0	0	0	0	0	0	0	0	0	0	0	0
YBR197C	0	0	0	0	0	0	0	0	0	0	0	0	0	0	0	0	0	0	1	2	1	0	0	4	0	0	0	0	0	0	0	0	0	0	0	0	0	0	0	0	0	0	3	0	0	0	0	0	0
YBR198C	0	0	0	0	0	0	0	0	0	0	0	0	0	0	0	0	0	0	0	0	0	0	0	0	0	0	0	0	0	0	0	0	0	0	0	0	0	0	0	0	0	0	0	0	0	0	0	0	0
YBR199W	294	356	0	1017	231	204	1	665	474	263	1040	277	239	291	57	292	285	329	10	387	822	302	15	641	949	406	0	808	444	232	16	325	0	161	24	388	158	121	14	224	240	188	30	390	742	179	257	677	207
YBR200W	0	0	0	2	1	0	0	0	2	1	423	1	0	0	0	0	1	0	0	0	44	26	2	21	76	43	0	21	1	21	1	8	0	1	1	1	1	0	336	0	1	0	14	0	147	65	3	5	0
YBR201W	254	221	0	490	224	156	0	469	330	279	5714	515	79	372	282	469	228	461	108	493	457	395	74	632	501	1115	3	463	450	632	51	291	0	321	5965	488	68	229	10634	292	127	261	5224	546	564	2067	189	1030	200
YBR202W	0	0	0	0	0	0	0	0	0	0	0	0	0	0	0	0	0	0	0	0	0	0	0	0	0	0	0	0	0	0	0	0	0	0	0	0	0	0	0	0	0	0	0	0	0	0	0	0	0
YBR203W	245	220	1	348	369	331	0	426	310	458	303	546	55	306	36	509	235	349	410	474	313	316	2	634	561	350	0	664	283	248	190	474	0	222	26	455	39	277	18	362	99	383	15	496	579	254	166	1403	292
YBR204C	10	36	0	12	12	13	0	6	4	0	0	0	0	0	0	0	1	0	4	0	1	0	0	0	2	0	0	0	1	0	0	1	0	0	1	0	0	0	0	0	0	0	1	1	1	0	0	0	6
YBR205W	234	199	0	386	385	243	0	585	227	339	280	344	52	294	8	303	119	340	12	331	183	98	83	229	262	86	1	226	260	92	100	69	0	285	7	297	21	227	18	242	49	316	24	304	286	185	151	340	252
YBR206W	301	319	3	355	467	305	0	1220	630	295	678	657	341	317	1825	617	750	280	3703	387	479	261	3065	583	604	441	2	726	449	304	34	220	0	165	834	825	158	238	683	596	498	248	479	216	564	310	188	1238	465
YBR207W	526	527	1	335	367	276	0	311	204	413	787	589	16	484	214	603	208	488	26	455	181	310	353	581	601	459	0	572	234	311	16	411	0	359	15	536	13	387	8	434	72	514	7	468	305	512	256	435	378
YBR208C	397	303	1	666	294	190	0	787	468	195	1053	310	327	197	22	305	610	180	693	235	639	205	6	389	694	346	0	430	521	241	10	244	0	100	117	207	245	39	951	178	556	62	15	150	675	599	182	323	238
YBR209W	318	451	2	985	388	356	0	1040	710	746	505	752	328	859	16	804	489	993	31	980	911	479	24	705	917	378	0	805	880	478	16	547	0	645	10	927	238	497	652	678	390	536	143	938	971	419	522	1291	330
YBR210W	205	227	2	719	280	212	0	939	486	369	220	567	206	293	21	418	275	436	29	396	743	197	30	603	718	287	0	641	378	267	18	530	0	190	8	570	122	229	21	394	222	232	16	399	759	223	261	794	282
YBR211C	0	0	0	0	0	0	0	0	0	0	0	0	0	0	0	0	0	0	0	0	0	0	0	0	0	0	0	0	0	0	0	0	0	0	0	0	0	0	0	0	0	0	0	0	0	0	0	0	0
YBR212W	357	313	0	606	291	203	0	370	429	400	73	801	87	335	6682	584	302	368	13991	680	177	279	69843	792	433	274	0	1248	500	98	878	675	0	261	312	652	33	210	48	475	134	198	33	647	344	248	467	1703	260
YBR213W	11	6	0	0	5	3	0	2	0	0	0	3	0	0	0	12	0	1	0	4	0	0	0	2	0	0	0	5	0	0	0	1	0	0	0	1	0	0	0	9	0	0	0	6	0	2	7	0	5
YBR214W	0	7	0	1	2	1	0	0	0	1	31	0	1	8	0	8	2	9	0	15	6	9	11	11	14	2	0	4	3	1	1	0	0	7	1	9	0	2	14	8	1	3	0	8	5	12	2	14	1
YBR215W	151	158	2	174	125	64	0	44	13	71	2072	95	5	94	282	73	11	81	79	90	14	129	410	49	111	677	1	246	24	258	10	62	0	51	338	100	3	68	1651	61	6	95	1992	109	112	288	48	57	110
YBR216C	0	0	0	0	0	0	0	0	0	0	0	0	0	0	0	0	0	1	0	1	0	5	5	9	0	1	0	0	0	0	0	0	0	0	0	0	0	0	0	0	0	0	8	0	0	0	0	1	0
YBR217W	310	270	2	501	350	210	0	870	425	284	7	367	188	427	12	407	339	525	3	392	296	13	6	182	334	4	0	228	465	7	9	168	0	175	8	234	107	26	5	175	185	23	7	191	65	4	332	189	340
YBR218C	148	144	1	381	165	165	0	357	169	293	184	391	22	181	31	280	93	283	53	364	282	185	3	493	589	205	0	621	179	176	3	451	0	201	36	391	11	164	12	223	36	180	2	359	537	505	160	690	170
YBR219C	130	41	0	356	211	55	0	639	509	120	862	514	230	101	88	382	223	126	90	374	561	55	3	181	614	93	0	457	360	44	13	223	0	82	8	432	156	74	4	347	177	98	8	403	594	113	245	175	139
YBR220C	253	326	0	621	328	206	0	451	109	213	354	234	32	154	35	162	74	217	9	261	315	128	7	230	453	200	0	547	137	218	11	217	0	134	20	267	17	123	12	226	29	127	10	237	475	65	122	98	217
YBR221C	34	37	0	54	6	7	0	25	12	1	12	15	4	3	2	24	9	3	0	18	2	0	1	0	10	1	0	1	11	1	0	1	0	3	1	31	1	0	0	21	3	0	0	24	1	6	14	3	8
YBR222C	250	296	1	637	133	104	0	297	258	367	445	531	67	365	33	470	178	449	19	594	451	391	82	1663	659	271	1	913	328	361	15	588	0	253	59	553	37	228	12	400	101	215	28	520	552	65	265	3214	153
YBR223C	261	333	1	614	440	180	0	691	404	199	1126	602	90	214	159	431	479	351	29	399	350	222	70	413	476	243	0	500	283	288	594	255	0	151	65	752	64	212	876	656	195	279	54	193	385	284	183	418	315
YBR224W	30	62	1	17	58	61	0	11	10	35	376	65	1	45	603	120	26	194	17	450	18	95	61	755	60	15	0	322	31	84	106	357	0	15	239	195	0	42	37	143	8	73	438	475	81	71	28	229	95
YBR225W	188	159	0	366	387	182	0	644	400	214	212	199	128	90	16	162	313	199	111	137	442	172	23	1041	505	242	0	1651	236	165	43	1311	0	160	3	86	69	166	125	41	98	173	156	71	714	177	99	1553	352
YBR226C	14	16	0	3	24	26	0	19	14	5	14	23	15	21	19	44	159	88	8	257	46	182	9	343	33	21	0	102	83	59	3	89	0	14	0	16	8	5	8	28	60	33	30	104	33	19	14	85	57
YBR227C	232	201	1	186	315	182	0	395	199	227	217	621	34	273	5	580	174	249	11	425	135	205	80	236	305	192	1	408	171	110	106	183	0	223	80	711	23	211	19	804	33	325	164	371	491	251	156	535	290
YBR228W	198	183	1	644	306	228	0	957	417	338	319	447	319	285	20	458	518	342	45	470	525	261	5440	371	500	333	0	514	643	361	21	382	0	142	16	477	246	111	12	387	371	105	24	475	422	215	170	451	330
YBR229C	142	100	0	342	130	81	0	408	202	162	319	176	162	246	51	187	141	259	77	149	415	132	7	129	321	223	0	81	224	164	5	19	0	122	23	185	87	120	22	152	136	156	48	199	333	548	107	156	118
YBR230C	0	0	0	1	0	0	0	2	1	0	1	0	0	0	0	0	0	0	0	0	0	0	0	0	0	1	0	0	0	0	0	0	0	0	0	0	0	0	0	0	0	0	2	0	0	0	0	0	0
YBR231C	0	0	0	0	0	0	0	0	0	0	0	0	0	0	0	1	0	0	0	0	0	0	0	0	0	0	0	0	1	0	0	0	0	0	0	1	0	0	1	0	0	0	0	1	0	0	0	0	0
YBR232C	9	23	0	13	8	18	0	21	20	19	141	12	24	20	59	13	96	114	111	89	102	69	35	192	70	15	0	41	50	22	34	52	0	21	3	28	5	30	1	10	26	76	11	53	70	21	14	24	36
YBR233W	144	151	1	369	259	172	0	773	279	126	434	84	131	80	10	137	204	91	2	134	636	250	3	507	645	213	0	442	280	269	8	231	0	70	134	76	106	56	4	115	134	53	247	82	645	211	87	411	252
YBR233W-A	0	0	0	0	0	0	0	0	0	0	0	0	0	0	0	0	0	0	0	0	0	0	0	0	0	0	0	0	0	0	0	0	0	0	0	0	0	0	0	0	0	0	0	0	0	0	0	0	0
YBR234C	0	0	0	0	0	0	0	0	0	0	0	0	0	0	0	0	0	0	0	0	0	0	0	0	0	0	0	0	0	0	0	0	0	0	0	0	0	0	0	0	0	0	0	0	0	0	0	0	0
YBR235W	9	15	0	15	23	13	0	15	12	21	19	9	10	24	2	28	17	11	2	53	28	18	0	40	58	18	1	25	17	5	0	6	0	7	4	23	7	11	42	15	14	17	16	29	18	19	14	32	12
YBR236C	0	0	0	0	0	0	0	0	0	0	0	0	0	0	0	0	0	0	0	0	0	0	0	0	0	0	0	0	0	0	0	0	0	0	0	0	0	0	0	0	0	0	0	0	0	0	0	0	0
YBR237W	0	0	0	0	0	0	0	0	0	0	0	0	0	0	0	0	0	0	0	0	0	0	0	0	0	0	0	0	0	0	0	0	0	0	0	0	0	0	0	0	0	0	0	0	0	0	0	0	0
YBR238C	72	119	0	129	57	50	0	71	177	68	15	74	90	60	74	96	200	43	13	188	59	54	35	130	130	35	0	114	202	8	2	66	0	19	4	122	46	24	3	108	167	21	27	148	102	91	67	132	40
YBR239C	172	119	0	437	316	178	0	839	195	156	837	368	115	146	38	271	243	184	39	397	464	208	26	458	488	420	0	599	256	265	3	347	0	75	340	307	74	98	166	268	286	60	20	512	272	116	147	540	300
YBR240C	176	135	2	223	672	294	1	1093	526	275	866	572	141	242	22	467	514	219	18	507	431	147	9	630	648	327	0	1099	379	181	14	241	0	139	107	687	74	237	5307	619	231	207	85	377	884	560	171	1170	596
YBR241C	172	200	3	462	263	206	1	797	166	140	501	199	72	118	29	137	134	175	5	205	490	255	24	439	523	266	0	941	193	229	7	576	0	126	8	173	50	90	115	134	80	85	806	178	535	469	100	759	256
YBR242W	180	195	0	358	297	266	0	360	311	360	446	523	32	240	191	428	266	280	19	536	287	312	7	565	471	301	1	516	335	257	12	450	0	160	121	355	26	153	62	318	83	183	10	305	515	408	154	724	213
YBR243C	0	0	0	0	0	0	0	0	0	0	0	0	0	0	0	0	0	0	0	0	0	0	0	0	0	0	0	0	0	0	0	0	0	0	0	0	0	0	0	0	0	0	0	0	0	0	0	0	0
YBR244W	274	259	2	638	219	158	0	403	209	212	93	368	47	302	17	324	156	273	12	338	284	148	8	466	569	198	1	481	234	134	8	415	1	140	10	368	22	164	154	264	52	169	122	361	484	191	170	608	207
YBR245C	259	256	5	623	300	199	0	752	636	289	1942	392	542	291	11573	399	862	503	12990	277	418	156	10921	93	395	396	2	81	421	291	1489	89	0	310	3403	420	340	447	6409	397	572	396	120	88	134	54	173	39	212
YBR246W	99	155	1	258	180	89	0	156	86	251	1921	356	13	210	33	277	66	202	45	306	35	145	200	81	82	474	0	89	128	265	21	36	0	248	323	374	7	150	484	247	29	234	694	395	15	131	123	320	211
YBR247C	0	0	0	0	0	0	0	0	0	0	0	0	0	0	0	0	0	0	0	0	0	0	0	0	0	0	0	0	0	0	0	0	0	0	0	0	0	0	0	0	0	0	0	0	0	0	0	0	0
YBR248C	0	0	0	0	0	0	0	0	0	0	0	0	0	0	0	0	0	0	0	0	0	0	0	0	0	0	0	0	1	0	0	0	0	0	0	0	0	0	0	0	0	0	0	0	0	0	0	0	0
YBR249C	0	0	0	0	3	0	0	1	1	0	2	2	0	0	0	0	1	0	0	3	0	0	0	2	1	1	0	1	1	0	0	1	0	0	0	5	1	0	0	3	0	0	0	2	1	1	3	0	0
YBR250W	0	0	0	0	0	0	0	0	0	1	0	1	0	1	0	0	0	1	0	0	0	0	0	0	0	0	0	1	0	0	0	0	0	0	0	0	0	0	0	0	0	0	0	0	0	0	0	0	0
YBR251W	0	0	0	0	0	0	0	0	0	0	0	0	0	0	0	0	0	0	0	0	0	0	0	0	0	0	0	0	0	0	0	0	0	0	0	0	0	0	0	0	0	0	0	0	0	0	0	0	0
YBR252W	0	0	0	0	0	0	0	0	0	0	0	0	0	0	0	0	0	0	0	0	0	0	0	0	0	0	0	0	0	0	0	0	0	0	0	0	0	0	0	0	0	0	0	0	0	0	0	0	0
YBR253W	0	0	0	0	0	0	0	0	0	0	0	0	0	0	0	0	0	0	0	0	0	0	0	0	0	0	0	0	0	0	0	0	0	0	0	0	0	0	0	0	0	0	0	0	0	0	0	0	0
YBR254C	0	0	0	0	0	0	0	0	0	0	0	0	0	0	0	0	0	0	0	0	0	0	0	0	0	0	0	0	0	0	0	0	0	0	0	0	0	0	0	0	0	0	0	0	0	0	0	0	0
YBR255W	388	325	1	339	448	283	0	730	330	336	240	501	59	284	24	376	341	347	1965	306	117	91	14	152	205	116	1	34	285	81	21	47	0	267	112	554	28	250	3575	374	116	378	9	122	222	65	245	146	382
YBR256C	0	0	0	0	0	0	0	0	0	0	0	0	0	0	0	0	0	0	0	0	0	0	0	0	0	0	0	0	0	0	0	0	0	0	0	0	0	0	0	0	0	0	0	0	0	0	0	0	0
YBR257W	0	0	0	0	0	0	0	0	0	0	0	0	0	0	0	0	0	0	0	0	0	0	0	0	0	0	0	0	0	0	0	0	0	0	0	0	0	0	0	0	0	0	0	0	0	0	0	0	0
YBR258C	180	38	0	245	6	0	0	4	54	39	1022	196	11	45	9	267	49	45	56	329	109	39	14	213	258	42	0	398	102	40	6	163	0	22	839	273	3	23	5	213	16	24	171	220	224	38	102	155	6
YBR259W	141	91	3	138	225	120	0	465	239	124	453	339	49	147	449	481	394	187	116	367	211	133	68	390	385	82	2	420	293	123	21	328	0	123	237	680	33	155	918	569	120	133	131	255	443	155	207	450	231
YBR260C	169	210	0	373	379	213	0	927	455	220	786	260	174	180	18	243	285	191	223	230	595	99	5808	192	576	171	0	412	209	89	11	275	1	136	426	190	156	133	54	138	210	101	50	179	467	348	279	109	333
YBR261C	38	147	0	69	126	117	0	65	68	52	27	107	17	78	12	165	230	163	191	381	97	121	5	322	198	54	0	304	135	30	11	181	0	25	15	303	5	82	4	229	46	115	5	248	197	52	71	351	166
YBR262C	0	0	0	0	0	0	0	0	0	0	0	0	0	0	0	0	0	0	0	0	0	0	0	0	0	0	0	0	0	0	0	0	0	0	0	0	0	0	0	0	0	0	0	0	0	0	0	0	0
YBR263W	327	228	0	252	372	216	0	602	490	267	157	293	138	241	104	338	384	260	288	269	239	123	61	372	436	106	2	752	313	99	137	505	0	173	4	78	52	182	13	89	130	224	15	59	141	151	150	490	343
YBR264C	236	289	0	574	530	302	0	636	171	238	626	213	32	135	32	210	170	259	20	233	347	303	22	464	535	353	1	596	177	330	29	474	0	208	12	166	25	180	44	166	41	211	801	245	502	101	142	619	445
YBR265W	0	0	0	0	0	0	0	0	0	0	0	0	0	0	0	0	0	0	0	0	0	0	0	0	0	0	0	0	0	0	0	0	0	0	0	0	0	0	0	0	0	0	0	0	0	0	0	0	0
YBR266C	103	100	2	186	67	23	0	107	38	41	91	65	11	36	45	67	34	60	91	73	103	104	11	153	129	86	0	126	75	127	1	114	0	49	2	58	2	57	6	44	13	56	3	67	119	56	25	41	48
YBR267W	32	30	0	23	53	34	0	58	22	19	49	14	8	21	2	14	14	24	2	9	22	37	42	106	33	38	0	42	14	28	31	10	0	18	2	12	4	34	8	4	9	41	5	12	26	24	5	1	78
YBR268W	0	0	0	0	0	0	0	0	0	0	0	0	0	0	0	0	0	0	0	0	0	0	0	0	0	0	0	0	0	0	0	0	0	0	0	0	0	0	0	0	0	0	0	0	0	0	0	0	0
YBR269C	0	0	0	0	0	0	0	0	0	0	0	0	0	0	0	0	0	0	0	0	0	0	0	0	0	0	0	0	0	0	0	0	0	0	0	0	0	0	0	0	0	1	0	0	0	0	0	0	0
YBR270C	39	51	0	52	56	50	0	39	71	27	297	30	20	64	3	57	57	60	2	106	66	45	35	80	150	43	0	58	62	33	0	25	0	18	338	55	21	14	120	51	30	51	1077	73	144	176	24	127	57
YBR271W	0	0	1	1	0	1	0	0	0	2	0	0	1	0	0	0	0	0	0	0	0	1	0	1	0	0	0	0	0	0	0	0	0	1	0	0	0	0	0	0	0	0	0	0	0	0	0	2	1
YBR272C	188	159	2	269	429	284	0	1076	407	397	668	286	207	288	8	284	386	381	10	238	626	479	144	464	541	422	1	610	342	382	59	657	0	304	142	219	80	395	537	208	101	454	111	176	589	534	162	1399	392
YBR273C	195	94	0	367	338	86	0	1142	632	101	997	473	771	64	1744	339	739	90	2421	386	379	76	21	253	423	114	1	292	311	47	49	197	0	62	141	543	530	78	8	475	590	74	14	275	397	141	152	383	303
YBR274W	0	0	0	0	0	0	0	0	0	0	5	0	0	0	0	4	0	1	0	21	0	1	0	24	1	0	0	2	0	0	0	1	0	0	11	3	0	0	1	3	0	0	73	15	0	2	0	5	0
YBR275C	271	211	2	307	482	271	0	1483	498	274	655	458	308	181	3672	323	386	263	8332	304	532	226	77	408	602	292	0	544	430	298	19	362	0	173	148	523	218	212	1426	389	360	328	251	309	623	280	166	780	403
YBR276C	226	164	1	480	355	177	0	594	448	346	834	563	81	429	17	488	225	381	35	542	503	206	15	440	668	326	0	518	441	271	14	435	0	315	5	378	49	256	1212	531	116	372	339	469	660	334	257	1027	296
YBR277C	0	1	0	0	0	0	0	0	0	0	0	0	0	0	1	0	0	3	0	3	0	2	3	7	1	0	0	0	0	0	0	0	0	0	0	1	0	0	0	0	0	1	15	3	0	2	0	2	0
YBR278W	188	83	1	327	273	73	0	718	819	169	205	730	355	119	193	667	957	100	12	754	528	86	3	471	575	93	2	546	1053	98	11	391	1	45	18	523	183	86	186	546	684	50	13	500	568	151	378	704	286
YBR279W	0	0	0	0	0	0	0	0	0	0	0	0	0	0	0	0	0	0	0	0	0	0	0	0	0	0	0	0	0	0	0	0	0	0	0	0	0	0	0	0	0	0	0	0	0	0	0	0	0
YBR280C	1	1	0	1	2	0	0	0	0	0	13	2	0	1	0	6	0	2	1	31	0	3	1	39	0	2	0	10	0	0	1	7	0	0	0	6	0	0	0	5	1	0	0	16	0	1	1	10	5
YBR281C	172	245	0	646	309	180	0	717	588	435	606	729	256	446	20	580	473	615	41	791	753	431	13	446	724	393	1	764	550	430	10	514	0	327	27	737	160	305	559	552	318	373	67	751	612	397	260	868	313
YBR282W	0	0	0	0	0	0	0	2	0	0	0	0	0	0	0	0	0	0	0	0	0	0	0	0	0	0	0	0	0	0	0	0	0	0	0	0	0	0	0	0	0	0	0	0	0	0	0	0	0
YBR283C	258	75	0	431	231	59	0	584	297	81	42	412	155	61	614	257	336	55	331	240	191	21	1326	40	170	9	0	73	180	15	4400	22	0	23	7	125	99	47	1272	126	174	27	8	144	294	31	303	20	205
YBR284W	288	224	1	694	618	319	0	1896	259	197	471	385	286	181	17	287	261	249	13	319	620	241	24	439	659	140	0	595	291	213	14	492	0	129	36	289	186	107	23	247	213	119	19	255	649	265	155	906	553
YBR285W	126	52	1	325	371	104	0	1210	225	70	126	208	202	64	16	182	278	62	7	101	700	107	7	451	600	88	2	740	291	93	4	320	0	45	222	186	207	32	46	153	193	30	1581	142	761	99	146	704	274
YBR286W	205	169	1	612	370	247	0	1064	582	271	490	558	250	354	344	470	333	373	44	486	660	308	10	366	752	300	0	851	540	228	7	566	0	277	420	568	200	223	5	359	205	231	3	652	652	409	230	612	300
YBR287W	172	123	0	583	304	154	0	700	286	216	7	398	123	220	12	235	173	298	36	217	314	252	5	441	386	252	1	1085	309	202	5	428	0	180	305	346	69	180	13	250	102	197	5	268	255	100	158	506	285
YBR288C	240	83	0	288	175	31	0	465	888	121	87	473	605	54	65	527	687	48	55	366	273	34	17	117	295	17	1	130	645	25	20	42	0	105	2	306	247	71	18	247	570	118	8	144	272	31	369	112	156
YBR289W	17	10	0	2	12	20	0	19	11	0	0	0	2	0	0	12	4	0	1	0	0	1	0	0	0	0	0	2	2	0	2	0	0	1	1	0	0	0	1	1	0	0	0	1	1	0	15	1	14
YBR290W	0	4	0	0	3	2	0	1	1	2	3	1	1	3	26	0	7	83	1	63	6	101	4	98	9	4	0	6	4	19	17	10	0	1	0	1	1	6	0	1	1	45	77	16	3	6	0	9	5
YBR291C	0	0	0	0	0	0	0	0	0	0	0	0	0	0	0	0	0	0	0	0	0	0	0	0	0	0	0	0	0	0	0	0	0	0	0	0	0	0	0	0	0	0	0	0	0	0	0	0	0
YBR292C	76	151	0	189	79	47	0	89	48	44	497	34	29	73	18	33	46	57	8	107	104	86	17	116	247	65	1	102	52	38	7	27	0	20	72	56	18	12	25	37	22	57	43	79	201	180	39	113	63
YBR293W	151	174	0	531	232	163	0	306	60	53	403	71	41	157	251	146	46	93	10	144	119	123	9	292	366	125	3	381	82	51	3	129	0	73	2912	214	30	58	1674	163	27	72	1407	149	337	482	136	824	64
YBR294W	0	0	0	0	0	0	0	0	0	0	0	0	0	0	0	0	0	0	0	0	0	0	0	0	0	0	0	0	0	0	0	0	0	0	0	0	0	0	0	0	0	0	0	0	0	0	0	0	0
YBR295W	0	0	0	1	0	0	0	0	0	0	0	0	0	0	0	0	0	0	0	0	0	0	0	0	0	0	0	0	0	0	0	0	0	1	0	0	0	0	0	0	0	0	0	0	0	0	0	0	0
YBR296C	0	0	0	0	0	0	0	0	0	0	0	0	0	0	0	0	0	0	0	0	0	0	0	0	0	0	0	0	0	0	0	0	0	0	0	0	0	0	0	0	0	0	0	0	0	0	0	0	0
YBR297W	0	0	0	0	0	0	0	0	0	0	0	0	0	0	0	0	0	0	0	0	0	0	0	0	0	0	0	0	0	0	0	0	0	0	0	0	0	0	0	0	0	0	0	0	0	0	0	0	0
YBR298C	245	295	3	720	503	271	0	1450	221	162	251	307	104	166	20	193	107	154	15	235	562	241	8	530	583	189	0	605	270	199	9	425	0	100	13	201	65	108	65	148	87	101	16	225	698	178	177	797	418
YBR299W	197	160	1	235	297	208	0	375	403	317	393	589	75	239	300	524	415	260	221	750	183	211	47	314	268	153	2	544	449	134	116	395	0	123	18	475	20	136	18	437	149	152	13	458	366	221	309	339	319
YBR300C	229	91	1	651	195	61	0	607	357	144	808	773	93	165	76	550	275	176	21	528	390	148	27	274	487	113	0	526	395	102	16	430	0	112	114	560	44	72	11	513	185	111	11	549	491	30	286	799	213
YBR301W	404	112	0	847	326	49	0	855	280	85	434	299	210	84	94	344	204	105	14	360	714	68	21	467	646	97	1	404	233	75	19	281	0	57	537	297	99	37	30	286	134	51	16	267	571	176	123	664	274
YCL001W	122	128	1	297	197	87	0	337	68	91	71	59	28	100	4	49	31	103	5	36	420	193	72	19	325	180	0	8	83	177	8	6	0	60	2	16	21	56	2	16	44	52	67	17	338	91	37	11	134
YCL001W-A	434	315	0	1212	383	226	0	994	306	217	190	331	222	225	52	283	162	256	34	273	489	179	7	451	526	257	1	559	316	153	9	274	0	179	55	286	158	112	14	218	133	95	184	343	600	395	148	311	279
YCL002C	359	291	0	640	343	218	0	372	132	439	812	595	26	376	62	471	128	491	8	512	322	356	11	341	666	397	0	372	245	234	7	291	0	276	385	546	10	253	1047	418	47	313	470	468	715	379	180	541	284
YCL003W	0	0	0	0	0	0	0	0	0	0	0	0	0	0	0	0	0	0	0	0	0	0	0	0	0	0	0	0	0	0	0	0	0	0	0	0	0	0	0	0	0	0	0	0	0	0	0	0	0
YCL004W	0	0	0	0	0	0	0	0	0	0	0	0	0	0	0	0	0	0	0	0	0	0	0	0	0	0	0	0	0	0	0	0	0	0	0	0	0	0	0	0	0	0	0	0	0	0	0	0	0
YCL005W	0	0	0	0	0	0	0	0	0	0	0	0	0	0	0	0	0	0	0	0	0	0	0	0	0	0	0	0	0	0	0	0	0	0	0	0	0	0	0	0	0	0	0	0	0	0	0	0	0
YCL006C	137	169	0	275	118	76	0	228	177	86	509	233	164	123	1090	319	689	243	102	365	296	201	31	403	264	103	1	158	469	189	11	261	0	95	28	501	106	100	32	389	411	229	1656	301	256	236	136	381	169
YCL007C	0	0	0	0	0	0	0	0	0	0	0	0	0	0	0	0	0	0	0	0	0	0	0	0	0	0	0	0	0	0	0	0	0	0	0	0	0	0	0	0	0	0	0	0	0	0	0	0	0
YCL008C	0	0	0	0	0	0	0	0	0	0	0	0	0	0	0	0	0	0	0	0	0	0	0	0	0	0	0	0	0	0	0	0	0	0	0	0	0	0	0	0	0	0	0	0	0	0	0	0	0
YCL009C	120	146	0	497	187	166	0	577	127	237	253	191	50	159	44	237	113	129	14	238	276	207	8	215	286	175	0	175	166	83	5	171	0	123	29	294	28	108	1302	219	54	51	56	215	170	276	178	124	173
YCL010C	103	108	0	117	95	44	0	153	40	28	4	84	42	36	0	79	51	25	1	65	31	13	3	28	33	2	0	99	33	0	1	2	0	5	0	71	24	2	2	48	17	1	0	49	40	2	50	28	110
YCL011C	0	0	0	0	0	0	0	0	0	0	0	0	0	0	0	0	0	0	0	0	0	0	0	0	0	0	0	0	0	0	0	0	0	0	0	0	0	0	0	0	0	0	0	0	0	0	0	0	0
YCL012W	138	105	2	409	260	167	0	750	582	478	2079	718	387	513	15	609	533	549	25	654	864	291	12	661	857	384	0	645	629	249	14	673	0	258	244	664	253	283	562	467	319	240	11	564	813	609	456	501	204
YCL013W	93	70	1	240	234	121	0	322	171	292	262	345	60	258	10	279	125	253	4	389	179	111	3	259	229	70	0	253	209	104	7	293	0	183	17	384	26	122	0	263	50	133	1	368	346	116	128	219	232
YCL014W	287	271	0	812	241	94	1	714	750	282	359	399	437	212	21	345	830	195	16	325	147	97	59	130	139	136	1	236	742	61	2	31	0	149	12	249	277	144	55	246	567	128	3	215	136	61	151	212	232
YCL016C	78	79	1	58	66	54	0	42	1	19	72	16	5	18	1	3	4	12	0	14	11	4	2	103	18	12	0	97	7	9	1	32	0	9	1	4	1	6	1	12	3	20	1	7	55	0	3	114	64
YCL017C	0	0	0	0	0	0	0	0	0	0	0	0	0	0	0	0	0	0	0	0	0	0	0	0	0	0	0	0	0	0	0	0	0	0	0	0	0	0	0	0	0	0	0	0	0	0	0	0	0
YCL022C	65	83	0	55	125	56	0	241	85	59	2	80	42	83	31	163	166	52	8772	79	4	1	21	7	6	0	0	5	99	4	42	6	0	43	4	266	21	71	6	155	101	54	3	73	6	7	25	13	119
YCL023C	137	192	0	498	5	0	0	17	318	224	2	498	105	180	15	400	328	203	9	246	10	1	7	9	8	3	0	13	201	1	12	22	0	123	6	631	49	182	8	532	178	213	2	218	8	6	118	22	4
YCL024W	120	180	0	391	38	40	0	78	85	33	2	68	67	54	15	63	196	28	10	85	11	2	9	3	5	0	1	5	45	0	4	6	0	21	4	161	37	34	1	119	104	81	0	39	5	6	51	7	55
YCL025C	212	228	1	562	573	331	0	1200	727	656	847	987	186	568	22	818	499	779	11	817	585	461	2	516	672	594	1	868	773	299	33	616	0	648	10	827	126	481	168	645	269	408	86	863	891	137	477	898	452
YCL026C	1	0	0	1	0	0	0	0	0	0	0	0	0	0	0	1	1	3	0	1	0	0	2	1	0	0	0	0	0	0	0	0	0	0	0	0	0	0	0	0	0	0	0	0	0	0	0	0	1
YCL026C-A	3	0	21	8	0	2	0	1	1	3	3	0	2	2	8	2	0	0	4	0	0	0	3	1	0	1	2	0	1	1	2	2	0	0	3	3	0	0	1	0	0	0	0	2	8	4	56	17	0
YCL027W	170	145	2	258	370	224	0	592	179	221	279	226	32	242	23	239	131	240	36	226	381	248	3	500	565	275	0	639	201	201	11	642	0	206	78	332	25	190	214	168	40	191	4	215	546	272	183	683	297
YCL028W	2	7	0	7	4	9	0	1	27	8	3	8	5	16	1	12	14	16	0	15	14	5	4	7	22	1	0	9	41	2	0	4	0	5	30	14	8	3	0	12	11	9	24	17	18	9	9	8	7
YCL029C	166	215	0	363	214	142	0	551	127	161	42	197	152	198	4	229	106	195	9	210	136	89	15	125	162	41	0	265	196	77	1	153	0	107	10	231	84	98	15	182	85	103	31	229	234	29	197	330	215
YCL030C	0	0	0	0	0	0	0	3	0	0	0	0	0	0	0	0	0	0	0	0	0	0	0	0	0	0	0	0	0	0	0	0	0	0	0	0	0	0	0	0	0	0	0	0	0	0	0	0	0
YCL031C	0	0	0	0	0	0	0	0	0	0	0	0	0	0	0	0	0	0	0	0	0	0	0	0	0	0	0	0	0	0	0	0	0	0	0	0	0	0	0	0	0	0	0	0	0	0	0	0	0
YCL032W	10	11	0	0	25	35	0	41	13	3	1	6	1	2	2	3	1	0	1	3	2	0	0	1	1	0	0	0	15	1	0	0	0	0	0	0	0	0	0	4	0	1	0	2	0	0	16	0	30
YCL033C	399	328	0	544	405	187	0	909	1266	568	475	794	860	363	174	780	1374	385	15	725	529	395	1225	443	455	443	5	309	1169	193	678	266	0	308	233	530	531	267	13	461	1232	258	12	380	500	180	324	471	321
YCL034W	359	420	0	965	404	255	0	951	411	472	380	493	155	276	127	424	270	456	8	508	369	279	14	492	457	308	0	429	406	228	92	290	0	302	13	440	78	268	6	366	148	320	42	428	649	121	356	1533	364
YCL035C	202	58	0	578	212	42	0	699	274	64	874	338	238	77	47	286	308	91	10	285	464	110	43	281	422	60	0	429	299	96	7	469	0	33	41	339	215	22	334	244	300	46	259	377	395	71	119	721	195
YCL036W	383	349	1	511	314	194	0	341	406	506	75	647	94	370	33	733	408	403	31	623	262	497	207	800	453	739	2	477	486	293	10	412	0	199	58	492	44	232	7	509	167	182	27	391	1471	1122	259	567	362
YCL037C	0	4	0	1	67	48	0	104	1	5	0	1	1	2	0	0	2	4	0	1	1	0	0	1	3	1	0	1	2	1	0	0	0	2	0	1	0	1	0	1	1	1	0	1	0	4	0	0	80
YCL038C	113	89	2	134	109	88	0	189	110	113	218	55	56	55	225	32	97	54	954	17	315	112	76	306	305	158	0	359	32	195	9	194	0	51	4	8	19	139	5	8	23	198	4	25	208	143	57	358	109
YCL039W	95	164	1	294	280	153	0	647	369	235	62	505	146	241	8	440	333	362	12	458	220	82	5	103	280	117	0	72	289	84	5	21	0	196	5	476	89	176	3	391	219	180	5	428	95	5	205	60	202
YCL040W	181	194	2	204	264	215	0	187	138	243	423	372	23	223	7	233	65	301	26	422	94	168	13	223	243	262	0	342	151	87	9	114	0	230	8	313	10	190	9	249	32	212	16	411	105	223	141	250	262
YCL041C	0	0	0	0	0	0	0	0	0	0	0	0	0	0	0	0	0	0	0	0	0	0	0	0	0	0	0	0	0	0	0	0	0	0	0	0	0	0	0	0	0	0	0	0	0	0	0	0	0
YCL042W	102	136	2	216	98	65	0	90	60	70	420	52	26	139	20	72	67	102	6	155	72	40	14	62	137	84	0	66	82	27	4	16	0	71	4	94	10	32	5	72	25	60	15	122	48	56	61	127	63
YCL043C	0	0	0	0	0	0	0	0	0	0	0	0	0	0	0	0	0	0	0	0	0	0	0	0	0	0	0	0	0	0	0	0	0	0	0	0	0	0	0	0	0	0	0	0	0	0	0	0	0
YCL044C	35	38	0	103	56	57	0	46	32	52	25	45	12	85	5	62	37	108	4	124	56	75	5	26	117	52	0	20	69	18	3	20	0	48	3	95	1	44	2	70	15	57	6	94	25	73	43	13	36
YCL045C	289	195	0	487	402	240	0	994	756	374	480	781	365	379	38	571	834	518	31	682	245	113	6	184	244	103	4	107	842	145	61	80	0	313	1902	807	252	337	1492	605	590	440	171	801	140	238	259	609	355
YCL046W	144	178	0	313	295	176	0	440	122	219	398	329	48	245	43	279	153	297	25	319	144	126	46	271	242	185	2	288	147	150	6	196	0	145	108	388	29	144	28	243	75	185	6	402	248	410	192	147	255
YCL047C	401	356	0	804	325	172	0	669	1139	460	234	991	402	309	99	786	1006	362	37	733	253	144	24	254	350	188	2	100	1166	191	329	259	0	158	11	668	182	172	46	556	568	188	15	439	330	111	266	288	285
YCL048W	340	339	1	695	308	241	0	511	278	402	504	455	59	397	60	422	181	448	19	504	413	310	97	419	719	455	1	694	272	399	5	333	0	262	62	401	33	282	150	338	57	304	234	536	614	285	233	684	284
YCL049C	217	140	1	370	476	164	0	1020	209	67	160	205	123	103	107	197	342	134	8237	206	446	118	2492	416	489	128	1	535	295	130	11	348	0	75	65	190	65	69	2924	154	200	43	10	153	494	390	185	300	428
YCL050C	242	198	0	88	290	205	0	88	73	216	22	514	8	212	39	501	61	247	49	498	23	56	16	138	152	187	2	100	97	113	12	95	0	140	28	397	9	87	6	365	11	95	55	367	92	50	125	247	294
YCL051W	0	0	0	0	0	0	0	0	0	0	0	0	0	0	0	0	0	0	0	0	0	0	0	0	0	0	0	0	0	0	0	0	0	0	0	0	0	0	0	0	0	0	0	0	0	0	0	0	0
YCL052C	0	0	0	0	0	0	0	0	0	0	0	0	0	0	0	0	0	0	0	0	0	0	0	0	0	0	0	0	0	0	0	0	0	0	0	0	0	0	0	0	0	0	0	0	0	0	0	0	0
YCL053C	0	0	0	0	0	0	0	0	0	0	0	0	0	0	0	0	0	0	0	0	0	0	0	0	0	0	0	0	0	0	0	0	0	0	0	0	0	0	0	0	0	0	0	0	0	0	0	0	0
YCL054W	0	0	0	0	0	0	0	0	0	0	0	0	0	0	0	0	0	0	0	0	0	0	0	0	0	0	0	0	0	0	0	0	0	0	0	0	0	0	0	0	0	0	0	0	0	0	0	0	0
YCL055W	180	195	0	304	436	205	0	754	408	325	278	652	153	264	30	415	372	379	72	577	215	367	88	104	313	191	0	53	556	220	8	52	0	245	211	583	79	242	24	357	246	349	1	467	384	121	163	172	363
YCL056C	188	171	2	335	533	237	0	984	537	282	1339	328	214	143	106	325	576	170	74	372	367	213	335	287	426	174	2	785	465	174	8	277	0	99	8	211	123	149	10	176	353	165	41	157	512	174	143	425	413
YCL057W	349	210	1	974	263	217	0	771	703	503	204	666	402	430	77	446	474	589	26	442	706	212	33	401	587	274	1	419	636	166	12	331	1	292	8	568	291	225	6	423	439	278	14	526	1016	33	303	358	232
YCL058C	0	0	0	0	0	0	0	0	0	0	0	0	0	0	0	0	0	0	0	0	0	0	0	0	0	0	0	0	0	0	0	0	0	0	0	0	0	0	0	0	0	0	0	0	0	0	0	0	0
YCL059C	0	0	0	0	0	0	0	0	0	0	0	0	0	0	0	0	0	0	0	0	0	0	0	0	0	0	0	0	0	0	0	0	0	0	0	0	0	0	0	0	0	0	0	0	0	0	0	0	0
YCL060C	147	139	1	205	261	158	0	337	258	98	4	436	22	64	3	443	186	102	2	369	82	22	99	235	172	35	0	292	264	30	1	274	0	49	1	267	12	36	37	289	65	48	2	285	77	40	119	241	212
YCL061C	86	124	0	228	197	93	0	335	245	61	105	199	215	84	85	261	369	150	81	263	230	10	107	221	192	36	0	103	329	24	3	152	0	44	3	404	113	28	4	310	238	69	9	264	142	34	112	138	205
YCL062W	255	170	0	482	38	16	0	47	248	346	400	390	42	201	11	266	229	287	8	276	271	220	11	418	402	300	0	1070	182	162	76	246	0	285	14	210	13	348	65	155	89	421	30	164	413	454	254	682	29
YCL063W	248	213	0	199	45	11	0	44	646	267	737	382	420	241	740	373	784	188	302	529	226	238	467	326	243	401	2	1020	537	312	103	153	0	167	25	404	187	164	100	304	674	196	338	248	473	258	326	237	34
YCL064C	0	0	0	0	0	1	0	0	0	0	2	0	0	0	0	0	1	0	0	0	2	0	2	1	0	0	0	0	0	0	0	0	0	0	0	0	0	0	2	0	2	0	2	1	0	1	0	0	0
YCL069W	275	283	0	538	269	291	0	453	91	171	43	222	18	162	91	230	106	154	8	256	281	232	13	374	589	472	0	301	161	281	11	247	0	113	1327	240	21	118	363	168	42	158	976	200	617	224	147	497	306
YCL074W	0	0	0	1	2	0	0	0	1	0	5	1	0	0	0	1	0	0	0	1	0	0	0	0	0	0	0	3	1	0	0	1	0	0	0	1	0	0	0	0	1	1	0	2	4	0	0	0	1
YCL075W	155	178	0	275	202	131	0	623	447	214	590	453	235	237	99	445	609	311	3080	322	569	188	241	403	449	257	1	532	415	154	11	254	0	156	488	604	193	206	15	445	320	184	15	240	346	327	240	630	207
YCL076W	195	168	2	304	579	269	0	1598	903	368	102	604	493	301	40	630	688	282	3849	445	576	144	2824	289	517	245	0	721	476	182	16	413	0	229	61	916	344	213	51	554	605	293	83	341	519	492	287	512	459
YCR001W	258	161	2	756	202	113	0	657	564	309	964	617	756	289	72	416	679	304	26	574	1031	251	30	525	975	439	1	838	541	258	11	522	0	132	35	598	679	133	710	447	868	138	1103	625	876	314	295	855	190
YCR002C	0	0	0	0	0	0	0	0	0	0	0	0	0	0	0	0	0	0	0	0	0	0	0	0	0	0	0	0	0	0	0	0	0	0	0	0	0	0	0	0	0	0	0	0	0	0	0	0	0
YCR003W	0	0	0	0	0	0	0	0	0	0	0	0	0	0	0	0	0	0	0	0	0	0	0	0	0	0	0	0	0	0	0	0	0	0	0	0	0	0	0	0	0	0	0	0	0	0	0	0	0
YCR004C	0	0	0	0	0	0	0	0	0	0	0	0	0	0	0	0	0	0	0	0	0	0	0	0	0	0	0	0	0	0	0	0	0	0	0	0	0	0	0	0	0	0	0	0	0	0	0	0	0
YCR005C	158	137	0	460	185	161	0	658	131	287	142	413	81	326	16	450	99	439	12	355	55	163	7	291	65	219	0	176	66	143	9	129	0	363	35	405	92	271	278	391	65	282	30	352	45	72	189	169	177
YCR006C	4	10	0	6	8	17	0	1	0	1	16	2	0	5	0	13	5	54	0	71	3	48	0	102	1	9	0	5	1	18	0	17	0	2	14	18	0	1	14	5	0	5	192	58	4	11	14	23	43
YCR007C	85	94	0	70	92	47	0	96	62	71	147	188	7	98	168	214	98	208	820	297	60	132	3031	205	106	49	0	164	89	72	19	146	0	58	149	318	3	65	31	294	27	134	27	178	150	122	70	95	150
YCR008W	202	262	3	174	180	84	0	126	137	250	1351	298	27	292	158	342	96	357	265	319	108	234	1680	897	348	389	2	313	131	206	1013	674	0	466	1321	521	13	520	349	452	35	730	1966	256	851	738	132	445	139
YCR009C	3	0	0	4	101	52	0	178	74	141	65	42	12	128	1	56	31	127	1	36	8	40	1	13	5	35	0	22	99	10	0	3	0	123	58	37	5	100	1	33	10	143	22	23	12	197	69	10	104
YCR010C	14	61	0	23	43	47	0	16	4	16	100	9	2	27	4	19	13	130	31	80	105	285	3	464	97	77	0	116	21	111	38	156	0	13	9	13	1	26	1	15	7	79	24	81	74	92	7	69	100
YCR011C	110	192	1	239	37	47	0	27	18	58	345	34	6	81	84	50	14	139	118	79	91	91	291	203	361	129	1	419	31	55	8	113	0	65	457	68	4	21	2301	38	8	38	550	87	210	133	49	397	49
YCR012W	0	0	0	0	0	0	0	0	0	0	0	0	0	0	0	0	0	0	0	0	0	0	0	0	0	0	0	0	0	0	0	0	0	0	0	0	0	0	0	0	0	0	0	0	0	0	0	0	0
YCR013C	0	0	0	0	0	0	0	0	0	0	0	0	0	0	0	0	0	0	0	0	0	0	0	0	0	0	0	0	0	0	0	0	0	0	0	0	0	0	0	0	0	0	0	0	0	0	0	0	0
YCR014C	304	331	1	1006	533	222	0	1441	451	323	216	591	241	341	2310	528	438	296	587	478	614	357	66	287	804	309	0	432	505	379	13	349	1	289	13	444	128	235	13	439	354	129	38	426	862	301	255	434	517
YCR015C	345	270	2	457	691	364	0	1825	804	375	578	702	360	270	174	655	917	428	222	458	624	312	740	577	754	424	1	514	579	179	16	545	0	175	1320	881	223	357	24	750	508	375	29	305	719	476	197	932	568
YCR016W	131	150	0	500	241	179	0	692	630	252	20	532	453	280	61	344	343	332	3	445	411	149	3	217	410	282	0	288	635	163	7	119	0	206	175	260	290	166	204	324	376	203	12	406	448	343	163	433	212
YCR017C	179	117	3	439	303	126	0	543	333	183	248	367	102	229	47	349	333	296	24	281	292	296	1	525	249	284	1	365	328	181	4	235	0	180	14	316	46	150	423	260	160	150	31	182	310	631	135	703	325
YCR019W	279	285	3	653	507	228	0	1295	1263	353	72	665	986	255	124	581	1216	216	18	538	794	258	48	576	667	309	2	663	954	270	16	643	1	128	32	359	571	96	17	327	1112	207	11	285	708	280	261	762	474
YCR020C	24	63	0	24	44	12	0	20	24	35	81	46	3	34	11	43	30	28	8	65	25	46	9	75	65	24	1	74	12	14	6	16	0	12	100	111	3	26	5	80	7	35	229	58	44	58	27	101	14
YCR020C-A	84	124	0	41	102	114	0	16	10	109	1017	143	0	142	6	219	3	175	2	265	7	182	5	876	55	269	0	804	7	93	2	421	0	119	72	226	1	69	55	175	5	87	30	247	173	146	25	1274	95
YCR020W-B	0	0	0	0	0	0	0	0	0	0	0	0	0	0	0	0	0	0	0	0	0	0	0	0	0	0	0	0	0	0	0	0	0	0	0	0	0	0	0	0	0	0	0	0	0	0	0	0	0
YCR021C	0	0	0	0	0	0	0	0	0	0	0	0	0	0	0	0	0	0	0	0	0	0	0	0	0	0	0	0	0	0	0	1	0	0	0	0	0	0	0	0	0	0	0	0	0	0	0	0	0
YCR022C	278	250	2	959	398	216	0	1013	682	631	552	748	343	596	15	691	433	661	6	790	816	224	18	484	801	460	0	765	638	177	14	539	0	522	9	728	231	260	485	596	446	400	17	876	697	338	381	602	328
YCR023C	307	245	1	432	378	208	0	387	173	461	946	486	36	345	52	443	112	440	7	506	192	231	11	273	385	107	2	560	219	184	12	301	0	232	470	489	28	180	24	351	48	198	11	478	497	263	238	724	308
YCR024C	0	0	0	0	0	0	0	0	0	0	0	0	0	0	0	0	0	0	0	0	0	0	0	0	0	0	0	0	0	0	0	0	0	0	0	0	0	0	0	0	0	0	0	0	0	0	0	0	0
YCR024C-A	0	0	0	0	0	0	0	0	0	0	0	0	0	0	0	0	0	0	0	0	0	0	0	0	0	0	0	0	0	0	0	0	0	0	0	0	0	0	0	0	0	0	0	0	0	0	0	0	0
YCR025C	243	245	1	432	288	266	1	875	864	247	1865	645	933	215	1115	549	990	272	75	229	657	265	107	345	617	359	0	458	432	337	33	420	0	117	326	798	661	257	275	546	729	223	72	228	498	173	209	503	245
YCR026C	232	101	0	731	649	117	0	1381	475	140	528	653	298	120	43	477	398	164	24	416	534	74	65	333	495	125	0	560	513	43	7	408	0	94	29	503	193	60	64	417	352	65	6	519	525	84	301	764	506
YCR027C	0	0	0	0	0	0	0	0	0	0	0	0	0	0	0	0	0	0	0	0	0	0	0	0	0	0	0	0	0	0	0	0	0	0	0	0	0	0	0	0	0	0	0	0	0	0	0	0	0
YCR028C	0	0	0	0	0	0	0	0	0	0	0	0	0	0	0	0	0	0	0	0	0	0	0	0	0	0	0	0	0	0	0	0	0	0	0	0	0	0	0	0	0	0	0	0	0	0	0	0	0
YCR028C-A	0	1	0	4	0	0	0	0	0	0	0	0	0	0	0	0	0	0	0	0	0	0	0	0	0	0	0	0	0	0	0	0	0	0	0	0	0	0	0	0	0	0	0	0	0	0	0	0	0
YCR030C	191	89	1	455	342	91	0	864	1028	102	719	580	793	91	18	505	992	114	244	448	800	185	340	471	742	156	3	860	855	170	34	267	0	80	25	352	419	53	24	364	931	68	14	343	835	448	229	1233	316
YCR031C	51	18	0	155	83	23	0	157	87	13	577	30	64	24	39	54	108	16	8	48	128	23	1	50	126	38	0	15	89	21	15	19	0	14	40	45	35	12	664	33	80	13	151	38	81	27	58	168	76
YCR032W	267	324	7	636	198	168	0	576	607	453	640	627	317	295	236	630	821	397	70	685	560	809	658	628	643	1245	2	477	612	527	29	535	0	439	57	902	178	385	106	543	566	698	15	794	918	490	249	155	178
YCR033W	127	90	3	64	130	71	0	105	89	94	312	176	7	54	5073	160	56	103	2428	194	51	116	20779	39	175	159	0	28	42	89	1795	24	0	44	10	194	5	43	7	129	32	90	6	63	21	16	64	17	149
YCR034W	33	6	1	1	19	5	0	13	1	3	0	10	1	1	0	11	0	3	0	4	18	4	0	13	22	0	0	72	1	1	2	9	0	1	83	1	1	1	1207	0	5	2	30	0	41	7	4	84	12
YCR035C	0	0	1	1	0	0	0	0	0	0	1	1	2	0	0	1	0	0	0	3	0	0	0	2	1	0	0	3	0	0	1	0	0	2	0	0	0	0	2	0	0	0	0	0	2	0	6	9	0
YCR036W	130	60	1	140	112	28	0	223	254	52	504	236	57	45	262	179	155	40	1396	134	84	17	185	67	151	21	0	180	195	8	65	72	0	17	8	253	23	46	8	165	122	48	6	110	104	3	71	137	79
YCR037C	256	184	3	562	249	183	0	365	302	377	2064	623	75	376	27	395	294	338	18	544	650	343	33	666	840	594	1	645	343	467	144	823	0	129	65	570	31	154	1131	389	142	140	751	702	866	397	205	635	244
YCR043C	1	4	0	0	2	1	0	0	0	2	9	1	0	2	2	7	3	27	1	60	6	30	14	80	2	1	0	5	13	0	1	13	0	0	1	1	0	0	0	0	0	7	58	22	4	3	1	1	12
YCR044C	5	2	15	9	0	1	0	4	2	3	3	3	2	1	16	1	0	1	5	1	1	2	3	2	1	3	6	5	1	1	3	2	0	4	12	1	0	1	7	1	0	1	5	0	14	4	54	24	2
YCR045C	202	150	0	525	353	245	0	932	222	273	436	303	63	256	127	247	195	290	7	361	725	323	7	484	760	312	0	852	216	253	11	499	0	147	613	246	47	79	15	273	112	171	298	364	767	410	181	567	254
YCR046C	0	0	0	0	0	0	0	0	0	0	0	0	0	0	0	0	0	0	0	0	0	0	0	0	0	0	0	0	0	0	0	0	0	0	0	0	0	0	0	0	0	0	0	0	0	0	0	0	0
YCR047C	0	0	0	0	0	0	0	0	0	0	0	0	0	0	0	0	0	0	0	0	0	0	0	0	0	0	0	0	0	0	0	0	0	0	0	0	0	0	0	0	0	0	0	0	0	0	0	0	0
YCR048W	222	248	1	428	344	218	0	1022	747	221	1409	594	486	276	65	544	721	285	82	377	917	290	1351	524	770	372	1	721	445	228	141	613	0	202	21	719	360	181	1943	645	530	179	23	361	259	350	226	632	323
YCR049C	139	68	0	161	310	118	0	119	15	90	552	293	9	96	8	254	17	119	8	260	43	87	48	452	179	45	0	474	33	69	3	250	1	54	1428	284	9	44	112	214	19	64	4	330	105	101	75	341	259
YCR050C	1	4	0	6	7	4	0	6	1	2	16	3	2	1	0	6	6	30	2	128	28	35	0	176	33	1	0	39	11	13	2	19	0	1	16	21	0	1	1	13	1	7	1761	77	6	10	3	57	23
YCR051W	292	243	0	719	562	353	0	1601	347	202	456	309	241	235	326	247	277	277	20	273	764	328	85	562	670	374	2	1040	312	184	61	451	0	247	1080	296	215	142	87	220	191	170	84	271	507	276	157	604	433
YCR052W	0	0	0	0	0	0	0	0	0	0	0	0	0	0	0	0	0	0	0	0	0	0	0	0	0	0	0	0	0	0	0	0	0	0	0	0	0	0	0	0	0	0	0	0	0	0	0	0	0
YCR053W	0	0	0	0	0	0	0	0	0	0	0	0	0	0	0	0	0	0	0	0	0	0	0	0	0	0	0	0	0	0	0	0	0	0	0	0	0	0	0	0	0	0	0	0	0	0	0	0	0
YCR054C	0	0	0	0	0	0	0	0	0	0	0	0	0	0	0	0	0	0	0	0	0	0	0	0	0	0	0	0	0	0	0	0	0	0	0	0	0	0	0	0	0	0	0	0	0	0	0	0	0
YCR057C	0	0	0	0	0	0	0	0	0	0	0	0	0	0	0	0	0	0	0	0	0	0	0	0	0	0	0	0	0	0	0	0	0	0	0	0	0	0	0	0	0	0	0	0	0	0	0	0	0
YCR059C	35	74	2	119	52	43	0	50	38	57	249	60	17	139	6	127	170	418	15	440	348	323	7	255	295	116	0	86	186	195	7	117	0	44	75	159	6	55	3	89	43	189	3	415	132	94	53	115	89
YCR060W	169	76	0	566	226	43	1	565	483	103	685	430	304	102	112	284	280	126	72	354	850	126	56	564	786	173	0	1171	308	182	2614	480	0	108	76	339	220	68	61	238	200	106	33	282	984	76	196	1119	196
YCR061W	0	1	0	0	0	0	0	0	0	0	0	0	0	0	1	0	0	0	0	0	0	0	0	0	0	0	0	0	0	0	0	0	0	0	0	0	0	0	0	0	0	0	3	0	0	0	0	0	0
YCR062W	114	51	0	307	139	58	0	263	125	65	115	180	24	81	22	194	55	95	1	213	81	17	3	106	160	16	1	70	117	24	2	24	0	50	407	227	14	53	99	164	33	60	5	204	101	20	160	40	146
YCR063W	3	0	0	9	3	4	0	3	0	1	18	3	1	3	26	5	1	2	13	0	9	0	23	63	0	7	0	130	2	11	2	15	0	8	49	0	0	2	0	2	0	1	239	0	26	0	12	187	3
YCR064C	0	0	0	0	0	0	0	0	0	0	0	0	0	0	0	0	0	0	0	0	0	0	0	0	0	0	0	0	0	0	0	0	0	0	0	0	0	0	0	0	0	0	0	0	0	0	0	0	0
YCR065W	0	0	0	0	0	0	0	0	0	0	0	0	0	0	0	0	0	0	0	0	0	0	0	0	0	0	0	0	0	0	0	0	0	0	0	0	0	0	0	0	0	0	0	0	0	0	0	0	0
YCR066W	0	0	0	0	0	0	0	0	0	0	0	0	0	0	0	0	0	0	0	0	0	0	0	0	0	0	0	0	0	0	0	0	0	0	0	0	0	0	0	0	0	0	0	0	0	0	0	0	0
YCR067C	296	283	0	592	393	227	0	1071	831	277	311	695	805	208	136	616	906	299	327	429	511	304	123	514	444	200	1	356	514	98	23	75	0	248	801	733	613	248	21	555	771	276	20	321	453	334	204	457	349
YCR068W	293	220	1	704	176	79	0	402	196	177	16	314	115	191	72	260	137	195	5	271	170	20	8	214	150	89	1	639	124	85	5	159	1	228	4	206	58	205	4	152	52	242	3	180	94	3	315	272	143
YCR069W	240	225	0	784	452	278	0	1257	485	333	165	476	292	177	13	352	574	184	19	441	535	209	4	476	602	290	1	562	568	238	7	454	1	117	176	466	153	76	152	339	505	54	114	409	494	223	198	669	361
YCR071C	5	1	0	7	90	105	0	233	0	0	0	3	0	0	0	1	0	2	0	1	1	0	0	2	0	0	0	1	0	0	0	1	0	0	0	1	0	0	0	1	0	2	0	2	1	1	0	3	68
YCR072C	0	0	0	0	0	0	0	0	0	0	0	0	0	0	0	0	0	0	0	0	0	0	0	0	0	0	0	0	0	0	0	0	0	0	0	0	0	0	0	0	0	0	0	0	0	0	0	0	0
YCR073C	366	384	1	547	415	242	1	920	465	224	472	550	199	214	239	489	519	212	82	441	483	300	30	466	664	349	2	680	305	257	71	362	0	154	13	1069	113	187	15	489	211	280	132	218	713	381	164	659	332
YCR073W-A	87	47	0	180	63	27	0	160	177	39	338	70	327	45	16	138	378	53	51	162	157	41	38	66	123	37	0	69	163	31	38	31	0	44	3	50	164	68	212	44	231	67	10	92	87	55	102	95	75
YCR075C	215	218	0	549	231	82	0	402	431	125	308	270	326	95	38	232	776	109	4179	249	745	197	3108	521	552	262	0	509	538	208	17	471	0	91	16	154	291	66	10	187	416	60	20	165	518	163	228	552	197
YCR076C	198	47	0	527	330	76	0	814	411	138	84	289	233	134	16	312	245	163	4	286	378	70	13	355	433	107	1	62	373	77	8	188	0	96	60	246	154	91	376	190	190	81	107	167	374	122	267	194	291
YCR077C	45	13	0	72	16	8	0	32	16	6	44	41	1	15	10	25	4	17	75	16	15	4	21	6	10	12	0	19	18	6	9	0	0	25	2	12	5	13	1	9	1	10	2	10	3	0	71	1	18
YCR079W	186	47	3	227	114	20	0	97	169	128	1017	494	28	111	18	434	68	203	10	414	96	95	83	346	184	122	0	479	307	125	9	252	0	124	2417	503	11	93	1196	355	51	161	796	330	162	170	240	731	78
YCR081W	0	0	0	0	0	0	0	0	0	0	0	0	0	0	0	0	0	0	0	0	0	0	0	0	0	0	0	0	0	0	5	0	0	0	0	0	0	0	0	0	0	0	1	0	0	0	0	0	0
YCR082W	0	0	0	0	0	0	0	0	0	0	0	0	0	0	0	0	0	0	0	0	0	0	0	0	0	0	0	0	0	0	0	0	0	0	0	0	0	0	0	0	0	0	0	0	0	0	0	0	0
YCR083W	0	0	0	0	0	0	0	0	0	0	0	0	0	0	0	0	0	0	0	0	0	2	0	0	0	0	0	0	0	0	0	0	0	0	0	0	0	0	0	0	0	1	0	0	0	0	0	0	0
YCR084C	0	0	0	0	0	0	0	0	0	0	0	0	0	0	0	0	0	0	0	0	0	0	0	0	0	0	0	0	0	0	0	0	0	0	0	0	0	0	0	0	0	0	0	0	0	0	0	0	0
YCR085W	301	132	2	467	311	112	0	998	1081	228	575	918	1036	177	7343	991	1163	247	2462	573	758	181	423	558	895	130	1	799	695	165	30	669	0	136	85	1091	740	158	113	746	927	277	14	500	887	259	358	1079	280
YCR086W	16	6	0	11	8	10	0	4	4	3	1	1	0	1	44	13	2	1	16	8	2	4	76	17	8	3	0	21	1	5	2	7	0	0	14	6	0	0	0	9	1	1	9	1	9	5	12	31	4
YCR087C-A	304	262	0	870	347	230	0	1117	406	335	1137	326	184	347	16	365	315	330	11	469	778	345	14	559	602	373	2	858	463	262	14	652	0	227	127	422	177	244	34	314	204	218	11	386	766	148	195	996	314
YCR087W	289	97	0	748	294	76	0	891	511	184	1438	804	592	183	72	698	325	244	79	692	845	192	28	654	853	189	0	833	522	169	12	755	0	135	203	572	377	94	536	609	335	104	27	691	1071	210	341	953	230
YCR088W	223	59	0	556	203	37	0	675	608	92	35	369	542	108	48	325	582	110	9	247	339	59	95	473	311	33	0	277	561	38	7	316	0	85	8	318	412	56	257	220	488	70	186	243	332	49	273	1326	151
YCR089W	239	59	1	620	280	60	0	875	470	222	231	744	146	178	28	516	302	226	13	664	381	106	16	498	420	78	1	532	455	92	19	227	1	186	8	662	83	142	7	377	176	136	8	587	530	104	357	647	241
YCR090C	78	46	0	158	219	52	0	221	142	129	383	529	30	145	9	445	137	145	9	468	251	138	11	632	434	96	0	473	187	102	8	364	0	91	10	379	26	79	6	310	69	98	9	357	401	143	219	472	164
YCR091W	0	0	0	0	0	0	0	0	0	0	0	0	0	0	0	0	0	0	0	0	0	0	0	0	0	0	0	0	0	0	0	0	0	0	0	0	0	0	0	0	0	0	0	0	0	0	0	0	0
YCR092C	22	19	2	28	33	23	0	40	17	3	66	39	26	16	12	67	241	53	582	310	210	45	74	323	85	13	0	100	92	25	13	149	0	3	0	150	10	9	35	108	59	49	12	151	69	38	31	235	114
YCR093W	0	0	0	0	0	0	0	0	0	0	0	0	0	0	0	0	0	0	0	0	0	0	0	0	0	0	0	0	0	0	0	0	0	0	0	0	0	0	0	0	0	0	0	0	0	0	0	0	0
YCR094W	0	0	0	0	0	0	0	0	0	0	0	0	0	0	0	0	0	0	0	0	0	0	0	0	0	0	0	0	0	0	0	0	0	0	0	0	0	0	0	0	0	0	0	0	0	0	0	0	0
YCR095C	4	2	0	1	2	0	0	0	0	0	2	0	0	1	2	1	1	16	0	96	2	7	4	19	0	0	0	2	1	0	0	3	0	0	0	5	0	1	1	2	0	1	0	84	1	1	2	6	12
YCR098C	0	0	0	0	0	0	0	0	0	0	0	0	0	0	0	0	0	0	0	0	0	0	0	0	2	0	0	1	0	0	0	0	0	0	0	0	0	0	0	0	0	0	1	0	1	0	0	0	0
YCR099C	0	0	0	0	0	0	0	0	0	0	0	0	0	0	0	0	0	0	0	0	0	0	0	0	0	0	0	0	0	0	0	0	0	0	0	0	0	0	0	0	0	0	0	0	0	0	0	0	0
YCR100C	0	0	0	0	0	0	0	0	0	0	0	0	0	0	0	0	0	0	0	0	0	0	0	0	0	0	0	0	0	0	0	0	0	0	0	0	0	0	0	0	0	0	0	0	0	0	0	0	0
YCR101C	0	0	0	0	0	0	0	0	0	0	0	0	0	0	0	0	0	0	0	0	0	0	0	0	0	0	0	0	0	0	0	0	0	0	0	0	0	0	0	0	0	0	0	0	0	0	0	0	0
YCR102C	0	0	0	0	0	0	0	0	0	0	0	0	0	0	0	0	0	0	0	0	0	0	0	0	0	0	0	0	0	0	0	0	0	0	0	0	0	0	0	0	0	0	0	0	0	0	0	0	0
YCR102W-A	0	0	0	0	0	0	0	0	0	0	0	0	0	0	0	0	0	0	0	0	0	0	0	0	0	0	0	0	0	0	0	0	0	0	0	0	0	0	0	0	0	0	0	0	0	0	0	0	0
YCR105W	277	204	0	718	312	212	0	738	364	335	992	310	104	280	32	326	244	291	14	341	675	434	11	725	949	338	0	832	286	322	140	870	0	307	33	339	45	342	952	218	106	338	735	284	1033	199	205	952	281
YCR106W	219	152	0	589	446	271	0	1209	501	360	350	583	194	447	36	372	362	527	28	549	714	228	12	504	735	316	0	776	474	230	6	436	0	324	10	617	123	263	137	427	273	281	84	528	911	372	343	824	422
YCR107W	0	3	0	0	3	2	0	0	1	1	11	3	0	7	33	4	4	74	334	197	5	50	16	202	5	2	0	5	4	5	1	21	0	2	2	4	2	1	1	2	1	13	29	75	4	7	5	4	3
YDL001W	1	0	1	0	0	0	0	0	0	0	0	0	0	0	0	0	0	0	0	0	0	0	0	0	0	0	0	0	0	0	0	0	0	0	0	0	0	1	0	0	0	0	0	0	0	0	0	0	0
YDL002C	62	54	0	45	113	84	0	169	43	54	1	81	9	78	0	59	51	79	3	63	54	4	1	2	87	7	0	6	80	1	2	0	0	32	1	33	9	38	1	58	26	37	1	43	129	0	30	8	134
YDL003W	0	0	0	0	0	0	0	0	0	0	0	0	0	0	0	0	0	0	0	0	0	0	0	0	0	0	0	0	0	0	0	0	0	0	0	0	0	0	0	0	0	0	0	0	0	0	0	0	0
YDL004W	0	0	0	0	0	0	0	0	0	0	0	0	0	0	0	0	0	0	0	0	0	0	0	0	0	0	0	0	0	0	0	0	0	0	0	0	0	0	0	0	0	0	0	0	0	0	0	0	0
YDL005C	0	0	0	0	0	0	0	0	0	0	0	0	0	0	0	0	0	0	0	0	0	0	0	0	0	0	0	0	0	0	0	0	0	0	0	0	0	0	0	0	0	0	0	0	0	0	0	0	0
YDL006W	104	83	1	50	27	8	0	55	37	101	2	86	47	59	28	64	98	119	163	72	5	7	10	3	9	11	0	2	15	4	17	0	0	37	2	113	35	66	1	53	60	50	0	43	12	11	119	6	38
YDL007W	0	0	0	0	0	0	0	0	0	0	0	0	0	0	0	0	0	0	0	0	0	0	0	0	0	0	0	0	0	0	0	0	0	0	0	0	0	0	0	0	0	0	0	0	0	0	0	0	0
YDL008W	0	0	0	0	0	0	0	0	0	0	0	0	0	0	0	0	0	0	0	0	0	0	0	0	0	0	0	0	0	0	0	0	0	0	0	0	0	0	0	0	0	0	0	0	0	0	0	0	0
YDL009C	0	0	0	0	0	0	0	0	0	0	0	0	0	0	0	0	0	0	0	0	0	0	0	0	0	0	0	0	0	0	0	0	0	0	0	0	0	0	0	0	0	0	0	0	0	0	0	0	0
YDL010W	51	55	1	119	66	30	0	178	122	131	143	185	20	206	3	226	139	272	8	441	200	172	8	312	289	55	0	255	260	144	3	385	0	113	14	283	13	93	8	230	45	142	4	374	331	180	164	376	106
YDL011C	0	0	0	0	0	1	0	0	0	0	1	1	0	0	1	2	2	5	0	5	4	4	0	14	7	0	0	0	1	0	0	2	0	0	0	0	0	0	0	0	0	0	122	3	1	0	0	0	1
YDL012C	125	125	1	434	531	286	0	1351	486	320	236	442	403	288	16	384	279	279	6	476	788	231	7	446	694	452	0	692	410	415	6	417	0	205	16	421	182	162	19	334	334	148	135	444	877	122	266	665	426
YDL013W	7	2	0	11	16	13	0	23	53	19	185	22	11	28	0	18	10	16	0	17	151	216	0	40	136	280	0	10	31	134	1	38	0	12	30	1	15	14	1	11	11	3	78	5	434	760	23	37	18
YDL014W	0	0	0	0	0	0	0	0	0	0	0	0	0	0	0	0	0	0	0	0	0	0	0	0	0	0	0	0	0	0	0	0	0	0	0	0	0	0	0	0	0	0	0	0	0	0	0	0	0
YDL015C	0	0	0	0	0	0	0	0	0	0	0	0	0	0	0	0	0	0	0	0	0	0	0	0	0	0	0	0	0	0	0	0	0	0	0	0	0	0	0	0	0	0	0	0	0	0	0	0	0
YDL016C	0	0	0	0	0	0	0	0	0	0	0	0	0	0	0	0	0	0	0	0	0	0	0	0	0	0	0	0	0	0	0	0	0	0	0	0	0	0	0	0	0	0	0	0	0	0	0	0	0
YDL017W	0	0	0	0	0	0	0	0	0	0	0	0	0	0	0	0	0	0	0	0	0	0	0	0	0	0	0	0	0	0	0	0	0	0	0	0	0	0	0	0	0	0	0	0	0	0	0	0	0
YDL018C	215	221	1	320	342	261	0	368	106	156	873	115	27	98	37	74	69	129	86	99	369	363	85	465	727	350	1	696	91	325	96	481	0	68	12	90	15	137	44	75	20	212	150	90	791	420	73	756	364
YDL019C	79	123	0	306	111	78	0	135	142	87	91	93	140	136	4	116	107	181	6	220	286	67	97	339	359	82	0	166	143	42	4	52	0	25	7	162	82	36	1	99	122	60	14	201	281	69	107	268	89
YDL020C	100	126	2	67	79	32	0	127	135	34	46	86	39	19	616	84	148	7	183	71	61	28	3	34	91	37	0	235	30	39	5	33	0	24	5	96	21	19	3	94	73	24	4	37	31	23	55	133	68
YDL021W	0	0	0	0	0	0	0	0	0	0	0	0	0	0	0	0	0	0	0	0	0	0	0	0	0	0	0	0	0	0	0	0	0	0	0	0	0	0	0	0	0	0	0	0	0	0	0	0	0
YDL022W	0	0	0	0	0	0	0	0	0	0	0	0	0	0	0	0	0	0	0	0	0	0	0	0	0	0	0	0	0	0	0	0	0	0	0	0	0	0	0	0	0	0	0	0	0	0	0	0	0
YDL023C	124	102	0	396	349	242	0	778	373	176	703	371	77	177	17	220	204	189	2	363	212	203	7	101	337	247	1	146	482	349	5	105	1	136	108	391	58	89	6	262	201	101	1527	342	93	111	140	185	285
YDL024C	259	201	0	440	434	275	0	881	555	341	296	728	178	288	102	658	712	318	32	535	462	239	1046	493	610	441	1	730	397	203	939	557	0	174	663	839	89	248	120	690	288	263	458	294	681	708	262	735	422
YDL025C	166	206	0	82	202	207	0	64	28	277	705	387	7	262	23	263	21	320	11	331	24	344	14	466	158	281	2	411	56	306	1	223	0	227	764	456	9	167	17	257	10	221	1968	428	111	514	119	2320	170
YDL026W	384	283	0	735	501	315	0	916	755	437	1630	544	200	384	448	615	470	362	43	647	461	172	172	347	681	550	0	531	772	379	20	355	0	198	964	538	142	165	3285	452	333	192	189	504	546	792	281	313	513
YDL027C	177	150	0	532	401	199	0	1201	773	272	122	653	945	184	11	434	1050	166	17	531	933	245	15	384	767	289	0	818	920	167	8	525	0	66	307	554	708	63	22	427	1028	73	30	531	793	256	338	1296	329
YDL028C	0	0	0	0	0	0	0	0	0	0	0	0	0	0	0	0	0	0	0	0	0	0	0	0	0	0	0	0	0	0	0	0	0	0	0	0	0	0	0	0	0	0	0	0	0	0	0	0	0
YDL029W	0	0	0	0	0	0	0	0	0	0	0	0	0	0	0	0	0	0	0	0	0	0	0	0	0	0	0	0	0	0	0	0	0	0	0	0	0	0	0	0	0	0	0	0	0	0	0	0	0
YDL030W	0	0	0	0	0	0	0	0	0	0	0	0	0	0	0	0	0	0	0	0	0	0	0	0	0	0	0	0	0	0	0	0	0	0	0	0	0	0	0	0	0	0	0	0	0	0	0	0	0
YDL031W	0	0	0	0	0	0	0	0	0	0	0	0	0	0	0	0	0	0	0	0	0	0	0	0	0	0	0	0	0	0	0	0	0	0	0	0	0	0	0	0	0	0	0	0	0	0	0	1	0
YDL032W	0	0	0	0	0	0	0	0	0	0	0	0	0	0	0	0	0	0	0	0	0	0	0	0	0	0	0	0	0	0	0	0	0	0	0	0	0	0	0	0	0	0	0	0	0	0	0	0	0
YDL033C	86	91	0	223	1	1	0	1	4	18	12	82	5	31	1	39	12	43	1	32	27	69	2	153	31	75	0	73	5	41	0	60	0	41	6	58	2	59	0	24	7	72	1	68	44	6	31	85	0
YDL034W	182	174	1	92	365	209	0	44	23	290	836	393	7	242	12	394	9	323	4	429	13	369	22	532	234	299	0	1028	21	212	16	386	0	226	56	455	3	187	97	261	6	187	5	410	205	384	112	1015	276
YDL035C	283	281	2	428	78	38	0	183	812	351	23	876	472	195	110	688	808	256	586	725	571	115	48	1875	700	99	1	5270	654	45	260	3433	0	141	823	617	181	137	12	523	664	245	12	505	959	158	150	1677	69
YDL036C	161	52	1	129	383	65	0	486	175	145	1301	202	21	114	15	183	128	144	46	123	192	135	30	474	379	195	2	323	157	123	15	185	0	173	975	74	19	111	10987	72	32	161	654	63	790	377	103	259	323
YDL037C	261	257	1	562	317	240	0	612	548	651	1387	780	194	542	214	589	321	663	16	590	616	257	7	786	738	514	0	1399	567	310	20	725	0	301	51	768	124	298	12	583	187	383	9	702	736	568	372	805	246
YDL038C	285	276	0	749	374	287	0	992	996	634	2693	1121	502	629	75	732	849	689	109	962	409	228	111	476	449	291	1	435	886	269	11	148	0	466	496	998	353	309	1910	693	593	299	170	974	356	312	430	935	413
YDL039C	174	245	0	353	419	296	0	642	317	572	815	775	48	553	122	595	238	797	13	653	380	149	252	550	612	494	0	706	443	196	10	440	0	420	9	726	35	243	11	619	79	367	6	710	612	287	282	746	309
YDL040C	0	0	0	0	0	0	0	0	0	0	0	0	0	0	0	0	0	0	0	0	0	0	0	0	0	0	0	0	0	0	0	0	0	0	0	0	0	0	0	0	0	0	0	0	0	0	0	0	0
YDL041W	0	0	0	0	0	0	0	0	0	0	0	0	0	0	0	0	0	0	0	0	0	0	0	0	0	0	0	0	0	0	0	0	0	0	0	0	0	0	0	0	0	0	0	0	0	0	0	0	0
YDL042C	0	0	0	0	0	0	0	0	0	0	0	0	0	0	0	0	0	0	0	0	0	0	0	0	0	0	0	0	0	0	0	0	0	0	0	0	0	0	0	0	0	0	0	0	0	0	0	0	0
YDL043C	0	0	0	0	0	0	0	0	0	0	0	0	0	0	0	0	0	0	0	0	0	0	0	0	0	0	0	0	0	0	0	0	0	0	0	0	0	0	0	0	0	0	0	0	0	0	0	0	0
YDL044C	0	0	0	0	0	0	0	0	0	0	0	0	0	0	0	0	0	0	0	0	0	0	0	0	0	0	0	0	0	0	0	0	0	0	0	0	0	0	0	0	0	0	0	0	0	0	0	0	0
YDL045C	0	0	0	0	0	0	0	0	0	0	0	0	0	0	0	0	0	0	0	0	0	0	0	0	0	0	0	0	0	0	0	0	0	0	0	0	0	0	0	0	0	0	0	0	0	0	0	0	0
YDL045W-A	0	0	0	0	0	0	0	0	0	0	0	0	0	0	0	0	0	0	0	0	0	0	0	0	0	0	0	0	0	0	0	0	0	0	0	0	0	0	0	0	0	0	0	0	0	0	0	0	0
YDL046W	236	157	0	468	258	181	0	535	294	219	798	202	120	146	47	170	164	117	14	127	578	238	12	348	561	388	1	316	178	183	222	292	0	182	129	182	55	254	828	158	133	199	13	166	597	133	139	724	216
YDL047W	0	0	0	0	0	0	0	0	0	0	0	0	0	0	0	0	0	0	0	0	0	0	0	0	0	0	0	0	0	0	0	0	0	0	0	0	0	0	0	0	0	0	0	0	0	0	0	0	0
YDL048C	178	181	4	380	318	196	0	544	258	330	246	560	64	422	14	402	172	462	16	464	341	198	9	440	606	320	1	239	307	185	7	162	1	337	173	529	57	197	74	412	79	274	3	540	615	327	148	101	279
YDL049C	0	0	0	0	0	0	0	0	0	0	0	0	0	0	0	0	0	0	0	0	0	0	0	0	0	0	0	0	0	0	0	0	0	0	0	0	0	0	0	0	0	0	0	0	0	0	0	0	0
YDL050C	133	184	0	284	221	153	0	292	133	151	304	152	23	238	18	146	99	185	9	196	121	134	5	108	304	154	0	68	132	102	1	24	0	105	25	143	21	112	257	131	33	108	28	131	189	331	96	23	191
YDL051W	19	52	0	46	18	33	0	14	11	15	168	6	23	33	100	18	21	34	28	53	81	131	4	48	90	49	0	3	31	16	0	2	0	14	42	22	10	5	12	16	14	15	377	20	36	138	23	3	20
YDL052C	101	136	0	176	1	1	0	1	49	98	774	58	12	125	8	51	37	164	71	116	180	257	25	31	303	185	3	80	37	121	6	17	0	95	954	90	5	59	468	45	9	109	1190	90	410	329	68	37	4
YDL053C	428	324	1	439	402	246	0	517	440	432	732	907	72	256	50	663	483	184	502	795	314	334	10	1101	624	388	5	1779	490	353	38	1041	0	174	108	760	36	151	793	637	185	196	34	645	582	471	263	2918	404
YDL054C	309	305	1	338	300	187	0	492	496	449	1745	805	79	334	187	687	443	490	836	702	228	276	2968	353	380	542	1	534	392	278	66	327	0	273	242	1264	45	258	134	804	146	265	63	587	386	464	272	629	311
YDL055C	0	0	0	0	0	0	0	0	0	0	0	0	0	0	0	0	0	0	0	0	0	0	0	0	0	0	0	0	0	0	0	0	0	0	0	0	0	0	0	0	0	0	0	0	0	0	0	0	0
YDL056W	64	96	1	51	239	248	0	89	51	230	578	298	6	307	8	276	20	323	5	288	43	278	69	415	267	268	0	256	31	119	94	57	0	223	136	248	5	218	56	256	17	281	33	251	280	291	56	209	306
YDL057W	0	0	0	0	0	0	0	0	0	0	0	0	0	0	0	0	0	0	0	0	0	0	0	0	0	0	0	0	0	0	0	0	0	0	0	0	0	0	0	0	0	0	0	0	0	0	0	0	0
YDL058W	0	0	0	0	0	0	0	0	0	0	0	0	0	0	0	0	0	0	0	0	0	0	0	0	0	0	0	0	0	0	0	0	0	0	0	0	0	0	0	0	0	0	0	0	0	0	0	0	0
YDL059C	189	153	0	434	473	230	0	924	425	356	369	478	115	303	18	400	292	427	3	442	468	226	5	525	598	318	1	476	422	158	6	431	1	189	86	464	69	137	23	371	123	245	80	436	478	228	159	620	420
YDL060W	0	0	0	0	0	0	0	0	0	0	0	0	0	0	0	0	0	0	0	0	0	0	0	0	0	0	0	0	0	0	0	0	0	0	0	0	0	0	0	0	0	0	0	0	0	0	0	0	0
YDL061C	61	29	0	128	81	47	0	169	59	39	161	76	11	41	21	30	38	49	0	61	17	31	10	18	14	66	0	6	49	32	0	7	0	70	2	54	7	56	31	45	22	52	2	82	23	34	46	14	52
YDL062W	0	0	0	0	0	0	0	0	0	0	0	0	0	0	0	0	0	0	0	0	0	0	0	0	0	0	0	0	0	0	0	0	0	0	0	0	0	0	0	0	0	0	0	0	0	0	0	0	0
YDL063C	0	3	0	0	0	3	0	0	0	1	1	0	0	0	0	2	0	3	0	5	0	1	0	3	1	0	0	3	0	0	1	0	0	0	5	4	0	0	0	1	0	2	1	6	0	0	1	3	0
YDL064W	0	0	0	0	0	0	0	0	0	0	0	0	0	0	0	0	0	0	0	0	0	0	0	0	0	0	0	0	0	0	0	0	0	0	0	0	0	0	0	0	0	0	0	0	0	0	0	0	0
[truncated: 5,196 more rows]
[truncated: 206 more columns]
