# Supplementary material for: Genetic interaction profiles of regulatory kinases differ between environmental conditions and cellular states
Source: Mol Syst Biol. 2020 May 25;16(5):e9167. doi: 10.15252/msb.20199167 (PMC7247079; doi:10.15252/msb.20199167)
Supplement: Supplementary file 18 — Dataset EV8 [file MSB-16-e9167-s018.xls]

## Sheet: Description
Dataset EV8: Data matrix containing the filtered and normalized counts (Relat2WT) for each mutant in four mutant libraries, three nutrient restrictions, three biological replicates and 10 different time points in each condition.
Souce data for all analysis in this paper

## Sheet: Dataset EV7
Strain	nutrient	LibraryName	GrowStage	Replicate	SamplingTime	scaled_time	Rela2WT	Common
YAL001C	carbon	PHO85	quiescence	1	48	0.233081	-0.113355	TFC3
YAL004W	carbon	PHO85	quiescence	1	48	0.233081	0.402434	YAL004W
YAL005C	carbon	PHO85	quiescence	1	48	0.233081	0.443974	SSA1
YAL008W	carbon	PHO85	quiescence	1	48	0.233081	0.539732	FUN14
YAL010C	carbon	PHO85	quiescence	1	48	0.233081	0.0853488	MDM10
YAL013W	carbon	PHO85	quiescence	1	48	0.233081	0.220655	DEP1
YAL014C	carbon	PHO85	quiescence	1	48	0.233081	0.633015	SYN8
YAL015C	carbon	PHO85	quiescence	1	48	0.233081	0.757147	NTG1
YAL017W	carbon	PHO85	quiescence	1	48	0.233081	0.560854	PSK1
YAL018C	carbon	PHO85	quiescence	1	48	0.233081	0.48612	LDS1
YAL019W	carbon	PHO85	quiescence	1	48	0.233081	0.295623	FUN30
YAL020C	carbon	PHO85	quiescence	1	48	0.233081	0.297297	ATS1
YAL022C	carbon	PHO85	quiescence	1	48	0.233081	0.395647	FUN26
YAL023C	carbon	PHO85	quiescence	1	48	0.233081	0.250301	PMT2
YAL024C	carbon	PHO85	quiescence	1	48	0.233081	0.357043	LTE1
YAL026C	carbon	PHO85	quiescence	1	48	0.233081	0.478948	DRS2
YAL029C	carbon	PHO85	quiescence	1	48	0.233081	0.686124	MYO4
YAL030W	carbon	PHO85	quiescence	1	48	0.233081	0.413936	SNC1
YAL031C	carbon	PHO85	quiescence	1	48	0.233081	0.594808	GIP4
YAL034C	carbon	PHO85	quiescence	1	48	0.233081	0.625258	FUN19
YAL036C	carbon	PHO85	quiescence	1	48	0.233081	0.684105	RBG1
YAL037W	carbon	PHO85	quiescence	1	48	0.233081	0.380358	YAL037W
YAL040C	carbon	PHO85	quiescence	1	48	0.233081	0.482346	CLN3
YAL042W	carbon	PHO85	quiescence	1	48	0.233081	0.576884	ERV46
YAL043C-A	carbon	PHO85	quiescence	1	48	0.233081	-0.00293121	NA
YAL045C	carbon	PHO85	quiescence	1	48	0.233081	0.386927	NA
YAL046C	carbon	PHO85	quiescence	1	48	0.233081	0.388693	BOL3
YAL048C	carbon	PHO85	quiescence	1	48	0.233081	0.178633	GEM1
YAL049C	carbon	PHO85	quiescence	1	48	0.233081	0.29896	AIM2
YAL051W	carbon	PHO85	quiescence	1	48	0.233081	0.621531	OAF1
YAL053W	carbon	PHO85	quiescence	1	48	0.233081	0.398494	FLC2
YAL054C	carbon	PHO85	quiescence	1	48	0.233081	0.204676	ACS1
YAL055W	carbon	PHO85	quiescence	1	48	0.233081	0.510055	PEX22
YAL056W	carbon	PHO85	quiescence	1	48	0.233081	0.625997	GPB2
YAL058C-A	carbon	PHO85	quiescence	1	48	0.233081	0.694499	NA
YAL058W	carbon	PHO85	quiescence	1	48	0.233081	0.423439	CNE1
YAL059W	carbon	PHO85	quiescence	1	48	0.233081	0.365463	ECM1
YAL060W	carbon	PHO85	quiescence	1	48	0.233081	0.649978	BDH1
YAL061W	carbon	PHO85	quiescence	1	48	0.233081	0.664441	BDH2
YAL062W	carbon	PHO85	quiescence	1	48	0.233081	0.563698	GDH3
YAL064C-A	carbon	PHO85	quiescence	1	48	0.233081	0.652388	TDA8
YAL065C	carbon	PHO85	quiescence	1	48	0.233081	0.533486	YAL065C
YAL066W	carbon	PHO85	quiescence	1	48	0.233081	0.579563	NA
YAL067C	carbon	PHO85	quiescence	1	48	0.233081	0.490255	SEO1
YAL068C	carbon	PHO85	quiescence	1	48	0.233081	0.447337	PAU8
YAR002C-A	carbon	PHO85	quiescence	1	48	0.233081	0.670302	ERP1
YAR002W	carbon	PHO85	quiescence	1	48	0.233081	-0.181662	NUP60
YAR003W	carbon	PHO85	quiescence	1	48	0.233081	-0.249113	SWD1
YAR020C	carbon	PHO85	quiescence	1	48	0.233081	0.570219	PAU7
YAR023C	carbon	PHO85	quiescence	1	48	0.233081	0.517595	YAR023C
YAR027W	carbon	PHO85	quiescence	1	48	0.233081	0.636092	UIP3
YAR028W	carbon	PHO85	quiescence	1	48	0.233081	0.585711	YAR028W
YAR029W	carbon	PHO85	quiescence	1	48	0.233081	0.569912	YAR029W
YAR030C	carbon	PHO85	quiescence	1	48	0.233081	0.451604	NA
YAR031W	carbon	PHO85	quiescence	1	48	0.233081	0.551155	PRM9
YAR035W	carbon	PHO85	quiescence	1	48	0.233081	0.554101	YAT1
YAR037W	carbon	PHO85	quiescence	1	48	0.233081	0.748496	NA
YAR040C	carbon	PHO85	quiescence	1	48	0.233081	0.570219	NA
YAR042W	carbon	PHO85	quiescence	1	48	0.233081	-0.0608757	SWH1
YAR043C	carbon	PHO85	quiescence	1	48	0.233081	0.693627	NA
YAR044W	carbon	PHO85	quiescence	1	48	0.233081	0.420307	NA
YAR047C	carbon	PHO85	quiescence	1	48	0.233081	0.563068	NA
YAR050W	carbon	PHO85	quiescence	1	48	0.233081	0.433139	FLO1
YBL001C	carbon	PHO85	quiescence	1	48	0.233081	0.0410941	ECM15
YBL003C	carbon	PHO85	quiescence	1	48	0.233081	0.0340485	HTA2
YBL005W	carbon	PHO85	quiescence	1	48	0.233081	0.544156	PDR3
YBL007C	carbon	PHO85	quiescence	1	48	0.233081	0.194147	SLA1
YBL008W	carbon	PHO85	quiescence	1	48	0.233081	0.303068	HIR1
YBL009W	carbon	PHO85	quiescence	1	48	0.233081	0.758405	ALK2
YBL010C	carbon	PHO85	quiescence	1	48	0.233081	0.530309	YBL010C
YBL011W	carbon	PHO85	quiescence	1	48	0.233081	0.765713	SCT1
YBL013W	carbon	PHO85	quiescence	1	48	0.233081	0.52348	FMT1
YBL015W	carbon	PHO85	quiescence	1	48	0.233081	0.815261	ACH1
YBL016W	carbon	PHO85	quiescence	1	48	0.233081	-0.0683231	FUS3
YBL017C	carbon	PHO85	quiescence	1	48	0.233081	0.102339	PEP1
YBL019W	carbon	PHO85	quiescence	1	48	0.233081	0.759312	APN2
YBL021C	carbon	PHO85	quiescence	1	48	0.233081	0.241945	HAP3
YBL024W	carbon	PHO85	quiescence	1	48	0.233081	0.568372	NCL1
YBL027W	carbon	PHO85	quiescence	1	48	0.233081	0.172651	RPL19B
YBL028C	carbon	PHO85	quiescence	1	48	0.233081	0.602782	YBL028C
YBL029W	carbon	PHO85	quiescence	1	48	0.233081	0.680939	YBL029W
YBL031W	carbon	PHO85	quiescence	1	48	0.233081	0.026636	SHE1
YBL032W	carbon	PHO85	quiescence	1	48	0.233081	0.716606	HEK2
YBL036C	carbon	PHO85	quiescence	1	48	0.233081	0.734632	YBL036C
YBL037W	carbon	PHO85	quiescence	1	48	0.233081	0.279092	APL3
YBL039C	carbon	PHO85	quiescence	1	48	0.233081	0.593127	URA7
YBL042C	carbon	PHO85	quiescence	1	48	0.233081	0.51196	FUI1
YBL043W	carbon	PHO85	quiescence	1	48	0.233081	0.491074	ECM13
YBL046W	carbon	PHO85	quiescence	1	48	0.233081	0.664851	PSY4
YBL047C	carbon	PHO85	quiescence	1	48	0.233081	-0.450841	EDE1
YBL048W	carbon	PHO85	quiescence	1	48	0.233081	0.689379	NA
YBL049W	carbon	PHO85	quiescence	1	48	0.233081	0.585711	MOH1
YBL051C	carbon	PHO85	quiescence	1	48	0.233081	0.440082	PIN4
YBL052C	carbon	PHO85	quiescence	1	48	0.233081	0.53732	SAS3
YBL053W	carbon	PHO85	quiescence	1	48	0.233081	0.80496	NA
YBL054W	carbon	PHO85	quiescence	1	48	0.233081	0.593408	TOD6
YBL055C	carbon	PHO85	quiescence	1	48	0.233081	0.538356	YBL055C
YBL056W	carbon	PHO85	quiescence	1	48	0.233081	0.637264	PTC3
YBL057C	carbon	PHO85	quiescence	1	48	0.233081	0.540759	PTH2
YBL059W	carbon	PHO85	quiescence	1	48	0.233081	0.223004	IAI11
YBL060W	carbon	PHO85	quiescence	1	48	0.233081	0.655201	YEL1
YBL061C	carbon	PHO85	quiescence	1	48	0.233081	0.675986	SKT5
YBL062W	carbon	PHO85	quiescence	1	48	0.233081	0.521288	NA
YBL063W	carbon	PHO85	quiescence	1	48	0.233081	0.616467	KIP1
YBL064C	carbon	PHO85	quiescence	1	48	0.233081	0.332938	PRX1
YBL065W	carbon	PHO85	quiescence	1	48	0.233081	0.0603847	NA
YBL066C	carbon	PHO85	quiescence	1	48	0.233081	0.576585	SEF1
YBL067C	carbon	PHO85	quiescence	1	48	0.233081	0.488195	UBP13
YBL068W	carbon	PHO85	quiescence	1	48	0.233081	0.63703	PRS4
YBL069W	carbon	PHO85	quiescence	1	48	0.233081	0.638197	AST1
YBL070C	carbon	PHO85	quiescence	1	48	0.233081	0.572358	NA
YBL071C	carbon	PHO85	quiescence	1	48	0.233081	0.47071	NA
YBL072C	carbon	PHO85	quiescence	1	48	0.233081	0.0340485	RPS8A
YBL075C	carbon	PHO85	quiescence	1	48	0.233081	0.309498	SSA3
YBL078C	carbon	PHO85	quiescence	1	48	0.233081	0.365463	ATG8
YBL079W	carbon	PHO85	quiescence	1	48	0.233081	0.401314	NUP170
YBL081W	carbon	PHO85	quiescence	1	48	0.233081	0.476803	YBL081W
YBL082C	carbon	PHO85	quiescence	1	48	0.233081	0.139277	ALG3
YBL083C	carbon	PHO85	quiescence	1	48	0.233081	0.455344	NA
YBL085W	carbon	PHO85	quiescence	1	48	0.233081	0.733142	BOI1
YBL086C	carbon	PHO85	quiescence	1	48	0.233081	0.389279	YBL086C
YBL087C	carbon	PHO85	quiescence	1	48	0.233081	0.142918	RPL23A
YBL088C	carbon	PHO85	quiescence	1	48	0.233081	0.555076	TEL1
YBL089W	carbon	PHO85	quiescence	1	48	0.233081	0.37239	AVT5
YBL091C	carbon	PHO85	quiescence	1	48	0.233081	0.469387	MAP2
YBL091C-A	carbon	PHO85	quiescence	1	48	0.233081	0.684842	SCS22
YBL095W	carbon	PHO85	quiescence	1	48	0.233081	0.461772	MRX3
YBL096C	carbon	PHO85	quiescence	1	48	0.233081	0.540759	NA
YBL098W	carbon	PHO85	quiescence	1	48	0.233081	0.915399	BNA4
YBL102W	carbon	PHO85	quiescence	1	48	0.233081	0.549505	SFT2
YBL104C	carbon	PHO85	quiescence	1	48	0.233081	0.335095	SEA4
YBL106C	carbon	PHO85	quiescence	1	48	0.233081	0.662793	SRO77
YBL107C	carbon	PHO85	quiescence	1	48	0.233081	0.517595	MIX23
YBR001C	carbon	PHO85	quiescence	1	48	0.233081	0.720357	NTH2
YBR005W	carbon	PHO85	quiescence	1	48	0.233081	0.469829	RCR1
YBR006W	carbon	PHO85	quiescence	1	48	0.233081	0.0719824	UGA2
YBR007C	carbon	PHO85	quiescence	1	48	0.233081	0.67169	DSF2
YBR008C	carbon	PHO85	quiescence	1	48	0.233081	0.6892	FLR1
YBR009C	carbon	PHO85	quiescence	1	48	0.233081	0.353732	HHF1
YBR010W	carbon	PHO85	quiescence	1	48	0.233081	0.299787	HHT1
YBR012C	carbon	PHO85	quiescence	1	48	0.233081	0.539045	NA
YBR013C	carbon	PHO85	quiescence	1	48	0.233081	0.629412	YBR013C
YBR014C	carbon	PHO85	quiescence	1	48	0.233081	0.578673	GRX7
YBR016W	carbon	PHO85	quiescence	1	48	0.233081	0.493519	YBR016W
YBR018C	carbon	PHO85	quiescence	1	48	0.233081	0.671096	GAL7
YBR019C	carbon	PHO85	quiescence	1	48	0.233081	0.450661	GAL10
YBR020W	carbon	PHO85	quiescence	1	48	0.233081	0.739274	GAL1
YBR022W	carbon	PHO85	quiescence	1	48	0.233081	0.658822	POA1
YBR023C	carbon	PHO85	quiescence	1	48	0.233081	-0.181662	CHS3
YBR024W	carbon	PHO85	quiescence	1	48	0.233081	0.573572	SCO2
YBR025C	carbon	PHO85	quiescence	1	48	0.233081	0.409063	OLA1
YBR027C	carbon	PHO85	quiescence	1	48	0.233081	0.379147	NA
YBR028C	carbon	PHO85	quiescence	1	48	0.233081	0.590584	YPK3
YBR030W	carbon	PHO85	quiescence	1	48	0.233081	0.384556	RKM3
YBR031W	carbon	PHO85	quiescence	1	48	0.233081	0.413399	RPL4A
YBR032W	carbon	PHO85	quiescence	1	48	0.233081	0.263231	NA
YBR033W	carbon	PHO85	quiescence	1	48	0.233081	0.827579	EDS1
YBR034C	carbon	PHO85	quiescence	1	48	0.233081	0.542802	HMT1
YBR040W	carbon	PHO85	quiescence	1	48	0.233081	0.521288	FIG1
YBR041W	carbon	PHO85	quiescence	1	48	0.233081	0.553123	FAT1
YBR042C	carbon	PHO85	quiescence	1	48	0.233081	0.513096	CST26
YBR043C	carbon	PHO85	quiescence	1	48	0.233081	0.788668	QDR3
YBR044C	carbon	PHO85	quiescence	1	48	0.233081	0.232134	TCM62
YBR045C	carbon	PHO85	quiescence	1	48	0.233081	0.515355	GIP1
YBR046C	carbon	PHO85	quiescence	1	48	0.233081	0.67924	ZTA1
YBR047W	carbon	PHO85	quiescence	1	48	0.233081	0.531372	FMP23
YBR048W	carbon	PHO85	quiescence	1	48	0.233081	0.155088	RPS11B
YBR051W	carbon	PHO85	quiescence	1	48	0.233081	0.578078	NA
YBR052C	carbon	PHO85	quiescence	1	48	0.233081	0.50929	RFS1
YBR053C	carbon	PHO85	quiescence	1	48	0.233081	0.546843	YBR053C
YBR054W	carbon	PHO85	quiescence	1	48	0.233081	0.693102	YRO2
YBR056W	carbon	PHO85	quiescence	1	48	0.233081	0.503872	YBR056W
YBR057C	carbon	PHO85	quiescence	1	48	0.233081	0.268956	MUM2
YBR058C	carbon	PHO85	quiescence	1	48	0.233081	0.44542	UBP14
YBR059C	carbon	PHO85	quiescence	1	48	0.233081	0.662793	AKL1
YBR061C	carbon	PHO85	quiescence	1	48	0.233081	0.493519	TRM7
YBR062C	carbon	PHO85	quiescence	1	48	0.233081	0.547177	YBR062C
YBR063C	carbon	PHO85	quiescence	1	48	0.233081	0.674435	YBR063C
YBR064W	carbon	PHO85	quiescence	1	48	0.233081	0.780665	NA
YBR065C	carbon	PHO85	quiescence	1	48	0.233081	0.614153	ECM2
YBR066C	carbon	PHO85	quiescence	1	48	0.233081	0.491483	NRG2
YBR067C	carbon	PHO85	quiescence	1	48	0.233081	0.435638	TIP1
YBR068C	carbon	PHO85	quiescence	1	48	0.233081	0.538356	BAP2
YBR069C	carbon	PHO85	quiescence	1	48	0.233081	0.399626	TAT1
YBR071W	carbon	PHO85	quiescence	1	48	0.233081	0.633015	YBR071W
YBR072W	carbon	PHO85	quiescence	1	48	0.233081	0.767319	HSP26
YBR073W	carbon	PHO85	quiescence	1	48	0.233081	0.710727	RDH54
YBR074W	carbon	PHO85	quiescence	1	48	0.233081	0.60734	PFF1
YBR075W	carbon	PHO85	quiescence	1	48	0.233081	0.424476	NA
YBR076W	carbon	PHO85	quiescence	1	48	0.233081	0.543141	ECM8
YBR077C	carbon	PHO85	quiescence	1	48	0.233081	0.395074	SLM4
YBR078W	carbon	PHO85	quiescence	1	48	0.233081	0.537665	ECM33
YBR082C	carbon	PHO85	quiescence	1	48	0.233081	0.473338	UBC4
YBR083W	carbon	PHO85	quiescence	1	48	0.233081	0.821273	TEC1
YBR084C-A	carbon	PHO85	quiescence	1	48	0.233081	0.302252	RPL19A
YBR084W	carbon	PHO85	quiescence	1	48	0.233081	0.448291	MIS1
YBR085W	carbon	PHO85	quiescence	1	48	0.233081	0.630378	AAC3
YBR086C	carbon	PHO85	quiescence	1	48	0.233081	0.717514	IST2
YBR090C	carbon	PHO85	quiescence	1	48	0.233081	0.667898	YBR090C
YBR090C-A	carbon	PHO85	quiescence	1	48	0.233081	0.492707	NA
YBR092C	carbon	PHO85	quiescence	1	48	0.233081	0.707382	PHO3
YBR095C	carbon	PHO85	quiescence	1	48	0.233081	0.603322	RXT2
YBR098W	carbon	PHO85	quiescence	1	48	0.233081	0.465829	MMS4
YBR099C	carbon	PHO85	quiescence	1	48	0.233081	0.759763	NA
YBR100W	carbon	PHO85	quiescence	1	48	0.233081	0.827644	NA
YBR103W	carbon	PHO85	quiescence	1	48	0.233081	0.553123	SIF2
YBR104W	carbon	PHO85	quiescence	1	48	0.233081	0.56868	YMC2
YBR105C	carbon	PHO85	quiescence	1	48	0.233081	0.177156	VID24
YBR107C	carbon	PHO85	quiescence	1	48	0.233081	0.64326	IML3
YBR108W	carbon	PHO85	quiescence	1	48	0.233081	0.419781	AIM3
YBR111C	carbon	PHO85	quiescence	1	48	0.233081	0.471589	YSA1
YBR113W	carbon	PHO85	quiescence	1	48	0.233081	0.605205	NA
YBR114W	carbon	PHO85	quiescence	1	48	0.233081	0.653258	RAD16
YBR116C	carbon	PHO85	quiescence	1	48	0.233081	0.779216	NA
YBR118W	carbon	PHO85	quiescence	1	48	0.233081	-0.103067	TEF2
YBR119W	carbon	PHO85	quiescence	1	48	0.233081	0.499539	MUD1
YBR121C	carbon	PHO85	quiescence	1	48	0.233081	-0.0288092	GRS1
YBR125C	carbon	PHO85	quiescence	1	48	0.233081	0.449715	PTC4
YBR126C	carbon	PHO85	quiescence	1	48	0.233081	0.742755	TPS1
YBR128C	carbon	PHO85	quiescence	1	48	0.233081	0.650638	ATG14
YBR129C	carbon	PHO85	quiescence	1	48	0.233081	0.76582	OPY1
YBR130C	carbon	PHO85	quiescence	1	48	0.233081	0.463582	SHE3
YBR131W	carbon	PHO85	quiescence	1	48	0.233081	0.233247	CCZ1
YBR132C	carbon	PHO85	quiescence	1	48	0.233081	0.519078	AGP2
YBR134W	carbon	PHO85	quiescence	1	48	0.233081	0.283557	NA
YBR137W	carbon	PHO85	quiescence	1	48	0.233081	0.395074	YBR137W
YBR138C	carbon	PHO85	quiescence	1	48	0.233081	0.474642	YBR138C
YBR139W	carbon	PHO85	quiescence	1	48	0.233081	0.528886	ATG42
YBR141C	carbon	PHO85	quiescence	1	48	0.233081	0.542802	BMT2
YBR144C	carbon	PHO85	quiescence	1	48	0.233081	0.412321	NA
YBR145W	carbon	PHO85	quiescence	1	48	0.233081	0.593127	ADH5
YBR146W	carbon	PHO85	quiescence	1	48	0.233081	0.289667	MRPS9
YBR147W	carbon	PHO85	quiescence	1	48	0.233081	0.661339	RTC2
YBR148W	carbon	PHO85	quiescence	1	48	0.233081	0.61077	YSW1
YBR149W	carbon	PHO85	quiescence	1	48	0.233081	0.335809	ARA1
YBR150C	carbon	PHO85	quiescence	1	48	0.233081	0.535932	TBS1
YBR151W	carbon	PHO85	quiescence	1	48	0.233081	0.48612	APD1
YBR156C	carbon	PHO85	quiescence	1	48	0.233081	0.294781	SLI15
YBR157C	carbon	PHO85	quiescence	1	48	0.233081	0.624518	ICS2
YBR158W	carbon	PHO85	quiescence	1	48	0.233081	-0.0538198	AMN1
YBR161W	carbon	PHO85	quiescence	1	48	0.233081	0.613376	CSH1
YBR162C	carbon	PHO85	quiescence	1	48	0.233081	0.505431	TOS1
YBR162W-A	carbon	PHO85	quiescence	1	48	0.233081	0.620778	YSY6
YBR164C	carbon	PHO85	quiescence	1	48	0.233081	0.57897	ARL1
YBR165W	carbon	PHO85	quiescence	1	48	0.233081	0.787763	UBS1
YBR166C	carbon	PHO85	quiescence	1	48	0.233081	0.221833	TYR1
YBR168W	carbon	PHO85	quiescence	1	48	0.233081	0.31265	PEX32
YBR169C	carbon	PHO85	quiescence	1	48	0.233081	0.735973	SSE2
YBR171W	carbon	PHO85	quiescence	1	48	0.233081	0.287937	SEC66
YBR172C	carbon	PHO85	quiescence	1	48	0.233081	-0.0538198	SMY2
YBR174C	carbon	PHO85	quiescence	1	48	0.233081	0.0976671	NA
YBR175W	carbon	PHO85	quiescence	1	48	0.233081	0.221833	SWD3
YBR176W	carbon	PHO85	quiescence	1	48	0.233081	0.550496	ECM31
YBR177C	carbon	PHO85	quiescence	1	48	0.233081	0.695884	EHT1
YBR178W	carbon	PHO85	quiescence	1	48	0.233081	0.175667	NA
YBR180W	carbon	PHO85	quiescence	1	48	0.233081	0.489433	DTR1
YBR181C	carbon	PHO85	quiescence	1	48	0.233081	0.309498	RPS6B
YBR182C	carbon	PHO85	quiescence	1	48	0.233081	0.619771	SMP1
YBR183W	carbon	PHO85	quiescence	1	48	0.233081	0.611816	YPC1
YBR184W	carbon	PHO85	quiescence	1	48	0.233081	0.575083	YBR184W
YBR185C	carbon	PHO85	quiescence	1	48	0.233081	0.304691	MBA1
YBR186W	carbon	PHO85	quiescence	1	48	0.233081	0.447815	PCH2
YBR187W	carbon	PHO85	quiescence	1	48	0.233081	0.092854	GDT1
YBR188C	carbon	PHO85	quiescence	1	48	0.233081	0.5411	NTC20
YBR189W	carbon	PHO85	quiescence	1	48	0.233081	-0.281016	RPS9B
YBR194W	carbon	PHO85	quiescence	1	48	0.233081	0.0542316	SOY1
YBR195C	carbon	PHO85	quiescence	1	48	0.233081	0.276372	MSI1
YBR197C	carbon	PHO85	quiescence	1	48	0.233081	0.590584	YBR197C
YBR199W	carbon	PHO85	quiescence	1	48	0.233081	0.690807	KTR4
YBR200W	carbon	PHO85	quiescence	1	48	0.233081	-0.281016	BEM1
YBR201W	carbon	PHO85	quiescence	1	48	0.233081	0.379753	DER1
YBR203W	carbon	PHO85	quiescence	1	48	0.233081	0.453947	COS111
YBR204C	carbon	PHO85	quiescence	1	48	0.233081	-0.222886	LDH1
YBR205W	carbon	PHO85	quiescence	1	48	0.233081	0.542802	KTR3
YBR206W	carbon	PHO85	quiescence	1	48	0.233081	0.732733	NA
YBR207W	carbon	PHO85	quiescence	1	48	0.233081	0.706575	FTH1
YBR208C	carbon	PHO85	quiescence	1	48	0.233081	0.621781	DUR1,2
YBR209W	carbon	PHO85	quiescence	1	48	0.233081	0.555076	NA
YBR210W	carbon	PHO85	quiescence	1	48	0.233081	0.583678	ERV15
YBR212W	carbon	PHO85	quiescence	1	48	0.233081	0.74578	NGR1
YBR213W	carbon	PHO85	quiescence	1	48	0.233081	-0.450841	MET8
YBR214W	carbon	PHO85	quiescence	1	48	0.233081	0.543818	SDS24
YBR215W	carbon	PHO85	quiescence	1	48	0.233081	-0.0683231	HPC2
YBR216C	carbon	PHO85	quiescence	1	48	0.233081	0.480652	YBP1
YBR217W	carbon	PHO85	quiescence	1	48	0.233081	0.650198	ATG12
YBR218C	carbon	PHO85	quiescence	1	48	0.233081	0.493113	PYC2
YBR219C	carbon	PHO85	quiescence	1	48	0.233081	0.528171	YBR219C
YBR220C	carbon	PHO85	quiescence	1	48	0.233081	0.37732	YBR220C
YBR221C	carbon	PHO85	quiescence	1	48	0.233081	-0.113355	PDB1
YBR222C	carbon	PHO85	quiescence	1	48	0.233081	0.332215	PCS60
YBR223C	carbon	PHO85	quiescence	1	48	0.233081	0.688661	TDP1
YBR224W	carbon	PHO85	quiescence	1	48	0.233081	0.653041	NA
YBR225W	carbon	PHO85	quiescence	1	48	0.233081	0.624518	YBR225W
YBR226C	carbon	PHO85	quiescence	1	48	0.233081	0.671294	NA
YBR227C	carbon	PHO85	quiescence	1	48	0.233081	0.551813	MCX1
YBR228W	carbon	PHO85	quiescence	1	48	0.233081	0.667495	SLX1
YBR229C	carbon	PHO85	quiescence	1	48	0.233081	0.442034	ROT2
YBR230C	carbon	PHO85	quiescence	1	48	0.233081	0.317304	OM14
YBR231C	carbon	PHO85	quiescence	1	48	0.233081	0.307106	SWC5
YBR232C	carbon	PHO85	quiescence	1	48	0.233081	0.550166	NA
YBR233W	carbon	PHO85	quiescence	1	48	0.233081	0.346984	PBP2
YBR235W	carbon	PHO85	quiescence	1	48	0.233081	0.594808	VHC1
YBR238C	carbon	PHO85	quiescence	1	48	0.233081	0.265155	YBR238C
YBR239C	carbon	PHO85	quiescence	1	48	0.233081	0.44542	ERT1
YBR240C	carbon	PHO85	quiescence	1	48	0.233081	0.672675	THI2
YBR241C	carbon	PHO85	quiescence	1	48	0.233081	0.371767	YBR241C
YBR242W	carbon	PHO85	quiescence	1	48	0.233081	0.641662	YBR242W
YBR244W	carbon	PHO85	quiescence	1	48	0.233081	0.471589	GPX2
YBR245C	carbon	PHO85	quiescence	1	48	0.233081	0.695539	ISW1
YBR246W	carbon	PHO85	quiescence	1	48	0.233081	0.421355	RRT2
YBR250W	carbon	PHO85	quiescence	1	48	0.233081	0.553449	SPO23
YBR255W	carbon	PHO85	quiescence	1	48	0.233081	0.682436	MTC4
YBR258C	carbon	PHO85	quiescence	1	48	0.233081	0.513096	SHG1
YBR259W	carbon	PHO85	quiescence	1	48	0.233081	0.667898	YBR259W
YBR260C	carbon	PHO85	quiescence	1	48	0.233081	0.610508	RGD1
YBR261C	carbon	PHO85	quiescence	1	48	0.233081	0.60734	TAE1
YBR262C	carbon	PHO85	quiescence	1	48	0.233081	0.472027	FMP51
YBR263W	carbon	PHO85	quiescence	1	48	0.233081	0.725745	SHM1
YBR264C	carbon	PHO85	quiescence	1	48	0.233081	0.259332	YPT10
YBR266C	carbon	PHO85	quiescence	1	48	0.233081	0.164882	NA
YBR267W	carbon	PHO85	quiescence	1	48	0.233081	0.121839	REI1
YBR270C	carbon	PHO85	quiescence	1	48	0.233081	0.533837	BIT2
YBR272C	carbon	PHO85	quiescence	1	48	0.233081	0.42292	HSM3
YBR273C	carbon	PHO85	quiescence	1	48	0.233081	0.694846	UBX7
YBR274W	carbon	PHO85	quiescence	1	48	0.233081	0.499141	CHK1
YBR275C	carbon	PHO85	quiescence	1	48	0.233081	0.63086	RIF1
YBR276C	carbon	PHO85	quiescence	1	48	0.233081	0.688481	PPS1
YBR277C	carbon	PHO85	quiescence	1	48	0.233081	0.520553	NA
YBR278W	carbon	PHO85	quiescence	1	48	0.233081	0.670103	DPB3
YBR280C	carbon	PHO85	quiescence	1	48	0.233081	-0.450841	SAF1
YBR281C	carbon	PHO85	quiescence	1	48	0.233081	0.688841	DUG2
YBR283C	carbon	PHO85	quiescence	1	48	0.233081	0.388693	SSH1
YBR284W	carbon	PHO85	quiescence	1	48	0.233081	0.461318	YBR284W
YBR285W	carbon	PHO85	quiescence	1	48	0.233081	0.485703	YBR285W
YBR286W	carbon	PHO85	quiescence	1	48	0.233081	0.501911	APE3
YBR287W	carbon	PHO85	quiescence	1	48	0.233081	0.351726	ZSP1
YBR288C	carbon	PHO85	quiescence	1	48	0.233081	0.601697	APM3
YBR289W	carbon	PHO85	quiescence	1	48	0.233081	-0.1245	SNF5
YBR290W	carbon	PHO85	quiescence	1	48	0.233081	-0.374137	BSD2
YBR292C	carbon	PHO85	quiescence	1	48	0.233081	0.069165	NA
YBR293W	carbon	PHO85	quiescence	1	48	0.233081	0.125875	VBA2
YBR295W	carbon	PHO85	quiescence	1	48	0.233081	0.461318	PCA1
YBR296C	carbon	PHO85	quiescence	1	48	0.233081	0.460862	PHO89
YBR298C	carbon	PHO85	quiescence	1	48	0.233081	0.303881	MAL31
YBR299W	carbon	PHO85	quiescence	1	48	0.233081	0.421355	MAL32
YBR300C	carbon	PHO85	quiescence	1	48	0.233081	0.395647	NA
YBR301W	carbon	PHO85	quiescence	1	48	0.233081	0.506981	DAN3
YCL001W	carbon	PHO85	quiescence	1	48	0.233081	0.241945	RER1
YCL001W-A	carbon	PHO85	quiescence	1	48	0.233081	0.364825	YCL001W-A
YCL002C	carbon	PHO85	quiescence	1	48	0.233081	0.217081	YCL002C
YCL006C	carbon	PHO85	quiescence	1	48	0.233081	0.37793	NA
YCL009C	carbon	PHO85	quiescence	1	48	0.233081	0.370518	ILV6
YCL010C	carbon	PHO85	quiescence	1	48	0.233081	0.151697	SGF29
YCL011C	carbon	PHO85	quiescence	1	48	0.233081	0.203391	GBP2
YCL012W	carbon	PHO85	quiescence	1	48	0.233081	0.665669	NA
YCL013W	carbon	PHO85	quiescence	1	48	0.233081	0.443006	NA
YCL014W	carbon	PHO85	quiescence	1	48	0.233081	0.675793	BUD3
YCL016C	carbon	PHO85	quiescence	1	48	0.233081	-0.374137	DCC1
YCL022C	carbon	PHO85	quiescence	1	48	0.233081	0.358355	NA
YCL023C	carbon	PHO85	quiescence	1	48	0.233081	0.608665	NA
YCL024W	carbon	PHO85	quiescence	1	48	0.233081	0.291384	KCC4
YCL025C	carbon	PHO85	quiescence	1	48	0.233081	0.593689	AGP1
YCL026C-A	carbon	PHO85	quiescence	1	48	0.233081	0.554427	FRM2
YCL027W	carbon	PHO85	quiescence	1	48	0.233081	0.276372	FUS1
YCL028W	carbon	PHO85	quiescence	1	48	0.233081	0.514228	RNQ1
YCL029C	carbon	PHO85	quiescence	1	48	0.233081	0.304691	BIK1
YCL032W	carbon	PHO85	quiescence	1	48	0.233081	-0.103067	STE50
YCL033C	carbon	PHO85	quiescence	1	48	0.233081	0.686307	MXR2
YCL034W	carbon	PHO85	quiescence	1	48	0.233081	0.424993	LSB5
YCL035C	carbon	PHO85	quiescence	1	48	0.233081	0.503089	GRX1
YCL036W	carbon	PHO85	quiescence	1	48	0.233081	0.422399	GFD2
YCL037C	carbon	PHO85	quiescence	1	48	0.233081	-0.374137	SRO9
YCL038C	carbon	PHO85	quiescence	1	48	0.233081	0.217081	ATG22
YCL039W	carbon	PHO85	quiescence	1	48	0.233081	0.436135	GID7
YCL040W	carbon	PHO85	quiescence	1	48	0.233081	0.224167	GLK1
YCL042W	carbon	PHO85	quiescence	1	48	0.233081	0.10002	YCL042W
YCL044C	carbon	PHO85	quiescence	1	48	0.233081	0.0147282	MGR1
YCL045C	carbon	PHO85	quiescence	1	48	0.233081	0.711826	EMC1
YCL046W	carbon	PHO85	quiescence	1	48	0.233081	0.431124	NA
YCL047C	carbon	PHO85	quiescence	1	48	0.233081	0.661548	POF1
YCL048W	carbon	PHO85	quiescence	1	48	0.233081	0.346299	SPS22
YCL049C	carbon	PHO85	quiescence	1	48	0.233081	0.477234	YCL049C
YCL050C	carbon	PHO85	quiescence	1	48	0.233081	0.705765	APA1
YCL051W	carbon	PHO85	quiescence	1	48	0.233081	0.40019	LRE1
YCL055W	carbon	PHO85	quiescence	1	48	0.233081	0.625012	KAR4
YCL056C	carbon	PHO85	quiescence	1	48	0.233081	0.48361	PEX34
YCL057W	carbon	PHO85	quiescence	1	48	0.233081	0.690629	PRD1
YCL060C	carbon	PHO85	quiescence	1	48	0.233081	0.332215	NA
YCL061C	carbon	PHO85	quiescence	1	48	0.233081	0.534537	MRC1
YCL062W	carbon	PHO85	quiescence	1	48	0.233081	0.586	NA
YCL063W	carbon	PHO85	quiescence	1	48	0.233081	0.646869	VAC17
YCL069W	carbon	PHO85	quiescence	1	48	0.233081	0.389279	VBA3
YCL074W	carbon	PHO85	quiescence	1	48	0.233081	0.54483	NA
YCL075W	carbon	PHO85	quiescence	1	48	0.233081	0.44349	NA
YCL076W	carbon	PHO85	quiescence	1	48	0.233081	0.744275	NA
YCR001W	carbon	PHO85	quiescence	1	48	0.233081	0.517966	NA
YCR005C	carbon	PHO85	quiescence	1	48	0.233081	0.321871	CIT2
YCR006C	carbon	PHO85	quiescence	1	48	0.233081	-0.450841	NA
YCR007C	carbon	PHO85	quiescence	1	48	0.233081	0.292238	YCR007C
YCR008W	carbon	PHO85	quiescence	1	48	0.233081	0.539732	SAT4
YCR009C	carbon	PHO85	quiescence	1	48	0.233081	0.287068	RVS161
YCR010C	carbon	PHO85	quiescence	1	48	0.233081	0.344925	ADY2
YCR011C	carbon	PHO85	quiescence	1	48	0.233081	-0.0608757	ADP1
YCR014C	carbon	PHO85	quiescence	1	48	0.233081	0.58426	POL4
YCR015C	carbon	PHO85	quiescence	1	48	0.233081	0.76122	CTO1
YCR016W	carbon	PHO85	quiescence	1	48	0.233081	0.677907	YCR016W
YCR017C	carbon	PHO85	quiescence	1	48	0.233081	0.550496	CWH43
YCR019W	carbon	PHO85	quiescence	1	48	0.233081	0.815623	MAK32
YCR020C	carbon	PHO85	quiescence	1	48	0.233081	0.47115	PET18
YCR020C-A	carbon	PHO85	quiescence	1	48	0.233081	-0.136663	MAK31
YCR021C	carbon	PHO85	quiescence	1	48	0.233081	0.651734	HSP30
YCR022C	carbon	PHO85	quiescence	1	48	0.233081	0.703967	NA
YCR023C	carbon	PHO85	quiescence	1	48	0.233081	0.534187	YCR023C
YCR025C	carbon	PHO85	quiescence	1	48	0.233081	0.647539	NA
YCR026C	carbon	PHO85	quiescence	1	48	0.233081	0.456271	NPP1
YCR027C	carbon	PHO85	quiescence	1	48	0.233081	0.552141	RHB1
YCR030C	carbon	PHO85	quiescence	1	48	0.233081	0.770058	SYP1
YCR031C	carbon	PHO85	quiescence	1	48	0.233081	0.153401	RPS14A
YCR032W	carbon	PHO85	quiescence	1	48	0.233081	0.704131	BPH1
YCR033W	carbon	PHO85	quiescence	1	48	0.233081	0.40019	SNT1
YCR034W	carbon	PHO85	quiescence	1	48	0.233081	-0.374137	FEN1
YCR036W	carbon	PHO85	quiescence	1	48	0.233081	0.329303	RBK1
YCR037C	carbon	PHO85	quiescence	1	48	0.233081	0.604937	PHO87
YCR043C	carbon	PHO85	quiescence	1	48	0.233081	-0.450841	YCR043C
YCR044C	carbon	PHO85	quiescence	1	48	0.233081	0.0510564	PER1
YCR045C	carbon	PHO85	quiescence	1	48	0.233081	0.468502	RRT12
YCR048W	carbon	PHO85	quiescence	1	48	0.233081	0.560218	ARE1
YCR049C	carbon	PHO85	quiescence	1	48	0.233081	0.388693	NA
YCR050C	carbon	PHO85	quiescence	1	48	0.233081	0.437127	NA
YCR051W	carbon	PHO85	quiescence	1	48	0.233081	0.545839	YCR051W
YCR059C	carbon	PHO85	quiescence	1	48	0.233081	0.539732	YIH1
YCR060W	carbon	PHO85	quiescence	1	48	0.233081	0.508522	TAH1
YCR061W	carbon	PHO85	quiescence	1	48	0.233081	0.453012	YCR061W
YCR062W	carbon	PHO85	quiescence	1	48	0.233081	0.214662	NA
YCR063W	carbon	PHO85	quiescence	1	48	0.233081	-0.450841	BUD31
YCR065W	carbon	PHO85	quiescence	1	48	0.233081	0.406871	HCM1
YCR067C	carbon	PHO85	quiescence	1	48	0.233081	0.730809	SED4
YCR068W	carbon	PHO85	quiescence	1	48	0.233081	0.415008	ATG15
YCR069W	carbon	PHO85	quiescence	1	48	0.233081	0.656913	CPR4
YCR071C	carbon	PHO85	quiescence	1	48	0.233081	-0.374137	IMG2
YCR073C	carbon	PHO85	quiescence	1	48	0.233081	0.451604	SSK22
YCR073W-A	carbon	PHO85	quiescence	1	48	0.233081	0.279092	SOL2
YCR075C	carbon	PHO85	quiescence	1	48	0.233081	0.589446	ERS1
YCR076C	carbon	PHO85	quiescence	1	48	0.233081	0.593969	FUB1
YCR077C	carbon	PHO85	quiescence	1	48	0.233081	0.0603847	PAT1
YCR079W	carbon	PHO85	quiescence	1	48	0.233081	0.257357	PTC6
YCR081W	carbon	PHO85	quiescence	1	48	0.233081	-0.0407326	SRB8
YCR082W	carbon	PHO85	quiescence	1	48	0.233081	0.268956	AHC2
YCR085W	carbon	PHO85	quiescence	1	48	0.233081	0.789119	NA
YCR086W	carbon	PHO85	quiescence	1	48	0.233081	0.410697	CSM1
YCR087C-A	carbon	PHO85	quiescence	1	48	0.233081	0.60224	YCR087C-A
YCR087W	carbon	PHO85	quiescence	1	48	0.233081	0.644168	NA
YCR088W	carbon	PHO85	quiescence	1	48	0.233081	0.694325	ABP1
YCR089W	carbon	PHO85	quiescence	1	48	0.233081	0.453947	FIG2
YCR090C	carbon	PHO85	quiescence	1	48	0.233081	0.549505	YCR090C
YCR091W	carbon	PHO85	quiescence	1	48	0.233081	0.418727	KIN82
YCR092C	carbon	PHO85	quiescence	1	48	0.233081	0.514228	MSH3
YCR095C	carbon	PHO85	quiescence	1	48	0.233081	0.404106	OCA4
YCR098C	carbon	PHO85	quiescence	1	48	0.233081	0.365463	GIT1
YCR099C	carbon	PHO85	quiescence	1	48	0.233081	0.415542	YCR099C
YCR100C	carbon	PHO85	quiescence	1	48	0.233081	0.681501	YCR100C
YCR101C	carbon	PHO85	quiescence	1	48	0.233081	0.371144	YCR101C
YCR102C	carbon	PHO85	quiescence	1	48	0.233081	0.602511	YCR102C
YCR102W-A	carbon	PHO85	quiescence	1	48	0.233081	0.619265	NA
YCR105W	carbon	PHO85	quiescence	1	48	0.233081	0.590584	ADH7
YCR106W	carbon	PHO85	quiescence	1	48	0.233081	0.629654	RDS1
YCR107W	carbon	PHO85	quiescence	1	48	0.233081	0.3577	AAD3
YDL001W	carbon	PHO85	quiescence	1	48	0.233081	0.517223	RMD1
YDL002C	carbon	PHO85	quiescence	1	48	0.233081	0.221833	NHP10
YDL006W	carbon	PHO85	quiescence	1	48	0.233081	0.119784	PTC1
YDL010W	carbon	PHO85	quiescence	1	48	0.233081	0.551813	GRX6
YDL011C	carbon	PHO85	quiescence	1	48	0.233081	0.491892	NA
YDL012C	carbon	PHO85	quiescence	1	48	0.233081	0.622281	YDL012C
YDL013W	carbon	PHO85	quiescence	1	48	0.233081	0.187255	HEX3
YDL018C	carbon	PHO85	quiescence	1	48	0.233081	0.401875	ERP3
YDL019C	carbon	PHO85	quiescence	1	48	0.233081	0.228758	OSH2
YDL020C	carbon	PHO85	quiescence	1	48	0.233081	0.381564	RPN4
YDL023C	carbon	PHO85	quiescence	1	48	0.233081	0.404661	NA
YDL024C	carbon	PHO85	quiescence	1	48	0.233081	0.698792	DIA3
YDL025C	carbon	PHO85	quiescence	1	48	0.233081	0.478092	RTK1
YDL026W	carbon	PHO85	quiescence	1	48	0.233081	0.75772	NA
YDL027C	carbon	PHO85	quiescence	1	48	0.233081	0.664646	MRX9
YDL033C	carbon	PHO85	quiescence	1	48	0.233081	-0.113355	SLM3
YDL034W	carbon	PHO85	quiescence	1	48	0.233081	-0.0288092	NA
YDL035C	carbon	PHO85	quiescence	1	48	0.233081	0.580155	GPR1
YDL036C	carbon	PHO85	quiescence	1	48	0.233081	0.264195	PUS9
YDL037C	carbon	PHO85	quiescence	1	48	0.233081	0.659454	BSC1
YDL038C	carbon	PHO85	quiescence	1	48	0.233081	0.805513	YDL038C
YDL039C	carbon	PHO85	quiescence	1	48	0.233081	0.62917	PRM7
YDL046W	carbon	PHO85	quiescence	1	48	0.233081	0.357043	NPC2
YDL048C	carbon	PHO85	quiescence	1	48	0.233081	0.592282	STP4
YDL050C	carbon	PHO85	quiescence	1	48	0.233081	0.258347	NA
YDL051W	carbon	PHO85	quiescence	1	48	0.233081	0.495943	LHP1
YDL052C	carbon	PHO85	quiescence	1	48	0.233081	0.3577	SLC1
YDL053C	carbon	PHO85	quiescence	1	48	0.233081	0.440082	PBP4
YDL054C	carbon	PHO85	quiescence	1	48	0.233081	0.517966	MCH1
YDL056W	carbon	PHO85	quiescence	1	48	0.233081	0.567443	MBP1
YDL059C	carbon	PHO85	quiescence	1	48	0.233081	0.626242	RAD59
YDL061C	carbon	PHO85	quiescence	1	48	0.233081	0.0976671	RPS29B
YDL063C	carbon	PHO85	quiescence	1	48	0.233081	0.158413	SYO1
YDL065C	carbon	PHO85	quiescence	1	48	0.233081	-0.281016	PEX19
YDL066W	carbon	PHO85	quiescence	1	48	0.233081	0.531372	IDP1
YDL070W	carbon	PHO85	quiescence	1	48	0.233081	0.596479	BDF2
YDL071C	carbon	PHO85	quiescence	1	48	0.233081	0.52348	NA
YDL074C	carbon	PHO85	quiescence	1	48	0.233081	0.21828	BRE1
YDL076C	carbon	PHO85	quiescence	1	48	0.233081	0.199484	RXT3
YDL078C	carbon	PHO85	quiescence	1	48	0.233081	0.590868	MDH3
YDL079C	carbon	PHO85	quiescence	1	48	0.233081	0.662586	MRK1
YDL080C	carbon	PHO85	quiescence	1	48	0.233081	0.503872	THI3
YDL081C	carbon	PHO85	quiescence	1	48	0.233081	0.177156	RPP1A
YDL082W	carbon	PHO85	quiescence	1	48	0.233081	0.155088	RPL13A
YDL085W	carbon	PHO85	quiescence	1	48	0.233081	0.677333	NDE2
YDL086W	carbon	PHO85	quiescence	1	48	0.233081	0.820234	YDL086W
YDL088C	carbon	PHO85	quiescence	1	48	0.233081	0.72942	ASM4
YDL089W	carbon	PHO85	quiescence	1	48	0.233081	0.374249	NUR1
YDL091C	carbon	PHO85	quiescence	1	48	0.233081	0.572662	UBX3
YDL093W	carbon	PHO85	quiescence	1	48	0.233081	0.471589	PMT5
YDL094C	carbon	PHO85	quiescence	1	48	0.233081	0.680751	NA
YDL095W	carbon	PHO85	quiescence	1	48	0.233081	0.37239	PMT1
YDL096C	carbon	PHO85	quiescence	1	48	0.233081	0.584551	NA
YDL099W	carbon	PHO85	quiescence	1	48	0.233081	0.371144	BUG1
YDL100C	carbon	PHO85	quiescence	1	48	0.233081	0.357043	GET3
YDL104C	carbon	PHO85	quiescence	1	48	0.233081	0.282671	QRI7
YDL106C	carbon	PHO85	quiescence	1	48	0.233081	0.256363	PHO2
YDL109C	carbon	PHO85	quiescence	1	48	0.233081	0.533486	YDL109C
YDL110C	carbon	PHO85	quiescence	1	48	0.233081	0.805906	TMA17
YDL112W	carbon	PHO85	quiescence	1	48	0.233081	0.570831	TRM3
YDL114W	carbon	PHO85	quiescence	1	48	0.233081	0.60734	YDL114W
YDL117W	carbon	PHO85	quiescence	1	48	0.233081	0.239804	CYK3
YDL118W	carbon	PHO85	quiescence	1	48	0.233081	0.791698	NA
YDL119C	carbon	PHO85	quiescence	1	48	0.233081	0.793185	HEM25
YDL121C	carbon	PHO85	quiescence	1	48	0.233081	0.44349	YDL121C
YDL122W	carbon	PHO85	quiescence	1	48	0.233081	0.767213	UBP1
YDL123W	carbon	PHO85	quiescence	1	48	0.233081	-0.450841	SNA4
YDL125C	carbon	PHO85	quiescence	1	48	0.233081	0.463131	HNT1
YDL127W	carbon	PHO85	quiescence	1	48	0.233081	-0.136663	PCL2
YDL128W	carbon	PHO85	quiescence	1	48	0.233081	0.461318	VCX1
YDL129W	carbon	PHO85	quiescence	1	48	0.233081	0.682436	YDL129W
YDL130W	carbon	PHO85	quiescence	1	48	0.233081	0.296462	RPP1B
YDL130W-A	carbon	PHO85	quiescence	1	48	0.233081	0.478948	STF1
YDL131W	carbon	PHO85	quiescence	1	48	0.233081	0.654986	LYS21
YDL133C-A	carbon	PHO85	quiescence	1	48	0.233081	0.741861	RPL41B
YDL133W	carbon	PHO85	quiescence	1	48	0.233081	0.253353	SRF1
YDL134C	carbon	PHO85	quiescence	1	48	0.233081	0.713848	PPH21
YDL134C-A	carbon	PHO85	quiescence	1	48	0.233081	0.51498	NA
YDL136W	carbon	PHO85	quiescence	1	48	0.233081	0.349704	RPL35B
YDL137W	carbon	PHO85	quiescence	1	48	0.233081	0.255364	ARF2
YDL138W	carbon	PHO85	quiescence	1	48	0.233081	0.631341	RGT2
YDL142C	carbon	PHO85	quiescence	1	48	0.233081	0.376709	CRD1
YDL144C	carbon	PHO85	quiescence	1	48	0.233081	0.380358	YDL144C
YDL149W	carbon	PHO85	quiescence	1	48	0.233081	0.601153	ATG9
YDL154W	carbon	PHO85	quiescence	1	48	0.233081	0.593689	MSH5
YDL155W	carbon	PHO85	quiescence	1	48	0.233081	0.564952	CLB3
YDL156W	carbon	PHO85	quiescence	1	48	0.233081	0.689021	CMR1
YDL157C	carbon	PHO85	quiescence	1	48	0.233081	0.508906	YDL157C
YDL161W	carbon	PHO85	quiescence	1	48	0.233081	0.683179	ENT1
YDL162C	carbon	PHO85	quiescence	1	48	0.233081	-0.0126971	NA
YDL168W	carbon	PHO85	quiescence	1	48	0.233081	0.703308	SFA1
YDL169C	carbon	PHO85	quiescence	1	48	0.233081	0.620778	UGX2
YDL170W	carbon	PHO85	quiescence	1	48	0.233081	0.418727	UGA3
YDL171C	carbon	PHO85	quiescence	1	48	0.233081	0.672281	GLT1
YDL172C	carbon	PHO85	quiescence	1	48	0.233081	0.583969	NA
YDL173W	carbon	PHO85	quiescence	1	48	0.233081	0.683735	PAR32
YDL174C	carbon	PHO85	quiescence	1	48	0.233081	0.512718	DLD1
YDL176W	carbon	PHO85	quiescence	1	48	0.233081	0.471589	YDL176W
YDL177C	carbon	PHO85	quiescence	1	48	0.233081	0.531726	YDL177C
YDL178W	carbon	PHO85	quiescence	1	48	0.233081	0.459035	DLD2
YDL179W	carbon	PHO85	quiescence	1	48	0.233081	0.652824	PCL9
YDL180W	carbon	PHO85	quiescence	1	48	0.233081	0.696401	YDL180W
YDL182W	carbon	PHO85	quiescence	1	48	0.233081	0.782098	LYS20
YDL184C	carbon	PHO85	quiescence	1	48	0.233081	0.679618	RPL41A
YDL186W	carbon	PHO85	quiescence	1	48	0.233081	0.411781	YDL186W
YDL187C	carbon	PHO85	quiescence	1	48	0.233081	0.684842	NA
YDL188C	carbon	PHO85	quiescence	1	48	0.233081	0.692926	PPH22
YDL189W	carbon	PHO85	quiescence	1	48	0.233081	0.599787	RBS1
YDL190C	carbon	PHO85	quiescence	1	48	0.233081	0.307906	UFD2
YDL191W	carbon	PHO85	quiescence	1	48	0.233081	0.153401	RPL35A
YDL192W	carbon	PHO85	quiescence	1	48	0.233081	0.137426	ARF1
YDL194W	carbon	PHO85	quiescence	1	48	0.233081	0.38396	SNF3
YDL197C	carbon	PHO85	quiescence	1	48	0.233081	0.220655	ASF2
YDL199C	carbon	PHO85	quiescence	1	48	0.233081	0.799213	YDL199C
YDL200C	carbon	PHO85	quiescence	1	48	0.233081	0.306304	MGT1
YDL201W	carbon	PHO85	quiescence	1	48	0.233081	0.52457	TRM8
YDL203C	carbon	PHO85	quiescence	1	48	0.233081	0.305499	ACK1
YDL204W	carbon	PHO85	quiescence	1	48	0.233081	0.812842	RTN2
YDL210W	carbon	PHO85	quiescence	1	48	0.233081	0.311079	UGA4
YDL211C	carbon	PHO85	quiescence	1	48	0.233081	0.489021	YDL211C
YDL214C	carbon	PHO85	quiescence	1	48	0.233081	-0.200746	PRR2
YDL215C	carbon	PHO85	quiescence	1	48	0.233081	0.536973	GDH2
YDL216C	carbon	PHO85	quiescence	1	48	0.233081	0.333659	RRI1
YDL218W	carbon	PHO85	quiescence	1	48	0.233081	0.603322	YDL218W
YDL219W	carbon	PHO85	quiescence	1	48	0.233081	0.49554	DTD1
YDL222C	carbon	PHO85	quiescence	1	48	0.233081	0.723293	FMP45
YDL223C	carbon	PHO85	quiescence	1	48	0.233081	-0.0935092	HBT1
YDL224C	carbon	PHO85	quiescence	1	48	0.233081	0.706414	WHI4
YDL226C	carbon	PHO85	quiescence	1	48	0.233081	0.425509	GCS1
YDL227C	carbon	PHO85	quiescence	1	48	0.233081	0.687034	HO
YDL229W	carbon	PHO85	quiescence	1	48	0.233081	0.249274	SSB1
YDL230W	carbon	PHO85	quiescence	1	48	0.233081	0.760438	PTP1
YDL231C	carbon	PHO85	quiescence	1	48	0.233081	0.288804	BRE4
YDL232W	carbon	PHO85	quiescence	1	48	0.233081	-0.164928	OST4
YDL233W	carbon	PHO85	quiescence	1	48	0.233081	0.158413	MFG1
YDL234C	carbon	PHO85	quiescence	1	48	0.233081	-0.0346386	GYP7
YDL236W	carbon	PHO85	quiescence	1	48	0.233081	0.666482	PHO13
YDL237W	carbon	PHO85	quiescence	1	48	0.233081	0.272694	AIM6
YDL238C	carbon	PHO85	quiescence	1	48	0.233081	-0.00772645	GUD1
YDL239C	carbon	PHO85	quiescence	1	48	0.233081	0.727735	ADY3
YDL240W	carbon	PHO85	quiescence	1	48	0.233081	0.149977	LRG1
YDL241W	carbon	PHO85	quiescence	1	48	0.233081	0.633966	YDL241W
YDL242W	carbon	PHO85	quiescence	1	48	0.233081	0.644395	NA
YDL243C	carbon	PHO85	quiescence	1	48	0.233081	0.579267	AAD4
YDR001C	carbon	PHO85	quiescence	1	48	0.233081	0.531019	NTH1
YDR004W	carbon	PHO85	quiescence	1	48	0.233081	-0.374137	RAD57
YDR005C	carbon	PHO85	quiescence	1	48	0.233081	-0.00293121	MAF1
YDR006C	carbon	PHO85	quiescence	1	48	0.233081	0.426538	SOK1
YDR009W	carbon	PHO85	quiescence	1	48	0.233081	0.603862	GAL3
YDR010C	carbon	PHO85	quiescence	1	48	0.233081	0.493924	NA
YDR011W	carbon	PHO85	quiescence	1	48	0.233081	0.716758	SNQ2
YDR014W	carbon	PHO85	quiescence	1	48	0.233081	0.579267	RAD61
YDR015C	carbon	PHO85	quiescence	1	48	0.233081	0.571443	NA
YDR018C	carbon	PHO85	quiescence	1	48	0.233081	0.44106	YDR018C
YDR019C	carbon	PHO85	quiescence	1	48	0.233081	0.104625	GCV1
YDR020C	carbon	PHO85	quiescence	1	48	0.233081	0.44349	DAS2
YDR022C	carbon	PHO85	quiescence	1	48	0.233081	0.550826	CIS1
YDR024W	carbon	PHO85	quiescence	1	48	0.233081	0.0827655	NA
YDR025W	carbon	PHO85	quiescence	1	48	0.233081	0.0147282	RPS11A
YDR026C	carbon	PHO85	quiescence	1	48	0.233081	0.306304	NSI1
YDR029W	carbon	PHO85	quiescence	1	48	0.233081	0.429095	NA
YDR030C	carbon	PHO85	quiescence	1	48	0.233081	0.612598	RAD28
YDR032C	carbon	PHO85	quiescence	1	48	0.233081	-0.450841	PST2
YDR033W	carbon	PHO85	quiescence	1	48	0.233081	0.481076	MRH1
YDR034C	carbon	PHO85	quiescence	1	48	0.233081	-0.321152	LYS14
YDR035W	carbon	PHO85	quiescence	1	48	0.233081	0.841392	ARO3
YDR036C	carbon	PHO85	quiescence	1	48	0.233081	0.563698	EHD3
YDR043C	carbon	PHO85	quiescence	1	48	0.233081	0.0603847	NRG1
YDR046C	carbon	PHO85	quiescence	1	48	0.233081	0.474642	BAP3
YDR048C	carbon	PHO85	quiescence	1	48	0.233081	0.607871	NA
YDR049W	carbon	PHO85	quiescence	1	48	0.233081	0.290527	VMS1
YDR051C	carbon	PHO85	quiescence	1	48	0.233081	0.76354	DET1
YDR055W	carbon	PHO85	quiescence	1	48	0.233081	0.497146	PST1
YDR056C	carbon	PHO85	quiescence	1	48	0.233081	0.513096	EMC10
YDR057W	carbon	PHO85	quiescence	1	48	0.233081	0.106879	YOS9
YDR058C	carbon	PHO85	quiescence	1	48	0.233081	0.475509	TGL2
YDR059C	carbon	PHO85	quiescence	1	48	0.233081	0.562438	UBC5
YDR061W	carbon	PHO85	quiescence	1	48	0.233081	0.49554	YDR061W
YDR063W	carbon	PHO85	quiescence	1	48	0.233081	0.552796	AIM7
YDR066C	carbon	PHO85	quiescence	1	48	0.233081	0.469387	RTR2
YDR067C	carbon	PHO85	quiescence	1	48	0.233081	0.651734	OCA6
YDR068W	carbon	PHO85	quiescence	1	48	0.233081	0.469829	DOS2
YDR070C	carbon	PHO85	quiescence	1	48	0.233081	0.575684	FMP16
YDR071C	carbon	PHO85	quiescence	1	48	0.233081	0.790548	PAA1
YDR072C	carbon	PHO85	quiescence	1	48	0.233081	0.734362	IPT1
YDR073W	carbon	PHO85	quiescence	1	48	0.233081	0.396789	SNF11
YDR074W	carbon	PHO85	quiescence	1	48	0.233081	0.464933	TPS2
YDR075W	carbon	PHO85	quiescence	1	48	0.233081	0.153401	PPH3
YDR076W	carbon	PHO85	quiescence	1	48	0.233081	0.435638	RAD55
YDR077W	carbon	PHO85	quiescence	1	48	0.233081	0.336522	SED1
YDR083W	carbon	PHO85	quiescence	1	48	0.233081	0.225325	RRP8
YDR084C	carbon	PHO85	quiescence	1	48	0.233081	0.515355	TVP23
YDR085C	carbon	PHO85	quiescence	1	48	0.233081	0.378539	AFR1
YDR089W	carbon	PHO85	quiescence	1	48	0.233081	0.523116	VTC5
YDR093W	carbon	PHO85	quiescence	1	48	0.233081	0.396789	DNF2
YDR094W	carbon	PHO85	quiescence	1	48	0.233081	0.574479	NA
YDR095C	carbon	PHO85	quiescence	1	48	0.233081	0.626978	NA
YDR096W	carbon	PHO85	quiescence	1	48	0.233081	0.353065	GIS1
YDR097C	carbon	PHO85	quiescence	1	48	0.233081	0.450661	MSH6
YDR098C	carbon	PHO85	quiescence	1	48	0.233081	0.660294	GRX3
YDR099W	carbon	PHO85	quiescence	1	48	0.233081	0.649978	BMH2
YDR100W	carbon	PHO85	quiescence	1	48	0.233081	0.0227783	TVP15
YDR101C	carbon	PHO85	quiescence	1	48	0.233081	0.656913	ARX1
YDR102C	carbon	PHO85	quiescence	1	48	0.233081	0.439591	NA
YDR104C	carbon	PHO85	quiescence	1	48	0.233081	0.430111	SPO71
YDR105C	carbon	PHO85	quiescence	1	48	0.233081	0.349704	TMS1
YDR107C	carbon	PHO85	quiescence	1	48	0.233081	0.667898	TMN2
YDR108W	carbon	PHO85	quiescence	1	48	0.233081	0.595645	GSG1
YDR109C	carbon	PHO85	quiescence	1	48	0.233081	0.37732	YDR109C
YDR110W	carbon	PHO85	quiescence	1	48	0.233081	0.489844	FOB1
YDR111C	carbon	PHO85	quiescence	1	48	0.233081	0.264195	ALT2
YDR112W	carbon	PHO85	quiescence	1	48	0.233081	0.571748	NA
YDR117C	carbon	PHO85	quiescence	1	48	0.233081	0.721391	TMA64
YDR119W	carbon	PHO85	quiescence	1	48	0.233081	0.712295	VBA4
YDR120C	carbon	PHO85	quiescence	1	48	0.233081	0.65217	TRM1
YDR121W	carbon	PHO85	quiescence	1	48	0.233081	0.685576	DPB4
YDR122W	carbon	PHO85	quiescence	1	48	0.233081	0.413399	KIN1
YDR123C	carbon	PHO85	quiescence	1	48	0.233081	-0.450841	INO2
YDR124W	carbon	PHO85	quiescence	1	48	0.233081	0.629896	YDR124W
YDR125C	carbon	PHO85	quiescence	1	48	0.233081	0.229889	ECM18
YDR126W	carbon	PHO85	quiescence	1	48	0.233081	0.182995	SWF1
YDR128W	carbon	PHO85	quiescence	1	48	0.233081	0.549505	MTC5
YDR130C	carbon	PHO85	quiescence	1	48	0.233081	0.516477	FIN1
YDR131C	carbon	PHO85	quiescence	1	48	0.233081	0.72474	YDR131C
YDR132C	carbon	PHO85	quiescence	1	48	0.233081	0.542802	YDR132C
YDR133C	carbon	PHO85	quiescence	1	48	0.233081	0.349704	NA
YDR134C	carbon	PHO85	quiescence	1	48	0.233081	0.561489	NA
YDR135C	carbon	PHO85	quiescence	1	48	0.233081	0.540417	YCF1
YDR139C	carbon	PHO85	quiescence	1	48	0.233081	-0.0683231	RUB1
YDR142C	carbon	PHO85	quiescence	1	48	0.233081	0.353732	PEX7
YDR143C	carbon	PHO85	quiescence	1	48	0.233081	0.455344	SAN1
YDR144C	carbon	PHO85	quiescence	1	48	0.233081	0.360313	MKC7
YDR146C	carbon	PHO85	quiescence	1	48	0.233081	0.566512	SWI5
YDR148C	carbon	PHO85	quiescence	1	48	0.233081	0.102339	KGD2
YDR149C	carbon	PHO85	quiescence	1	48	0.233081	0.228758	NA
YDR150W	carbon	PHO85	quiescence	1	48	0.233081	0.271765	NUM1
YDR151C	carbon	PHO85	quiescence	1	48	0.233081	0.613635	CTH1
YDR152W	carbon	PHO85	quiescence	1	48	0.233081	0.366736	GIR2
YDR153C	carbon	PHO85	quiescence	1	48	0.233081	0.555401	ENT5
YDR154C	carbon	PHO85	quiescence	1	48	0.233081	0.719763	NA
YDR155C	carbon	PHO85	quiescence	1	48	0.233081	0.51158	CPR1
YDR156W	carbon	PHO85	quiescence	1	48	0.233081	0.508522	RPA14
YDR161W	carbon	PHO85	quiescence	1	48	0.233081	0.626488	ACL4
YDR162C	carbon	PHO85	quiescence	1	48	0.233081	0.311079	NBP2
YDR163W	carbon	PHO85	quiescence	1	48	0.233081	0.32857	CWC15
YDR165W	carbon	PHO85	quiescence	1	48	0.233081	0.576884	TRM82
YDR169C	carbon	PHO85	quiescence	1	48	0.233081	0.571443	STB3
YDR171W	carbon	PHO85	quiescence	1	48	0.233081	0.473773	HSP42
YDR174W	carbon	PHO85	quiescence	1	48	0.233081	-0.0608757	HMO1
YDR179C	carbon	PHO85	quiescence	1	48	0.233081	-0.321152	CSN9
YDR179W-A	carbon	PHO85	quiescence	1	48	0.233081	0.564952	NVJ3
YDR181C	carbon	PHO85	quiescence	1	48	0.233081	0.446859	SAS4
YDR183W	carbon	PHO85	quiescence	1	48	0.233081	0.463131	PLP1
YDR184C	carbon	PHO85	quiescence	1	48	0.233081	0.727594	ATC1
YDR185C	carbon	PHO85	quiescence	1	48	0.233081	0.60972	UPS3
YDR186C	carbon	PHO85	quiescence	1	48	0.233081	0.564326	SND1
YDR191W	carbon	PHO85	quiescence	1	48	0.233081	0.488608	HST4
YDR192C	carbon	PHO85	quiescence	1	48	0.233081	0.701983	NUP42
YDR193W	carbon	PHO85	quiescence	1	48	0.233081	0.417139	NA
YDR198C	carbon	PHO85	quiescence	1	48	0.233081	0.346984	RKM2
YDR199W	carbon	PHO85	quiescence	1	48	0.233081	0.247206	NA
YDR202C	carbon	PHO85	quiescence	1	48	0.233081	0.175667	RAV2
YDR203W	carbon	PHO85	quiescence	1	48	0.233081	0.719017	NA
YDR205W	carbon	PHO85	quiescence	1	48	0.233081	0.666888	MSC2
YDR206W	carbon	PHO85	quiescence	1	48	0.233081	0.643033	EBS1
YDR207C	carbon	PHO85	quiescence	1	48	0.233081	0.069165	UME6
YDR209C	carbon	PHO85	quiescence	1	48	0.233081	0.266111	NA
YDR210W	carbon	PHO85	quiescence	1	48	0.233081	0.481076	YDR210W
YDR213W	carbon	PHO85	quiescence	1	48	0.233081	0.476373	UPC2
YDR214W	carbon	PHO85	quiescence	1	48	0.233081	0.336522	AHA1
YDR215C	carbon	PHO85	quiescence	1	48	0.233081	0.396218	NA
YDR216W	carbon	PHO85	quiescence	1	48	0.233081	0.0227783	ADR1
YDR217C	carbon	PHO85	quiescence	1	48	0.233081	0.142918	RAD9
YDR218C	carbon	PHO85	quiescence	1	48	0.233081	0.550826	SPR28
YDR219C	carbon	PHO85	quiescence	1	48	0.233081	0.450189	MFB1
YDR220C	carbon	PHO85	quiescence	1	48	0.233081	0.834912	NA
YDR221W	carbon	PHO85	quiescence	1	48	0.233081	0.3629	GTB1
YDR222W	carbon	PHO85	quiescence	1	48	0.233081	0.21828	YDR222W
YDR223W	carbon	PHO85	quiescence	1	48	0.233081	0.557338	CRF1
YDR225W	carbon	PHO85	quiescence	1	48	0.233081	-0.0346386	HTA1
YDR229W	carbon	PHO85	quiescence	1	48	0.233081	0.728439	IVY1
YDR233C	carbon	PHO85	quiescence	1	48	0.233081	0.818411	RTN1
YDR239C	carbon	PHO85	quiescence	1	48	0.233081	0.558942	YDR239C
YDR241W	carbon	PHO85	quiescence	1	48	0.233081	0.583678	NA
YDR242W	carbon	PHO85	quiescence	1	48	0.233081	0.615441	AMD2
YDR244W	carbon	PHO85	quiescence	1	48	0.233081	0.690451	PEX5
YDR245W	carbon	PHO85	quiescence	1	48	0.233081	-0.0126971	MNN10
YDR247W	carbon	PHO85	quiescence	1	48	0.233081	0.335095	VHS1
YDR248C	carbon	PHO85	quiescence	1	48	0.233081	0.603322	YDR248C
YDR249C	carbon	PHO85	quiescence	1	48	0.233081	0.682622	YDR249C
YDR250C	carbon	PHO85	quiescence	1	48	0.233081	0.563698	NA
YDR252W	carbon	PHO85	quiescence	1	48	0.233081	0.453947	BTT1
YDR253C	carbon	PHO85	quiescence	1	48	0.233081	0.695712	MET32
YDR254W	carbon	PHO85	quiescence	1	48	0.233081	0.542463	CHL4
YDR255C	carbon	PHO85	quiescence	1	48	0.233081	0.0303908	RMD5
YDR256C	carbon	PHO85	quiescence	1	48	0.233081	0.441547	CTA1
YDR257C	carbon	PHO85	quiescence	1	48	0.233081	0.534886	SET7
YDR258C	carbon	PHO85	quiescence	1	48	0.233081	-0.164928	HSP78
YDR259C	carbon	PHO85	quiescence	1	48	0.233081	0.722125	YAP6
YDR260C	carbon	PHO85	quiescence	1	48	0.233081	0.468945	SWM1
YDR261C	carbon	PHO85	quiescence	1	48	0.233081	0.58916	EXG2
YDR262W	carbon	PHO85	quiescence	1	48	0.233081	0.641203	YDR262W
YDR263C	carbon	PHO85	quiescence	1	48	0.233081	0.814314	DIN7
YDR265W	carbon	PHO85	quiescence	1	48	0.233081	0.433641	PEX10
YDR266C	carbon	PHO85	quiescence	1	48	0.233081	0.187255	HEL2
YDR269C	carbon	PHO85	quiescence	1	48	0.233081	0.531372	NA
YDR270W	carbon	PHO85	quiescence	1	48	0.233081	0.47115	CCC2
YDR271C	carbon	PHO85	quiescence	1	48	0.233081	0.680185	NA
YDR272W	carbon	PHO85	quiescence	1	48	0.233081	0.74377	GLO2
YDR273W	carbon	PHO85	quiescence	1	48	0.233081	0.712918	DON1
YDR274C	carbon	PHO85	quiescence	1	48	0.233081	0.34285	NA
YDR275W	carbon	PHO85	quiescence	1	48	0.233081	0.693627	BSC2
YDR276C	carbon	PHO85	quiescence	1	48	0.233081	0.226475	PMP3
YDR277C	carbon	PHO85	quiescence	1	48	0.233081	0.685759	MTH1
YDR278C	carbon	PHO85	quiescence	1	48	0.233081	0.633729	NA
YDR279W	carbon	PHO85	quiescence	1	48	0.233081	0.329303	RNH202
YDR281C	carbon	PHO85	quiescence	1	48	0.233081	0.489844	PHM6
YDR282C	carbon	PHO85	quiescence	1	48	0.233081	0.111295	MRX10
YDR284C	carbon	PHO85	quiescence	1	48	0.233081	0.488608	DPP1
YDR285W	carbon	PHO85	quiescence	1	48	0.233081	0.558301	ZIP1
YDR286C	carbon	PHO85	quiescence	1	48	0.233081	0.431629	MGP12
YDR287W	carbon	PHO85	quiescence	1	48	0.233081	0.379753	INM2
YDR289C	carbon	PHO85	quiescence	1	48	0.233081	0.291384	RTT103
YDR290W	carbon	PHO85	quiescence	1	48	0.233081	0.481923	NA
YDR291W	carbon	PHO85	quiescence	1	48	0.233081	0.529599	HRQ1
YDR293C	carbon	PHO85	quiescence	1	48	0.233081	0.311079	SSD1
YDR294C	carbon	PHO85	quiescence	1	48	0.233081	0.413936	DPL1
YDR297W	carbon	PHO85	quiescence	1	48	0.233081	0.640052	SUR2
YDR304C	carbon	PHO85	quiescence	1	48	0.233081	0.569912	CPR5
YDR305C	carbon	PHO85	quiescence	1	48	0.233081	0.613635	HNT2
YDR306C	carbon	PHO85	quiescence	1	48	0.233081	0.632538	YDR306C
YDR307W	carbon	PHO85	quiescence	1	48	0.233081	0.638662	PMT7
YDR309C	carbon	PHO85	quiescence	1	48	0.233081	0.581629	GIC2
YDR310C	carbon	PHO85	quiescence	1	48	0.233081	0.356384	SUM1
YDR312W	carbon	PHO85	quiescence	1	48	0.233081	0.539388	SSF2
YDR313C	carbon	PHO85	quiescence	1	48	0.233081	0.401875	PIB1
YDR314C	carbon	PHO85	quiescence	1	48	0.233081	0.415542	RAD34
YDR315C	carbon	PHO85	quiescence	1	48	0.233081	-0.1245	IPK1
YDR316W	carbon	PHO85	quiescence	1	48	0.233081	0.270832	OMS1
YDR317W	carbon	PHO85	quiescence	1	48	0.233081	0.568372	HIM1
YDR318W	carbon	PHO85	quiescence	1	48	0.233081	0.113459	MCM21
YDR319C	carbon	PHO85	quiescence	1	48	0.233081	0.463131	YFT2
YDR320C	carbon	PHO85	quiescence	1	48	0.233081	0.595923	SWA2
YDR321W	carbon	PHO85	quiescence	1	48	0.233081	0.633966	ASP1
YDR326C	carbon	PHO85	quiescence	1	48	0.233081	0.664031	YSP2
YDR329C	carbon	PHO85	quiescence	1	48	0.233081	0.648873	PEX3
YDR330W	carbon	PHO85	quiescence	1	48	0.233081	0.831872	UBX5
YDR333C	carbon	PHO85	quiescence	1	48	0.233081	0.577482	RQC1
YDR334W	carbon	PHO85	quiescence	1	48	0.233081	0.390447	SWR1
YDR336W	carbon	PHO85	quiescence	1	48	0.233081	0.069165	MRX8
YDR338C	carbon	PHO85	quiescence	1	48	0.233081	0.705439	YDR338C
YDR340W	carbon	PHO85	quiescence	1	48	0.233081	0.0952787	NA
YDR344C	carbon	PHO85	quiescence	1	48	0.233081	0.482768	NA
YDR345C	carbon	PHO85	quiescence	1	48	0.233081	0.772229	HXT3
YDR346C	carbon	PHO85	quiescence	1	48	0.233081	-0.0346386	SVF1
YDR348C	carbon	PHO85	quiescence	1	48	0.233081	0.267063	PAL1
YDR349C	carbon	PHO85	quiescence	1	48	0.233081	0.578376	YPS7
YDR351W	carbon	PHO85	quiescence	1	48	0.233081	0.517223	SBE2
YDR352W	carbon	PHO85	quiescence	1	48	0.233081	0.294781	YPQ2
YDR357C	carbon	PHO85	quiescence	1	48	0.233081	0.0478108	CNL1
YDR358W	carbon	PHO85	quiescence	1	48	0.233081	0.459035	GGA1
YDR360W	carbon	PHO85	quiescence	1	48	0.233081	0.369263	NA
YDR363W	carbon	PHO85	quiescence	1	48	0.233081	0.026636	ESC2
YDR363W-A	carbon	PHO85	quiescence	1	48	0.233081	0.44106	SEM1
YDR368W	carbon	PHO85	quiescence	1	48	0.233081	0.477663	YPR1
YDR370C	carbon	PHO85	quiescence	1	48	0.233081	0.725459	DXO1
YDR371W	carbon	PHO85	quiescence	1	48	0.233081	0.614669	CTS2
YDR372C	carbon	PHO85	quiescence	1	48	0.233081	0.418199	VPS74
YDR374C	carbon	PHO85	quiescence	1	48	0.233081	0.3661	PHO92
YDR378C	carbon	PHO85	quiescence	1	48	0.233081	-0.200746	LSM6
YDR379W	carbon	PHO85	quiescence	1	48	0.233081	0.32487	RGA2
YDR380W	carbon	PHO85	quiescence	1	48	0.233081	0.658188	ARO10
YDR383C	carbon	PHO85	quiescence	1	48	0.233081	0.616978	NKP1
YDR384C	carbon	PHO85	quiescence	1	48	0.233081	0.502304	ATO3
YDR385W	carbon	PHO85	quiescence	1	48	0.233081	0.443974	EFT2
YDR386W	carbon	PHO85	quiescence	1	48	0.233081	0.673264	MUS81
YDR387C	carbon	PHO85	quiescence	1	48	0.233081	0.453947	CIN10
YDR388W	carbon	PHO85	quiescence	1	48	0.233081	0.0774673	RVS167
YDR389W	carbon	PHO85	quiescence	1	48	0.233081	0.146484	SAC7
YDR391C	carbon	PHO85	quiescence	1	48	0.233081	0.595087	YDR391C
YDR393W	carbon	PHO85	quiescence	1	48	0.233081	0.0801388	SHE9
YDR395W	carbon	PHO85	quiescence	1	48	0.233081	0.627711	SXM1
YDR399W	carbon	PHO85	quiescence	1	48	0.233081	0.672084	HPT1
YDR400W	carbon	PHO85	quiescence	1	48	0.233081	0.632299	URH1
YDR401W	carbon	PHO85	quiescence	1	48	0.233081	-0.181662	NA
YDR402C	carbon	PHO85	quiescence	1	48	0.233081	0.518337	DIT2
YDR403W	carbon	PHO85	quiescence	1	48	0.233081	0.597033	DIT1
YDR406W	carbon	PHO85	quiescence	1	48	0.233081	0.379147	PDR15
YDR409W	carbon	PHO85	quiescence	1	48	0.233081	0.767319	SIZ1
YDR411C	carbon	PHO85	quiescence	1	48	0.233081	0.796363	DFM1
YDR414C	carbon	PHO85	quiescence	1	48	0.233081	0.435638	ERD1
YDR415C	carbon	PHO85	quiescence	1	48	0.233081	0.746277	YDR415C
YDR419W	carbon	PHO85	quiescence	1	48	0.233081	0.491892	RAD30
YDR420W	carbon	PHO85	quiescence	1	48	0.233081	0.527455	HKR1
YDR421W	carbon	PHO85	quiescence	1	48	0.233081	0.638197	ARO80
YDR422C	carbon	PHO85	quiescence	1	48	0.233081	0.564012	SIP1
YDR423C	carbon	PHO85	quiescence	1	48	0.233081	0.535235	CAD1
YDR424C	carbon	PHO85	quiescence	1	48	0.233081	0.510819	DYN2
YDR425W	carbon	PHO85	quiescence	1	48	0.233081	0.603592	SNX41
YDR426C	carbon	PHO85	quiescence	1	48	0.233081	0.623775	NA
YDR428C	carbon	PHO85	quiescence	1	48	0.233081	0.495943	BNA7
YDR430C	carbon	PHO85	quiescence	1	48	0.233081	0.618252	CYM1
YDR431W	carbon	PHO85	quiescence	1	48	0.233081	0.468502	NA
YDR435C	carbon	PHO85	quiescence	1	48	0.233081	0.373631	PPM1
YDR436W	carbon	PHO85	quiescence	1	48	0.233081	0.651296	PPZ2
YDR438W	carbon	PHO85	quiescence	1	48	0.233081	0.688481	THI74
YDR440W	carbon	PHO85	quiescence	1	48	0.233081	0.181552	DOT1
YDR441C	carbon	PHO85	quiescence	1	48	0.233081	0.543818	APT2
YDR444W	carbon	PHO85	quiescence	1	48	0.233081	0.663	YDR444W
YDR445C	carbon	PHO85	quiescence	1	48	0.233081	0.782382	NA
YDR446W	carbon	PHO85	quiescence	1	48	0.233081	0.223004	ECM11
YDR447C	carbon	PHO85	quiescence	1	48	0.233081	0.332938	RPS17B
YDR451C	carbon	PHO85	quiescence	1	48	0.233081	0.570831	YHP1
YDR452W	carbon	PHO85	quiescence	1	48	0.233081	0.577482	PPN1
YDR453C	carbon	PHO85	quiescence	1	48	0.233081	0.149977	TSA2
YDR455C	carbon	PHO85	quiescence	1	48	0.233081	0.353732	NA
YDR458C	carbon	PHO85	quiescence	1	48	0.233081	-0.103067	HEH2
YDR459C	carbon	PHO85	quiescence	1	48	0.233081	0.279092	PFA5
YDR461W	carbon	PHO85	quiescence	1	48	0.233081	0.487367	MFA1
YDR463W	carbon	PHO85	quiescence	1	48	0.233081	0.461318	STP1
YDR465C	carbon	PHO85	quiescence	1	48	0.233081	0.526736	RMT2
YDR466W	carbon	PHO85	quiescence	1	48	0.233081	-0.181662	PKH3
YDR467C	carbon	PHO85	quiescence	1	48	0.233081	0.0719824	NA
YDR469W	carbon	PHO85	quiescence	1	48	0.233081	0.336522	SDC1
YDR471W	carbon	PHO85	quiescence	1	48	0.233081	0.174165	RPL27B
YDR474C	carbon	PHO85	quiescence	1	48	0.233081	0.339354	NA
YDR475C	carbon	PHO85	quiescence	1	48	0.233081	0.495943	JIP4
YDR476C	carbon	PHO85	quiescence	1	48	0.233081	0.643942	YDR476C
YDR477W	carbon	PHO85	quiescence	1	48	0.233081	-0.249113	SNF1
YDR479C	carbon	PHO85	quiescence	1	48	0.233081	0.102339	PEX29
YDR480W	carbon	PHO85	quiescence	1	48	0.233081	0.432133	DIG2
YDR481C	carbon	PHO85	quiescence	1	48	0.233081	-0.150049	PHO8
YDR482C	carbon	PHO85	quiescence	1	48	0.233081	0.500727	CWC21
YDR483W	carbon	PHO85	quiescence	1	48	0.233081	0.601425	KRE2
YDR485C	carbon	PHO85	quiescence	1	48	0.233081	0.442034	VPS72
YDR486C	carbon	PHO85	quiescence	1	48	0.233081	0.264195	VPS60
YDR488C	carbon	PHO85	quiescence	1	48	0.233081	0.656059	PAC11
YDR490C	carbon	PHO85	quiescence	1	48	0.233081	0.680939	PKH1
YDR491C	carbon	PHO85	quiescence	1	48	0.233081	0.365463	NA
YDR492W	carbon	PHO85	quiescence	1	48	0.233081	0.57778	IZH1
YDR493W	carbon	PHO85	quiescence	1	48	0.233081	0.380358	FMP36
YDR494W	carbon	PHO85	quiescence	1	48	0.233081	0.307106	RSM28
YDR496C	carbon	PHO85	quiescence	1	48	0.233081	0.36737	PUF6
YDR497C	carbon	PHO85	quiescence	1	48	0.233081	0.458116	ITR1
YDR501W	carbon	PHO85	quiescence	1	48	0.233081	0.625505	PLM2
YDR502C	carbon	PHO85	quiescence	1	48	0.233081	0.676179	SAM2
YDR503C	carbon	PHO85	quiescence	1	48	0.233081	0.543141	LPP1
YDR504C	carbon	PHO85	quiescence	1	48	0.233081	0.384556	SPG3
YDR505C	carbon	PHO85	quiescence	1	48	0.233081	0.355723	PSP1
YDR506C	carbon	PHO85	quiescence	1	48	0.233081	-0.450841	GMC1
YDR508C	carbon	PHO85	quiescence	1	48	0.233081	0.648651	GNP1
YDR509W	carbon	PHO85	quiescence	1	48	0.233081	0.605473	NA
YDR511W	carbon	PHO85	quiescence	1	48	0.233081	0.297297	ACN9
YDR512C	carbon	PHO85	quiescence	1	48	0.233081	0.0105212	EMI1
YDR513W	carbon	PHO85	quiescence	1	48	0.233081	0.647093	GRX2
YDR515W	carbon	PHO85	quiescence	1	48	0.233081	0.689558	SLF1
YDR516C	carbon	PHO85	quiescence	1	48	0.233081	0.535235	EMI2
YDR517W	carbon	PHO85	quiescence	1	48	0.233081	0.620275	GRH1
YDR519W	carbon	PHO85	quiescence	1	48	0.233081	0.537665	FPR2
YDR520C	carbon	PHO85	quiescence	1	48	0.233081	0.472465	URC2
YDR522C	carbon	PHO85	quiescence	1	48	0.233081	0.749956	SPS2
YDR524C	carbon	PHO85	quiescence	1	48	0.233081	0.445901	AGE1
YDR525W	carbon	PHO85	quiescence	1	48	0.233081	0.166463	NA
YDR525W-A	carbon	PHO85	quiescence	1	48	0.233081	0.781144	SNA2
YDR528W	carbon	PHO85	quiescence	1	48	0.233081	0.638662	HLR1
YDR530C	carbon	PHO85	quiescence	1	48	0.233081	0.389279	APA2
YDR532C	carbon	PHO85	quiescence	1	48	0.233081	-0.450841	KRE28
YDR533C	carbon	PHO85	quiescence	1	48	0.233081	0.556371	HSP31
YDR534C	carbon	PHO85	quiescence	1	48	0.233081	0.616467	FIT1
YDR535C	carbon	PHO85	quiescence	1	48	0.233081	0.712918	NA
YDR536W	carbon	PHO85	quiescence	1	48	0.233081	0.614153	STL1
YDR537C	carbon	PHO85	quiescence	1	48	0.233081	0.32857	NA
YDR538W	carbon	PHO85	quiescence	1	48	0.233081	0.649094	PAD1
YDR539W	carbon	PHO85	quiescence	1	48	0.233081	0.618759	FDC1
YDR540C	carbon	PHO85	quiescence	1	48	0.233081	0.636561	IRC4
YDR541C	carbon	PHO85	quiescence	1	48	0.233081	0.658611	YDR541C
YEL001C	carbon	PHO85	quiescence	1	48	0.233081	0.772024	IRC22
YEL004W	carbon	PHO85	quiescence	1	48	0.233081	0.682249	YEA4
YEL005C	carbon	PHO85	quiescence	1	48	0.233081	0.412321	VAB2
YEL006W	carbon	PHO85	quiescence	1	48	0.233081	0.463582	YEA6
YEL007W	carbon	PHO85	quiescence	1	48	0.233081	0.582216	MIT1
YEL008W	carbon	PHO85	quiescence	1	48	0.233081	0.215875	NA
YEL010W	carbon	PHO85	quiescence	1	48	0.233081	0.293089	NA
YEL011W	carbon	PHO85	quiescence	1	48	0.233081	0.656913	GLC3
YEL012W	carbon	PHO85	quiescence	1	48	0.233081	0.287937	UBC8
YEL013W	carbon	PHO85	quiescence	1	48	0.233081	0.119784	VAC8
YEL014C	carbon	PHO85	quiescence	1	48	0.233081	0.69743	NA
YEL015W	carbon	PHO85	quiescence	1	48	0.233081	0.721979	EDC3
YEL016C	carbon	PHO85	quiescence	1	48	0.233081	0.752593	NPP2
YEL017C-A	carbon	PHO85	quiescence	1	48	0.233081	0.558942	PMP2
YEL017W	carbon	PHO85	quiescence	1	48	0.233081	0.517966	GTT3
YEL020C	carbon	PHO85	quiescence	1	48	0.233081	0.649537	PXP1
YEL023C	carbon	PHO85	quiescence	1	48	0.233081	0.513851	YEL023C
YEL025C	carbon	PHO85	quiescence	1	48	0.233081	0.479375	YEL025C
YEL028W	carbon	PHO85	quiescence	1	48	0.233081	0.540417	NA
YEL030W	carbon	PHO85	quiescence	1	48	0.233081	-0.0126971	ECM10
YEL033W	carbon	PHO85	quiescence	1	48	0.233081	0.0719824	NA
YEL037C	carbon	PHO85	quiescence	1	48	0.233081	0.502697	RAD23
YEL038W	carbon	PHO85	quiescence	1	48	0.233081	-0.0845817	UTR4
YEL039C	carbon	PHO85	quiescence	1	48	0.233081	0.500727	CYC7
YEL040W	carbon	PHO85	quiescence	1	48	0.233081	0.255364	UTR2
YEL041W	carbon	PHO85	quiescence	1	48	0.233081	0.5411	YEF1
YEL042W	carbon	PHO85	quiescence	1	48	0.233081	0.443974	GDA1
YEL043W	carbon	PHO85	quiescence	1	48	0.233081	0.499141	YEL043W
YEL047C	carbon	PHO85	quiescence	1	48	0.233081	0.702481	FRD1
YEL048C	carbon	PHO85	quiescence	1	48	0.233081	0.812842	TCA17
YEL049W	carbon	PHO85	quiescence	1	48	0.233081	0.502304	PAU2
YEL052W	carbon	PHO85	quiescence	1	48	0.233081	0.786485	AFG1
YEL053C	carbon	PHO85	quiescence	1	48	0.233081	0.413936	MAK10
YEL056W	carbon	PHO85	quiescence	1	48	0.233081	0.458576	HAT2
YEL057C	carbon	PHO85	quiescence	1	48	0.233081	0.547177	SDD1
YEL059W	carbon	PHO85	quiescence	1	48	0.233081	0.373631	NA
YEL060C	carbon	PHO85	quiescence	1	48	0.233081	0.266111	PRB1
YEL061C	carbon	PHO85	quiescence	1	48	0.233081	0.284439	CIN8
YEL062W	carbon	PHO85	quiescence	1	48	0.233081	-0.181662	NPR2
YEL063C	carbon	PHO85	quiescence	1	48	0.233081	0.219471	CAN1
YEL064C	carbon	PHO85	quiescence	1	48	0.233081	0.224167	AVT2
YEL065W	carbon	PHO85	quiescence	1	48	0.233081	0.661131	SIT1
YEL066W	carbon	PHO85	quiescence	1	48	0.233081	0.571443	HPA3
YEL067C	carbon	PHO85	quiescence	1	48	0.233081	0.457656	NA
YEL068C	carbon	PHO85	quiescence	1	48	0.233081	0.412861	NA
YEL071W	carbon	PHO85	quiescence	1	48	0.233081	0.551484	DLD3
YER001W	carbon	PHO85	quiescence	1	48	0.233081	0.599787	MNN1
YER002W	carbon	PHO85	quiescence	1	48	0.233081	0.622281	NOP16
YER004W	carbon	PHO85	quiescence	1	48	0.233081	0.293936	FMP52
YER005W	carbon	PHO85	quiescence	1	48	0.233081	0.69187	YND1
YER007C-A	carbon	PHO85	quiescence	1	48	0.233081	0.385744	TMA20
YER007W	carbon	PHO85	quiescence	1	48	0.233081	0.314988	PAC2
YER010C	carbon	PHO85	quiescence	1	48	0.233081	0.618252	YER010C
YER011W	carbon	PHO85	quiescence	1	48	0.233081	0.321871	TIR1
YER016W	carbon	PHO85	quiescence	1	48	0.233081	0.194147	BIM1
YER019C-A	carbon	PHO85	quiescence	1	48	0.233081	0.640973	SBH2
YER019W	carbon	PHO85	quiescence	1	48	0.233081	0.426538	ISC1
YER020W	carbon	PHO85	quiescence	1	48	0.233081	0.728158	GPA2
YER024W	carbon	PHO85	quiescence	1	48	0.233081	0.560218	YAT2
YER027C	carbon	PHO85	quiescence	1	48	0.233081	0.587441	GAL83
YER028C	carbon	PHO85	quiescence	1	48	0.233081	0.601968	MIG3
YER030W	carbon	PHO85	quiescence	1	48	0.233081	0.651515	CHZ1
YER031C	carbon	PHO85	quiescence	1	48	0.233081	0.247206	YPT31
YER032W	carbon	PHO85	quiescence	1	48	0.233081	0.663825	FIR1
YER033C	carbon	PHO85	quiescence	1	48	0.233081	0.803128	ZRG8
YER034W	carbon	PHO85	quiescence	1	48	0.233081	0.673068	YER034W
YER035W	carbon	PHO85	quiescence	1	48	0.233081	0.47071	EDC2
YER038W-A	carbon	PHO85	quiescence	1	48	0.233081	0.501122	NA
YER039C	carbon	PHO85	quiescence	1	48	0.233081	0.353065	HVG1
YER039C-A	carbon	PHO85	quiescence	1	48	0.233081	0.604131	YER039C-A
YER041W	carbon	PHO85	quiescence	1	48	0.233081	0.58916	YEN1
YER042W	carbon	PHO85	quiescence	1	48	0.233081	0.602782	MXR1
YER044C-A	carbon	PHO85	quiescence	1	48	0.233081	0.619518	MEI4
YER045C	carbon	PHO85	quiescence	1	48	0.233081	0.63959	ACA1
YER046W	carbon	PHO85	quiescence	1	48	0.233081	0.645523	SPO73
YER046W-A	carbon	PHO85	quiescence	1	48	0.233081	0.39277	NA
YER047C	carbon	PHO85	quiescence	1	48	0.233081	0.00618189	SAP1
YER048C	carbon	PHO85	quiescence	1	48	0.233081	0.394499	CAJ1
YER049W	carbon	PHO85	quiescence	1	48	0.233081	0.341457	TPA1
YER051W	carbon	PHO85	quiescence	1	48	0.233081	0.484449	JHD1
YER053C	carbon	PHO85	quiescence	1	48	0.233081	0.659244	PIC2
YER054C	carbon	PHO85	quiescence	1	48	0.233081	0.517966	GIP2
YER056C	carbon	PHO85	quiescence	1	48	0.233081	0.583094	FCY2
YER056C-A	carbon	PHO85	quiescence	1	48	0.233081	0.323375	RPL34A
YER057C	carbon	PHO85	quiescence	1	48	0.233081	0.696745	HMF1
YER058W	carbon	PHO85	quiescence	1	48	0.233081	-0.281016	PET117
YER059W	carbon	PHO85	quiescence	1	48	0.233081	0.627954	PCL6
YER060W	carbon	PHO85	quiescence	1	48	0.233081	0.529954	FCY21
YER060W-A	carbon	PHO85	quiescence	1	48	0.233081	0.675793	FCY22
YER062C	carbon	PHO85	quiescence	1	48	0.233081	0.497146	HOR2
YER063W	carbon	PHO85	quiescence	1	48	0.233081	0.443006	THO1
YER064C	carbon	PHO85	quiescence	1	48	0.233081	0.593127	VHR2
YER065C	carbon	PHO85	quiescence	1	48	0.233081	0.156758	ICL1
YER066C-A	carbon	PHO85	quiescence	1	48	0.233081	0.577183	NA
YER066W	carbon	PHO85	quiescence	1	48	0.233081	-0.136663	RRT13
YER067C-A	carbon	PHO85	quiescence	1	48	0.233081	0.653691	NA
YER067W	carbon	PHO85	quiescence	1	48	0.233081	0.516103	RGI1
YER069W	carbon	PHO85	quiescence	1	48	0.233081	-0.374137	ARG5,6
YER071C	carbon	PHO85	quiescence	1	48	0.233081	0.510055	TDA2
YER072W	carbon	PHO85	quiescence	1	48	0.233081	0.567133	VTC1
YER073W	carbon	PHO85	quiescence	1	48	0.233081	0.566512	ALD5
YER074W	carbon	PHO85	quiescence	1	48	0.233081	-0.0232219	RPS24A
YER075C	carbon	PHO85	quiescence	1	48	0.233081	0.48403	PTP3
YER078C	carbon	PHO85	quiescence	1	48	0.233081	0.574177	ICP55
YER079W	carbon	PHO85	quiescence	1	48	0.233081	0.432133	YER079W
YER080W	carbon	PHO85	quiescence	1	48	0.233081	0.451604	FMP29
YER081W	carbon	PHO85	quiescence	1	48	0.233081	0.76055	SER3
YER083C	carbon	PHO85	quiescence	1	48	0.233081	-0.0538198	GET2
YER084W	carbon	PHO85	quiescence	1	48	0.233081	0.388106	NA
YER085C	carbon	PHO85	quiescence	1	48	0.233081	0.677141	YER085C
YER087C-A	carbon	PHO85	quiescence	1	48	0.233081	0.644395	NA
YER088C	carbon	PHO85	quiescence	1	48	0.233081	0.389864	DOT6
YER089C	carbon	PHO85	quiescence	1	48	0.233081	0.85321	PTC2
YER092W	carbon	PHO85	quiescence	1	48	0.233081	0.340057	IES5
YER093C-A	carbon	PHO85	quiescence	1	48	0.233081	0.240878	AIM11
YER095W	carbon	PHO85	quiescence	1	48	0.233081	-0.222886	RAD51
YER096W	carbon	PHO85	quiescence	1	48	0.233081	0.604669	SHC1
YER097W	carbon	PHO85	quiescence	1	48	0.233081	0.303068	NA
YER098W	carbon	PHO85	quiescence	1	48	0.233081	0.803449	UBP9
YER101C	carbon	PHO85	quiescence	1	48	0.233081	0.615184	AST2
YER106W	carbon	PHO85	quiescence	1	48	0.233081	0.427051	MAM1
YER108C	carbon	PHO85	quiescence	1	48	0.233081	0.830925	NA
YER111C	carbon	PHO85	quiescence	1	48	0.233081	0.255364	SWI4
YER113C	carbon	PHO85	quiescence	1	48	0.233081	0.412861	TMN3
YER114C	carbon	PHO85	quiescence	1	48	0.233081	0.533486	BOI2
YER115C	carbon	PHO85	quiescence	1	48	0.233081	0.526016	SPR6
YER116C	carbon	PHO85	quiescence	1	48	0.233081	0.0774673	SLX8
YER118C	carbon	PHO85	quiescence	1	48	0.233081	0.858815	SHO1
YER119C	carbon	PHO85	quiescence	1	48	0.233081	0.484449	AVT6
YER119C-A	carbon	PHO85	quiescence	1	48	0.233081	0.382165	NA
YER120W	carbon	PHO85	quiescence	1	48	0.233081	0.373011	SCS2
YER121W	carbon	PHO85	quiescence	1	48	0.233081	0.654986	NA
YER123W	carbon	PHO85	quiescence	1	48	0.233081	0.477663	YCK3
YER124C	carbon	PHO85	quiescence	1	48	0.233081	0.791874	DSE1
YER128W	carbon	PHO85	quiescence	1	48	0.233081	0.562438	VFA1
YER129W	carbon	PHO85	quiescence	1	48	0.233081	0.530309	SAK1
YER130C	carbon	PHO85	quiescence	1	48	0.233081	0.651515	COM2
YER131W	carbon	PHO85	quiescence	1	48	0.233081	0.463131	RPS26B
YER132C	carbon	PHO85	quiescence	1	48	0.233081	0.518708	PMD1
YER134C	carbon	PHO85	quiescence	1	48	0.233081	0.779797	YER134C
YER135C	carbon	PHO85	quiescence	1	48	0.233081	0.506207	NA
YER137C	carbon	PHO85	quiescence	1	48	0.233081	0.513851	YER137C
YER139C	carbon	PHO85	quiescence	1	48	0.233081	0.342154	RTR1
YER140W	carbon	PHO85	quiescence	1	48	0.233081	0.788398	EMP65
YER142C	carbon	PHO85	quiescence	1	48	0.233081	0.705765	MAG1
YER143W	carbon	PHO85	quiescence	1	48	0.233081	0.654124	DDI1
YER144C	carbon	PHO85	quiescence	1	48	0.233081	0.510437	UBP5
YER145C	carbon	PHO85	quiescence	1	48	0.233081	-0.0407326	FTR1
YER149C	carbon	PHO85	quiescence	1	48	0.233081	0.567443	PEA2
YER150W	carbon	PHO85	quiescence	1	48	0.233081	0.787399	SPI1
YER151C	carbon	PHO85	quiescence	1	48	0.233081	0.231014	UBP3
YER152C	carbon	PHO85	quiescence	1	48	0.233081	0.617998	YER152C
YER153C	carbon	PHO85	quiescence	1	48	0.233081	-0.321152	PET122
YER155C	carbon	PHO85	quiescence	1	48	0.233081	0.380962	BEM2
YER158C	carbon	PHO85	quiescence	1	48	0.233081	0.552141	YER158C
YER161C	carbon	PHO85	quiescence	1	48	0.233081	0.00618189	SPT2
YER162C	carbon	PHO85	quiescence	1	48	0.233081	0.69502	RAD4
YER163C	carbon	PHO85	quiescence	1	48	0.233081	0.670302	GCG1
YER164W	carbon	PHO85	quiescence	1	48	0.233081	0.39277	CHD1
YER167W	carbon	PHO85	quiescence	1	48	0.233081	0.578673	BCK2
YER170W	carbon	PHO85	quiescence	1	48	0.233081	0.619518	ADK2
YER173W	carbon	PHO85	quiescence	1	48	0.233081	0.77775	RAD24
YER174C	carbon	PHO85	quiescence	1	48	0.233081	0.463131	GRX4
YER175C	carbon	PHO85	quiescence	1	48	0.233081	0.556371	TMT1
YER176W	carbon	PHO85	quiescence	1	48	0.233081	0.551484	ECM32
YER177W	carbon	PHO85	quiescence	1	48	0.233081	0.708345	BMH1
YER178W	carbon	PHO85	quiescence	1	48	0.233081	-0.281016	PDA1
YER179W	carbon	PHO85	quiescence	1	48	0.233081	0.553449	DMC1
YER180C	carbon	PHO85	quiescence	1	48	0.233081	0.626488	ISC10
YER181C	carbon	PHO85	quiescence	1	48	0.233081	0.783232	NA
YER182W	carbon	PHO85	quiescence	1	48	0.233081	0.72006	FMP10
YER183C	carbon	PHO85	quiescence	1	48	0.233081	0.598689	FAU1
YER184C	carbon	PHO85	quiescence	1	48	0.233081	0.534187	TOG1
YER185W	carbon	PHO85	quiescence	1	48	0.233081	0.662793	PUG1
YER186C	carbon	PHO85	quiescence	1	48	0.233081	0.532783	YER186C
YER187W	carbon	PHO85	quiescence	1	48	0.233081	0.62128	YER187W
YER188W	carbon	PHO85	quiescence	1	48	0.233081	0.422399	NA
YFL001W	carbon	PHO85	quiescence	1	48	0.233081	-0.374137	DEG1
YFL003C	carbon	PHO85	quiescence	1	48	0.233081	0.460862	MSH4
YFL004W	carbon	PHO85	quiescence	1	48	0.233081	0.770682	VTC2
YFL006W	carbon	PHO85	quiescence	1	48	0.233081	0.359009	NA
YFL007W	carbon	PHO85	quiescence	1	48	0.233081	0.269896	BLM10
YFL010C	carbon	PHO85	quiescence	1	48	0.233081	-0.450841	WWM1
YFL010W-A	carbon	PHO85	quiescence	1	48	0.233081	0.413936	AUA1
YFL011W	carbon	PHO85	quiescence	1	48	0.233081	0.540759	HXT10
YFL012W	carbon	PHO85	quiescence	1	48	0.233081	0.641433	YFL012W
YFL013C	carbon	PHO85	quiescence	1	48	0.233081	0.148239	IES1
YFL013W-A	carbon	PHO85	quiescence	1	48	0.233081	0.401314	NA
YFL014W	carbon	PHO85	quiescence	1	48	0.233081	0.279092	HSP12
YFL015C	carbon	PHO85	quiescence	1	48	0.233081	0.570831	NA
YFL018C	carbon	PHO85	quiescence	1	48	0.233081	-0.374137	LPD1
YFL019C	carbon	PHO85	quiescence	1	48	0.233081	0.667898	NA
YFL020C	carbon	PHO85	quiescence	1	48	0.233081	0.340057	PAU5
YFL021W	carbon	PHO85	quiescence	1	48	0.233081	0.85852	GAT1
YFL023W	carbon	PHO85	quiescence	1	48	0.233081	0.123869	BUD27
YFL025C	carbon	PHO85	quiescence	1	48	0.233081	0.129814	BST1
YFL027C	carbon	PHO85	quiescence	1	48	0.233081	0.657764	GYP8
YFL028C	carbon	PHO85	quiescence	1	48	0.233081	0.276372	CAF16
YFL030W	carbon	PHO85	quiescence	1	48	0.233081	0.637498	AGX1
YFL031W	carbon	PHO85	quiescence	1	48	0.233081	0.509673	HAC1
YFL032W	carbon	PHO85	quiescence	1	48	0.233081	0.320358	NA
YFL033C	carbon	PHO85	quiescence	1	48	0.233081	0.660922	RIM15
YFL034C-A	carbon	PHO85	quiescence	1	48	0.233081	0.760773	RPL22B
YFL034W	carbon	PHO85	quiescence	1	48	0.233081	0.505819	MIL1
YFL035C-B	carbon	PHO85	quiescence	1	48	0.233081	0.388693	NA
YFL040W	carbon	PHO85	quiescence	1	48	0.233081	0.581629	YFL040W
YFL041W	carbon	PHO85	quiescence	1	48	0.233081	0.635149	FET5
YFL042C	carbon	PHO85	quiescence	1	48	0.233081	0.645298	LAM5
YFL043C	carbon	PHO85	quiescence	1	48	0.233081	0.748496	NA
YFL044C	carbon	PHO85	quiescence	1	48	0.233081	0.661548	OTU1
YFL046W	carbon	PHO85	quiescence	1	48	0.233081	0.340057	FMP32
YFL047W	carbon	PHO85	quiescence	1	48	0.233081	0.740314	RGD2
YFL048C	carbon	PHO85	quiescence	1	48	0.233081	0.630378	EMP47
YFL049W	carbon	PHO85	quiescence	1	48	0.233081	0.692926	SWP82
YFL050C	carbon	PHO85	quiescence	1	48	0.233081	0.828942	ALR2
YFL051C	carbon	PHO85	quiescence	1	48	0.233081	0.445901	YFL051C
YFL052W	carbon	PHO85	quiescence	1	48	0.233081	0.779507	ZNF1
YFL053W	carbon	PHO85	quiescence	1	48	0.233081	0.562753	DAK2
YFL054C	carbon	PHO85	quiescence	1	48	0.233081	0.645298	AQY3
YFL055W	carbon	PHO85	quiescence	1	48	0.233081	0.540417	AGP3
YFL056C	carbon	PHO85	quiescence	1	48	0.233081	0.319598	AAD6
YFL063W	carbon	PHO85	quiescence	1	48	0.233081	0.468945	NA
YFR006W	carbon	PHO85	quiescence	1	48	0.233081	0.513474	YFR006W
YFR007W	carbon	PHO85	quiescence	1	48	0.233081	0.640283	YFH7
YFR008W	carbon	PHO85	quiescence	1	48	0.233081	0.560536	FAR7
YFR009W	carbon	PHO85	quiescence	1	48	0.233081	0.531726	GCN20
YFR010W	carbon	PHO85	quiescence	1	48	0.233081	0.142918	UBP6
YFR011C	carbon	PHO85	quiescence	1	48	0.233081	0.47852	MIC19
YFR012W	carbon	PHO85	quiescence	1	48	0.233081	0.58045	DCV1
YFR013W	carbon	PHO85	quiescence	1	48	0.233081	0.504652	IOC3
YFR014C	carbon	PHO85	quiescence	1	48	0.233081	0.36737	CMK1
YFR015C	carbon	PHO85	quiescence	1	48	0.233081	0.538011	GSY1
YFR016C	carbon	PHO85	quiescence	1	48	0.233081	0.655201	YFR016C
YFR017C	carbon	PHO85	quiescence	1	48	0.233081	0.503872	IGD1
YFR018C	carbon	PHO85	quiescence	1	48	0.233081	0.433641	YFR018C
YFR019W	carbon	PHO85	quiescence	1	48	0.233081	-0.321152	FAB1
YFR020W	carbon	PHO85	quiescence	1	48	0.233081	0.589446	NA
YFR021W	carbon	PHO85	quiescence	1	48	0.233081	0.355061	ATG18
YFR022W	carbon	PHO85	quiescence	1	48	0.233081	0.327096	ROG3
YFR023W	carbon	PHO85	quiescence	1	48	0.233081	0.45348	PES4
YFR024C	carbon	PHO85	quiescence	1	48	0.233081	0.501517	NA
YFR024C-A	carbon	PHO85	quiescence	1	48	0.233081	0.625751	LSB3
YFR026C	carbon	PHO85	quiescence	1	48	0.233081	0.671294	ULI1
YFR031C-A	carbon	PHO85	quiescence	1	48	0.233081	0.502697	RPL2A
YFR032C	carbon	PHO85	quiescence	1	48	0.233081	0.524207	RRT5
YFR032C-A	carbon	PHO85	quiescence	1	48	0.233081	0.521655	RPL29
YFR033C	carbon	PHO85	quiescence	1	48	0.233081	0.069165	QCR6
YFR034C	carbon	PHO85	quiescence	1	48	0.233081	0.307106	PHO4
YFR035C	carbon	PHO85	quiescence	1	48	0.233081	0.392191	YFR035C
YFR039C	carbon	PHO85	quiescence	1	48	0.233081	-0.0471167	OSW7
YFR040W	carbon	PHO85	quiescence	1	48	0.233081	0.352396	SAP155
YFR043C	carbon	PHO85	quiescence	1	48	0.233081	0.704623	IRC6
YFR044C	carbon	PHO85	quiescence	1	48	0.233081	0.453947	DUG1
YFR045W	carbon	PHO85	quiescence	1	48	0.233081	0.624518	YFR045W
YFR046C	carbon	PHO85	quiescence	1	48	0.233081	0.41767	CNN1
YFR047C	carbon	PHO85	quiescence	1	48	0.233081	0.402434	BNA6
YFR048W	carbon	PHO85	quiescence	1	48	0.233081	0.174165	RMD8
YFR049W	carbon	PHO85	quiescence	1	48	0.233081	0.404661	YMR31
YFR053C	carbon	PHO85	quiescence	1	48	0.233081	0.818905	HXK1
YFR054C	carbon	PHO85	quiescence	1	48	0.233081	0.710095	NA
YFR055W	carbon	PHO85	quiescence	1	48	0.233081	0.522752	IRC7
YFR056C	carbon	PHO85	quiescence	1	48	0.233081	0.657976	NA
YFR057W	carbon	PHO85	quiescence	1	48	0.233081	0.254361	YFR057W
YGL002W	carbon	PHO85	quiescence	1	48	0.233081	0.146484	ERP6
YGL004C	carbon	PHO85	quiescence	1	48	0.233081	0.153401	RPN14
YGL005C	carbon	PHO85	quiescence	1	48	0.233081	0.433139	COG7
YGL006W	carbon	PHO85	quiescence	1	48	0.233081	0.44106	PMC1
YGL007W	carbon	PHO85	quiescence	1	48	0.233081	0.198164	NA
YGL010W	carbon	PHO85	quiescence	1	48	0.233081	0.423958	MPO1
YGL013C	carbon	PHO85	quiescence	1	48	0.233081	0.199484	PDR1
YGL014W	carbon	PHO85	quiescence	1	48	0.233081	0.291384	PUF4
YGL015C	carbon	PHO85	quiescence	1	48	0.233081	0.481923	YGL015C
YGL016W	carbon	PHO85	quiescence	1	48	0.233081	0.119784	KAP122
YGL017W	carbon	PHO85	quiescence	1	48	0.233081	0.673459	ATE1
YGL018C	carbon	PHO85	quiescence	1	48	0.233081	-0.374137	JAC1
YGL019W	carbon	PHO85	quiescence	1	48	0.233081	0.0188114	CKB1
YGL020C	carbon	PHO85	quiescence	1	48	0.233081	0.397927	GET1
YGL021W	carbon	PHO85	quiescence	1	48	0.233081	0.536627	ALK1
YGL023C	carbon	PHO85	quiescence	1	48	0.233081	0.324124	PIB2
YGL027C	carbon	PHO85	quiescence	1	48	0.233081	0.386336	CWH41
YGL029W	carbon	PHO85	quiescence	1	48	0.233081	0.456271	CGR1
YGL030W	carbon	PHO85	quiescence	1	48	0.233081	-0.321152	RPL30
YGL031C	carbon	PHO85	quiescence	1	48	0.233081	0.513851	RPL24A
YGL032C	carbon	PHO85	quiescence	1	48	0.233081	0.658822	AGA2
YGL034C	carbon	PHO85	quiescence	1	48	0.233081	0.246164	NA
YGL035C	carbon	PHO85	quiescence	1	48	0.233081	0.605473	MIG1
YGL036W	carbon	PHO85	quiescence	1	48	0.233081	0.350379	YGL036W
YGL037C	carbon	PHO85	quiescence	1	48	0.233081	0.54851	PNC1
YGL039W	carbon	PHO85	quiescence	1	48	0.233081	0.450661	YGL039W
YGL042C	carbon	PHO85	quiescence	1	48	0.233081	0.178633	NA
YGL043W	carbon	PHO85	quiescence	1	48	0.233081	0.0774673	DST1
YGL045W	carbon	PHO85	quiescence	1	48	0.233081	0.476373	RIM8
YGL046W	carbon	PHO85	quiescence	1	48	0.233081	0.633015	NA
YGL049C	carbon	PHO85	quiescence	1	48	0.233081	0.633966	TIF4632
YGL050W	carbon	PHO85	quiescence	1	48	0.233081	0.519448	TYW3
YGL051W	carbon	PHO85	quiescence	1	48	0.233081	0.43514	MST27
YGL053W	carbon	PHO85	quiescence	1	48	0.233081	0.161677	PRM8
YGL054C	carbon	PHO85	quiescence	1	48	0.233081	0.379147	ERV14
YGL056C	carbon	PHO85	quiescence	1	48	0.233081	0.563068	SDS23
YGL057C	carbon	PHO85	quiescence	1	48	0.233081	0.214662	GEP7
YGL059W	carbon	PHO85	quiescence	1	48	0.233081	0.760213	PKP2
YGL060W	carbon	PHO85	quiescence	1	48	0.233081	0.139277	YBP2
YGL062W	carbon	PHO85	quiescence	1	48	0.233081	-0.374137	PYC1
YGL063W	carbon	PHO85	quiescence	1	48	0.233081	0.560218	PUS2
YGL066W	carbon	PHO85	quiescence	1	48	0.233081	0.0444914	SGF73
YGL067W	carbon	PHO85	quiescence	1	48	0.233081	0.588875	NPY1
YGL077C	carbon	PHO85	quiescence	1	48	0.233081	0.476803	HNM1
YGL078C	carbon	PHO85	quiescence	1	48	0.233081	0.234354	DBP3
YGL079W	carbon	PHO85	quiescence	1	48	0.233081	0.623526	KXD1
YGL080W	carbon	PHO85	quiescence	1	48	0.233081	-0.321152	FMP37
YGL081W	carbon	PHO85	quiescence	1	48	0.233081	0.545167	YGL081W
YGL082W	carbon	PHO85	quiescence	1	48	0.233081	0.554427	YGL082W
YGL083W	carbon	PHO85	quiescence	1	48	0.233081	0.437621	SCY1
YGL084C	carbon	PHO85	quiescence	1	48	0.233081	0.0827655	GUP1
YGL085W	carbon	PHO85	quiescence	1	48	0.233081	0.434141	LCL3
YGL086W	carbon	PHO85	quiescence	1	48	0.233081	0.716302	MAD1
YGL087C	carbon	PHO85	quiescence	1	48	0.233081	0.339354	MMS2
YGL089C	carbon	PHO85	quiescence	1	48	0.233081	0.38396	MF(ALPHA)2
YGL090W	carbon	PHO85	quiescence	1	48	0.233081	0.586866	LIF1
YGL094C	carbon	PHO85	quiescence	1	48	0.233081	0.672675	PAN2
YGL096W	carbon	PHO85	quiescence	1	48	0.233081	0.689916	TOS8
YGL101W	carbon	PHO85	quiescence	1	48	0.233081	0.524207	YGL101W
YGL104C	carbon	PHO85	quiescence	1	48	0.233081	-0.0845817	VPS73
YGL105W	carbon	PHO85	quiescence	1	48	0.233081	0.251323	ARC1
YGL109W	carbon	PHO85	quiescence	1	48	0.233081	0.26129	NA
YGL110C	carbon	PHO85	quiescence	1	48	0.233081	0.196834	CUE3
YGL114W	carbon	PHO85	quiescence	1	48	0.233081	0.500332	YGL114W
YGL115W	carbon	PHO85	quiescence	1	48	0.233081	-0.0407326	SNF4
YGL117W	carbon	PHO85	quiescence	1	48	0.233081	0.586289	YGL117W
YGL121C	carbon	PHO85	quiescence	1	48	0.233081	0.627222	GPG1
YGL124C	carbon	PHO85	quiescence	1	48	0.233081	0.241945	MON1
YGL126W	carbon	PHO85	quiescence	1	48	0.233081	0.404106	SCS3
YGL127C	carbon	PHO85	quiescence	1	48	0.233081	-0.0288092	SOH1
YGL131C	carbon	PHO85	quiescence	1	48	0.233081	0.542123	SNT2
YGL132W	carbon	PHO85	quiescence	1	48	0.233081	-0.017857	NA
YGL133W	carbon	PHO85	quiescence	1	48	0.233081	0.553776	ITC1
YGL136C	carbon	PHO85	quiescence	1	48	0.233081	0.148239	MRM2
YGL138C	carbon	PHO85	quiescence	1	48	0.233081	0.287068	YGL138C
YGL139W	carbon	PHO85	quiescence	1	48	0.233081	0.141107	FLC3
YGL140C	carbon	PHO85	quiescence	1	48	0.233081	0.622281	YGL140C
YGL141W	carbon	PHO85	quiescence	1	48	0.233081	0.0903916	HUL5
YGL144C	carbon	PHO85	quiescence	1	48	0.233081	0.629412	ROG1
YGL146C	carbon	PHO85	quiescence	1	48	0.233081	0.318836	RRT6
YGL147C	carbon	PHO85	quiescence	1	48	0.233081	0.123869	RPL9A
YGL149W	carbon	PHO85	quiescence	1	48	0.233081	0.323375	NA
YGL151W	carbon	PHO85	quiescence	1	48	0.233081	0.448291	NUT1
YGL152C	carbon	PHO85	quiescence	1	48	0.233081	0.505042	NA
YGL153W	carbon	PHO85	quiescence	1	48	0.233081	0.640052	PEX14
YGL154C	carbon	PHO85	quiescence	1	48	0.233081	-0.374137	LYS5
YGL156W	carbon	PHO85	quiescence	1	48	0.233081	0.439591	AMS1
YGL157W	carbon	PHO85	quiescence	1	48	0.233081	0.680374	ARI1
YGL158W	carbon	PHO85	quiescence	1	48	0.233081	0.598138	RCK1
YGL159W	carbon	PHO85	quiescence	1	48	0.233081	0.703802	YGL159W
YGL160W	carbon	PHO85	quiescence	1	48	0.233081	0.640052	AIM14
YGL161C	carbon	PHO85	quiescence	1	48	0.233081	0.673655	YIP5
YGL162W	carbon	PHO85	quiescence	1	48	0.233081	0.448291	SUT1
YGL163C	carbon	PHO85	quiescence	1	48	0.233081	0.330763	RAD54
YGL164C	carbon	PHO85	quiescence	1	48	0.233081	0.691162	YRB30
YGL165C	carbon	PHO85	quiescence	1	48	0.233081	0.204676	NA
YGL166W	carbon	PHO85	quiescence	1	48	0.233081	0.0774673	CUP2
YGL167C	carbon	PHO85	quiescence	1	48	0.233081	-0.374137	PMR1
YGL168W	carbon	PHO85	quiescence	1	48	0.233081	0.0542316	HUR1
YGL170C	carbon	PHO85	quiescence	1	48	0.233081	0.448767	SPO74
YGL174W	carbon	PHO85	quiescence	1	48	0.233081	0.117703	BUD13
YGL175C	carbon	PHO85	quiescence	1	48	0.233081	0.50929	SAE2
YGL176C	carbon	PHO85	quiescence	1	48	0.233081	0.769011	YGL176C
YGL177W	carbon	PHO85	quiescence	1	48	0.233081	0.633491	NA
YGL179C	carbon	PHO85	quiescence	1	48	0.233081	0.712607	TOS3
YGL180W	carbon	PHO85	quiescence	1	48	0.233081	0.402434	ATG1
YGL181W	carbon	PHO85	quiescence	1	48	0.233081	0.364185	GTS1
YGL194C	carbon	PHO85	quiescence	1	48	0.233081	0.503089	HOS2
YGL195W	carbon	PHO85	quiescence	1	48	0.233081	0.135555	GCN1
YGL196W	carbon	PHO85	quiescence	1	48	0.233081	0.44349	DSD1
YGL197W	carbon	PHO85	quiescence	1	48	0.233081	0.431629	MDS3
YGL198W	carbon	PHO85	quiescence	1	48	0.233081	0.0853488	YIP4
YGL199C	carbon	PHO85	quiescence	1	48	0.233081	0.705602	NA
YGL202W	carbon	PHO85	quiescence	1	48	0.233081	-0.0762074	ARO8
YGL203C	carbon	PHO85	quiescence	1	48	0.233081	-0.164928	KEX1
YGL205W	carbon	PHO85	quiescence	1	48	0.233081	-0.321152	POX1
YGL208W	carbon	PHO85	quiescence	1	48	0.233081	0.589446	SIP2
YGL209W	carbon	PHO85	quiescence	1	48	0.233081	0.527455	MIG2
YGL211W	carbon	PHO85	quiescence	1	48	0.233081	0.151697	NCS6
YGL213C	carbon	PHO85	quiescence	1	48	0.233081	0.104625	SKI8
YGL214W	carbon	PHO85	quiescence	1	48	0.233081	0.273619	NA
YGL215W	carbon	PHO85	quiescence	1	48	0.233081	0.160053	CLG1
YGL216W	carbon	PHO85	quiescence	1	48	0.233081	0.501122	KIP3
YGL217C	carbon	PHO85	quiescence	1	48	0.233081	0.501122	NA
YGL218W	carbon	PHO85	quiescence	1	48	0.233081	-0.0683231	NA
YGL219C	carbon	PHO85	quiescence	1	48	0.233081	-0.222886	MDM34
YGL221C	carbon	PHO85	quiescence	1	48	0.233081	0.685576	NIF3
YGL222C	carbon	PHO85	quiescence	1	48	0.233081	0.674046	EDC1
YGL226C-A	carbon	PHO85	quiescence	1	48	0.233081	0.0105212	OST5
YGL226W	carbon	PHO85	quiescence	1	48	0.233081	0.255364	MTC3
YGL227W	carbon	PHO85	quiescence	1	48	0.233081	0.345613	VID30
YGL228W	carbon	PHO85	quiescence	1	48	0.233081	-0.450841	SHE10
YGL229C	carbon	PHO85	quiescence	1	48	0.233081	0.164882	SAP4
YGL230C	carbon	PHO85	quiescence	1	48	0.233081	0.551813	YGL230C
YGL231C	carbon	PHO85	quiescence	1	48	0.233081	0.420307	EMC4
YGL232W	carbon	PHO85	quiescence	1	48	0.233081	0.392191	TAN1
YGL235W	carbon	PHO85	quiescence	1	48	0.233081	0.658611	YGL235W
YGL236C	carbon	PHO85	quiescence	1	48	0.233081	0.498744	MTO1
YGL237C	carbon	PHO85	quiescence	1	48	0.233081	-0.321152	HAP2
YGL241W	carbon	PHO85	quiescence	1	48	0.233081	0.265155	KAP114
YGL242C	carbon	PHO85	quiescence	1	48	0.233081	0.39103	YGL242C
YGL243W	carbon	PHO85	quiescence	1	48	0.233081	0.510437	TAD1
YGL244W	carbon	PHO85	quiescence	1	48	0.233081	0.026636	RTF1
YGL248W	carbon	PHO85	quiescence	1	48	0.233081	0.531019	PDE1
YGL249W	carbon	PHO85	quiescence	1	48	0.233081	0.52348	ZIP2
YGL250W	carbon	PHO85	quiescence	1	48	0.233081	0.478092	RMR1
YGL251C	carbon	PHO85	quiescence	1	48	0.233081	0.251323	HFM1
YGL253W	carbon	PHO85	quiescence	1	48	0.233081	0.550496	HXK2
YGL254W	carbon	PHO85	quiescence	1	48	0.233081	0.532431	FZF1
YGL255W	carbon	PHO85	quiescence	1	48	0.233081	0.544156	ZRT1
YGL256W	carbon	PHO85	quiescence	1	48	0.233081	0.575384	ADH4
YGL257C	carbon	PHO85	quiescence	1	48	0.233081	-0.374137	MNT2
YGL258W	carbon	PHO85	quiescence	1	48	0.233081	0.443006	VEL1
YGL259W	carbon	PHO85	quiescence	1	48	0.233081	0.453012	YPS5
YGL260W	carbon	PHO85	quiescence	1	48	0.233081	0.620275	YGL260W
YGL261C	carbon	PHO85	quiescence	1	48	0.233081	0.709778	PAU11
YGL262W	carbon	PHO85	quiescence	1	48	0.233081	0.660294	YGL262W
YGL263W	carbon	PHO85	quiescence	1	48	0.233081	0.712295	COS12
YGR001C	carbon	PHO85	quiescence	1	48	0.233081	0.273619	EFM5
YGR003W	carbon	PHO85	quiescence	1	48	0.233081	0.493113	CUL3
YGR004W	carbon	PHO85	quiescence	1	48	0.233081	0.63843	PEX31
YGR007W	carbon	PHO85	quiescence	1	48	0.233081	0.714926	MUQ1
YGR008C	carbon	PHO85	quiescence	1	48	0.233081	0.582509	STF2
YGR010W	carbon	PHO85	quiescence	1	48	0.233081	0.396218	NMA2
YGR011W	carbon	PHO85	quiescence	1	48	0.233081	0.63182	NA
YGR012W	carbon	PHO85	quiescence	1	48	0.233081	0.300612	MCY1
YGR014W	carbon	PHO85	quiescence	1	48	0.233081	0.485286	MSB2
YGR015C	carbon	PHO85	quiescence	1	48	0.233081	0.443974	EAT1
YGR016W	carbon	PHO85	quiescence	1	48	0.233081	0.683735	YGR016W
YGR017W	carbon	PHO85	quiescence	1	48	0.233081	0.56868	YGR017W
YGR018C	carbon	PHO85	quiescence	1	48	0.233081	0.589446	NA
YGR019W	carbon	PHO85	quiescence	1	48	0.233081	0.569912	UGA1
YGR021W	carbon	PHO85	quiescence	1	48	0.233081	0.455344	DPC29
YGR022C	carbon	PHO85	quiescence	1	48	0.233081	0.641203	NA
YGR023W	carbon	PHO85	quiescence	1	48	0.233081	0.641891	MTL1
YGR025W	carbon	PHO85	quiescence	1	48	0.233081	0.499141	NA
YGR026W	carbon	PHO85	quiescence	1	48	0.233081	0.653041	YGR026W
YGR027C	carbon	PHO85	quiescence	1	48	0.233081	0.390447	RPS25A
YGR028W	carbon	PHO85	quiescence	1	48	0.233081	0.659875	MSP1
YGR031W	carbon	PHO85	quiescence	1	48	0.233081	0.577482	IMO32
YGR032W	carbon	PHO85	quiescence	1	48	0.233081	0.717514	GSC2
YGR033C	carbon	PHO85	quiescence	1	48	0.233081	0.527096	TIM21
YGR034W	carbon	PHO85	quiescence	1	48	0.233081	0.380358	RPL26B
YGR035C	carbon	PHO85	quiescence	1	48	0.233081	0.524932	YGR035C
YGR037C	carbon	PHO85	quiescence	1	48	0.233081	0.487781	ACB1
YGR038W	carbon	PHO85	quiescence	1	48	0.233081	0.52457	ORM1
YGR039W	carbon	PHO85	quiescence	1	48	0.233081	0.404106	NA
YGR040W	carbon	PHO85	quiescence	1	48	0.233081	0.645973	KSS1
YGR041W	carbon	PHO85	quiescence	1	48	0.233081	0.254361	BUD9
YGR042W	carbon	PHO85	quiescence	1	48	0.233081	0.294781	MTE1
YGR043C	carbon	PHO85	quiescence	1	48	0.233081	0.198164	NQM1
YGR044C	carbon	PHO85	quiescence	1	48	0.233081	0.44542	RME1
YGR045C	carbon	PHO85	quiescence	1	48	0.233081	0.628927	NA
YGR049W	carbon	PHO85	quiescence	1	48	0.233081	0.461772	SCM4
YGR050C	carbon	PHO85	quiescence	1	48	0.233081	0.485703	NA
YGR051C	carbon	PHO85	quiescence	1	48	0.233081	0.696229	NA
YGR052W	carbon	PHO85	quiescence	1	48	0.233081	0.669304	FMP48
YGR053C	carbon	PHO85	quiescence	1	48	0.233081	0.617743	MCO32
YGR055W	carbon	PHO85	quiescence	1	48	0.233081	0.585422	MUP1
YGR058W	carbon	PHO85	quiescence	1	48	0.233081	0.317304	PEF1
YGR059W	carbon	PHO85	quiescence	1	48	0.233081	0.591151	SPR3
YGR066C	carbon	PHO85	quiescence	1	48	0.233081	0.572358	YGR066C
YGR067C	carbon	PHO85	quiescence	1	48	0.233081	0.621781	YGR067C
YGR068C	carbon	PHO85	quiescence	1	48	0.233081	0.37239	ART5
YGR069W	carbon	PHO85	quiescence	1	48	0.233081	0.644168	NA
YGR070W	carbon	PHO85	quiescence	1	48	0.233081	-0.0762074	ROM1
YGR071C	carbon	PHO85	quiescence	1	48	0.233081	0.633253	ENV11
YGR072W	carbon	PHO85	quiescence	1	48	0.233081	0.479375	UPF3
YGR077C	carbon	PHO85	quiescence	1	48	0.233081	0.468058	PEX8
YGR078C	carbon	PHO85	quiescence	1	48	0.233081	0.0105212	PAC10
YGR079W	carbon	PHO85	quiescence	1	48	0.233081	0.513096	YGR079W
YGR080W	carbon	PHO85	quiescence	1	48	0.233081	0.735706	TWF1
YGR081C	carbon	PHO85	quiescence	1	48	0.233081	0.0478108	SLX9
YGR084C	carbon	PHO85	quiescence	1	48	0.233081	0.4815	MRP13
YGR085C	carbon	PHO85	quiescence	1	48	0.233081	0.363543	RPL11B
YGR086C	carbon	PHO85	quiescence	1	48	0.233081	0.480652	PIL1
YGR087C	carbon	PHO85	quiescence	1	48	0.233081	0.289667	PDC6
YGR088W	carbon	PHO85	quiescence	1	48	0.233081	0.682994	CTT1
YGR089W	carbon	PHO85	quiescence	1	48	0.233081	0.587441	NNF2
YGR090W	carbon	PHO85	quiescence	1	48	0.233081	-0.321152	UTP22
YGR092W	carbon	PHO85	quiescence	1	48	0.233081	0.178633	DBF2
YGR093W	carbon	PHO85	quiescence	1	48	0.233081	0.459493	DRN1
YGR096W	carbon	PHO85	quiescence	1	48	0.233081	0.300612	TPC1
YGR100W	carbon	PHO85	quiescence	1	48	0.233081	0.721538	MDR1
YGR101W	carbon	PHO85	quiescence	1	48	0.233081	-0.200746	PCP1
YGR106C	carbon	PHO85	quiescence	1	48	0.233081	0.647316	VOA1
YGR107W	carbon	PHO85	quiescence	1	48	0.233081	0.585711	NA
YGR108W	carbon	PHO85	quiescence	1	48	0.233081	0.547844	CLB1
YGR109C	carbon	PHO85	quiescence	1	48	0.233081	0.562753	CLB6
YGR110W	carbon	PHO85	quiescence	1	48	0.233081	-0.00772645	CLD1
YGR111W	carbon	PHO85	quiescence	1	48	0.233081	0.499141	YGR111W
YGR117C	carbon	PHO85	quiescence	1	48	0.233081	0.625751	YGR117C
YGR118W	carbon	PHO85	quiescence	1	48	0.233081	0.258347	RPS23A
YGR121C	carbon	PHO85	quiescence	1	48	0.233081	0.450189	MEP1
YGR122C-A	carbon	PHO85	quiescence	1	48	0.233081	0.654555	NA
YGR122W	carbon	PHO85	quiescence	1	48	0.233081	0.349704	YGR122W
YGR123C	carbon	PHO85	quiescence	1	48	0.233081	0.374249	PPT1
YGR124W	carbon	PHO85	quiescence	1	48	0.233081	0.595645	ASN2
YGR125W	carbon	PHO85	quiescence	1	48	0.233081	0.762219	YGR125W
YGR126W	carbon	PHO85	quiescence	1	48	0.233081	0.557016	YGR126W
YGR127W	carbon	PHO85	quiescence	1	48	0.233081	0.619771	YGR127W
YGR129W	carbon	PHO85	quiescence	1	48	0.233081	0.649978	SYF2
YGR130C	carbon	PHO85	quiescence	1	48	0.233081	0.280888	YGR130C
YGR131W	carbon	PHO85	quiescence	1	48	0.233081	0.772639	FHN1
YGR132C	carbon	PHO85	quiescence	1	48	0.233081	0.409609	PHB1
YGR133W	carbon	PHO85	quiescence	1	48	0.233081	0.318836	PEX4
YGR134W	carbon	PHO85	quiescence	1	48	0.233081	0.469387	CAF130
YGR135W	carbon	PHO85	quiescence	1	48	0.233081	0.14471	PRE9
YGR136W	carbon	PHO85	quiescence	1	48	0.233081	0.575985	LSB1
YGR137W	carbon	PHO85	quiescence	1	48	0.233081	0.513851	NA
YGR138C	carbon	PHO85	quiescence	1	48	0.233081	0.153401	TPO2
YGR139W	carbon	PHO85	quiescence	1	48	0.233081	0.0478108	NA
YGR141W	carbon	PHO85	quiescence	1	48	0.233081	0.685759	VPS62
YGR142W	carbon	PHO85	quiescence	1	48	0.233081	0.748618	BTN2
YGR143W	carbon	PHO85	quiescence	1	48	0.233081	0.614153	SKN1
YGR144W	carbon	PHO85	quiescence	1	48	0.233081	0.637964	THI4
YGR146C	carbon	PHO85	quiescence	1	48	0.233081	0.659244	ECL1
YGR148C	carbon	PHO85	quiescence	1	48	0.233081	0.546843	RPL24B
YGR149W	carbon	PHO85	quiescence	1	48	0.233081	0.444457	GPC1
YGR151C	carbon	PHO85	quiescence	1	48	0.233081	0.576585	NA
YGR152C	carbon	PHO85	quiescence	1	48	0.233081	0.532079	RSR1
YGR153W	carbon	PHO85	quiescence	1	48	0.233081	0.069165	YGR153W
YGR154C	carbon	PHO85	quiescence	1	48	0.233081	0.612857	GTO1
YGR157W	carbon	PHO85	quiescence	1	48	0.233081	-0.200746	CHO2
YGR161C	carbon	PHO85	quiescence	1	48	0.233081	0.324124	RTS3
YGR163W	carbon	PHO85	quiescence	1	48	0.233081	0.443974	GTR2
YGR164W	carbon	PHO85	quiescence	1	48	0.233081	0.463582	NA
YGR166W	carbon	PHO85	quiescence	1	48	0.233081	0.26129	KRE11
YGR168C	carbon	PHO85	quiescence	1	48	0.233081	0.524932	PEX35
YGR169C	carbon	PHO85	quiescence	1	48	0.233081	0.475076	PUS6
YGR170W	carbon	PHO85	quiescence	1	48	0.233081	0.480227	PSD2
YGR173W	carbon	PHO85	quiescence	1	48	0.233081	0.434641	RBG2
YGR174C	carbon	PHO85	quiescence	1	48	0.233081	-0.0608757	CBP4
YGR176W	carbon	PHO85	quiescence	1	48	0.233081	0.443974	NA
YGR177C	carbon	PHO85	quiescence	1	48	0.233081	0.381564	ATF2
YGR178C	carbon	PHO85	quiescence	1	48	0.233081	0.486536	PBP1
YGR181W	carbon	PHO85	quiescence	1	48	0.233081	0.451133	TIM13
YGR182C	carbon	PHO85	quiescence	1	48	0.233081	0.418727	NA
YGR183C	carbon	PHO85	quiescence	1	48	0.233081	0.0719824	QCR9
YGR184C	carbon	PHO85	quiescence	1	48	0.233081	0.543818	UBR1
YGR186W	carbon	PHO85	quiescence	1	48	0.233081	-0.450841	TFG1
YGR187C	carbon	PHO85	quiescence	1	48	0.233081	0.499141	HGH1
YGR188C	carbon	PHO85	quiescence	1	48	0.233081	-0.0288092	BUB1
YGR189C	carbon	PHO85	quiescence	1	48	0.233081	0.662379	CRH1
YGR192C	carbon	PHO85	quiescence	1	48	0.233081	0.333659	TDH3
YGR193C	carbon	PHO85	quiescence	1	48	0.233081	-0.0471167	PDX1
YGR194C	carbon	PHO85	quiescence	1	48	0.233081	0.683365	XKS1
YGR196C	carbon	PHO85	quiescence	1	48	0.233081	0.374249	FYV8
YGR197C	carbon	PHO85	quiescence	1	48	0.233081	0.0410941	SNG1
YGR199W	carbon	PHO85	quiescence	1	48	0.233081	0.640283	PMT6
YGR200C	carbon	PHO85	quiescence	1	48	0.233081	0.0827655	ELP2
YGR201C	carbon	PHO85	quiescence	1	48	0.233081	0.200795	YGR201C
YGR202C	carbon	PHO85	quiescence	1	48	0.233081	0.3629	PCT1
YGR203W	carbon	PHO85	quiescence	1	48	0.233081	0.593969	YCH1
YGR205W	carbon	PHO85	quiescence	1	48	0.233081	0.742628	TDA10
YGR206W	carbon	PHO85	quiescence	1	48	0.233081	0.330763	MVB12
YGR207C	carbon	PHO85	quiescence	1	48	0.233081	0.682808	CIR1
YGR209C	carbon	PHO85	quiescence	1	48	0.233081	0.752117	TRX2
YGR210C	carbon	PHO85	quiescence	1	48	0.233081	0.51498	YGR210C
YGR212W	carbon	PHO85	quiescence	1	48	0.233081	0.469387	SLI1
YGR213C	carbon	PHO85	quiescence	1	48	0.233081	0.51498	RTA1
YGR214W	carbon	PHO85	quiescence	1	48	0.233081	-0.321152	RPS0A
YGR217W	carbon	PHO85	quiescence	1	48	0.233081	0.205953	CCH1
YGR221C	carbon	PHO85	quiescence	1	48	0.233081	0.628684	TOS2
YGR223C	carbon	PHO85	quiescence	1	48	0.233081	0.717061	HSV2
YGR224W	carbon	PHO85	quiescence	1	48	0.233081	0.62278	AZR1
YGR225W	carbon	PHO85	quiescence	1	48	0.233081	0.588589	AMA1
YGR226C	carbon	PHO85	quiescence	1	48	0.233081	0.555076	NA
YGR227W	carbon	PHO85	quiescence	1	48	0.233081	0.589731	DIE2
YGR228W	carbon	PHO85	quiescence	1	48	0.233081	0.593408	NA
YGR229C	carbon	PHO85	quiescence	1	48	0.233081	0.169584	SMI1
YGR230W	carbon	PHO85	quiescence	1	48	0.233081	0.464033	BNS1
YGR231C	carbon	PHO85	quiescence	1	48	0.233081	0.385151	PHB2
YGR232W	carbon	PHO85	quiescence	1	48	0.233081	0.706252	NAS6
YGR233C	carbon	PHO85	quiescence	1	48	0.233081	0.117703	PHO81
YGR234W	carbon	PHO85	quiescence	1	48	0.233081	0.711513	YHB1
YGR235C	carbon	PHO85	quiescence	1	48	0.233081	0.558942	MIC26
YGR236C	carbon	PHO85	quiescence	1	48	0.233081	0.627222	SPG1
YGR237C	carbon	PHO85	quiescence	1	48	0.233081	0.359662	YGR237C
YGR238C	carbon	PHO85	quiescence	1	48	0.233081	0.603052	KEL2
YGR239C	carbon	PHO85	quiescence	1	48	0.233081	0.510055	PEX21
YGR241C	carbon	PHO85	quiescence	1	48	0.233081	0.436631	YAP1802
YGR242W	carbon	PHO85	quiescence	1	48	0.233081	0.56868	NA
YGR243W	carbon	PHO85	quiescence	1	48	0.233081	0.371144	FMP43
YGR244C	carbon	PHO85	quiescence	1	48	0.233081	0.0227783	LSC2
YGR247W	carbon	PHO85	quiescence	1	48	0.233081	0.618506	CPD1
YGR248W	carbon	PHO85	quiescence	1	48	0.233081	0.580155	SOL4
YGR249W	carbon	PHO85	quiescence	1	48	0.233081	0.712763	MGA1
YGR250C	carbon	PHO85	quiescence	1	48	0.233081	0.818764	RIE1
YGR254W	carbon	PHO85	quiescence	1	48	0.233081	0.63959	ENO1
YGR256W	carbon	PHO85	quiescence	1	48	0.233081	0.617488	GND2
YGR259C	carbon	PHO85	quiescence	1	48	0.233081	0.689558	NA
YGR260W	carbon	PHO85	quiescence	1	48	0.233081	0.555724	TNA1
YGR261C	carbon	PHO85	quiescence	1	48	0.233081	0.348347	APL6
YGR263C	carbon	PHO85	quiescence	1	48	0.233081	0.340758	SAY1
YGR266W	carbon	PHO85	quiescence	1	48	0.233081	0.616211	YGR266W
YGR268C	carbon	PHO85	quiescence	1	48	0.233081	0.436135	HUA1
YGR269W	carbon	PHO85	quiescence	1	48	0.233081	0.203391	NA
YGR270W	carbon	PHO85	quiescence	1	48	0.233081	0.127856	YTA7
YGR271W	carbon	PHO85	quiescence	1	48	0.233081	0.640973	SLH1
YGR273C	carbon	PHO85	quiescence	1	48	0.233081	0.577183	YGR273C
YGR275W	carbon	PHO85	quiescence	1	48	0.233081	0.447815	RTT102
YGR276C	carbon	PHO85	quiescence	1	48	0.233081	0.577482	RNH70
YGR279C	carbon	PHO85	quiescence	1	48	0.233081	0.541782	SCW4
YGR281W	carbon	PHO85	quiescence	1	48	0.233081	0.6311	YOR1
YGR282C	carbon	PHO85	quiescence	1	48	0.233081	0.387517	BGL2
YGR283C	carbon	PHO85	quiescence	1	48	0.233081	0.748251	YGR283C
YGR284C	carbon	PHO85	quiescence	1	48	0.233081	0.661339	ERV29
YGR286C	carbon	PHO85	quiescence	1	48	0.233081	0.575384	BIO2
YGR287C	carbon	PHO85	quiescence	1	48	0.233081	0.612077	IMA1
YGR288W	carbon	PHO85	quiescence	1	48	0.233081	0.633253	MAL13
YGR289C	carbon	PHO85	quiescence	1	48	0.233081	0.457195	MAL11
YGR290W	carbon	PHO85	quiescence	1	48	0.233081	0.631341	NA
YGR291C	carbon	PHO85	quiescence	1	48	0.233081	0.873913	NA
YGR292W	carbon	PHO85	quiescence	1	48	0.233081	0.721538	MAL12
YGR295C	carbon	PHO85	quiescence	1	48	0.233081	0.58916	COS6
YHL002W	carbon	PHO85	quiescence	1	48	0.233081	0.676949	HSE1
YHL003C	carbon	PHO85	quiescence	1	48	0.233081	0.624765	LAG1
YHL005C	carbon	PHO85	quiescence	1	48	0.233081	0.0952787	NA
YHL006C	carbon	PHO85	quiescence	1	48	0.233081	0.63182	SHU1
YHL007C	carbon	PHO85	quiescence	1	48	0.233081	-0.017857	STE20
YHL008C	carbon	PHO85	quiescence	1	48	0.233081	0.634203	YHL008C
YHL009C	carbon	PHO85	quiescence	1	48	0.233081	0.750801	YAP3
YHL010C	carbon	PHO85	quiescence	1	48	0.233081	0.553123	ETP1
YHL012W	carbon	PHO85	quiescence	1	48	0.233081	0.605473	YHL012W
YHL013C	carbon	PHO85	quiescence	1	48	0.233081	0.570525	OTU2
YHL014C	carbon	PHO85	quiescence	1	48	0.233081	0.615955	YLF2
YHL016C	carbon	PHO85	quiescence	1	48	0.233081	0.375482	DUR3
YHL017W	carbon	PHO85	quiescence	1	48	0.233081	0.765173	YHL017W
YHL019C	carbon	PHO85	quiescence	1	48	0.233081	0.70962	APM2
YHL020C	carbon	PHO85	quiescence	1	48	0.233081	0.371767	OPI1
YHL021C	carbon	PHO85	quiescence	1	48	0.233081	0.703473	FMP12
YHL022C	carbon	PHO85	quiescence	1	48	0.233081	0.575384	SPO11
YHL023C	carbon	PHO85	quiescence	1	48	0.233081	0.026636	RMD11
YHL024W	carbon	PHO85	quiescence	1	48	0.233081	0.664031	RIM4
YHL025W	carbon	PHO85	quiescence	1	48	0.233081	-0.1245	SNF6
YHL026C	carbon	PHO85	quiescence	1	48	0.233081	0.286195	YHL026C
YHL027W	carbon	PHO85	quiescence	1	48	0.233081	0.355061	RIM101
YHL028W	carbon	PHO85	quiescence	1	48	0.233081	0.596201	WSC4
YHL029C	carbon	PHO85	quiescence	1	48	0.233081	0.636327	OCA5
YHL030W	carbon	PHO85	quiescence	1	48	0.233081	0.62427	ECM29
YHL031C	carbon	PHO85	quiescence	1	48	0.233081	-0.136663	GOS1
YHL032C	carbon	PHO85	quiescence	1	48	0.233081	0.75152	GUT1
YHL033C	carbon	PHO85	quiescence	1	48	0.233081	0.265155	RPL8A
YHL034C	carbon	PHO85	quiescence	1	48	0.233081	0.649978	SBP1
YHL035C	carbon	PHO85	quiescence	1	48	0.233081	0.479801	VMR1
YHL036W	carbon	PHO85	quiescence	1	48	0.233081	0.568062	MUP3
YHL037C	carbon	PHO85	quiescence	1	48	0.233081	0.495943	NA
YHL039W	carbon	PHO85	quiescence	1	48	0.233081	0.0105212	EFM1
YHL040C	carbon	PHO85	quiescence	1	48	0.233081	0.480652	ARN1
YHL041W	carbon	PHO85	quiescence	1	48	0.233081	0.569604	NA
YHL042W	carbon	PHO85	quiescence	1	48	0.233081	0.640743	YHL042W
YHL043W	carbon	PHO85	quiescence	1	48	0.233081	0.642348	ECM34
YHL044W	carbon	PHO85	quiescence	1	48	0.233081	-0.450841	YHL044W
YHL045W	carbon	PHO85	quiescence	1	48	0.233081	0.644621	NA
YHL046C	carbon	PHO85	quiescence	1	48	0.233081	0.433139	PAU13
YHL047C	carbon	PHO85	quiescence	1	48	0.233081	0.557659	ARN2
YHR001W-A	carbon	PHO85	quiescence	1	48	0.233081	0.6311	QCR10
YHR003C	carbon	PHO85	quiescence	1	48	0.233081	0.396218	TCD1
YHR004C	carbon	PHO85	quiescence	1	48	0.233081	0.281781	NEM1
YHR006W	carbon	PHO85	quiescence	1	48	0.233081	0.608136	STP2
YHR008C	carbon	PHO85	quiescence	1	48	0.233081	-0.0845817	SOD2
YHR009C	carbon	PHO85	quiescence	1	48	0.233081	0.343543	TDA3
YHR012W	carbon	PHO85	quiescence	1	48	0.233081	-0.281016	VPS29
YHR014W	carbon	PHO85	quiescence	1	48	0.233081	0.542802	SPO13
YHR015W	carbon	PHO85	quiescence	1	48	0.233081	0.469829	MIP6
YHR016C	carbon	PHO85	quiescence	1	48	0.233081	0.547177	YSC84
YHR017W	carbon	PHO85	quiescence	1	48	0.233081	0.660713	YSC83
YHR021C	carbon	PHO85	quiescence	1	48	0.233081	0.16803	RPS27B
YHR021W-A	carbon	PHO85	quiescence	1	48	0.233081	0.687216	ECM12
YHR022C	carbon	PHO85	quiescence	1	48	0.233081	0.716758	YHR022C
YHR028C	carbon	PHO85	quiescence	1	48	0.233081	0.724018	DAP2
YHR029C	carbon	PHO85	quiescence	1	48	0.233081	0.225325	YHI9
YHR030C	carbon	PHO85	quiescence	1	48	0.233081	0.155088	SLT2
YHR031C	carbon	PHO85	quiescence	1	48	0.233081	0.387517	RRM3
YHR032W	carbon	PHO85	quiescence	1	48	0.233081	0.681314	ERC1
YHR033W	carbon	PHO85	quiescence	1	48	0.233081	0.243008	YHR033W
YHR034C	carbon	PHO85	quiescence	1	48	0.233081	0.335095	PIH1
YHR035W	carbon	PHO85	quiescence	1	48	0.233081	0.453012	NEL1
YHR037W	carbon	PHO85	quiescence	1	48	0.233081	0.630378	PUT2
YHR038W	carbon	PHO85	quiescence	1	48	0.233081	-0.281016	RRF1
YHR039C	carbon	PHO85	quiescence	1	48	0.233081	0.225325	MSC7
YHR041C	carbon	PHO85	quiescence	1	48	0.233081	-0.017857	SRB2
YHR043C	carbon	PHO85	quiescence	1	48	0.233081	0.79161	DOG2
YHR044C	carbon	PHO85	quiescence	1	48	0.233081	0.699806	DOG1
YHR045W	carbon	PHO85	quiescence	1	48	0.233081	0.529599	YHR045W
YHR046C	carbon	PHO85	quiescence	1	48	0.233081	0.450189	INM1
YHR047C	carbon	PHO85	quiescence	1	48	0.233081	0.804485	AAP1'
YHR048W	carbon	PHO85	quiescence	1	48	0.233081	0.426538	YHK8
YHR049C-A	carbon	PHO85	quiescence	1	48	0.233081	0.637964	NA
YHR049W	carbon	PHO85	quiescence	1	48	0.233081	0.457195	FSH1
YHR057C	carbon	PHO85	quiescence	1	48	0.233081	-0.450841	CPR2
YHR059W	carbon	PHO85	quiescence	1	48	0.233081	0.597033	FYV4
YHR061C	carbon	PHO85	quiescence	1	48	0.233081	0.423439	GIC1
YHR066W	carbon	PHO85	quiescence	1	48	0.233081	-0.450841	SSF1
YHR067W	carbon	PHO85	quiescence	1	48	0.233081	-0.450841	HTD2
YHR073W	carbon	PHO85	quiescence	1	48	0.233081	0.630137	OSH3
YHR075C	carbon	PHO85	quiescence	1	48	0.233081	0.507367	PPE1
YHR076W	carbon	PHO85	quiescence	1	48	0.233081	0.380358	PTC7
YHR077C	carbon	PHO85	quiescence	1	48	0.233081	0.534187	NMD2
YHR078W	carbon	PHO85	quiescence	1	48	0.233081	0.582216	YHR078W
YHR079C	carbon	PHO85	quiescence	1	48	0.233081	0.433641	IRE1
YHR079C-B	carbon	PHO85	quiescence	1	48	0.233081	0.52348	NA
YHR080C	carbon	PHO85	quiescence	1	48	0.233081	0.613376	LAM4
YHR081W	carbon	PHO85	quiescence	1	48	0.233081	0.104625	LRP1
YHR082C	carbon	PHO85	quiescence	1	48	0.233081	0.497547	KSP1
YHR086W	carbon	PHO85	quiescence	1	48	0.233081	0.332938	NAM8
YHR087W	carbon	PHO85	quiescence	1	48	0.233081	0.659033	RTC3
YHR092C	carbon	PHO85	quiescence	1	48	0.233081	0.627222	HXT4
YHR093W	carbon	PHO85	quiescence	1	48	0.233081	0.395647	NA
YHR094C	carbon	PHO85	quiescence	1	48	0.233081	0.764304	HXT1
YHR095W	carbon	PHO85	quiescence	1	48	0.233081	0.552796	NA
YHR096C	carbon	PHO85	quiescence	1	48	0.233081	-0.0346386	HXT5
YHR097C	carbon	PHO85	quiescence	1	48	0.233081	0.505819	YHR097C
YHR103W	carbon	PHO85	quiescence	1	48	0.233081	0.644847	SBE22
YHR104W	carbon	PHO85	quiescence	1	48	0.233081	0.769745	GRE3
YHR105W	carbon	PHO85	quiescence	1	48	0.233081	0.762881	YPT35
YHR106W	carbon	PHO85	quiescence	1	48	0.233081	0.404106	TRR2
YHR108W	carbon	PHO85	quiescence	1	48	0.233081	0.653041	GGA2
YHR109W	carbon	PHO85	quiescence	1	48	0.233081	0.248243	CTM1
YHR110W	carbon	PHO85	quiescence	1	48	0.233081	0.625505	ERP5
YHR111W	carbon	PHO85	quiescence	1	48	0.233081	0.117703	UBA4
YHR112C	carbon	PHO85	quiescence	1	48	0.233081	0.510055	YHR112C
YHR113W	carbon	PHO85	quiescence	1	48	0.233081	0.280888	APE4
YHR114W	carbon	PHO85	quiescence	1	48	0.233081	0.735438	BZZ1
YHR115C	carbon	PHO85	quiescence	1	48	0.233081	0.380962	DMA1
YHR116W	carbon	PHO85	quiescence	1	48	0.233081	-0.017857	COX23
YHR117W	carbon	PHO85	quiescence	1	48	0.233081	0.304691	TOM71
YHR121W	carbon	PHO85	quiescence	1	48	0.233081	0.650638	LSM12
YHR123W	carbon	PHO85	quiescence	1	48	0.233081	0.580746	EPT1
YHR124W	carbon	PHO85	quiescence	1	48	0.233081	0.519817	NDT80
YHR125W	carbon	PHO85	quiescence	1	48	0.233081	0.523844	NA
YHR126C	carbon	PHO85	quiescence	1	48	0.233081	0.603592	ANS1
YHR127W	carbon	PHO85	quiescence	1	48	0.233081	0.534187	YHR127W
YHR129C	carbon	PHO85	quiescence	1	48	0.233081	0.302252	ARP1
YHR130C	carbon	PHO85	quiescence	1	48	0.233081	0.720801	NA
YHR131C	carbon	PHO85	quiescence	1	48	0.233081	0.421877	YHR131C
YHR132C	carbon	PHO85	quiescence	1	48	0.233081	0.585711	ECM14
YHR132W-A	carbon	PHO85	quiescence	1	48	0.233081	0.80496	IGO2
YHR133C	carbon	PHO85	quiescence	1	48	0.233081	0.58104	NSG1
YHR134W	carbon	PHO85	quiescence	1	48	0.233081	0.278189	WSS1
YHR135C	carbon	PHO85	quiescence	1	48	0.233081	0.582216	YCK1
YHR136C	carbon	PHO85	quiescence	1	48	0.233081	0.616978	SPL2
YHR137W	carbon	PHO85	quiescence	1	48	0.233081	0.428075	ARO9
YHR138C	carbon	PHO85	quiescence	1	48	0.233081	0.452543	YHR138C
YHR139C	carbon	PHO85	quiescence	1	48	0.233081	0.639358	SPS100
YHR139C-A	carbon	PHO85	quiescence	1	48	0.233081	0.463131	NA
YHR140W	carbon	PHO85	quiescence	1	48	0.233081	0.37732	YHR140W
YHR142W	carbon	PHO85	quiescence	1	48	0.233081	0.499539	CHS7
YHR143W	carbon	PHO85	quiescence	1	48	0.233081	0.719017	DSE2
YHR146W	carbon	PHO85	quiescence	1	48	0.233081	0.564952	CRP1
YHR150W	carbon	PHO85	quiescence	1	48	0.233081	0.527096	PEX28
YHR151C	carbon	PHO85	quiescence	1	48	0.233081	0.490665	MTC6
YHR152W	carbon	PHO85	quiescence	1	48	0.233081	0.76354	SPO12
YHR153C	carbon	PHO85	quiescence	1	48	0.233081	0.549174	SPO16
YHR154W	carbon	PHO85	quiescence	1	48	0.233081	0.314988	RTT107
YHR155W	carbon	PHO85	quiescence	1	48	0.233081	0.432133	YSP1
YHR156C	carbon	PHO85	quiescence	1	48	0.233081	0.608665	LIN1
YHR157W	carbon	PHO85	quiescence	1	48	0.233081	0.479375	REC104
YHR158C	carbon	PHO85	quiescence	1	48	0.233081	0.433641	KEL1
YHR160C	carbon	PHO85	quiescence	1	48	0.233081	0.483189	PEX18
YHR161C	carbon	PHO85	quiescence	1	48	0.233081	0.635385	YAP1801
YHR162W	carbon	PHO85	quiescence	1	48	0.233081	-0.181662	MPC2
YHR163W	carbon	PHO85	quiescence	1	48	0.233081	0.51498	SOL3
YHR167W	carbon	PHO85	quiescence	1	48	0.233081	0.322624	THP2
YHR168W	carbon	PHO85	quiescence	1	48	0.233081	-0.200746	MTG2
YHR171W	carbon	PHO85	quiescence	1	48	0.233081	0.660294	ATG7
YHR176W	carbon	PHO85	quiescence	1	48	0.233081	0.389864	FMO1
YHR179W	carbon	PHO85	quiescence	1	48	0.233081	0.410697	OYE2
YHR180W	carbon	PHO85	quiescence	1	48	0.233081	0.416076	NA
YHR182W	carbon	PHO85	quiescence	1	48	0.233081	0.504262	YHR182W
YHR184W	carbon	PHO85	quiescence	1	48	0.233081	0.583386	SSP1
YHR185C	carbon	PHO85	quiescence	1	48	0.233081	0.552141	PFS1
YHR189W	carbon	PHO85	quiescence	1	48	0.233081	0.115595	PTH1
YHR195W	carbon	PHO85	quiescence	1	48	0.233081	0.458116	NVJ1
YHR198C	carbon	PHO85	quiescence	1	48	0.233081	0.626978	FMP22
YHR199C	carbon	PHO85	quiescence	1	48	0.233081	0.542123	FMP34
YHR200W	carbon	PHO85	quiescence	1	48	0.233081	0.184426	RPN10
YHR202W	carbon	PHO85	quiescence	1	48	0.233081	0.645973	YHR202W
YHR203C	carbon	PHO85	quiescence	1	48	0.233081	0.280888	RPS4B
YHR204W	carbon	PHO85	quiescence	1	48	0.233081	0.33149	MNL1
YHR206W	carbon	PHO85	quiescence	1	48	0.233081	0.468945	SKN7
YHR207C	carbon	PHO85	quiescence	1	48	0.233081	0.640973	SET5
YHR209W	carbon	PHO85	quiescence	1	48	0.233081	0.700814	CRG1
YHR210C	carbon	PHO85	quiescence	1	48	0.233081	0.658188	YHR210C
YIL001W	carbon	PHO85	quiescence	1	48	0.233081	0.489844	YIL001W
YIL005W	carbon	PHO85	quiescence	1	48	0.233081	0.385744	EPS1
YIL006W	carbon	PHO85	quiescence	1	48	0.233081	0.733006	YIA6
YIL007C	carbon	PHO85	quiescence	1	48	0.233081	0.67867	NAS2
YIL008W	carbon	PHO85	quiescence	1	48	0.233081	-0.164928	URM1
YIL009C-A	carbon	PHO85	quiescence	1	48	0.233081	0.429604	EST3
YIL010W	carbon	PHO85	quiescence	1	48	0.233081	0.674046	DOT5
YIL012W	carbon	PHO85	quiescence	1	48	0.233081	0.426538	NA
YIL013C	carbon	PHO85	quiescence	1	48	0.233081	0.803529	PDR11
YIL014W	carbon	PHO85	quiescence	1	48	0.233081	0.460862	MNT3
YIL015C-A	carbon	PHO85	quiescence	1	48	0.233081	0.893977	NA
YIL016W	carbon	PHO85	quiescence	1	48	0.233081	0.689916	SNL1
YIL023C	carbon	PHO85	quiescence	1	48	0.233081	0.563698	YKE4
YIL024C	carbon	PHO85	quiescence	1	48	0.233081	0.353065	YIL024C
YIL025C	carbon	PHO85	quiescence	1	48	0.233081	0.433641	NA
YIL027C	carbon	PHO85	quiescence	1	48	0.233081	0.430618	KRE27
YIL028W	carbon	PHO85	quiescence	1	48	0.233081	0.382765	NA
YIL029C	carbon	PHO85	quiescence	1	48	0.233081	-0.0407326	YIL029C
YIL030C	carbon	PHO85	quiescence	1	48	0.233081	0.545839	SSM4
YIL032C	carbon	PHO85	quiescence	1	48	0.233081	0.439591	NA
YIL034C	carbon	PHO85	quiescence	1	48	0.233081	0.514604	CAP2
YIL035C	carbon	PHO85	quiescence	1	48	0.233081	-0.450841	CKA1
YIL036W	carbon	PHO85	quiescence	1	48	0.233081	-0.374137	CST6
YIL037C	carbon	PHO85	quiescence	1	48	0.233081	0.564639	PRM2
YIL039W	carbon	PHO85	quiescence	1	48	0.233081	0.657126	TED1
YIL040W	carbon	PHO85	quiescence	1	48	0.233081	0.266111	APQ12
YIL041W	carbon	PHO85	quiescence	1	48	0.233081	0.507367	GVP36
YIL042C	carbon	PHO85	quiescence	1	48	0.233081	0.458116	PKP1
YIL043C	carbon	PHO85	quiescence	1	48	0.233081	0.67867	CBR1
YIL044C	carbon	PHO85	quiescence	1	48	0.233081	0.311866	AGE2
YIL045W	carbon	PHO85	quiescence	1	48	0.233081	0.575083	PIG2
YIL050W	carbon	PHO85	quiescence	1	48	0.233081	0.629412	PCL7
YIL053W	carbon	PHO85	quiescence	1	48	0.233081	0.400752	RHR2
YIL054W	carbon	PHO85	quiescence	1	48	0.233081	0.523844	NA
YIL055C	carbon	PHO85	quiescence	1	48	0.233081	0.749106	YIL055C
YIL056W	carbon	PHO85	quiescence	1	48	0.233081	0.570525	VHR1
YIL057C	carbon	PHO85	quiescence	1	48	0.233081	0.563383	RGI2
YIL058W	carbon	PHO85	quiescence	1	48	0.233081	0.417139	NA
YIL059C	carbon	PHO85	quiescence	1	48	0.233081	0.373011	NA
YIL060W	carbon	PHO85	quiescence	1	48	0.233081	0.467614	YIL060W
YIL064W	carbon	PHO85	quiescence	1	48	0.233081	0.524207	EFM4
YIL065C	carbon	PHO85	quiescence	1	48	0.233081	0.605741	FIS1
YIL066C	carbon	PHO85	quiescence	1	48	0.233081	0.379147	RNR3
YIL067C	carbon	PHO85	quiescence	1	48	0.233081	0.337233	YIL067C
YIL071C	carbon	PHO85	quiescence	1	48	0.233081	0.44638	PCI8
YIL072W	carbon	PHO85	quiescence	1	48	0.233081	0.283557	HOP1
YIL073C	carbon	PHO85	quiescence	1	48	0.233081	0.552796	SPO22
YIL074C	carbon	PHO85	quiescence	1	48	0.233081	0.437621	SER33
YIL076W	carbon	PHO85	quiescence	1	48	0.233081	0.0542316	SEC28
YIL077C	carbon	PHO85	quiescence	1	48	0.233081	0.602511	RCI37
YIL084C	carbon	PHO85	quiescence	1	48	0.233081	0.092854	SDS3
YIL085C	carbon	PHO85	quiescence	1	48	0.233081	0.736772	KTR7
YIL086C	carbon	PHO85	quiescence	1	48	0.233081	0.621531	NA
YIL087C	carbon	PHO85	quiescence	1	48	0.233081	0.627711	AIM19
YIL088C	carbon	PHO85	quiescence	1	48	0.233081	0.628684	AVT7
YIL089W	carbon	PHO85	quiescence	1	48	0.233081	0.701316	YIL089W
YIL090W	carbon	PHO85	quiescence	1	48	0.233081	0.253353	ICE2
YIL092W	carbon	PHO85	quiescence	1	48	0.233081	-0.374137	YIL092W
YIL094C	carbon	PHO85	quiescence	1	48	0.233081	0.190042	LYS12
YIL095W	carbon	PHO85	quiescence	1	48	0.233081	0.578376	PRK1
YIL096C	carbon	PHO85	quiescence	1	48	0.233081	0.503872	BMT5
YIL097W	carbon	PHO85	quiescence	1	48	0.233081	0.269896	FYV10
YIL098C	carbon	PHO85	quiescence	1	48	0.233081	-0.0288092	FMC1
YIL099W	carbon	PHO85	quiescence	1	48	0.233081	0.398494	SGA1
YIL101C	carbon	PHO85	quiescence	1	48	0.233081	0.381564	XBP1
YIL102C	carbon	PHO85	quiescence	1	48	0.233081	0.81497	YIL102C
YIL103W	carbon	PHO85	quiescence	1	48	0.233081	0.104625	DPH1
YIL105C	carbon	PHO85	quiescence	1	48	0.233081	0.666076	SLM1
YIL107C	carbon	PHO85	quiescence	1	48	0.233081	0.36161	PFK26
YIL108W	carbon	PHO85	quiescence	1	48	0.233081	0.602511	YIL108W
YIL110W	carbon	PHO85	quiescence	1	48	0.233081	0.307906	HPM1
YIL111W	carbon	PHO85	quiescence	1	48	0.233081	0.5903	COX5B
YIL112W	carbon	PHO85	quiescence	1	48	0.233081	0.863765	HOS4
YIL113W	carbon	PHO85	quiescence	1	48	0.233081	0.337942	SDP1
YIL114C	carbon	PHO85	quiescence	1	48	0.233081	0.640973	POR2
YIL117C	carbon	PHO85	quiescence	1	48	0.233081	0.536973	PRM5
YIL119C	carbon	PHO85	quiescence	1	48	0.233081	0.546843	RPI1
YIL120W	carbon	PHO85	quiescence	1	48	0.233081	0.656059	QDR1
YIL122W	carbon	PHO85	quiescence	1	48	0.233081	0.602782	POG1
YIL123W	carbon	PHO85	quiescence	1	48	0.233081	0.190042	SIM1
YIL124W	carbon	PHO85	quiescence	1	48	0.233081	0.725602	AYR1
YIL128W	carbon	PHO85	quiescence	1	48	0.233081	-0.374137	MET18
YIL130W	carbon	PHO85	quiescence	1	48	0.233081	0.540074	ASG1
YIL131C	carbon	PHO85	quiescence	1	48	0.233081	-0.1245	FKH1
YIL132C	carbon	PHO85	quiescence	1	48	0.233081	0.589731	CSM2
YIL133C	carbon	PHO85	quiescence	1	48	0.233081	0.472465	RPL16A
YIL134W	carbon	PHO85	quiescence	1	48	0.233081	-0.0683231	FLX1
YIL135C	carbon	PHO85	quiescence	1	48	0.233081	0.45995	VHS2
YIL136W	carbon	PHO85	quiescence	1	48	0.233081	-0.0346386	OM45
YIL137C	carbon	PHO85	quiescence	1	48	0.233081	0.745405	TMA108
YIL138C	carbon	PHO85	quiescence	1	48	0.233081	0.546509	TPM2
YIL140W	carbon	PHO85	quiescence	1	48	0.233081	0.536279	AXL2
YIL141W	carbon	PHO85	quiescence	1	48	0.233081	0.792313	NA
YIL145C	carbon	PHO85	quiescence	1	48	0.233081	0.718718	PAN6
YIL146C	carbon	PHO85	quiescence	1	48	0.233081	0.510437	ECM37
YIL148W	carbon	PHO85	quiescence	1	48	0.233081	0.223004	RPL40A
YIL149C	carbon	PHO85	quiescence	1	48	0.233081	0.618252	MLP2
YIL152W	carbon	PHO85	quiescence	1	48	0.233081	0.651952	YIL152W
YIL153W	carbon	PHO85	quiescence	1	48	0.233081	0.430111	RRD1
YIL155C	carbon	PHO85	quiescence	1	48	0.233081	0.744527	GUT2
YIL156W	carbon	PHO85	quiescence	1	48	0.233081	0.572662	UBP7
YIL158W	carbon	PHO85	quiescence	1	48	0.233081	0.4815	AIM20
YIL160C	carbon	PHO85	quiescence	1	48	0.233081	0.672478	POT1
YIL161W	carbon	PHO85	quiescence	1	48	0.233081	0.749714	YIL161W
YIL162W	carbon	PHO85	quiescence	1	48	0.233081	0.715692	SUC2
YIL163C	carbon	PHO85	quiescence	1	48	0.233081	0.813433	NA
YIL164C	carbon	PHO85	quiescence	1	48	0.233081	0.741604	NIT1
YIL165C	carbon	PHO85	quiescence	1	48	0.233081	0.356384	YIL165C
YIL166C	carbon	PHO85	quiescence	1	48	0.233081	0.501517	SOA1
YIL167W	carbon	PHO85	quiescence	1	48	0.233081	0.656913	SDL1
YIL168W	carbon	PHO85	quiescence	1	48	0.233081	0.596201	YIL168W
YIL170W	carbon	PHO85	quiescence	1	48	0.233081	0.581335	HXT12
YIL173W	carbon	PHO85	quiescence	1	48	0.233081	0.640743	VTH1
YIR001C	carbon	PHO85	quiescence	1	48	0.233081	0.569604	SGN1
YIR002C	carbon	PHO85	quiescence	1	48	0.233081	0.402992	MPH1
YIR003W	carbon	PHO85	quiescence	1	48	0.233081	-0.0126971	AIM21
YIR005W	carbon	PHO85	quiescence	1	48	0.233081	0.324124	IST3
YIR007W	carbon	PHO85	quiescence	1	48	0.233081	0.386927	EGH1
YIR013C	carbon	PHO85	quiescence	1	48	0.233081	0.660085	GAT4
YIR014W	carbon	PHO85	quiescence	1	48	0.233081	0.818905	VLD1
YIR016W	carbon	PHO85	quiescence	1	48	0.233081	0.518337	YIR016W
YIR017C	carbon	PHO85	quiescence	1	48	0.233081	-0.222886	MET28
YIR018W	carbon	PHO85	quiescence	1	48	0.233081	0.712139	YAP5
YIR019C	carbon	PHO85	quiescence	1	48	0.233081	0.652388	MUC1
YIR020C	carbon	PHO85	quiescence	1	48	0.233081	0.391611	NA
YIR023W	carbon	PHO85	quiescence	1	48	0.233081	0.711513	DAL81
YIR024C	carbon	PHO85	quiescence	1	48	0.233081	0.536627	INA22
YIR025W	carbon	PHO85	quiescence	1	48	0.233081	-0.321152	MND2
YIR027C	carbon	PHO85	quiescence	1	48	0.233081	0.542123	DAL1
YIR028W	carbon	PHO85	quiescence	1	48	0.233081	0.462226	DAL4
YIR029W	carbon	PHO85	quiescence	1	48	0.233081	0.487781	DAL2
YIR030C	carbon	PHO85	quiescence	1	48	0.233081	0.573572	DCG1
YIR031C	carbon	PHO85	quiescence	1	48	0.233081	0.721685	DAL7
YIR032C	carbon	PHO85	quiescence	1	48	0.233081	0.672281	DAL3
YIR033W	carbon	PHO85	quiescence	1	48	0.233081	-0.1245	MGA2
YIR035C	carbon	PHO85	quiescence	1	48	0.233081	0.562122	YIR035C
YIR036C	carbon	PHO85	quiescence	1	48	0.233081	0.603322	IRC24
YIR037W	carbon	PHO85	quiescence	1	48	0.233081	0.565577	HYR1
YIR038C	carbon	PHO85	quiescence	1	48	0.233081	0.0801388	GTT1
YIR039C	carbon	PHO85	quiescence	1	48	0.233081	0.541442	YPS6
YIR042C	carbon	PHO85	quiescence	1	48	0.233081	0.408517	YIR042C
YIR043C	carbon	PHO85	quiescence	1	48	0.233081	0.739665	YIR043C
YIR044C	carbon	PHO85	quiescence	1	48	0.233081	0.703802	YIR044C
YJL004C	carbon	PHO85	quiescence	1	48	0.233081	0.543141	SYS1
YJL007C	carbon	PHO85	quiescence	1	48	0.233081	0.575985	NA
YJL012C	carbon	PHO85	quiescence	1	48	0.233081	0.5411	VTC4
YJL013C	carbon	PHO85	quiescence	1	48	0.233081	0.447815	MAD3
YJL016W	carbon	PHO85	quiescence	1	48	0.233081	0.441547	TPH3
YJL017W	carbon	PHO85	quiescence	1	48	0.233081	0.434141	NA
YJL020C	carbon	PHO85	quiescence	1	48	0.233081	0.505431	BBC1
YJL021C	carbon	PHO85	quiescence	1	48	0.233081	0.510437	NA
YJL024C	carbon	PHO85	quiescence	1	48	0.233081	0.416608	APS3
YJL027C	carbon	PHO85	quiescence	1	48	0.233081	0.703802	YJL027C
YJL028W	carbon	PHO85	quiescence	1	48	0.233081	0.527455	NA
YJL029C	carbon	PHO85	quiescence	1	48	0.233081	-0.450841	VPS53
YJL030W	carbon	PHO85	quiescence	1	48	0.233081	0.696057	MAD2
YJL036W	carbon	PHO85	quiescence	1	48	0.233081	0.384556	SNX4
YJL037W	carbon	PHO85	quiescence	1	48	0.233081	0.568062	IRC18
YJL038C	carbon	PHO85	quiescence	1	48	0.233081	0.717061	LOH1
YJL042W	carbon	PHO85	quiescence	1	48	0.233081	0.568372	MHP1
YJL043W	carbon	PHO85	quiescence	1	48	0.233081	0.634677	YJL043W
YJL044C	carbon	PHO85	quiescence	1	48	0.233081	0.549505	GYP6
YJL045W	carbon	PHO85	quiescence	1	48	0.233081	0.747514	YJL045W
YJL047C	carbon	PHO85	quiescence	1	48	0.233081	0.293089	RTT101
YJL048C	carbon	PHO85	quiescence	1	48	0.233081	0.44349	UBX6
YJL049W	carbon	PHO85	quiescence	1	48	0.233081	0.693976	CHM7
YJL051W	carbon	PHO85	quiescence	1	48	0.233081	0.784077	IRC8
YJL053W	carbon	PHO85	quiescence	1	48	0.233081	0.518337	PEP8
YJL055W	carbon	PHO85	quiescence	1	48	0.233081	0.529242	YJL055W
YJL057C	carbon	PHO85	quiescence	1	48	0.233081	0.522752	IKS1
YJL058C	carbon	PHO85	quiescence	1	48	0.233081	0.47071	BIT61
YJL060W	carbon	PHO85	quiescence	1	48	0.233081	0.648651	BNA3
YJL062W	carbon	PHO85	quiescence	1	48	0.233081	0.21828	LAS21
YJL064W	carbon	PHO85	quiescence	1	48	0.233081	0.579267	NA
YJL065C	carbon	PHO85	quiescence	1	48	0.233081	0.448767	DLS1
YJL066C	carbon	PHO85	quiescence	1	48	0.233081	0.33149	MPM1
YJL067W	carbon	PHO85	quiescence	1	48	0.233081	0.177156	NA
YJL068C	carbon	PHO85	quiescence	1	48	0.233081	0.502697	YJL068C
YJL070C	carbon	PHO85	quiescence	1	48	0.233081	0.547177	YJL070C
YJL073W	carbon	PHO85	quiescence	1	48	0.233081	0.604669	JEM1
YJL077C	carbon	PHO85	quiescence	1	48	0.233081	0.501517	ICS3
YJL078C	carbon	PHO85	quiescence	1	48	0.233081	0.619518	PRY3
YJL079C	carbon	PHO85	quiescence	1	48	0.233081	0.799627	PRY1
YJL082W	carbon	PHO85	quiescence	1	48	0.233081	0.522386	IML2
YJL083W	carbon	PHO85	quiescence	1	48	0.233081	0.430111	TAX4
YJL084C	carbon	PHO85	quiescence	1	48	0.233081	0.67385	ALY2
YJL092W	carbon	PHO85	quiescence	1	48	0.233081	0.548842	HPR5
YJL093C	carbon	PHO85	quiescence	1	48	0.233081	0.675406	TOK1
YJL094C	carbon	PHO85	quiescence	1	48	0.233081	0.478092	KHA1
YJL095W	carbon	PHO85	quiescence	1	48	0.233081	0.397359	BCK1
YJL098W	carbon	PHO85	quiescence	1	48	0.233081	0.320358	SAP185
YJL099W	carbon	PHO85	quiescence	1	48	0.233081	0.366736	CHS6
YJL100W	carbon	PHO85	quiescence	1	48	0.233081	0.45348	LSB6
YJL103C	carbon	PHO85	quiescence	1	48	0.233081	0.715233	GSM1
YJL105W	carbon	PHO85	quiescence	1	48	0.233081	0.633253	SET4
YJL106W	carbon	PHO85	quiescence	1	48	0.233081	0.717665	IME2
YJL107C	carbon	PHO85	quiescence	1	48	0.233081	0.643942	YJL107C
YJL108C	carbon	PHO85	quiescence	1	48	0.233081	0.410697	PRM10
YJL110C	carbon	PHO85	quiescence	1	48	0.233081	0.347666	GZF3
YJL112W	carbon	PHO85	quiescence	1	48	0.233081	0.747021	MDV1
YJL115W	carbon	PHO85	quiescence	1	48	0.233081	-0.281016	ASF1
YJL116C	carbon	PHO85	quiescence	1	48	0.233081	0.554101	NCA3
YJL117W	carbon	PHO85	quiescence	1	48	0.233081	-0.00772645	PHO86
YJL119C	carbon	PHO85	quiescence	1	48	0.233081	0.688301	NA
YJL121C	carbon	PHO85	quiescence	1	48	0.233081	-0.281016	RPE1
YJL122W	carbon	PHO85	quiescence	1	48	0.233081	0.544156	ALB1
YJL123C	carbon	PHO85	quiescence	1	48	0.233081	0.528529	MTC1
YJL124C	carbon	PHO85	quiescence	1	48	0.233081	0.0376146	LSM1
YJL126W	carbon	PHO85	quiescence	1	48	0.233081	0.0747492	NIT2
YJL128C	carbon	PHO85	quiescence	1	48	0.233081	0.457195	PBS2
YJL131C	carbon	PHO85	quiescence	1	48	0.233081	0.431629	AIM23
YJL132W	carbon	PHO85	quiescence	1	48	0.233081	0.510055	YJL132W
YJL133W	carbon	PHO85	quiescence	1	48	0.233081	0.63843	MRS3
YJL134W	carbon	PHO85	quiescence	1	48	0.233081	0.567133	LCB3
YJL135W	carbon	PHO85	quiescence	1	48	0.233081	0.730532	NA
YJL136C	carbon	PHO85	quiescence	1	48	0.233081	0.192788	RPS21B
YJL137C	carbon	PHO85	quiescence	1	48	0.233081	0.756572	GLG2
YJL138C	carbon	PHO85	quiescence	1	48	0.233081	0.686307	TIF2
YJL139C	carbon	PHO85	quiescence	1	48	0.233081	0.466276	YUR1
YJL142C	carbon	PHO85	quiescence	1	48	0.233081	0.748374	NA
YJL144W	carbon	PHO85	quiescence	1	48	0.233081	0.397359	YJL144W
YJL145W	carbon	PHO85	quiescence	1	48	0.233081	0.667697	SFH5
YJL146W	carbon	PHO85	quiescence	1	48	0.233081	0.565265	IDS2
YJL147C	carbon	PHO85	quiescence	1	48	0.233081	0.722272	MRX5
YJL148W	carbon	PHO85	quiescence	1	48	0.233081	0.535235	RPA34
YJL149W	carbon	PHO85	quiescence	1	48	0.233081	0.426538	DAS1
YJL150W	carbon	PHO85	quiescence	1	48	0.233081	0.620275	NA
YJL151C	carbon	PHO85	quiescence	1	48	0.233081	0.289667	SNA3
YJL152W	carbon	PHO85	quiescence	1	48	0.233081	0.612598	NA
YJL153C	carbon	PHO85	quiescence	1	48	0.233081	0.463582	INO1
YJL154C	carbon	PHO85	quiescence	1	48	0.233081	0.246164	VPS35
YJL155C	carbon	PHO85	quiescence	1	48	0.233081	0.717967	FBP26
YJL157C	carbon	PHO85	quiescence	1	48	0.233081	0.641203	FAR1
YJL158C	carbon	PHO85	quiescence	1	48	0.233081	0.155088	CIS3
YJL159W	carbon	PHO85	quiescence	1	48	0.233081	0.510819	HSP150
YJL160C	carbon	PHO85	quiescence	1	48	0.233081	0.649537	PIR5
YJL161W	carbon	PHO85	quiescence	1	48	0.233081	-0.321152	FMP33
YJL162C	carbon	PHO85	quiescence	1	48	0.233081	-0.321152	JJJ2
YJL163C	carbon	PHO85	quiescence	1	48	0.233081	-0.281016	YJL163C
YJL164C	carbon	PHO85	quiescence	1	48	0.233081	0.626733	TPK1
YJL165C	carbon	PHO85	quiescence	1	48	0.233081	0.540417	HAL5
YJL166W	carbon	PHO85	quiescence	1	48	0.233081	-0.113355	QCR8
YJL168C	carbon	PHO85	quiescence	1	48	0.233081	0.276372	SET2
YJL169W	carbon	PHO85	quiescence	1	48	0.233081	0.566512	NA
YJL170C	carbon	PHO85	quiescence	1	48	0.233081	0.395074	ASG7
YJL171C	carbon	PHO85	quiescence	1	48	0.233081	0.596756	TOH1
YJL172W	carbon	PHO85	quiescence	1	48	0.233081	0.545503	CPS1
YJL175W	carbon	PHO85	quiescence	1	48	0.233081	0.315762	NA
YJL177W	carbon	PHO85	quiescence	1	48	0.233081	0.440082	RPL17B
YJL178C	carbon	PHO85	quiescence	1	48	0.233081	0.744401	ATG27
YJL181W	carbon	PHO85	quiescence	1	48	0.233081	0.633491	RBH1
YJL182C	carbon	PHO85	quiescence	1	48	0.233081	0.612337	NA
YJL185C	carbon	PHO85	quiescence	1	48	0.233081	0.614153	ATG36
YJL186W	carbon	PHO85	quiescence	1	48	0.233081	0.326357	MNN5
YJL187C	carbon	PHO85	quiescence	1	48	0.233081	0.814021	SWE1
YJL190C	carbon	PHO85	quiescence	1	48	0.233081	0.36737	RPS22A
YJL192C	carbon	PHO85	quiescence	1	48	0.233081	0.650638	SOP4
YJL193W	carbon	PHO85	quiescence	1	48	0.233081	0.581629	YJL193W
YJL196C	carbon	PHO85	quiescence	1	48	0.233081	-0.374137	ELO1
YJL197W	carbon	PHO85	quiescence	1	48	0.233081	0.441547	UBP12
YJL198W	carbon	PHO85	quiescence	1	48	0.233081	0.601968	PHO90
YJL199C	carbon	PHO85	quiescence	1	48	0.233081	0.300612	NA
YJL201W	carbon	PHO85	quiescence	1	48	0.233081	0.595087	ECM25
YJL206C	carbon	PHO85	quiescence	1	48	0.233081	0.497946	YJL206C
YJL206C-A	carbon	PHO85	quiescence	1	48	0.233081	0.395647	NA
YJL207C	carbon	PHO85	quiescence	1	48	0.233081	0.199484	LAA1
YJL208C	carbon	PHO85	quiescence	1	48	0.233081	0.329303	NUC1
YJL210W	carbon	PHO85	quiescence	1	48	0.233081	0.540417	PEX2
[truncated: 63,536 more rows]
